# Supplementary material for: Impaired cortical development and translational control in a missense mouse model of DDX3X syndrome
Source: Dis Model Mech. 2025 Nov 28;18(11):dmm052498. doi: 10.1242/dmm.052498 (PMC12690540; doi:10.1242/dmm.052498)
Supplement: Table S1. [file dmm-18-052498-TableS1.xlsx]

## Sheet: DDX3X_totalRNA_T532M_cHetCtrl_p
Geneid	gene_name	baseMean	log2FoldChange	lfcSE	stat	pvalue	padj	Chr	Start	End	Strand	Length	cHetF_T532M_input_1	cHetF_T532M_input_2	cHetF_T532M_input_3	cHetF_T532M_mono_1	cHetF_T532M_mono_2	cHetF_T532M_mono_3	cHetF_T532M_poly_1	cHetF_T532M_poly_2	cHetF_T532M_poly_3	CtrlF_T532M_input_1	CtrlF_T532M_input_2	CtrlF_T532M_input_3	CtrlF_T532M_mono_1	CtrlF_T532M_mono_2	CtrlF_T532M_mono_3	CtrlF_T532M_poly_1	CtrlF_T532M_poly_2	CtrlF_T532M_poly_3	Column1	Column2	Column3	Column4	Column5	Column6	Column7	Column8	Column9	Column10	Column11	Column12	Column13	Column14	Column15	Column16	Column17	Column18	Column19
ENSMUSG00000024654	Asrgl1	1405.46	-0.378717	0.074498	-5.08359	3.70376e-07	0.00181264	chr19	9109868	9135636	-	25769	1564.85	1759.35	1665.8	737.436	646.988	714.184	1308.78	1388.59	1366.11	2178.69	2115.39	2192.46	937.403	820.505	914.83	1666.04	1696.27	1624.52
ENSMUSG00000026974	Zmynd19	4431.1	0.476931	0.0942052	5.06268	4.13405e-07	0.00181264	chr2	24949792	24962075	+	12284	5760.44	5658.74	6449.02	7235.01	7057.17	8868.69	1603.81	1690.81	1863.74	4341.27	4319	4178.45	5406.51	5396.53	5718.5	1379.07	1411.54	1421.45
ENSMUSG00000075327	Zbtb2	1225.25	0.526741	0.100708	5.23036	1.69184e-07	0.00181264	chr10	4367075	4388108	-	21034	1443.59	1307.07	1438.49	1564.89	1515.82	1749.39	972.161	970.267	1149.28	891.822	1068.84	948.51	1322.18	1344.47	1393.41	1055.65	913.586	1005
ENSMUSG00000024515	Smad4	6363.86	0.53974	0.109066	4.94875	7.46918e-07	0.00196499	chr18	73639009	73703780	-	64772	6805.04	7123.85	7834.17	6336.58	6386.79	7832.58	6627.07	7598.3	7817.5	4489.63	5564.28	4917.91	4027.4	4236.63	4383.7	7149.28	7708.13	7710.73
ENSMUSG00000034892	Rps29	3467.34	-0.574736	0.115139	-4.99165	5.98643e-07	0.00196499	chr12	69157722	69159186	-	1465	4400.42	4627.58	3959.35	4837.48	5118.63	6227.47	211.848	176.557	215.639	6059.64	6010.95	7271.91	4250.22	4226.95	4191.61	222.063	206.468	197.329
ENSMUSG00000029408	Abcb9	218.042	-0.623209	0.128006	-4.86859	1.12396e-06	0.0024641	chr5	124061530	124095798	-	34269	227.763	251.461	239.612	199.939	201.68	221.83	96.1763	108.161	78.1987	389.112	401.163	317.034	272.878	274.423	268.589	118.433	138.995	119.315
ENSMUSG00000011179	Odc1	13718.2	0.399118	0.0832487	4.79429	1.63251e-06	0.00306772	chr12	17544794	17551505	+	6712	19178.8	19554.6	21096.5	19412.2	18381.1	20750.1	6896.1	7827.35	7954.94	15021.9	15494.9	14853.9	12528.8	14133.8	13919.4	6107.3	6895.75	6919.12
ENSMUSG00000063316	Rpl27	3564.96	-0.266585	0.0564006	-4.72663	2.28276e-06	0.00375343	chr11	101442298	101445529	+	3232	5087.8	5486.74	5333.01	4076.67	3996.48	4073.19	935.77	865.287	937.199	6663.23	6089.88	6380.41	3782.01	3935.25	3907.56	860.92	905.489	852.413
ENSMUSG00000022253	Nadk2	1268.54	0.633524	0.134803	4.69964	2.60623e-06	0.00380915	chr15	9071260	9110891	+	39632	1306.77	1202.3	1123.39	1977.75	1933.7	2280.52	912.376	1099.11	1021.32	637.5	954.62	750.688	1541.07	1593.32	1675.02	868.892	998.602	956.814
ENSMUSG00000028527	Ak4	830.899	0.625092	0.135085	4.62739	3.70301e-06	0.00442812	chr4	101419277	101466995	+	47719	1091.3	1167.37	1303.1	682.042	760.735	760.173	1024.15	1213.63	1174.17	691.755	845.971	772.284	414.224	515.667	460.671	616.082	835.317	627.551
ENSMUSG00000043391	2510009E07Rik	3120.08	0.668687	0.144054	4.64191	3.45206e-06	0.00442812	chr16	21649045	21694665	-	45621	3592.59	2847.27	2755.54	5767.93	4950.02	6230.17	2669.54	2678.57	2436.01	1489.48	2272.33	2024.01	3210.73	3079.49	3169.35	2253.65	2350.76	2384
ENSMUSG00000048186	Bend7	234.028	0.883347	0.193519	4.56465	5.00324e-06	0.00548438	chr2	4717831	4802142	+	84312	243.33	227.013	240.433	393.818	386.418	546.459	126.069	138.382	180.094	111.902	149.508	124.395	255.209	371.889	292.192	137.793	143.043	144.555
ENSMUSG00000015846	Rxra	1644.65	0.592635	0.130928	4.52641	5.99952e-06	0.00607059	chr2	27676440	27762957	+	86518	2081.82	2198.54	2575.83	2261.64	2366.91	2833.29	1124.22	1336.1	1238.15	1592.9	1617.65	1336.38	1369.3	1603.68	1468.29	840.422	986.457	772.105
ENSMUSG00000020723	Cacng4	14124.8	0.520724	0.116291	4.47777	7.54283e-06	0.0064277	chr11	107732357	107794557	-	62201	15583.7	12553.8	12797.1	32829.7	27359	32557.6	3990.02	4246.9	4085.29	9849.04	8889.66	9793.49	23695.2	20421.4	24601.1	3826.31	3213.07	3954.6
ENSMUSG00000028124	Gclm	1384.06	0.391986	0.0878195	4.46355	8.06144e-06	0.0064277	chr3	122245557	122270732	+	25176	1641.86	1501.78	1478.7	2087.67	1914.34	1978.43	930.571	1081.61	1145.73	1096.97	1239.71	1186.93	1550.89	1415.67	1530.14	1041.99	1024.24	1065.8
ENSMUSG00000040836	Gpr161	5207.48	0.354657	0.0789799	4.49047	7.10668e-06	0.0064277	chr1	165295789	165326745	+	30957	3531.15	3191.28	3432.53	4155.43	3877.89	4014.58	9135.45	9686.76	9261.8	2566.95	2726.42	2649.43	3180.3	3168.66	2858.44	9676.24	8145.35	8475.95
ENSMUSG00000055239	Kcmf1	3589.8	0.396622	0.0889862	4.45711	8.30704e-06	0.0064277	chr6	72841114	72899979	-	58866	5250.02	4957.62	5561.96	5385.36	5034.73	6363.63	1359.47	1485.62	1569.9	4086.1	3902.98	3990.13	3912.55	3939.39	4102.08	1234.44	1256.35	1224.13
ENSMUSG00000028470	Hint2	224.793	-0.551959	0.124569	-4.43097	9.38117e-06	0.00685307	chr4	43654227	43656466	-	2240	303.138	327.423	320.03	227.636	201.68	192.974	42.8895	47.718	66.3504	481.516	419.736	491.532	252.265	252.304	227.08	69.4658	67.4731	55.0684
ENSMUSG00000039470	Zdhhc2	2006.82	0.582757	0.131864	4.41937	9.89876e-06	0.00685307	chr8	40423815	40510268	+	86454	1788.51	1511.38	1509.89	4523.29	3981.15	4897.39	460.087	621.925	456.159	958.793	1197.92	1055.63	4077.46	3758.98	4031.27	392.88	462.866	437.106
ENSMUSG00000031392	Irak1	3181.42	0.511623	0.11635	4.39728	1.09618e-05	0.00720957	chrX	74013914	74023918	-	10005	3818.72	3151.99	3709.89	5548.08	5415.5	6846.97	938.369	1032.3	1118.48	2480.49	2625.2	2386.82	4820.51	5282.48	5659.09	744.764	869.054	816.848
ENSMUSG00000035275	Raver2	1194.03	0.64831	0.14809	4.37783	1.19869e-05	0.00750836	chr4	101068983	101152370	+	83388	1256.79	1410.97	1550.09	2043.53	1910.31	2312.98	753.815	890.736	829.38	830.785	1031.7	829.298	1201.45	1299.54	1456.89	527.257	771.892	585.102
ENSMUSG00000021012	Zc3h14	6501.85	0.560687	0.129589	4.32667	1.51384e-05	0.00905136	chr12	98746964	98787753	+	40790	8459.19	7149.17	7400.08	9977.89	9172.39	11815.6	3861.35	4305.76	4513.01	4292.95	5588.43	5718.7	6845.5	6641.46	7920.11	4296.63	4634.05	4441.04
ENSMUSG00000048720	Tbc1d12	754.62	0.700284	0.165845	4.22252	2.41587e-05	0.013241	chr19	38836579	38919923	+	83345	816.015	666.197	590.004	1321.67	1199.59	1410.33	558.863	571.026	585.305	303.491	536.741	436.245	968.814	958.063	1001.92	546.616	539.785	572.482
ENSMUSG00000055538	Zcchc24	1251.4	0.773555	0.183114	4.22443	2.39541e-05	0.013241	chr14	25711642	25769039	-	57398	1716.42	1397	1169.34	3032.83	2486.31	2183.13	764.212	636.24	577.011	939.295	878.473	687.626	1713.83	1471.66	1578.16	526.118	398.091	369.417
ENSMUSG00000017978	Cadps2	638.918	0.698566	0.166497	4.19567	2.7207e-05	0.0141397	chr6	23262773	23839421	-	576649	358.85	350.997	388.96	515.859	536.468	649.258	1167.11	1399.73	1351.89	185.655	300.872	191.775	239.504	268.202	260.45	1057.93	1230.71	1046.3
ENSMUSG00000040569	Slc26a7	242.95	1.5068	0.359654	4.18957	2.79483e-05	0.0141397	chr4	14502430	14621805	-	119376	49.9768	20.0819	22.1559	107.326	99.2263	99.1922	816.199	903.461	568.718	9.32513	12.072	11.2301	99.139	80.1842	92.7852	505.62	504.699	371.712
ENSMUSG00000021144	Mta1	10545.4	0.475957	0.114288	4.16455	3.11965e-05	0.0151985	chr12	113098278	113137206	+	38929	14911.1	14596.1	17400.6	15776.1	14452.4	19143.2	5254.61	6041.1	5812.77	11859.9	11069.1	10797.3	8056.76	8438	9576.41	5437.69	5871.51	5323.28
ENSMUSG00000008683	Rps15a	18116.5	-0.31223	0.0752843	-4.14734	3.36357e-05	0.0152567	chr7	118104372	118116188	-	11817	27858.4	27239.8	28144.6	22911.6	19812.2	21302.9	1841.65	1690.81	1818.71	35583	31627.8	36144.4	22539.9	20171.9	21890.8	1849.38	1825.82	1843.65
ENSMUSG00000034401	Spata6	293.778	0.75831	0.182601	4.15283	3.28394e-05	0.0152567	chr4	111719984	111829184	+	109201	404.73	371.079	388.96	488.162	477.577	510.389	200.151	171.785	177.724	195.828	304.587	189.184	320.975	387.787	293.006	110.462	165.984	129.64
ENSMUSG00000006494	Pdk1	1891.29	0.706084	0.172141	4.10179	4.09973e-05	0.0179759	chr2	71873224	71903858	+	30635	1875.36	2160.99	2469.16	2551.6	2835.61	3338.27	1499.83	2160.04	2360.18	1103.76	1538.72	1345.88	1358.5	1510.37	1623.74	1348.32	1474.96	1487.99
ENSMUSG00000031652	N4bp1	2921.67	0.367409	0.0899337	4.08533	4.40141e-05	0.0182717	chr8	86808160	86885258	-	77099	2383.32	2521.59	2732.56	2985.23	3202.67	3371.63	3328.48	4000.36	3728.66	1843.83	2174.82	1903.07	2663.01	2670.96	2663.91	3493.79	3534.24	3387.86
ENSMUSG00000038515	Grtp1	569.336	0.506856	0.124355	4.07589	4.58389e-05	0.0182717	chr8	13172022	13200620	-	28599	923.342	819.867	901.008	760.805	726.046	766.486	366.51	364.248	380.33	656.998	630.532	573.598	469.192	574.423	467.182	233.451	349.511	284.52
ENSMUSG00000048921	Zfp689	1050.23	-0.314871	0.0771349	-4.08208	4.46337e-05	0.0182717	chr7	127442136	127449158	-	7023	1054.43	1008.46	961.732	1269.74	1264.13	1380.58	500.377	532.851	549.76	1361.47	1188.63	1211.12	1556.78	1602.3	1600.95	629.747	612.656	618.373
ENSMUSG00000090862	Rps13	8469.87	-0.342156	0.0842242	-4.06245	4.85609e-05	0.0187873	chr7	116331505	116334195	-	2691	13332.3	13093.4	13482.3	9909.51	9253.06	9759.61	740.818	790.529	915.872	17467.7	15806	17315.1	9125.7	9248.14	9854.77	739.07	883.898	739.982
ENSMUSG00000006920	Ezh1	588.775	-0.499648	0.124281	-4.02033	5.81178e-05	0.020002	chr11	101191115	101226463	-	35349	435.863	458.392	468.557	527.111	484.031	531.129	593.954	486.724	555.685	707.015	556.242	662.575	702.807	566.128	711.353	777.789	669.333	703.27
ENSMUSG00000009741	Ubp1	3775.69	0.454656	0.113509	4.00547	6.18934e-05	0.020002	chr9	113930934	113977202	+	46269	3838.38	3810.33	4293.33	5592.22	5800.3	7007.48	2647.45	3063.5	2931.27	2679.7	3316.1	2719.41	3883.11	4534.55	4178.59	2591.87	2622.01	2452.84
ENSMUSG00000020821	Kif1c	2604.01	0.512763	0.127763	4.01339	5.98533e-05	0.020002	chr11	70700548	70731964	+	31417	2775.76	3021.9	3055.06	4011.75	4102.97	4375.28	1975.51	2209.34	2117.29	1954.89	2397.69	1852.96	2528.54	3019.35	2599.61	1415.51	1943.23	1515.53
ENSMUSG00000022863	Btg3	189.87	0.711097	0.176037	4.03948	5.35694e-05	0.020002	chr16	78332637	78377192	-	44556	189.256	192.088	217.456	336.693	388.031	381.439	81.8799	122.476	73.4594	112.749	125.363	127.85	246.375	313.824	254.752	67.1882	90.414	96.3697
ENSMUSG00000028082	Sh3d19	686.681	0.471659	0.118298	3.98703	6.69065e-05	0.020002	chr3	85971109	86130526	+	159418	529.263	548.324	612.981	598.95	601.812	708.774	1060.54	1021.17	1071.09	388.265	441.094	390.461	536.921	505.99	638.102	862.059	993.204	851.266
ENSMUSG00000043439	Epop	1143.41	0.508792	0.127501	3.9905	6.59336e-05	0.020002	chr11	97627389	97629702	-	2314	1649.23	1526.23	1564.87	1910.24	1999.85	2156.08	499.077	532.851	622.035	1142.75	1166.34	1022.8	1087.58	1348.62	1193.19	345.051	475.011	339.589
ENSMUSG00000047714	Ppp1r2	2240.4	0.446778	0.111005	4.02484	5.70146e-05	0.020002	chr16	31251537	31275277	-	23741	2956.82	2626.37	2584.86	4025.6	3766.57	4676.46	657.638	779.394	780.802	1904.02	2221.26	1868.51	3188.15	3258.52	2808.79	720.85	763.796	738.835
ENSMUSG00000049327	Kmt5a	9469.24	0.384443	0.0960506	4.0025	6.26762e-05	0.020002	chr5	124439930	124462308	+	22379	10231.3	9424.54	9984.12	16432.2	15561.6	18282.9	3051.65	3375.25	3590.03	7082.86	8052.98	7571.66	15864.2	15862.6	17284.1	2890.23	3248.16	2655.9
ENSMUSG00000051451	Crebzf	1871.61	0.572546	0.142917	4.00615	6.17166e-05	0.020002	chr7	90442729	90447994	+	5266	1622.2	1669.42	1532.86	3235.37	3262.37	3880.22	1044.94	1511.07	1304.5	965.575	1270.35	1008.98	2686.57	3031.79	2615.89	999.852	1120.05	926.985
ENSMUSG00000067288	Rps28	3975.45	-0.330948	0.0830023	-3.98721	6.68537e-05	0.020002	chr17	33819027	33824562	-	5536	5660.49	5445.7	5463.49	5529.9	5242.06	6056.14	279.431	270.402	272.511	6989.61	6462.26	7389.39	5338.78	5340.54	5036.45	239.145	300.93	240.924
ENSMUSG00000008763	Man1a2	2947.24	0.752429	0.190069	3.95872	7.53524e-05	0.0220263	chr3	100562208	100685503	-	123296	1817.19	1280.88	1143.08	4081.86	4240.11	4613.34	3834.06	4140.33	4240.5	565.442	1064.2	888.904	2899.57	3116.12	2882.85	3965.24	4121.26	4155.37
ENSMUSG00000033685	Ucp2	1334.3	0.524697	0.132988	3.94544	7.96535e-05	0.0222928	chr7	100493337	100502020	+	8684	1773.77	1584.73	1957.11	2718.65	2283.01	3193.99	319.721	302.214	404.027	1252.96	1148.7	1293.19	1704.99	1809.67	1731.99	184.483	182.177	172.089
ENSMUSG00000057863	Rpl36	6759.42	-0.346145	0.0876492	-3.94921	7.84103e-05	0.0222928	chr17	56613416	56614243	+	828	10539.4	10206	10026.8	8074.58	7980.86	8594.56	619.948	580.569	720.376	14165.7	11809.2	13140.1	8073.45	7499.99	7673.5	667.327	694.973	602.311
ENSMUSG00000022855	Senp2	5657.39	0.422763	0.10793	3.91702	8.96503e-05	0.0226213	chr16	22009484	22049269	+	39786	5082.07	4680.84	4926	10792.4	11116.6	12534.3	2118.48	2447.93	2773.68	3214.63	4076.64	3667.92	9243.48	9083.62	9196.32	2184.19	2292.74	2401.21
ENSMUSG00000028795	Ccdc28b	707.284	-0.543358	0.138322	-3.9282	8.55828e-05	0.0226213	chr4	129619274	129623947	-	4674	1006.09	947.344	1014.25	560.867	598.585	485.14	289.829	248.134	321.089	1670.05	1221.13	1433.13	660.599	530.875	573.803	427.044	342.763	400.393
ENSMUSG00000036368	Rmdn2	140.451	0.989999	0.252685	3.91792	8.93181e-05	0.0226213	chr17	79611863	79693192	+	81330	142.557	116.126	86.9825	259.661	193.612	258.802	141.665	168.604	130.331	34.7573	70.575	69.1082	180.61	203.917	158.712	99.0742	97.1613	115.873
ENSMUSG00000048271	Rbm33	8258.74	0.438676	0.111877	3.92107	8.81566e-05	0.0226213	chr5	28317121	28419239	+	102119	3981.76	3936.06	4285.94	11444.1	13633.5	14001.4	6897.4	8520.85	8069.87	2718.7	3424.75	2861.94	13974.7	12483.8	13492.9	8281.23	8647.35	8000.98
ENSMUSG00000055373	Fut9	3517.9	0.911623	0.232241	3.92534	8.66089e-05	0.0226213	chr4	25609332	25800244	-	190913	317.885	240.11	155.912	8835.38	10237.3	7474.59	1622	2397.04	1496.44	111.054	135.578	133.033	9082.51	8725.56	7323.52	1650.1	1851.46	1532.74
ENSMUSG00000056214	Pard6g	3906.65	0.461229	0.11787	3.91303	9.11457e-05	0.0226213	chr18	80046890	80119639	+	72750	4875.61	4648.53	5500.42	6502.76	5956	7921.85	1836.45	2144.13	2078.19	3417.24	3920.63	3576.35	4033.29	4189.62	4609.15	1623.91	1862.26	1623.37
ENSMUSG00000042460	C1galt1	1220.16	1.10607	0.283223	3.90532	9.41013e-05	0.0226904	chr6	7844842	7875687	+	30846	730.808	413.863	329.877	2980.9	2533.1	3397.79	552.364	663.281	642.177	132.247	343.589	209.916	2517.74	2362.67	2501.13	519.285	588.366	543.801
ENSMUSG00000060336	Zfp937	182.611	1.68972	0.43289	3.90334	9.4874e-05	0.0226904	chr2	150218073	150240725	+	22653	27.8559	21.8282	7.38531	271.778	242.015	235.356	140.365	184.51	216.824	1.69548	11.1434	5.18311	452.506	340.783	426.486	215.23	234.806	251.25
ENSMUSG00000021375	Kif13a	2365.25	0.412212	0.106202	3.88139	0.000103861	0.0227697	chr13	46749087	46929867	-	180781	1545.18	1612.67	1769.19	1898.98	2214.44	2233.63	3978.32	4498.22	4018.94	1258.05	1331.64	1113.51	1404.63	1520.73	1460.15	3669.16	3870.26	3176.76
ENSMUSG00000027111	Itga6	7233.78	0.758658	0.195285	3.88487	0.000102383	0.0227697	chr2	71745616	71858416	+	112801	2655.32	2821.95	2707.95	2666.71	2854.98	3384.26	16863.4	21015	15830.5	1146.14	2124.68	1567.89	1767.82	2038.48	1889.89	16547.7	19441.7	12883.7
ENSMUSG00000032601	Prkar2a	5352.54	0.518451	0.133566	3.88162	0.000103763	0.0227697	chr9	108689314	108750436	+	61123	5483.52	5026.6	4792.25	8083.23	8045.4	8124.75	5122.04	6176.3	5858.98	2753.46	4358.01	3572.89	4356.23	4838.01	4666.93	5142.75	5214.32	4730.15
ENSMUSG00000049409	Prokr1	465.062	0.651834	0.167364	3.89472	9.83141e-05	0.0227697	chr6	87578591	87590743	-	12153	407.188	492.444	452.966	366.121	456.603	497.765	675.834	836.656	678.907	245.844	356.59	259.156	308.214	355.99	291.378	561.42	622.102	505.941
ENSMUSG00000055320	Tead1	6748.99	0.69219	0.177922	3.89042	0.000100072	0.0227697	chr7	112679318	112906807	+	227490	3311.58	3081.27	2885.19	9990.01	10781.8	11408.9	7947.55	9709.03	8823.42	1309.76	2570.42	1863.33	7917.38	8185.7	8573.68	6983.02	8683.79	7456.04
ENSMUSG00000063952	Brpf3	2693.01	0.540113	0.139403	3.87448	0.000106852	0.0230415	chr17	28801090	28839949	+	38860	2079.36	2485.79	2719.44	3863.75	4180.41	5104.79	2137.97	2724.7	2463.26	1783.64	1664.08	1561.84	2700.31	3011.05	3105.86	2326.53	2549.13	2012.29
ENSMUSG00000038582	Pptc7	1253.81	0.361398	0.0933731	3.87047	0.000108625	0.0230461	chr5	122284365	122324281	+	39917	1288.75	1142.92	1076.61	1949.18	2103.92	2092.96	827.896	1000.49	873.219	863.846	956.477	911.364	1794.32	1817.28	1676.65	732.238	765.145	695.239
ENSMUSG00000021097	Clmn	238.776	0.809934	0.211124	3.8363	0.0001249	0.0245587	chr12	104763117	104865076	-	101960	180.244	217.409	151.809	321.113	317.04	235.356	469.185	372.201	281.989	98.3378	110.506	104.526	227.725	178.341	223.824	244.838	307.677	255.839
ENSMUSG00000025257	Ribc1	58.5651	-0.861224	0.223894	-3.84657	0.000119785	0.0245587	chrX	152004582	152016295	-	11714	36.0488	52.3877	45.1325	28.5627	23.3948	29.7577	77.9808	97.0267	68.7201	70.3624	90.076	82.066	42.2077	42.1658	34.184	80.8536	80.9677	72.2773
ENSMUSG00000026896	Ifih1	104.955	1.95571	0.509032	3.84202	0.000122026	0.0245587	chr2	62595798	62646255	-	50458	16.3858	8.73128	15.5912	26.8316	22.5881	25.2489	323.62	334.026	264.217	3.39096	3.71447	3.45541	41.2261	29.7234	22.7894	231.173	307.677	208.801
ENSMUSG00000027288	Zfp106	12223.2	0.629307	0.163995	3.83735	0.000124371	0.0245587	chr2	120506820	120563843	-	57024	6530.58	5889.25	5826.19	11645.8	13268.1	14326.1	18788.2	22979.4	20945.4	2743.28	4949.54	4104.16	8339.45	8744.22	8955.4	21130.1	21915.3	18936.7
ENSMUSG00000058600	Rpl30	6979.81	-0.325076	0.0847449	-3.83593	0.00012509	0.0245587	chr15	34440505	34443640	-	3136	10471.4	10550	9953.76	9326.14	8556.05	8896.64	781.108	628.287	856.631	12916.2	12315.3	13571.1	8401.29	8285.24	7837.91	760.707	777.29	751.455
ENSMUSG00000030814	Bcl7c	4208.96	0.27783	0.0728022	3.81623	0.000135507	0.0262127	chr7	127661456	127708933	-	47478	4271.79	4065.28	4518.99	6805.7	6219.8	7085.93	2595.46	2952.16	2803.3	3598.65	3597.47	3408.76	5662.7	5480.87	5720.13	2376.64	2384.5	2213.06
ENSMUSG00000025175	Fn3k	61.5023	-1.04087	0.273744	-3.80234	0.000143338	0.0273256	chr11	121434913	121450491	+	15579	32.7717	47.1489	41.8501	79.6292	74.2181	55.9084	31.1923	34.9932	40.2842	94.9468	51.074	103.662	93.2496	81.5667	85.4601	59.2167	53.9785	45.8904
ENSMUSG00000029196	Tada2b	1644.54	0.383243	0.101086	3.79125	0.000149893	0.028167	chr5	36473670	36484285	-	10616	1887.65	1954.06	1774.12	2513.51	2429.84	2845.01	1056.64	1240.67	1393.36	1403.86	1477.43	1424.49	1714.81	1767.51	1732.8	1084.12	962.167	939.605
ENSMUSG00000007415	Gatad1	5579.54	0.354599	0.0940352	3.77092	0.000162646	0.028526	chr5	3632932	3657185	-	24254	6522.38	5806.3	6263.56	9042.24	8357.6	10445.8	2069.09	2152.08	2246.43	4640.53	5215.12	4686.4	8988.28	8545.84	9514.56	2042.98	2051.18	1841.35
ENSMUSG00000032281	Acsbg1	1004.16	-0.563026	0.149243	-3.77254	0.000161592	0.028526	chr9	54604877	54661870	-	56994	336.729	383.303	440.657	175.704	200.066	261.507	2063.89	2492.47	2195.49	577.311	510.74	626.293	297.417	277.188	310.098	2570.23	2264.4	2091.45
ENSMUSG00000032640	Chsy1	2935.97	0.317528	0.0840819	3.77641	0.000159106	0.028526	chr7	66109515	66173798	+	64284	3101.02	2869.1	2913.09	4059.36	4102.97	4537.59	2466.79	2719.93	2566.34	2225.32	2676.28	2228.74	3152.82	3183.87	3106.68	2276.43	2418.24	2242.89
ENSMUSG00000041841	Rpl37	9846.12	-0.339364	0.0898573	-3.7767	0.000158921	0.028526	chr15	5116645	5119140	+	2496	14629.3	13805.9	14346.4	12573.6	11244.8	12689.4	959.164	830.294	959.711	19331	15914.7	18880.4	13135.4	12333.8	12767.7	946.329	999.952	882.242
ENSMUSG00000092607	Scnm1	919.679	-0.383005	0.101263	-3.78227	0.000155407	0.028526	chr3	95129536	95134011	-	4476	1368.22	1349.86	1310.48	823.124	876.096	838.625	258.636	246.543	330.567	1881.13	1553.58	1817.54	963.906	889.63	1007.62	363.272	334.667	340.736
ENSMUSG00000026074	Map4k4	34845.1	0.418362	0.111163	3.76352	0.000167538	0.0287786	chr1	39900913	40026310	+	125398	20725.6	21074.7	23468.1	26646.4	25531.8	32294.3	58198.4	60118.3	56993.8	15261	17258.4	16319.9	17919.6	18704.3	21531.1	72792.2	63010.4	59363.8
ENSMUSG00000055493	Epm2a	160.265	0.592165	0.157401	3.76214	0.000168462	0.0287786	chr10	11343404	11459644	+	116241	214.654	233.998	187.095	202.535	213.78	224.535	140.365	98.6173	131.516	144.116	135.578	141.672	173.739	148.617	192.082	115.017	98.5107	88.3389
ENSMUSG00000074771	Ankef1	23.687	1.89845	0.506324	3.74947	0.000177208	0.0298846	chr2	136501910	136562091	+	60182	20.4823	17.4626	21.3353	23.3694	24.2015	8.11573	38.9904	49.3086	36.7297	0.847739	8.35757	6.91082	24.5394	20.046	15.4642	35.3023	40.4839	34.4178
ENSMUSG00000056153	Socs6	2558.24	0.625255	0.167523	3.73235	0.000189703	0.0315867	chr18	88665224	88927481	-	262258	2094.93	1858.89	1747.86	4763.9	4607.17	5700.85	1199.6	1700.35	1595.96	935.904	1507.15	1254.31	4089.24	4625.8	4328.35	1219.64	1474.96	1343.44
ENSMUSG00000008429	Herpud2	2255.56	0.302711	0.0812438	3.72596	0.000194574	0.0319929	chr9	25108132	25151820	-	43689	2371.03	2091.14	2099.07	3585.91	3547.95	3688.15	1329.57	1402.91	1425.35	1651.4	1907.38	1762.26	3322.63	3286.86	2975.64	1428.03	1302.23	1422.6
ENSMUSG00000032228	Tcf12	12513.9	0.521678	0.140332	3.71745	0.000201241	0.0326806	chr9	71842688	72111871	-	269184	10094.5	9141.65	9243.13	14579.1	15286.5	17959.2	14520	14891.2	13934.8	4948.25	8220.13	6670.67	13523.1	13974.9	13815.2	14839.5	15293.5	14315.5
ENSMUSG00000027361	Gabpb1	2690.49	0.334271	0.0900349	3.71268	0.000205077	0.0328973	chr2	126627442	126676337	-	48896	3599.15	3599.03	3808.36	3378.18	3456.79	3667.41	1553.12	1816.47	1959.71	2650.88	3132.23	2948.33	2546.2	2811.98	2690.77	1566.97	1630.15	1613.05
ENSMUSG00000031661	Nkd1	2081.3	0.317112	0.0855162	3.70821	0.00020873	0.0330548	chr8	88521354	88594884	+	73531	3052.68	2607.16	2679.23	3429.25	2971.95	3570.92	956.565	924.139	970.375	2337.22	2207.33	2149.26	2427.43	2408.98	2451.48	782.344	794.833	742.277
ENSMUSG00000079641	Rpl39	5408.12	-0.348777	0.0941276	-3.70537	0.000211084	0.0330548	chrX	37082520	37085402	-	2883	7507.99	7692.26	7356.59	7501.59	7016.84	8713.59	304.125	281.536	330.567	9884.64	8808.88	10031.1	7180.22	6939.39	7000.4	268.753	291.484	236.335
ENSMUSG00000000420	Galnt1	3723.4	0.514789	0.139221	3.69765	0.000217607	0.0336753	chr18	24205344	24286818	+	81475	4293.91	3889.78	3812.46	5480.57	5536.51	6250.91	3099.74	3605.89	3388.61	2173.6	3389.46	2834.3	3230.36	3926.95	3528.28	2755.86	3097.02	2727.03
ENSMUSG00000040782	Cop1	4178.91	0.552831	0.149718	3.69248	0.000222076	0.0339672	chr1	159232320	159347640	+	115321	3591.78	2720.67	2659.53	8686.51	7952.63	9875.04	2360.22	2735.83	2919.42	1629.36	2353.12	2134.58	5707.85	5785.01	6548.68	2537.21	2566.68	2456.28
ENSMUSG00000072949	Acot1	784.844	-0.443886	0.121314	-3.65898	0.000253219	0.0382855	chr12	84009490	84018371	+	8882	676.735	668.816	697.502	402.474	359.796	431.035	946.167	952.77	1066.35	985.073	898.903	894.951	623.3	542.626	704.842	977.076	1039.09	1259.69
ENSMUSG00000024259	Slc25a46	2530.73	0.678134	0.185783	3.65014	0.0002621	0.0391779	chr18	31556111	31609911	-	53801	2711.04	2215.13	2024.4	5285.82	4758.02	6113.85	1203.5	1593.78	1470.37	1006.27	1868.38	1470.28	3133.19	3072.58	3019.59	1405.26	1591.02	1610.75
ENSMUSG00000009927	Rps25	14257.4	-0.302547	0.0833433	-3.63013	0.000283282	0.0395321	chr9	44407139	44410427	+	3289	22718.1	21608.2	22029.6	17663	15789.1	17156.7	1337.37	1234.31	1392.17	28786.7	25336.4	27714.1	16693.6	16891.9	16651.7	1101.2	1371.05	1158.73
ENSMUSG00000023931	Efhb	38.2075	1.51002	0.415789	3.6317	0.000281557	0.0395321	chr17	53398889	53463321	-	64433	25.398	23.5745	16.4118	41.5457	33.0754	24.3472	105.274	85.8924	66.3504	6.78191	12.072	4.31926	17.6683	22.811	17.9059	70.6046	62.0753	51.6267
ENSMUSG00000028358	Zfp618	3415.58	0.447075	0.123225	3.62811	0.000285507	0.0395321	chr4	62965573	63139708	+	174136	2050.69	2188.06	2144.2	3526.19	3314	3339.17	5959.03	6642.35	5090.02	1562.38	1550.79	1568.76	2507.92	2100.69	2318	6095.91	5160.34	4361.88
ENSMUSG00000041870	Ankrd13a	3772.11	0.349621	0.0960032	3.64176	0.000270781	0.0395321	chr5	114774677	114806200	+	31524	4835.46	4396.2	5012.98	6183.38	5705.11	7110.28	2144.47	2344.55	2611.36	3903.84	3654.11	3621.27	3183.25	3275.11	3392.36	2259.35	2140.25	2124.72
ENSMUSG00000045414	Dipk2a	1229.71	0.706925	0.194818	3.62865	0.000284912	0.0395321	chr9	94517864	94538081	-	20218	1395.25	1095.78	860.799	1905.04	1885.3	2166	959.164	1140.46	991.701	474.734	885.902	693.673	1599.97	1518.66	1648.16	929.247	1057.98	926.985
ENSMUSG00000059291	Rpl11	8034.77	-0.393236	0.108158	-3.63575	0.000277175	0.0395321	chr4	136028265	136053428	-	25164	11448.8	11802.9	11074.7	9791.8	9851.64	10016.6	1351.67	1124.55	1625.58	15194.9	13767.7	16118.6	8810.61	8881.78	9400.61	1536.22	1495.2	1331.97
ENSMUSG00000060038	Dhps	949.682	-0.327127	0.0899814	-3.6355	0.000277441	0.0395321	chr8	85071757	85075162	+	3406	1346.92	1314.06	1382.69	1020.47	938.213	1105.54	258.636	306.986	318.719	1842.99	1587.01	1642.18	1060.1	1010.6	1052.38	310.888	294.183	301.729
ENSMUSG00000005251	Ripk4	19.6846	-1.75784	0.486523	-3.61306	0.000302604	0.0406169	chr16	97741933	97763787	-	21855	4.91575	5.23877	10.6677	4.32768	11.2941	6.31223	41.5898	38.1744	41.469	26.2799	13.0007	31.0987	3.9263	6.91243	11.3947	35.3023	33.7366	28.6815
ENSMUSG00000039478	Micu3	555.159	0.638184	0.176491	3.61596	0.000299235	0.0406169	chr8	40307458	40386308	+	78851	488.298	350.124	286.386	976.324	914.818	1049.63	324.92	348.342	381.515	190.741	265.585	266.93	943.293	942.855	1048.31	383.77	400.79	430.222
ENSMUSG00000042389	Tsen2	822.279	-0.447644	0.123818	-3.61534	0.000299954	0.0406169	chr6	115544664	115578628	+	33965	580.059	691.517	653.19	532.304	649.408	523.915	1024.15	1105.47	1194.31	901.995	851.543	870.763	679.249	613.824	551.014	1082.98	1016.15	1279.19
ENSMUSG00000020657	Dnajc27	1325.21	0.327436	0.0907071	3.60982	0.000306411	0.0407124	chr12	4082583	4110606	+	28024	1192.89	1211.9	1303.92	2281.55	2212.02	2533.91	634.244	742.811	659.949	922.34	1081.84	952.829	2186.95	2155.99	2178.83	561.42	542.484	497.91
ENSMUSG00000039850	Endov	2239.29	-0.348424	0.0966511	-3.60496	0.000312199	0.0410666	chr11	119491347	119511437	+	20091	1976.13	2087.65	2147.48	2456.39	2930	2910.84	1030.65	1091.15	1187.2	2967.09	2418.12	2521.58	3591.58	3554.37	3607.23	1277.72	1327.87	1224.13
ENSMUSG00000040473	Cfap69	131.447	1.13473	0.315004	3.60226	0.000315467	0.0410856	chr5	5579278	5664239	-	84962	113.882	51.5145	52.5178	304.668	292.839	284.051	85.7789	66.8052	68.7201	22.889	31.573	44.9203	237.541	244.7	309.284	39.8574	67.4731	47.0376
ENSMUSG00000023892	Zfp51	276.356	1.26271	0.35177	3.58959	0.000331203	0.0427122	chr17	21450374	21465587	+	15214	37.6874	23.5745	12.3089	424.112	417.88	524.817	265.135	338.798	349.524	9.32513	5.57171	15.5493	599.742	454.147	551.828	326.831	300.93	316.643
ENSMUSG00000014932	Yes1	1080.01	1.1039	0.308493	3.57835	0.00034577	0.0433167	chr5	32611171	32687057	+	75887	505.503	240.11	225.662	1455.83	1441.61	1476.16	1536.22	1507.89	1633.88	67.8191	214.511	170.179	1256.42	1342.39	1352.71	1572.66	1623.4	1817.26
ENSMUSG00000025555	Farp1	7381.16	0.368178	0.102803	3.58138	0.00034179	0.0433167	chr14	121035200	121283744	+	248545	5249.2	5959.97	6151.96	5308.33	5132.34	5573.7	12530.2	13472.4	11348.3	4666.81	4420.22	4363.32	3820.29	3418.2	4182.66	13721.2	11347.6	12194.2
ENSMUSG00000030590	Fam98c	183.474	-0.490415	0.137008	-3.57947	0.000344291	0.0433167	chr7	29152510	29156234	-	3725	208.1	192.088	236.33	189.552	168.604	177.644	92.2773	108.161	101.895	307.729	287.872	298.893	224.781	182.488	198.593	93.3802	130.898	103.253
ENSMUSG00000021552	Gkap1	1348.69	0.508061	0.142101	3.57536	0.000349747	0.0434016	chr13	58233346	58275699	-	42354	1917.96	1612.67	1456.55	2236.54	2035.35	2265.19	704.427	811.206	774.878	957.945	1385.5	1164.47	1617.63	1726.72	1599.32	637.719	774.591	597.722
ENSMUSG00000031059	Ndufb11	2922.74	-0.303724	0.0854185	-3.55572	0.000376943	0.045489	chrX	20615326	20617619	-	2294	4310.29	4141.25	4194.04	3636.98	3372.08	3890.14	419.797	381.744	404.027	5677.31	4735.95	5194.34	3569.99	3783.86	3639.79	412.24	458.817	386.626
ENSMUSG00000044501	Zfp758	200.663	1.57242	0.442145	3.55635	0.000376048	0.045489	chr17	22361453	22377281	+	15829	22.9402	17.4626	4.10295	351.407	355.763	385.046	148.164	205.188	154.028	4.2387	3.71447	6.91082	468.211	414.746	450.09	175.373	233.457	211.096
ENSMUSG00000071267	Zfp942	602.841	0.882566	0.247921	3.55986	0.000371046	0.045489	chr17	21926960	21962464	-	35505	54.0733	46.2758	31.1824	920.929	1169.74	1121.77	534.169	577.388	562.794	13.5638	26.9299	31.0987	1470.4	1281.56	1170.4	635.441	650.441	552.979
ENSMUSG00000031782	Coq9	645.337	-0.307573	0.086621	-3.55079	0.00038407	0.0456031	chr8	94838321	94854895	+	16575	898.763	967.426	956.808	518.455	474.35	486.042	309.324	338.798	348.34	1179.21	1163.56	1150.65	508.455	627.649	589.268	375.799	354.909	368.27
ENSMUSG00000078490	Cfap74	150.762	0.69446	0.195607	3.55028	0.000384822	0.0456031	chr4	155409190	155466823	+	57634	178.606	165.021	201.865	248.409	240.402	212.812	118.271	92.2548	105.45	103.424	122.578	111.437	161.96	253.686	170.92	70.6046	91.7634	64.2465
ENSMUSG00000037221	Mospd3	1008.88	-0.475742	0.134504	-3.53702	0.000404671	0.0475272	chr5	137596645	137601058	-	4414	995.44	883.605	973.22	1579.6	1476.29	1719.63	153.362	147.926	161.137	1559.84	1078.13	1327.74	1947.44	1833.87	1731.99	216.369	161.935	212.243
ENSMUSG00000003421	Nosip	948.28	-0.359828	0.102013	-3.52729	0.00041984	0.0478956	chr7	45062429	45078210	+	15782	1148.65	1335.01	1353.97	412.86	391.258	434.642	931.871	873.24	1036.72	1767.54	1582.37	1573.94	423.059	475.575	520.9	897.361	971.613	938.458
ENSMUSG00000029810	Tmem176b	1160.4	-0.392973	0.111387	-3.52798	0.000418738	0.0478956	chr6	48833818	48841496	-	7679	1532.9	1538.45	1614.1	865.535	763.962	734.023	827.896	715.77	798.574	2265.16	1728.16	2157.9	994.335	836.404	944.944	882.557	827.22	859.297
ENSMUSG00000058388	Phtf1	3501.36	0.368951	0.104646	3.5257	0.000422372	0.0478956	chr3	103968110	104024598	+	56489	3141.16	2934.58	2875.35	6412.75	6404.54	7329.4	1826.05	1875.32	1984.59	1943.02	2666.99	2322.9	5170.93	5494.69	5020.17	1830.03	1916.24	1875.77
ENSMUSG00000060002	Chpt1	676.62	0.687251	0.194645	3.53079	0.000414314	0.0478956	chr10	88452745	88504073	-	51329	523.527	416.482	357.777	1586.53	1452.09	1806.2	162.46	179.738	161.137	189.894	307.373	309.259	1392.85	1420.5	1433.29	127.544	201.07	151.438
ENSMUSG00000070056	Mfhas1	1161.23	0.316633	0.0899869	3.51866	0.000433738	0.048764	chr8	35587798	35679449	+	91652	1137.18	1088.79	1143.08	1473.14	1637.64	1613.23	1042.34	1162.73	1074.64	825.698	862.687	1016.75	1240.71	1329.95	1207.84	993.019	1005.35	1047.45
ENSMUSG00000002064	Sdf2	1101.45	-0.348589	0.0993436	-3.50892	0.000449936	0.0492559	chr11	78245746	78255496	+	9751	1374.77	1403.12	1408.13	1156.35	1097.94	1106.44	449.689	419.919	418.244	2004.9	1528.51	1795.08	1510.64	1328.57	1482.94	447.542	418.333	474.965
ENSMUSG00000020832	Eral1	733.989	-0.29898	0.0852052	-3.50894	0.000449889	0.0492559	chr11	78073376	78080383	-	7008	807.002	954.329	910.855	457.868	463.863	520.308	674.534	677.596	749.996	1111.39	1059.55	1115.23	541.829	555.759	579.501	674.16	686.876	671.146
ENSMUSG00000070871	Ccnyl1	968.35	0.339843	0.0969027	3.50706	0.000453091	0.0492559	chr1	64690455	64725644	+	35190	988.066	907.18	862.44	1698.18	1725.57	1880.14	436.693	472.408	483.41	648.521	777.254	754.143	1557.76	1514.51	1442.24	420.211	466.914	394.657
ENSMUSG00000071711	Mpst	1353.44	-0.455958	0.129808	-3.51256	0.000443806	0.0492559	chr15	78406416	78414013	+	7598	1598.44	1626.64	1599.33	988.441	926.113	1029.8	1059.24	895.508	1046.2	2457.6	1824.74	2334.13	1235.8	1066.59	1384.45	1128.53	964.865	1195.44
ENSMUSG00000007216	Zfp775	529.817	-0.361473	0.103351	-3.49751	0.000469617	0.0506339	chr6	48602063	48623227	+	21165	647.241	700.249	673.704	368.718	396.099	394.965	350.914	370.61	439.571	951.164	769.825	874.218	404.409	443.778	432.998	417.934	457.468	442.842
ENSMUSG00000029994	Anxa4	98.404	0.588935	0.168506	3.49503	0.000474004	0.0506914	chr6	86736840	86793584	-	56745	159.762	131.842	135.397	90.8812	88.739	78.452	131.268	112.933	109.004	100.033	101.219	82.9298	76.5628	65.6681	74.8793	76.2985	87.715	67.6883
ENSMUSG00000079435	Rpl36a	5348.71	-0.389011	0.111572	-3.48665	0.000489118	0.0518859	chrX	134585654	134588062	+	2409	8002.84	7905.3	7284.38	6636.92	6670.75	7369.08	608.25	561.482	740.518	10054.2	9557.34	10758.4	6102.45	5969.57	6038.37	718.572	747.602	550.684
ENSMUSG00000002395	Use1	1694.62	-0.435524	0.125051	-3.48278	0.000496239	0.0522202	chr8	71366848	71369732	+	2885	2290.74	2190.68	2169.64	2273.76	1719.12	1899.08	301.526	306.986	299.762	3379.09	2536.06	3078.77	2409.76	2101.38	2544.27	333.664	352.21	316.643
ENSMUSG00000027677	Ttc14	1429.55	0.708273	0.203823	3.47495	0.000510958	0.0525089	chr3	33799832	33814860	+	15029	314.608	199.073	202.686	2398.4	2909.03	3220.14	969.562	1108.65	1058.05	96.6423	182.009	160.676	3263.73	3140.32	3193.77	1088.68	1080.92	1144.96
ENSMUSG00000031157	Pqbp1	2163.09	-0.365633	0.105197	-3.4757	0.000509514	0.0525089	chrX	7894519	7899269	-	4751	2582.41	2984.35	2922.12	798.023	651.022	706.068	2344.62	2495.65	2482.22	4018.28	3332.81	3584.99	832.375	781.105	793.558	2665.89	2721.87	2238.3
ENSMUSG00000047434	Xxylt1	762.456	0.337756	0.0971548	3.47647	0.000508059	0.0525089	chr16	30955144	31081432	-	126289	998.717	978.776	926.446	1006.62	985.81	1179.49	469.185	545.576	510.661	712.949	839.471	746.368	783.296	781.796	769.141	464.624	518.193	507.088
ENSMUSG00000025728	Pigq	2385.57	0.338281	0.097534	3.46834	0.000523683	0.0533994	chr17	25926421	25944936	-	18516	3133.79	2743.37	3211.79	3864.61	3763.34	4238.21	994.255	1153.19	1030.8	2619.51	2459.91	2110.39	2902.52	3003.45	3119.7	847.255	851.511	892.567
ENSMUSG00000034285	Nipsnap1	2751.98	-0.264899	0.0764615	-3.46448	0.000531265	0.0535665	chr11	4873951	4894200	+	20250	3423	3806.84	3872.36	1669.62	1778.81	1873.83	2144.47	2072.55	2347.15	4665.11	4345.01	4328.76	2140.81	1983.18	2123.48	2417.64	2280.59	2262.39
ENSMUSG00000050677	Ccdc96	191.192	0.527775	0.152388	3.46336	0.000533466	0.0535665	chr5	36484588	36488172	+	3585	205.642	195.581	187.095	73.5705	58.0837	67.6311	411.999	413.556	329.382	143.268	126.292	138.216	62.8208	61.5206	61.8568	288.112	349.511	267.311
ENSMUSG00000022867	Usp25	1616.37	0.833584	0.240875	3.46065	0.000538864	0.0536986	chr16	77013706	77116780	+	103075	1112.6	929.881	812.384	2004.58	2227.35	2749.43	1909.23	2212.53	2315.15	291.622	753.11	558.048	1587.21	1699.08	1852.45	1763.98	2121.35	2194.71
ENSMUSG00000004187	Kifc2	220.707	-0.67024	0.193856	-3.45741	0.000545389	0.0539402	chr15	76659858	76668196	+	8339	164.678	155.417	182.171	263.123	283.158	276.837	89.6779	84.3018	111.374	358.594	218.225	222.01	405.39	327.649	410.208	158.291	122.801	138.818
ENSMUSG00000070953	Rabepk	445.078	-0.326882	0.0948715	-3.44553	0.000569949	0.0559486	chr2	34777556	34799912	-	22357	552.203	568.406	599.031	379.97	378.351	457.186	261.236	252.906	257.108	704.471	695.535	756.734	460.358	476.266	451.718	271.03	253.699	235.188
ENSMUSG00000024387	Csnk2b	3314.4	-0.226035	0.0657731	-3.43659	0.000589077	0.0568122	chr17	35116196	35122053	-	5858	5686.7	5852.58	6067.44	1933.61	1800.6	2044.26	1658.39	1701.94	1623.22	7360.07	6554.19	6677.58	1996.52	1976.95	1903.72	1598.85	1638.25	1584.36
ENSMUSG00000066595	Flvcr1	729.941	0.550104	0.160129	3.43539	0.000591704	0.0568122	chr1	191005847	191026158	-	20312	612.011	604.204	667.96	874.19	962.415	1132.6	601.752	699.864	735.779	369.614	546.028	372.32	1017.89	938.708	975.059	634.302	790.785	603.458
ENSMUSG00000074968	Ano3	35.2852	3.3728	0.98139	3.43676	0.000588715	0.0568122	chr2	110655201	110950923	-	295723	27.8559	3.49251	4.92354	94.3433	58.8904	27.0524	94.8767	49.3086	17.7724	0.847739	0.928619	1.7277	69.6918	42.1658	65.1124	23.9145	26.9892	25.2397
ENSMUSG00000038733	Wdr26	10697.8	0.597817	0.174459	3.42669	0.000610978	0.0578187	chr1	181173228	181212001	-	38774	7532.57	5990.53	5578.37	14634.5	14804.1	17742.8	13923.5	15506.8	14595.9	2909.44	5474.21	4238.92	9640.04	9631.78	9741.64	13480.9	13711.9	13422.9
ENSMUSG00000098188	Sowahc	684.492	0.588966	0.171868	3.42685	0.000610617	0.0578187	chr10	59221953	59226434	+	4482	740.64	692.39	572.772	577.312	498.552	614.992	977.36	982.991	1024.88	319.598	581.315	433.654	535.94	557.142	581.942	920.137	917.634	791.609
ENSMUSG00000010517	Faf1	3404.63	0.303453	0.0890856	3.4063	0.000658495	0.0610291	chr4	109676588	109963960	+	287373	3536.06	3592.92	3979.04	2162.11	1924.83	2433.82	4489.1	4735.22	4704.95	2939.11	3122.02	2940.55	1585.24	1459.91	1670.13	5163.24	5360.06	5485.04
ENSMUSG00000022707	Gbe1	672.612	0.536732	0.157754	3.40235	0.0006681	0.0610291	chr16	70313949	70569716	+	255768	411.284	479.347	465.275	234.56	240.402	255.195	1473.84	1619.23	1616.11	233.976	401.163	300.621	200.241	214.977	211.615	1097.79	1393.99	1257.4
ENSMUSG00000028434	Epb41l4b	107.575	1.01048	0.296756	3.40509	0.000661415	0.0610291	chr4	56991972	57143437	-	151466	127.81	138.827	96.8296	207.728	176.671	152.395	154.662	174.966	63.9807	50.0166	61.2888	69.1082	100.121	73.2718	73.2515	69.4658	78.2688	67.6883
ENSMUSG00000073096	Lrrc61	678.247	-0.474964	0.139355	-3.40829	0.000653714	0.0610291	chr6	48554796	48570722	+	15927	838.955	910.672	803.358	583.371	513.073	432.839	441.891	416.737	411.136	1336.88	1037.27	1173.11	651.765	503.225	555.897	542.061	464.215	591.986
ENSMUSG00000078591	Hs3st4	885.1	-0.923761	0.271505	-3.40237	0.000668046	0.0610291	chr7	123982869	124398989	+	416121	653.795	505.541	668.781	1030.85	1064.87	1065.87	282.031	265.63	338.861	1332.65	765.182	1370.07	1831.62	1175.8	1771.87	684.409	334.667	789.314
ENSMUSG00000025198	Erlin1	789.952	0.309647	0.0911774	3.3961	0.000683543	0.0620091	chr19	44034944	44069785	-	34842	970.042	852.173	910.034	722.722	629.24	730.416	973.461	967.085	933.645	703.624	808.827	693.673	607.594	633.179	593.337	802.842	870.403	816.848
ENSMUSG00000042121	Ssh1	4335.27	0.382574	0.113148	3.38119	0.000721736	0.0650255	chr5	113937094	113993894	-	56801	3055.96	2862.99	3549.87	8252.01	7179.79	9124.78	2968.47	3461.15	3107.81	2447.42	2418.12	2398.05	6102.45	5556.21	6891.34	2924.4	2948.57	2785.54
ENSMUSG00000015342	Xk	659.456	0.752166	0.223163	3.37048	0.000750382	0.0658251	chrX	9272756	9313250	+	40495	590.709	508.16	457.889	1259.35	1188.3	1515.84	466.585	628.287	555.685	182.264	433.665	309.259	814.707	830.874	851.345	406.546	466.914	403.835
ENSMUSG00000030706	Mrpl48	882.726	-0.293735	0.0870818	-3.37309	0.000743296	0.0658251	chr7	100545751	100608301	-	62551	1130.62	1150.78	1074.15	955.551	868.029	989.217	356.112	335.617	396.918	1425.05	1324.21	1363.16	1131.76	1025.11	1071.91	460.069	445.323	385.479
ENSMUSG00000035329	Fbxo33	644.341	0.371187	0.110071	3.37226	0.000745554	0.0658251	chr12	59200655	59219725	-	19071	630.855	599.839	536.666	806.679	843.021	951.344	575.758	586.932	639.807	449.302	484.739	432.79	828.449	756.911	792.744	609.249	584.317	488.732
ENSMUSG00000038507	Parp12	220.794	0.639537	0.189752	3.37039	0.000750628	0.0658251	chr6	39086410	39118349	-	31940	143.376	163.275	175.606	78.7637	95.1928	88.3713	496.478	555.12	553.315	86.4694	121.649	101.935	64.7839	61.5206	59.4151	370.105	470.962	287.962
ENSMUSG00000079391	Gm2974	51.6505	0.927956	0.275719	3.36559	0.000763811	0.0665376	chr14	4182576	4204895	+	22320	67.1819	44.5295	45.1325	106.461	94.386	101.897	10.3974	4.7718	9.47863	26.2799	25.0727	31.0987	115.826	92.6266	123.714	6.8327	14.8441	9.17807
ENSMUSG00000000787	Ddx3x	60214.2	0.94289	0.28087	3.35704	0.000787831	0.0674843	chrX	13280970	13294052	+	13083	9715.98	8460.61	7130.11	11941.8	12379.9	15709.3	165249	245123	206106	2126.98	6311.82	4726.14	13075.6	13089.4	15348.6	118708	139839	88813.9
ENSMUSG00000021277	Traf3	4463.22	0.393451	0.117317	3.35374	0.000797281	0.0674843	chr12	111166370	111267153	+	100784	3147.72	3126.67	2974.64	7717.11	7143.49	8549.47	3324.58	3963.78	3499.98	2217.69	2649.35	2175.18	6406.74	6991.92	7350.38	3031.44	3430.33	2637.55
ENSMUSG00000024206	Rfx2	414.213	0.452277	0.135184	3.34565	0.000820913	0.0674843	chr17	56775897	56831013	-	55117	578.42	534.354	610.519	502.876	472.737	522.112	452.289	478.771	355.449	400.133	468.024	392.189	253.246	320.046	279.17	243.7	282.038	309.76
ENSMUSG00000025912	Mybl1	658.405	0.922849	0.275727	3.34696	0.00081703	0.0674843	chr1	9667415	9700209	-	32795	105.689	52.3877	63.1854	1349.37	1644.9	1814.32	257.337	396.06	323.458	22.889	54.7885	39.7372	1431.14	1643.78	1570.84	322.276	380.548	378.595
ENSMUSG00000026159	Agfg1	3651.49	0.406963	0.121146	3.35927	0.000781478	0.0674843	chr1	82839483	82901182	+	61700	3649.95	3273.36	3296.31	3163.53	3219.61	3761.19	4173.27	4561.84	4767.75	2115.11	3044.94	2549.23	3147.91	2798.84	3104.24	5217.91	4956.57	4925.18
ENSMUSG00000028413	B4galt1	709.083	0.403834	0.120735	3.34481	0.000823393	0.0674843	chr4	40804602	40854005	-	49404	898.763	1004.1	999.479	812.737	740.567	826.903	614.749	593.294	537.912	664.628	844.114	685.899	666.489	713.363	695.075	415.656	566.774	482.996
ENSMUSG00000036298	Slc2a13	708.821	0.75741	0.226442	3.34482	0.000823348	0.0674843	chr15	91267696	91573261	-	305566	373.597	340.52	228.945	606.74	541.308	512.193	1512.83	1666.95	1191.94	124.618	251.656	182.273	519.253	454.838	408.581	1443.98	1176.73	1221.83
ENSMUSG00000039068	Zzz3	4682.71	0.651333	0.19478	3.34394	0.000825983	0.0674843	chr3	152395473	152462826	+	67354	2869.16	2211.63	2155.69	8221.72	8726.27	10316.9	3636.51	4464.82	4477.47	996.094	2015.1	1597.26	6616.79	7270.49	6922.27	3761.4	4078.07	3951.16
ENSMUSG00000039841	Zfp800	760.916	0.77039	0.230107	3.34797	0.000814054	0.0674843	chr6	28239927	28398005	-	158079	194.991	180.737	109.959	746.091	849.474	894.534	1271.09	1449.04	1465.63	55.9508	131.864	97.6153	871.638	857.833	920.527	1170.67	1279.29	1149.55
ENSMUSG00000062683	Atp5g2	1081.99	-0.274752	0.0821189	-3.34578	0.000820517	0.0674843	chr15	102662864	102672352	-	9489	1352.65	1410.1	1333.46	1431.59	1613.44	1424.76	200.151	194.053	219.193	1760.75	1556.36	1637	1622.54	1581.56	1533.4	191.316	194.323	219.126
ENSMUSG00000028949	Smarcd3	3636.21	-0.43343	0.129763	-3.34017	0.000837264	0.0679837	chr5	24590818	24624411	-	33594	4345.52	4151.72	4537.86	3020.72	2767.04	3203.01	2174.37	2287.28	2509.47	6818.37	4685.81	6097.93	3511.09	3222.57	3943.37	2950.59	2499.2	2725.89
ENSMUSG00000010825	Grid2ip	44.5854	-1.50102	0.449724	-3.33764	0.000844922	0.0681012	chr5	143357338	143392152	+	34815	7.37363	18.3357	14.7706	17.3107	18.5545	18.9367	55.8863	58.8522	66.3504	38.996	23.2155	51.8311	47.1156	18.6636	53.7178	133.238	60.7258	98.6643
ENSMUSG00000020063	Sirt1	1773.81	0.570188	0.170933	3.33575	0.000850706	0.0681012	chr10	63319005	63381704	-	62700	573.504	453.153	418.501	1507.76	1545.67	1789.07	3442.85	3680.65	3420.6	233.128	425.307	316.17	1692.23	1636.86	1661.18	3036	3280.54	2815.37
ENSMUSG00000043252	Tmem64	592.884	0.792037	0.237521	3.33459	0.000854242	0.0681012	chr4	15265831	15286753	+	20923	815.195	562.294	466.095	1189.25	1065.67	1051.44	388.604	410.375	379.145	253.474	495.882	316.17	788.204	933.178	679.611	261.92	363.005	252.397
ENSMUSG00000074746	Pdzd8	2249.73	0.763407	0.229181	3.33102	0.00086527	0.0685649	chr19	59297178	59345780	-	48603	1074.91	633.018	603.134	3165.26	3175.24	3638.55	2759.22	3260.73	2886.24	284.84	611.031	466.48	2947.67	3034.56	3049.7	2827.6	3030.89	3045.97
ENSMUSG00000037519	Ppfia1	3622.06	0.397964	0.119598	3.3275	0.000876284	0.0688124	chr7	144476758	144553729	-	76972	2443.95	2625.5	3075.57	3166.13	3160.72	3795.46	4487.8	5549.61	5201.4	1872.66	2291.83	2017.96	2419.58	2627.41	2758.33	5684.81	6138.7	5879.7
ENSMUSG00000046417	Lrrc75a	903.469	0.406429	0.122172	3.32668	0.000878857	0.0688124	chr11	62604884	62648523	-	43640	1339.54	1099.27	1344.13	1572.68	1407.72	1927.03	311.923	313.348	344.785	937.6	943.476	973.561	970.777	969.123	1093.08	231.173	238.855	244.366
ENSMUSG00000037896	Rcor1	3066.88	0.412422	0.124096	3.32342	0.000889225	0.0692122	chr12	111039351	111115901	+	76551	1886.83	2025.66	1989.11	3044.95	3335.78	3502.39	3878.25	4615.92	4149.27	1188.53	1768.09	1478.91	3105.7	3359.44	3396.43	3943.61	4428.94	4106.04
ENSMUSG00000010461	Eya4	587.774	1.03375	0.311767	3.31578	0.000913863	0.0699839	chr10	23102963	23350786	-	247824	224.486	162.402	149.347	823.124	926.113	574.413	1308.78	1519.02	779.617	51.7121	122.578	88.1129	550.663	655.99	427.3	760.707	901.441	554.126
ENSMUSG00000024294	Mib1	8468.12	0.760551	0.229827	3.30923	0.000935529	0.0699839	chr18	10725548	10818704	+	93157	2331.7	1771.58	1434.39	8193.15	8991.68	9394.41	13067	16745.8	16316.3	645.977	1537.79	1085.86	7260.7	7383.86	7363.4	16371.2	17393.2	15138.1
ENSMUSG00000028029	Aimp1	2348.48	-0.286573	0.0866293	-3.30804	0.000939511	0.0699839	chr3	132660481	132684370	-	23890	2851.14	2833.3	2730.1	1735.4	1654.58	1635.77	1876.74	1749.66	2142.17	3377.39	3370.89	3515.01	2305.72	1908.52	2245.57	2045.26	2152.39	2143.08
ENSMUSG00000028926	Cdk14	3013.06	0.411079	0.124291	3.30739	0.000941702	0.0699839	chr5	4803391	5420312	-	616922	2638.12	2203.77	1968.6	4989.81	4507.13	5078.64	2672.14	2727.88	2720.37	1419.12	1901.81	1802	4252.18	3887.55	4251.03	2556.57	2192.88	2465.46
ENSMUSG00000029054	Gabrd	25.3551	-1.54393	0.465659	-3.31557	0.000914555	0.0699839	chr4	155384980	155398112	-	13133	18.0244	6.11189	20.5148	3.46214	12.9075	13.5262	15.5962	27.0402	23.6966	49.1689	26.9299	54.4227	26.5025	17.9723	28.4867	35.3023	29.6882	47.0376
ENSMUSG00000039661	Dusp26	345.509	-0.479453	0.144756	-3.31214	0.000925843	0.0699839	chr8	31089471	31097047	+	7577	408.007	328.296	364.342	435.364	429.174	392.26	123.47	104.98	120.853	533.228	417.878	583.1	520.234	488.018	576.245	113.878	129.548	150.291
ENSMUSG00000049760	Micos13	1125.36	-0.353703	0.106732	-3.31395	0.000919874	0.0699839	chr17	56607452	56609771	-	2320	1836.85	1848.41	1723.24	1090.57	1164.09	1078.49	219.646	202.006	220.378	2583.91	2040.17	2285.75	1137.64	1117.74	954.711	224.34	249.651	278.784
ENSMUSG00000062743	Zfp677	102.88	2.41741	0.729696	3.3129	0.000923348	0.0699839	chr17	21383748	21399265	+	15518	6.55433	10.4775	6.56472	222.443	195.226	280.444	58.4856	44.5368	48.578	0	0.928619	3.45541	260.117	220.507	287.309	56.9392	62.0753	87.1917
ENSMUSG00000002329	Mdp1	1415.49	-0.271796	0.0824237	-3.29755	0.000975314	0.0720746	chr14	55657879	55660508	-	2630	1583.69	1670.29	1606.72	1933.61	1863.52	2019.91	400.302	383.335	427.723	2076.11	1960.31	1831.37	2115.29	2064.05	2199.17	421.35	411.586	510.53
ENSMUSG00000022297	Fzd6	412.695	0.617309	0.187687	3.28904	0.00100529	0.0734644	chr15	39006034	39038188	+	32155	546.468	454.9	489.892	372.18	294.452	306.594	704.427	518.536	559.239	267.886	370.519	334.311	182.573	268.202	209.174	407.684	581.618	559.862
ENSMUSG00000035161	Ints6	2554.11	0.81823	0.248696	3.29008	0.00100159	0.0734644	chr14	62676330	62761169	-	84840	769.315	572.772	496.457	1948.32	2267.68	2508.66	4145.98	5918.63	4924.15	197.523	486.596	359.362	1999.47	2196.77	2011.16	5056.2	5870.16	4244.86
ENSMUSG00000030671	Pde3b	1020.36	0.673046	0.205598	3.27359	0.00106189	0.0764874	chr7	114415281	114539251	+	123971	622.662	481.093	461.992	1224.73	1263.32	1533.87	1202.2	1624	1255.92	226.346	444.808	311.851	1304.51	1321.66	1360.85	1098.93	1419.63	1208.06
ENSMUSG00000048349	Pou4f1	29.011	1.00545	0.307194	3.27301	0.0010641	0.0764874	chr14	104461676	104467999	-	6324	37.6874	36.6714	36.9266	25.1005	35.4956	37.8734	40.2901	42.9462	30.8055	18.6503	21.3582	15.5493	22.5762	18.6636	13.8364	30.7472	28.3387	28.6815
ENSMUSG00000071856	Mcc	281.773	0.456378	0.139405	3.27375	0.00106129	0.0764874	chr18	44425060	44812182	-	387123	199.907	225.267	173.145	321.113	325.107	296.675	389.904	415.147	383.884	124.618	156.937	154.63	309.196	290.322	264.519	339.357	383.247	318.938
ENSMUSG00000021549	Rasa1	5297.43	0.816626	0.249922	3.26753	0.00108491	0.0769827	chr13	85214780	85289130	-	74351	999.536	567.533	544.051	5455.47	5741.41	7178.81	8059.32	9934.89	9450.19	229.737	499.597	469.936	5050.2	4627.18	5300.97	9914.25	10525.8	10804.9
ENSMUSG00000048279	Sacs	5440.53	0.87394	0.267342	3.26899	0.0010793	0.0769827	chr14	61138457	61240695	+	102239	214.654	187.722	146.065	3157.47	3692.35	4164.27	10363.7	15871	10158.7	58.494	96.5763	144.263	4939.28	3776.95	4221.73	13255.4	13942.6	9538.31
ENSMUSG00000079659	Tmem243	454.38	0.557435	0.170648	3.26658	0.00108855	0.0769827	chr5	9100668	9160986	+	60319	616.927	572.772	581.798	775.519	713.139	930.604	79.2805	149.516	111.374	383.178	437.379	383.55	674.342	822.579	727.632	61.4943	95.8118	61.952
ENSMUSG00000018900	Slc22a5	460.368	0.504496	0.155134	3.252	0.00114596	0.0800288	chr11	53864542	53891660	-	27119	544.01	481.967	592.466	772.923	597.778	802.555	213.148	227.456	204.975	402.676	323.159	414.649	727.347	617.971	800.069	216.369	172.731	174.383
ENSMUSG00000036591	Arhgap21	12726	0.505038	0.155218	3.25373	0.001139	0.0800288	chr2	20847919	20968881	-	120963	5059.13	4160.45	4235.07	12388.4	12803.4	15400	20545.3	23402.5	21331.7	2342.3	3623.47	3515.88	10942.6	9768.65	12194.7	24167.3	22117.7	21069.4
ENSMUSG00000060176	Kif27	214.784	0.961447	0.295736	3.25103	0.00114987	0.0800288	chr13	58287502	58359122	-	71621	106.508	109.141	69.7502	281.299	306.553	224.535	447.09	306.986	286.729	24.5844	71.5036	50.9673	257.172	265.437	235.219	256.226	334.667	231.746
ENSMUSG00000031668	Eif2ak3	1691.25	0.276728	0.0853393	3.24268	0.00118413	0.0810421	chr6	70844515	70905245	+	60731	1280.55	1390.02	1354.79	1025.66	1045.51	1207.44	2521.38	2705.61	2663.49	1065.61	1111.56	1145.47	1156.29	1121.89	1036.92	2920.98	2657.09	3032.21
ENSMUSG00000051154	Commd3	2872.93	-0.288582	0.0890274	-3.2415	0.00118902	0.0810421	chr2	18672384	18676231	+	3848	3772.84	3451.47	3767.33	3579.85	3632.65	4250.84	496.478	547.167	531.988	4745.64	4118.42	4561.14	4408.25	4001.61	3984.88	638.858	615.355	608.047
ENSMUSG00000053716	Dusp7	1294.44	0.409965	0.126406	3.24324	0.00118179	0.0810421	chr9	106368632	106375724	+	7093	1694.3	1628.38	1880.79	1818.49	1936.93	2441.03	709.625	804.844	830.565	1250.42	1371.57	1294.91	1071.88	1357.6	1312.83	597.861	676.081	621.814
ENSMUSG00000067336	Bmpr2	9953.77	0.617991	0.190651	3.24149	0.00118908	0.0810421	chr1	59763400	59879014	+	115615	2061.34	1335.01	1371.21	9454.24	10747.1	11621.7	15112.7	18190.1	17149.2	726.513	1187.7	1192.98	11220.4	9718.19	11644.5	19059.8	17393.2	19981.8
ENSMUSG00000037148	Arhgap10	393.028	0.43457	0.134481	3.23146	0.00123161	0.0835086	chr8	77250366	77517953	-	267588	380.151	426.086	421.783	318.517	302.519	330.941	519.872	668.052	587.675	275.515	357.518	276.433	231.652	226.036	254.752	444.126	549.231	503.647
ENSMUSG00000027007	Itprid2	1204.35	0.390321	0.121075	3.22379	0.00126506	0.0848317	chr2	79635352	79672966	+	37615	824.208	783.196	775.458	1271.47	1364.16	1576.25	1628.5	1759.2	1645.73	523.903	728.037	567.551	1174.94	1060.37	1152.49	1527.11	1585.62	1730.07
ENSMUSG00000038932	Tcfl5	39.6379	0.920409	0.285614	3.22257	0.00127048	0.0848317	chr2	180621956	180642708	-	20753	50.7961	50.6414	48.4148	71.8394	70.1845	87.4695	28.593	25.4496	28.4359	26.2799	28.7872	24.1879	30.4288	47.0045	56.1595	17.0818	14.8441	6.88355
ENSMUSG00000045007	Tubg2	305.269	-0.71747	0.222582	-3.2234	0.00126679	0.0848317	chr11	101155907	101161787	+	5881	358.85	265.431	267.512	380.835	315.427	394.965	53.2869	57.2616	49.7628	623.936	343.589	498.443	663.544	445.852	543.689	76.2985	62.0753	94.0752
ENSMUSG00000001247	Lsr	571.466	0.578428	0.179595	3.22073	0.00127865	0.0849462	chr7	30957770	30973464	-	15695	961.849	1071.33	1064.31	599.816	675.223	608.68	362.611	407.194	414.69	666.323	797.683	610.743	331.772	496.312	339.399	218.646	368.403	291.404
ENSMUSG00000031505	Naxd	1279.79	-0.317451	0.0987251	-3.21551	0.00130214	0.0860724	chr8	11497506	11514960	+	17455	1665.62	1848.41	1824.17	1038.64	1068.09	893.632	739.518	687.14	821.086	2413.51	1978.89	2258.11	1151.39	1109.44	1112.61	801.704	778.64	845.53
ENSMUSG00000037573	Tob1	1626.33	0.233612	0.0727674	3.2104	0.00132552	0.0863161	chr11	94211454	94215495	+	4042	2400.53	2415.07	2423.2	1487.85	1404.5	1381.48	1250.29	1234.31	1415.87	1997.27	2112.61	2047.33	1204.39	1345.85	1246.9	1223.05	1317.08	1366.39
ENSMUSG00000039452	Snx22	103.04	-0.641933	0.199877	-3.21164	0.00131982	0.0863161	chr9	66065176	66069719	-	4544	91.7607	144.939	132.936	92.6122	79.8651	116.325	38.9904	41.3556	49.7628	198.371	191.295	186.592	109.936	95.3915	113.947	67.1882	47.2312	56.2157
ENSMUSG00000059734	Ndufs8	1070.21	-0.30018	0.0934712	-3.21147	0.00132056	0.0863161	chr19	3908863	3912774	-	3912	1878.64	1800.39	1815.15	692.428	650.215	689.837	480.882	488.314	559.239	2511.85	2032.75	2219.24	717.531	684.331	625.893	445.264	491.204	480.701
ENSMUSG00000002688	Prkd1	2228.1	0.582202	0.18163	3.20543	0.00134859	0.0873858	chr12	50341231	50649098	-	307868	1075.73	1258.18	1372.85	1238.58	1279.46	1575.35	4304.54	5325.33	4582.92	709.558	1048.41	718.725	896.177	1000.92	940.875	4350.15	5132	3296.07
ENSMUSG00000040048	Ndufb10	2235.94	-0.357308	0.11156	-3.20282	0.00136087	0.0877497	chr17	24722060	24724478	-	2419	3733.51	3362.42	3257.74	2399.26	2495.99	2168.7	502.976	464.455	497.628	4886.37	3981.92	4394.42	2302.77	2275.57	1830.47	555.726	528.989	608.047
ENSMUSG00000018286	Psmb6	3743.07	-0.266206	0.0832158	-3.19899	0.00137911	0.0884915	chr11	70525367	70527858	+	2492	6660.02	6988.52	6691.09	2016.7	1761.87	1777.34	1932.62	1830.78	2101.89	8757.15	7775.32	7927.57	1593.1	1797.23	1637.58	1923.41	2125.4	2077.69
ENSMUSG00000010362	Rdm1	454.791	-0.353315	0.110575	-3.19526	0.00139707	0.0888399	chr11	101627195	101636100	+	8906	685.747	687.152	763.149	337.559	369.477	431.035	103.974	127.248	146.919	901.147	917.475	910.5	461.34	445.16	441.951	133.238	165.984	157.174
ENSMUSG00000053310	Nrgn	89.3868	-0.507552	0.158856	-3.19505	0.00139804	0.0888399	chr9	37544492	37552904	-	8413	113.882	109.141	103.394	104.73	103.26	114.522	15.5962	23.859	14.2179	161.07	139.293	163.268	132.513	136.175	121.272	18.2205	16.1935	18.3561
ENSMUSG00000054720	Lrrc8c	878.905	0.3323	0.104119	3.19153	0.00141521	0.0894983	chr5	105519388	105613018	+	93631	838.955	784.069	770.534	920.929	753.475	872.892	1165.81	1194.54	1116.11	556.965	713.179	632.34	707.715	749.307	784.605	1084.12	1045.83	1128.9
ENSMUSG00000039879	Heca	2533.24	0.407397	0.127887	3.18561	0.0014445	0.0904807	chr10	17868612	17948067	-	79456	1700.85	1395.26	1440.96	4423.75	4367.57	5447.46	1563.52	1851.46	1825.82	1015.59	1270.35	1135.97	4492.67	3782.48	4566.82	1855.08	1693.58	1769.07
ENSMUSG00000062078	Qk	12243.9	0.687102	0.215615	3.18671	0.001439	0.0904807	chr17	10202601	10319854	-	117254	10193.6	9308.42	7647.08	16271.2	16018.2	18372.2	11473.6	15314.3	14896.8	3510.49	7905.33	5447.45	13744	14753.2	14400.4	12372.9	15732	13029.4
ENSMUSG00000045071	E130308A19Rik	2727.36	0.520063	0.163436	3.18206	0.00146234	0.090734	chr4	59626211	59761439	+	135229	1705.77	1265.16	1322.79	4389.13	4745.92	5040.77	2738.43	2867.85	2592.4	769.747	1283.35	942.463	3809.49	4015.43	3904.3	2306.04	2925.63	2467.75
ENSMUSG00000056185	Snx32	438.942	-0.512734	0.161097	-3.18277	0.00145875	0.090734	chr19	5492235	5510538	-	18304	517.792	515.145	493.175	452.675	416.267	356.19	253.438	194.053	279.62	804.505	585.958	786.105	449.561	379.492	459.043	323.415	268.543	365.976
ENSMUSG00000027981	Rnpc3	517.99	0.67499	0.212346	3.17872	0.00147926	0.0913532	chr3	113605067	113630149	-	25083	517.792	385.923	356.957	787.637	791.391	1036.11	353.513	505.811	426.538	180.568	305.515	304.076	686.12	725.114	678.797	468.04	462.866	351.061
ENSMUSG00000023965	Fbxl17	1672.91	0.291103	0.0917722	3.17202	0.00151383	0.0923824	chr17	63057452	63500017	-	442566	1470.63	1342.87	1450.8	1369.28	1420.63	1506.82	2342.02	2296.83	2272.5	1103.76	1140.34	1241.36	1446.84	1293.32	1344.57	2295.79	2122.7	2651.32
ENSMUSG00000033256	Shf	983.784	-0.467329	0.147357	-3.17141	0.001517	0.0923824	chr2	122348892	122369162	-	20271	1206	1383.03	1563.22	593.757	630.854	712.381	439.292	502.63	574.642	2054.07	1607.44	2078.43	836.301	745.16	962.036	633.164	539.785	645.907
ENSMUSG00000052656	Rnf103	1476.55	0.407454	0.128392	3.17351	0.00150606	0.0923824	chr6	71493894	71510881	+	16988	1423.11	1219.76	1033.12	1629.8	1490.01	1541.09	1666.19	1665.36	1806.86	808.743	934.19	1028.85	1748.18	1455.76	1527.7	1949.6	1677.38	1972.14
ENSMUSG00000029338	Antxr2	446.091	0.402028	0.126856	3.16916	0.0015288	0.0926722	chr5	97882783	98031043	-	148261	444.875	346.632	352.854	341.886	382.384	373.324	696.629	731.676	686.016	246.692	310.159	310.123	324.901	299.999	333.701	624.053	655.839	567.893
ENSMUSG00000030522	Mtmr10	1190.3	0.395662	0.124991	3.16552	0.00154804	0.093408	chr7	64287653	64340806	+	53154	893.028	852.173	982.246	1366.68	1451.29	1749.39	1382.86	1498.35	1541.46	590.027	770.753	713.542	1149.42	1271.89	1255.86	1278.85	1461.47	1216.09
ENSMUSG00000024533	Spire1	10349.3	0.471564	0.149091	3.16292	0.00156195	0.0938167	chr18	67488209	67610790	-	122582	8061.01	7931.49	8531.67	18690.4	19545.2	26542	4295.44	5156.73	5620.83	4825.33	6712.98	6148.9	15838.7	15452	18022.3	4891.08	5140.1	4881.59
ENSMUSG00000022204	Ngdn	1110.79	-0.29528	0.0934256	-3.16059	0.00157449	0.0941402	chr14	55015454	55024137	+	8684	1416.56	1694.74	1678.11	759.074	848.668	912.569	642.042	680.777	735.779	1958.28	1913.88	2004.14	916.79	936.634	881.46	668.466	708.468	637.876
ENSMUSG00000043290	Zfp784	141.81	-0.504678	0.15981	-3.158	0.00158857	0.0945522	chr7	5034439	5038446	-	4008	190.076	166.767	217.456	127.234	139.562	137.066	48.0882	30.2214	53.3173	283.993	273.014	258.292	145.273	153.456	179.059	59.2167	52.629	37.8595
ENSMUSG00000035107	Dcbld2	2308.74	0.371592	0.117769	3.15526	0.00160353	0.0950127	chr16	58408443	58469727	+	61285	2524.24	2239.57	2096.61	2278.95	2415.31	2520.38	2751.42	3074.63	2545.01	1538.65	2118.18	1647.37	2189.89	2122.12	2242.31	2499.63	2380.45	2372.53
ENSMUSG00000021933	Gucy1b2	416.57	-0.314429	0.0997596	-3.15187	0.0016223	0.0956939	chr14	62392676	62456289	-	63614	367.862	378.064	384.857	347.08	400.939	381.439	417.197	423.1	404.027	470.495	472.667	463.025	467.229	413.363	405.325	388.325	475.011	438.253
ENSMUSG00000022450	Ndufa6	1978.32	-0.298967	0.0949442	-3.14887	0.00163901	0.0962478	chr15	82350140	82354322	-	4183	2520.96	2484.05	2428.13	2869.25	2891.28	2988.39	298.926	244.953	249.999	3311.27	2625.2	3206.62	2953.56	2961.98	2736.35	292.667	260.446	285.667
ENSMUSG00000027164	Traf6	3085.13	0.474945	0.151211	3.14094	0.00168409	0.0984557	chr2	101678429	101701669	+	23241	2723.33	2635.97	2924.58	5121.37	5360.64	6798.28	1919.63	2591.09	2528.42	1577.64	2295.54	2087.93	3536.61	3508.06	3516.07	1945.04	2207.72	2254.36
ENSMUSG00000029833	Trim24	5632.44	0.459055	0.146338	3.13695	0.00170718	0.0988698	chr6	37870811	37966296	+	95486	1769.67	1438.04	1459.83	3484.64	3948.08	3748.56	10821.1	12732.8	11456.1	845.196	1332.57	1218.9	4182.49	3629.72	3988.14	12350.1	12124.9	10853.1
ENSMUSG00000060227	Casc4	3648.68	0.736573	0.234819	3.13677	0.00170821	0.0988698	chr2	121866970	121936220	+	69251	3251.77	2105.98	2001.42	8402.61	7141.07	9058.96	1930.03	2179.12	2086.48	866.39	1979.81	1571.35	6124.04	5019.81	5830.82	1848.25	2068.73	2209.62
ENSMUSG00000073433	Arhgdig	78.7482	0.759551	0.242217	3.13582	0.00171372	0.0988698	chr17	26199183	26207786	-	8604	153.208	110.014	119.806	154.065	111.327	118.129	23.3942	15.906	18.9573	86.4694	54.7885	84.6575	105.028	92.6266	121.272	12.5266	13.4946	21.7979
ENSMUSG00000030527	Crtc3	1032.71	0.33363	0.106513	3.13229	0.00173451	0.0991988	chr7	80586627	80688877	-	102251	947.921	1059.98	1141.44	1391.78	1227.83	1442.8	885.082	1035.48	1009.47	897.756	807.898	793.016	1183.78	1065.21	1168.77	916.721	824.521	789.314
ENSMUSG00000042742	Bmt2	1598.48	0.556925	0.177756	3.13309	0.00172975	0.0991988	chr6	13625673	13677966	-	52294	1837.67	1360.33	1225.96	3107.27	2754.14	3360.81	709.625	825.522	808.053	732.447	1153.34	1122.14	2674.79	2126.26	2531.25	796.01	785.387	861.591
ENSMUSG00000051703	Tmem198	556.021	-0.490351	0.156791	-3.12742	0.00176346	0.0999852	chr1	75479532	75485705	+	6174	731.628	628.652	654.831	661.269	596.165	545.557	244.34	225.865	268.956	1151.23	775.396	903.589	690.047	536.405	611.243	289.251	218.613	275.342
ENSMUSG00000060636	Rpl35a	7303.91	-0.303472	0.097026	-3.12774	0.00176157	0.0999852	chr16	33056453	33060189	+	3737	10875.3	10965.6	10476.5	10177	8893.26	9702.8	626.446	679.187	845.968	14188.6	12099	13594.4	8852.82	8666.8	8642.86	727.683	759.747	696.386
ENSMUSG00000025235	Bbs4	1162.54	-0.321273	0.10281	-3.12492	0.00177856	0.100409	chr9	59321990	59353508	-	31519	677.554	652.226	674.525	752.15	805.105	807.064	1820.85	1798.97	1985.77	775.682	878.473	850.894	906.975	819.814	1026.33	1975.79	1694.92	2022.62
ENSMUSG00000015790	Surf1	803.633	-0.354981	0.113677	-3.12271	0.00179195	0.10049	chr2	26913381	26916530	-	3150	985.608	912.419	896.905	925.257	793.811	891.828	356.112	310.167	313.98	1354.69	1036.34	1182.61	1213.23	1047.23	1154.12	392.88	341.414	356.798
ENSMUSG00000063800	Prpf38a	2391.83	-0.241646	0.0773969	-3.12216	0.00179528	0.10049	chr4	108563172	108579336	-	16165	3215.72	3709.92	3564.64	1445.44	1540.83	1677.25	1660.99	1682.86	1860.18	4194.61	4137.92	4069.61	1815.91	1823.5	1747.46	1571.52	1711.12	1623.37
ENSMUSG00000019256	Ahr	71.8019	1.42432	0.456407	3.12072	0.00180407	0.100554	chr12	35497974	35535038	-	37065	47.5189	41.037	25.4383	54.5287	37.109	18.9367	209.249	214.731	106.635	13.5638	20.4296	8.63852	40.2445	38.0184	25.2311	116.156	188.925	86.0444
ENSMUSG00000061950	Ppp4r1	5445.79	0.374771	0.1202	3.11789	0.00182154	0.100674	chr17	65782573	65841926	+	59354	4143.16	4305.39	5186.13	4274.88	4061.83	5246.37	8149	9715.39	8239.3	3473.19	3675.47	3367.3	3546.43	3625.57	3717.11	7722.09	8509.71	7065.97
ENSMUSG00000094500	Smim18	406.025	-0.585798	0.187853	-3.11839	0.00181845	0.100674	chr8	33742112	33747770	-	5659	480.924	449.661	502.201	503.741	546.955	617.697	46.7885	41.3556	41.469	820.612	568.315	761.054	679.249	673.962	425.673	45.5513	45.8817	57.3629
ENSMUSG00000021010	Npas3	2319.23	0.60276	0.193496	3.1151	0.00183881	0.101204	chr12	53248157	54072175	+	824019	1143.73	994.493	824.693	1866.09	1830.44	2000.98	5653.61	5802.51	3947.85	492.537	820.899	638.387	1549.91	1435.71	1618.86	4112.15	4028.14	2985.17
ENSMUSG00000026141	Col19a1	17.7268	-3.46258	1.11231	-3.11297	0.00185214	0.101332	chr1	24261890	24587472	-	325583	1.63858	0	0	4.32768	6.45375	4.50874	36.3911	19.0872	30.8055	6.78191	5.57171	6.04697	6.87102	9.6774	8.95296	69.4658	48.5806	53.9212
ENSMUSG00000041375	Ccdc9	1271.87	-0.335235	0.107714	-3.11227	0.00185654	0.101332	chr7	16274042	16286795	-	12754	986.427	1145.54	1064.31	632.706	741.374	745.745	1620.7	1746.48	2040.27	1395.38	1307.49	1328.6	737.162	797.694	809.836	2009.95	2039.04	1744.98
ENSMUSG00000027270	Lamp5	19.1307	1.29872	0.418272	3.10497	0.00190296	0.102689	chr2	136052239	136069917	+	17679	40.9646	41.037	28.7207	24.235	23.3948	23.4454	3.89904	6.3624	10.6635	19.498	20.4296	5.18311	25.5209	22.1198	21.1615	11.3878	9.44624	6.88355
ENSMUSG00000040852	Plekhh2	258.332	0.981876	0.316256	3.10468	0.00190482	0.102689	chr17	84511895	84622138	+	110244	131.906	131.842	76.3149	308.13	334.788	254.293	569.26	607.61	386.254	42.387	82.647	47.5119	215.946	316.589	224.638	257.365	439.925	222.568
ENSMUSG00000046378	Asphd1	107.021	-0.81423	0.262121	-3.10631	0.0018944	0.102689	chr7	126945567	126949582	-	4016	99.1343	80.3278	87.8031	66.6462	62.1173	57.7118	97.476	100.208	100.71	192.437	124.435	152.902	93.2496	56.6819	74.8793	227.757	103.909	147.996
ENSMUSG00000030059	Tmf1	1999.12	0.789997	0.255248	3.09501	0.00196805	0.105619	chr6	97152997	97179122	-	26126	794.713	418.228	395.524	3482.91	3520.52	4784.67	1719.48	1973.94	1808.05	192.437	407.664	330.855	3281.4	3211.51	3355.73	2180.77	1976.96	2148.82
ENSMUSG00000032547	Ryk	7402.27	0.35332	0.114198	3.09393	0.00197525	0.105619	chr9	102834917	102908305	+	73389	7387.55	6083.08	6928.24	13991.4	12303.3	15694.9	2625.35	2923.52	3041.45	4899.93	5792.72	5276.41	12095	12751.4	14158.7	2454.08	2576.12	2257.81
ENSMUSG00000028684	Urod	1040.8	-0.318626	0.103062	-3.09159	0.00199088	0.106024	chr4	116989965	116994413	-	4449	1175.68	1400.5	1533.68	284.761	285.578	302.987	1289.28	1183.41	1342.41	1868.42	1629.73	1626.63	327.846	342.165	363.002	1242.41	1273.89	1261.98
ENSMUSG00000024431	Nr3c1	513.552	0.809008	0.261886	3.08916	0.00200722	0.106464	chr18	39410545	39519421	-	108877	278.559	212.17	166.58	493.355	410.62	484.238	960.464	1035.48	873.219	71.2101	196.867	107.982	362.201	454.838	410.208	891.667	986.457	847.824
ENSMUSG00000014361	Mertk	95.7875	0.896365	0.290484	3.08576	0.00203033	0.107228	chr2	128698956	128802894	+	103939	67.1819	51.5145	64.006	83.0914	70.9912	68.5328	204.05	165.422	150.473	18.6503	45.5023	34.5541	75.5812	109.908	75.6932	127.544	187.575	123.904
ENSMUSG00000037111	Setd7	3437.79	0.37422	0.121317	3.08465	0.00203794	0.107228	chr3	51515319	51560879	-	45561	2403.8	2372.29	2428.95	4168.42	4829.02	4869.44	3199.81	3994	4068.7	1569.17	2206.4	1784.72	4208.01	4385.25	4300.68	3690.8	3766.35	3634.52
ENSMUSG00000036087	Slain2	3286.03	0.380085	0.123315	3.08222	0.00205461	0.107675	chr5	72914304	72978829	+	64526	2968.29	2706.7	2511.83	5123.1	5092.81	5903.74	2065.19	2185.49	2312.79	1678.52	2369.83	2243.42	5123.82	4663.82	5460.49	2250.24	2176.68	2311.73
ENSMUSG00000068617	Efcab1	78.028	1.50077	0.487408	3.07908	0.00207638	0.108384	chr16	14906606	14981371	+	74766	191.714	92.5516	40.2089	270.047	142.789	138.869	35.0914	39.765	20.1421	33.0618	29.7158	51.8311	100.121	85.0229	72.4376	18.2205	33.7366	9.17807
ENSMUSG00000015542	Nat9	239.992	-0.340192	0.110566	-3.07682	0.00209219	0.108593	chr11	115182832	115187859	-	5028	315.427	293.371	336.442	236.291	240.402	248.882	109.173	106.57	131.516	421.326	360.304	414.649	242.449	230.184	223.824	138.932	133.597	136.524
ENSMUSG00000024811	Tnks2	8573.62	0.551313	0.179358	3.07382	0.0021134	0.108593	chr19	36834232	36893477	+	59246	7060.66	5729.46	5541.44	9164.28	9790.33	11787.6	11612.6	12656.4	11481	2823.82	5230.91	4455.75	6507.84	7282.24	7952.67	11539.3	11243.7	12465
ENSMUSG00000035133	Arhgap5	6109.85	0.667607	0.217041	3.07595	0.00209834	0.108593	chr12	52503972	52571975	+	68004	580.878	434.818	324.133	6377.26	6544.1	7480	10168.7	13564.6	10687.2	183.959	322.231	337.766	6798.38	6803.21	6800.99	10704.6	12204.5	9659.92
ENSMUSG00000043668	Tox3	3154.82	0.365075	0.11875	3.07431	0.00210991	0.108593	chr8	90247040	90348343	-	101304	2682.36	2742.49	2682.51	2902.14	2883.21	3634.94	3914.64	4141.92	4291.45	1743.8	2474.77	2077.56	2461.79	2580.41	2644.38	4206.67	4296.69	4424.98
ENSMUSG00000021273	Fdft1	6096.44	-0.293887	0.095668	-3.07194	0.00212669	0.108738	chr14	63145150	63179578	-	34429	5857.94	6742.29	6524.51	2671.91	2643.62	2648.43	7753.89	7286.54	8405.17	8805.47	7041.71	7596.72	3155.76	2869.35	3056.22	9095.46	8218.22	9362.78
ENSMUSG00000034557	Zfyve9	3284.26	0.434423	0.141614	3.06766	0.00215742	0.108738	chr4	108637466	108780798	-	143333	2049.05	2014.31	1756.88	3065.73	3238.97	3840.54	4815.32	5248.98	5187.18	1101.21	1736.52	1470.28	2296.88	2368.89	2554.04	5848.79	5148.2	5374.91
ENSMUSG00000037656	Slc20a2	1225.41	0.352549	0.114925	3.06764	0.00215757	0.108738	chr8	22476788	22569612	+	92825	1139.63	1302.71	1258.79	1275.8	1290.75	1480.67	1485.53	1574.69	1370.85	881.649	1115.27	902.725	951.145	988.477	892.854	1272.02	1538.39	1335.41
ENSMUSG00000048218	Amigo2	104.415	0.595996	0.194278	3.06776	0.00215672	0.108738	chr15	97244125	97247287	-	3163	178.606	137.954	150.168	186.956	121.814	158.708	75.3815	54.0804	59.2414	110.206	97.5049	101.071	105.028	95.3915	94.413	50.1065	43.1828	59.6575
ENSMUSG00000052062	Pard3b	1323.01	0.720102	0.234526	3.07045	0.00213736	0.108738	chr1	61638824	62642284	+	1003461	508.78	604.204	558.822	866.401	936.6	957.656	2569.47	3418.2	2809.23	259.408	474.524	281.616	518.271	732.718	617.754	2459.77	3407.39	1833.32
ENSMUSG00000026626	Ppp2r5a	1207.23	0.420453	0.137298	3.06235	0.00219608	0.109838	chr1	191351975	191403272	-	51298	1519.79	1486.94	1269.45	1984.67	1986.14	1926.13	647.241	750.764	744.072	944.382	1243.42	1008.12	1333.96	1644.47	1282.72	624.053	755.699	578.218
ENSMUSG00000040520	Manea	740.143	0.824959	0.26929	3.06346	0.00218795	0.109838	chr4	26324506	26346891	-	22386	784.882	444.422	317.568	1032.58	943.86	1026.19	727.821	852.562	712.082	173.787	362.161	337.766	1159.24	1123.27	1080.87	731.099	767.844	744.571
ENSMUSG00000005802	Slc30a4	1967.11	0.882775	0.28863	3.0585	0.00222448	0.109942	chr2	122681233	122702663	-	21431	1278.1	786.688	672.884	4686.01	4019.07	5242.76	665.436	870.059	734.594	236.519	689.035	559.776	4564.32	3825.34	4428.46	755.013	627.5	766.369
ENSMUSG00000018846	Pank3	9720.6	0.75498	0.246964	3.05705	0.00223528	0.109942	chr11	35769484	35791285	+	21802	5390.12	3313.52	2966.43	22439	19286.2	24852.2	4750.33	5875.68	4972.73	1331.8	3086.73	2497.4	19282	17857.6	20236.1	5568.65	5316.88	5947.39
ENSMUSG00000021709	Erbin	8254.86	0.676439	0.221535	3.05342	0.00226249	0.109942	chr13	103818787	103920514	-	101728	1128.98	784.069	701.605	7109.5	7516.19	8891.23	15117.9	19198.6	17159.9	339.943	709.465	587.419	5702.95	6680.86	6687.86	15771	18825	15675
ENSMUSG00000028411	Aptx	1816.15	-0.242913	0.079552	-3.05352	0.00226175	0.109942	chr4	40682382	40703194	-	20813	1636.13	1722.68	1862.74	1838.4	1909.5	2110.09	1334.77	1280.43	1363.74	2115.96	1938.96	2123.35	2430.38	2344	2231.73	1545.33	1408.84	1493.73
ENSMUSG00000034974	Dapk3	735.266	-0.334657	0.109372	-3.05981	0.0022148	0.109942	chr10	81183005	81193197	+	10193	923.342	1083.55	1035.58	343.617	327.528	344.468	662.837	690.321	781.987	1421.66	1125.49	1288	299.38	320.046	358.118	704.907	753	770.958
ENSMUSG00000039672	Kcne2	28.5331	9.12676	2.98616	3.05635	0.00224049	0.109942	chr16	92292389	92298129	+	5741	269.547	1.74626	0	90.0156	1.61344	1.8035	136.466	7.953	0	0	0	0	2.94472	0.691243	0.813906	0	0	0
ENSMUSG00000041961	Znrf3	854.291	0.487053	0.159528	3.05308	0.00226504	0.109942	chr11	5276324	5444847	-	168524	643.963	674.055	580.157	1465.35	1662.65	1776.44	543.266	593.294	499.998	345.878	562.743	446.612	1243.65	1501.38	1384.45	425.905	547.882	479.554
ENSMUSG00000042155	Klhl23	3901.75	0.237472	0.0777368	3.05482	0.00225193	0.109942	chr2	69821944	69836651	+	14708	3271.43	3212.24	3104.29	2732.49	2761.4	2686.31	6471.11	6613.72	6372.01	2421.99	2890.79	2821.34	2122.16	2297.69	2269.98	6524.09	5987.56	5670.9
ENSMUSG00000039810	Zc3h10	827.817	-0.334047	0.109466	-3.0516	0.00227622	0.110079	chr10	128541963	128547774	-	5812	1019.2	1046.01	1159.49	788.502	717.979	779.11	444.491	388.107	566.348	1375.03	1322.35	1367.48	747.96	797.694	858.67	512.453	499.301	510.53
ENSMUSG00000038886	Man2a2	4094.19	0.251145	0.0824183	3.0472	0.00230984	0.110889	chr7	80349097	80371375	-	22279	3327.14	3269.86	3677.88	5483.16	6168.97	6638.67	3409.06	3675.88	3238.14	2866.21	2746.85	3020.03	5425.16	5276.95	5427.12	3368.52	3337.22	3338.52
ENSMUSG00000069114	Zbtb10	1788.88	0.605198	0.198547	3.04814	0.00230263	0.110889	chr3	9250602	9285333	+	34732	489.117	378.937	292.951	1637.59	1620.7	1713.32	3140.03	3976.5	3411.12	172.091	311.087	280.752	1699.11	1662.44	1835.36	3337.77	3437.08	2803.9
ENSMUSG00000015126	Tsr3	623.229	-0.328952	0.10801	-3.04558	0.00232228	0.111081	chr17	25240170	25242798	+	2629	724.254	812.009	813.205	492.489	555.022	574.413	362.611	345.16	447.865	1041.87	988.05	920.866	640.968	661.52	586.826	386.048	435.876	429.075
ENSMUSG00000027848	Olfml3	313.883	-0.543187	0.178572	-3.04183	0.00235142	0.112067	chr3	103722222	103738001	-	15780	314.608	306.468	324.954	248.409	287.192	252.489	245.64	206.778	229.857	531.533	328.731	517.447	375.943	326.267	363.816	268.753	207.817	313.202
ENSMUSG00000029234	Tmem165	1606.03	0.35035	0.115219	3.04073	0.00236003	0.112071	chr5	76183880	76209245	+	25366	2342.36	2505	2363.3	1861.77	1940.16	1677.25	1024.15	938.454	951.417	1728.54	2187.83	1740.66	1636.28	1783.41	1622.93	815.369	1010.75	778.989
ENSMUSG00000034402	Kcnh5	209.397	-0.705042	0.2323	-3.03504	0.00240502	0.113797	chr12	74897220	75177332	-	280113	42.6032	46.2758	58.2619	186.09	239.595	240.767	135.167	213.141	245.26	83.0785	82.647	74.2913	403.427	330.414	420.789	301.778	299.581	365.976
ENSMUSG00000073664	Nbeal1	1807.06	0.651325	0.214762	3.03278	0.00242315	0.114244	chr1	60180599	60338328	+	157730	223.667	123.984	150.168	1741.46	1794.95	2112.79	2821.61	3901.74	2785.53	92.4036	118.863	106.254	2595.28	1915.43	2213.01	3603.11	3380.4	2846.35
ENSMUSG00000059920	4930453N24Rik	2775.07	0.370728	0.122311	3.03101	0.00243734	0.114503	chr16	64751751	64771161	-	19411	3512.3	3093.49	3019.77	4978.56	4474.06	6072.37	717.424	825.522	930.09	2230.4	2669.78	2544.91	4059.79	4172.34	4087.43	871.169	862.306	829.468
ENSMUSG00000005510	Ndufs3	1427.48	-0.281208	0.0929072	-3.02676	0.00247192	0.114529	chr2	90894634	90904827	-	10194	2162.93	2234.33	2282.06	1084.52	1197.17	994.628	643.342	652.146	757.105	2884.01	2493.34	2738.41	1177.89	1134.33	1067.84	679.854	763.796	746.866
ENSMUSG00000021096	Ppm1a	6854.8	0.27932	0.0923189	3.0256	0.00248142	0.114529	chr12	72757455	72799819	+	42365	6963.16	6243.74	7001.27	11556.6	10905.2	12258.4	3899.04	4243.72	4372.02	5337.37	5747.22	5567.53	8966.68	8480.86	8747.04	4448.09	3793.34	4855.2
ENSMUSG00000022414	Tab1	1307.44	-0.323138	0.106701	-3.02843	0.00245824	0.114529	chr15	80133127	80161707	+	28581	1144.55	1451.14	1481.17	1023.06	1197.17	1150.63	1090.43	1159.55	1157.58	1857.4	1579.58	1662.05	1213.23	1307.14	1315.27	1276.58	1268.49	1198.89
ENSMUSG00000032812	Arap1	296.908	0.472985	0.15624	3.02731	0.00246741	0.114529	chr7	101348067	101412586	+	64520	226.125	238.364	256.024	115.982	100.033	101.897	694.029	669.643	545.021	164.461	201.51	153.766	98.1574	98.1565	121.272	496.51	596.462	466.934
ENSMUSG00000037916	Ndufv1	3747.14	-0.295294	0.0975657	-3.02661	0.0024731	0.114529	chr19	4007384	4012806	-	5423	3250.13	3746.59	3833.8	1155.49	1300.43	1270.56	5557.43	5446.22	6437.17	4905.02	4017.2	4366.77	1568.56	1529.72	1623.74	5709.86	5767.6	5962.3
ENSMUSG00000049800	Sertad2	2448.39	0.264463	0.0874747	3.02331	0.00250023	0.114993	chr11	20543253	20653021	+	109769	2609.44	2766.07	2506.08	3578.12	3916.62	3706.18	1493.33	1792.61	1568.71	2048.99	2399.55	2113.85	3133.19	3112.67	2848.67	1449.67	1506	1521.27
ENSMUSG00000015804	Med28	2776.56	-0.228562	0.0757116	-3.01884	0.00253741	0.115094	chr5	45520229	45529276	+	9048	3608.98	3635.7	3801.79	3701.03	3772.21	4033.52	506.875	520.126	535.543	4708.34	3983.77	4249.29	3782.01	3894.46	3667.46	528.396	489.855	558.715
ENSMUSG00000027957	Slc35a3	95.8988	0.764953	0.253171	3.02149	0.00251538	0.115094	chr3	116669470	116712831	-	43362	81.9292	78.5815	105.036	167.048	216.2	147.887	38.9904	31.812	46.2083	48.3211	68.7178	39.7372	155.089	150	183.129	53.5228	71.5215	42.4486
ENSMUSG00000029629	Phf14	7442.04	0.573365	0.189887	3.01951	0.00253181	0.115094	chr6	11907809	12081205	+	173397	3182.13	2342.6	1979.26	4707.64	4508.75	5098.48	12751.2	15280.9	14522.4	1139.36	2080.11	1824.46	4268.87	4148.15	4054.06	18159	17655	16254.4
ENSMUSG00000055850	Rnf181	1553.24	-0.222868	0.0738171	-3.01919	0.00253454	0.115094	chr6	72359714	72366956	-	7243	2381.68	2303.31	2263.19	1714.62	1740.09	1698.89	409.399	357.885	411.136	2888.25	2580.63	2639.07	1665.73	1880.87	1797.1	427.044	411.586	387.774
ENSMUSG00000018537	Pcgf2	4397.49	-0.260426	0.0865847	-3.00776	0.00263181	0.115958	chr11	97688823	97700497	-	11675	5037.83	5273.69	5593.14	4975.1	5105.72	5613.38	1519.33	1633.55	1688.38	6931.96	6073.17	6045.24	6250.66	6011.05	6534.03	1769.67	1585.62	1513.23
ENSMUSG00000018574	Acadvl	1556.59	-0.332914	0.110535	-3.01183	0.00259674	0.115958	chr11	70010183	70015411	-	5229	875.004	1098.39	1143.08	337.559	311.393	308.398	3155.62	3093.72	3373.21	1377.58	1255.49	1291.46	341.588	317.972	411.022	3111.16	3155.04	3060.89
ENSMUSG00000020218	Wif1	41.3449	2.77356	0.921717	3.00912	0.00262002	0.115958	chr10	121033960	121100650	+	66691	66.3626	48.8952	3.28236	21.6384	22.5881	6.31223	259.936	174.966	14.2179	11.0206	2.78586	3.45541	11.7789	6.22119	10.5808	45.5513	24.2903	10.3253
ENSMUSG00000021589	Rhobtb3	5666.31	0.623048	0.20692	3.01105	0.00260343	0.115958	chr13	75869537	75943925	-	74389	4382.39	3820.81	3404.63	8545.43	8652.86	10642.4	4299.34	5536.88	5623.2	1573.4	3462.82	2501.72	7451.13	7138.47	7903.84	5551.57	5790.54	5712.2
ENSMUSG00000025377	Tepsin	536.87	-0.323703	0.107389	-3.01431	0.00257563	0.115958	chr11	120090531	120098731	-	8201	471.093	464.504	500.56	627.513	576.804	621.304	462.686	421.509	443.126	670.562	523.741	602.105	599.742	693.317	707.284	446.403	403.489	427.928
ENSMUSG00000031714	Gab1	5946.31	0.343508	0.114212	3.00764	0.00263285	0.115958	chr8	80764438	80880519	-	116082	3037.11	3620.86	3662.29	1904.18	2036.96	1878.34	11647.7	14601.7	13181.2	2789.06	2874.07	2470.62	1587.21	1690.78	1606.65	14049.2	13239.6	11155.9
ENSMUSG00000035517	Tdrd7	640.906	0.462329	0.153486	3.01218	0.00259375	0.115958	chr4	45965334	46034761	+	69428	379.332	381.557	369.266	388.625	276.704	357.994	1562.22	1259.76	1101.89	254.322	290.658	275.569	296.435	294.47	305.215	1420.06	1195.62	1126.61
ENSMUSG00000036138	Acaa1a	937.112	-0.334446	0.111249	-3.00628	0.00264463	0.115958	chr9	119339676	119350299	+	10624	838.955	1004.1	1027.38	450.078	513.88	487.845	1233.4	1183.41	1347.15	1271.61	1148.7	1198.16	529.069	583.409	564.85	1109.18	1047.18	1329.67
ENSMUSG00000053395	Cacng8	892.888	-0.476342	0.158245	-3.01016	0.00261113	0.115958	chr7	3390683	3415648	+	24966	690.663	639.13	749.199	1157.22	1125.37	1243.51	406.8	424.69	540.282	1089.35	761.467	1040.94	1585.24	1249.77	1587.93	646.829	506.048	627.551
ENSMUSG00000061315	Naca	16863.1	-0.182092	0.0605544	-3.00707	0.00263776	0.115958	chr10	128035575	128048637	+	13063	26001.9	25613.2	25342.3	19973.1	18924.8	19424.5	3549.43	3508.87	3813.96	28926.6	28283.9	30099.2	19928.9	19773	19620	3423.18	3920.19	3408.51
ENSMUSG00000025372	Baiap2	1054.1	-0.489837	0.162999	-3.00515	0.00265449	0.116004	chr11	119942763	120006782	+	64020	444.056	557.056	554.719	386.029	520.333	439.151	1693.48	1923.04	1810.42	821.459	595.244	767.101	720.475	559.907	662.519	2484.83	1831.22	2202.74
ENSMUSG00000061518	Cox5b	1935.53	-0.359879	0.119871	-3.00223	0.00268007	0.116734	chr1	36691449	36693681	+	2233	3091.19	3124.05	2970.54	2019.29	2316.09	2149.77	267.734	222.684	313.98	4097.12	3686.62	4003.95	1969.04	2124.19	1568.4	318.859	310.376	285.667
ENSMUSG00000004591	Pkn2	3826.44	0.808637	0.269545	3.00001	0.00269969	0.117125	chr3	142790902	142882004	-	91103	1500.94	842.568	718.837	5348.14	5845.48	6880.33	4543.68	5802.51	5167.04	347.573	809.755	591.739	3948.87	4570.5	4786.58	5180.33	6629.91	5361.14
ENSMUSG00000047412	Zbtb44	2903.57	0.516142	0.172093	2.9992	0.00270686	0.117125	chr9	31030644	31075885	+	45242	1332.99	1142.05	1113.54	6029.32	6591.69	6398.8	1628.5	1756.02	1642.17	586.636	1156.13	767.965	5798.16	5836.16	5650.13	1573.8	1551.88	1708.27
ENSMUSG00000029402	Snrnp35	561.11	-0.315028	0.105155	-2.99583	0.00273697	0.11804	chr5	124483134	124491124	+	7991	584.974	720.33	754.122	419.784	423.527	430.134	443.191	407.194	499.998	881.649	834.828	844.847	451.524	495.621	494.855	490.816	468.263	454.315
ENSMUSG00000031901	Dus2	448.379	-0.279408	0.093317	-2.99418	0.0027518	0.118291	chr8	105991337	106053840	+	62504	288.391	330.042	281.462	400.743	398.519	427.428	586.156	561.482	550.945	349.269	377.019	365.409	446.616	464.515	471.251	601.278	597.812	572.482
ENSMUSG00000061787	Rps17	13910.9	-0.28352	0.09473	-2.99293	0.00276315	0.118393	chr7	81342732	81345254	-	2523	21195.9	20974.3	21182.7	16709.2	15639.8	17440.7	1507.63	1323.38	1701.41	26798.7	23998.3	26312.9	16858.5	16869.8	17138.4	1445.12	1786.69	1512.09
ENSMUSG00000038025	Phf2	10540.5	0.425308	0.142162	2.99172	0.00277411	0.118476	chr13	48801750	48871119	-	69370	9657.81	10626	13036.7	13587.2	13044.6	18221.6	9793.09	11348.9	11245.2	8548.6	8098.48	8165.99	6652.13	7474.41	8397.06	11034.8	10983.3	9813.65
ENSMUSG00000037940	Inpp4b	85.2809	1.48288	0.495885	2.99036	0.00278645	0.118618	chr8	81342556	82127914	+	785359	26.2173	13.0969	7.38531	45.8734	47.5964	44.1856	232.643	176.557	133.886	2.54322	6.50033	7.77467	44.1708	41.4746	83.8323	197.01	213.215	211.096
ENSMUSG00000019467	Arhgef25	2196.41	-0.379306	0.127103	-2.98423	0.00284293	0.119859	chr10	127182525	127190083	-	7559	2324.33	2472.7	2719.44	2052.18	2328.19	2412.17	1081.33	1188.18	1477.48	3439.28	2880.57	3456.27	2398.97	2389.63	2446.6	1594.3	1286.04	1587.81
ENSMUSG00000027665	Pik3ca	4908.68	0.58302	0.195304	2.98519	0.00283403	0.119859	chr3	32397671	32468486	+	70816	2454.6	1642.35	1543.53	6247.43	5855.97	7214.88	6205.97	6721.88	7260.63	872.324	1510.86	1383.03	4990.32	4591.93	5452.35	8306.29	7350.52	8751.29
ENSMUSG00000040102	Klhl42	811.498	0.276645	0.0926443	2.9861	0.00282558	0.119859	chr6	147091379	147112778	+	21400	708.687	742.159	713.913	823.124	741.374	902.649	855.19	898.689	990.517	592.57	618.46	576.189	935.44	885.482	938.433	840.422	941.925	901.745
ENSMUSG00000040022	Rab11fip2	1795.05	0.842963	0.283104	2.97757	0.00290542	0.122091	chr19	59902884	59943654	-	40771	1083.1	514.272	415.219	3364.33	3038.91	2780.09	2082.09	2403.4	2087.67	236.519	466.166	419.832	2498.11	2210.6	2037.21	2545.18	1993.16	2135.05
ENSMUSG00000045064	Zc2hc1c	36.6971	1.11152	0.373416	2.97662	0.00291444	0.122091	chr12	85274286	85299358	+	25073	47.5189	47.1489	30.3618	26.8316	29.0419	32.4629	70.1827	89.0736	42.6538	17.8025	14.8579	25.0517	20.6131	26.9585	15.4642	33.0247	59.3763	32.1232
ENSMUSG00000020694	Tlk2	4894.44	0.517245	0.17418	2.9696	0.00298189	0.124231	chr11	105178807	105283959	+	105153	2874.9	2444.76	2426.48	4754.38	4833.05	5848.74	6280.06	7273.82	7417.03	1214.81	2320.62	1878.01	4315	4582.94	4697.05	8554.54	8289.75	8093.91
ENSMUSG00000070639	Lrrc8b	3928.77	0.574466	0.193466	2.96934	0.0029844	0.124231	chr5	105415775	105490074	+	74300	2691.37	1815.23	1742.93	8195.75	7175.76	9346.61	2508.38	3046	2757.1	990.16	1709.59	1497.92	6786.6	5866.58	6661.82	2845.82	2443.88	2636.4
ENSMUSG00000038069	Cdkn2aip	1822.86	0.319618	0.107678	2.96828	0.00299469	0.124265	chr8	47709344	47713932	-	4589	1351.83	1385.65	1391.72	1959.57	2002.27	2051.48	2232.85	2422.49	2398.09	915.559	1316.78	1078.09	1614.69	1836.63	1666.88	2382.34	2395.3	2409.24
ENSMUSG00000044933	Sstr3	439.552	-0.488145	0.164584	-2.96594	0.00301764	0.124824	chr15	78537008	78544685	-	7678	399.814	449.661	526.819	238.022	305.746	247.981	330.119	429.462	490.519	696.842	550.671	682.443	351.404	280.645	324.748	577.363	493.903	535.77
ENSMUSG00000027365	Trpm7	3082.27	0.503294	0.169756	2.96481	0.0030287	0.124889	chr2	126791565	126876230	-	84666	481.744	327.423	292.13	4691.2	5061.35	6002.03	3032.15	3480.23	3343.59	211.935	282.3	283.344	5491.91	5702.06	6140.1	3425.46	3740.71	3491.11
ENSMUSG00000017897	Eya2	210.464	0.743198	0.250833	2.96292	0.00304736	0.125266	chr2	165595032	165771727	+	176696	380.151	365.841	305.26	360.063	353.343	266.917	153.362	174.966	110.189	196.676	256.299	175.362	109.936	196.313	133.481	56.9392	110.656	82.6026
ENSMUSG00000004285	Atp6v1f	1913.94	-0.354528	0.119801	-2.9593	0.00308335	0.125596	chr6	29467718	29470512	+	2795	2910.12	2673.52	2653.79	2438.21	2437.1	2560.96	291.128	240.181	348.34	3837.72	3079.3	3614.36	2185.97	2270.04	1880.94	347.329	309.027	372.859
ENSMUSG00000024068	Spast	9024.36	0.360271	0.121745	2.95923	0.00308405	0.125596	chr17	74338987	74391115	+	52129	7395.75	6575.53	6307.06	13121.5	13263.3	14915.8	7659.02	8574.93	8600.67	4197.16	6154.88	5446.59	11317.6	10922.3	11174.1	9328.91	8378.81	9104.65
ENSMUSG00000028552	Eps15	2349.34	0.478039	0.161468	2.96057	0.00307066	0.125596	chr4	109280268	109387817	+	107550	2636.48	1926.12	1803.66	2938.49	2830.77	3189.48	2735.83	2482.93	2447.86	1153.77	1880.45	1537.66	2470.62	2672.35	2554.85	2275.29	2285.99	2465.46
ENSMUSG00000024098	Twsg1	4455.43	0.363866	0.123185	2.95381	0.0031388	0.125877	chr17	65921972	65951226	-	29255	5510.56	4849.35	4667.52	6884.47	5995.53	6580.05	2955.47	3655.2	3220.36	3179.87	4450.87	4048.01	5172.9	4952.76	5283.87	2843.54	3146.95	2800.46
ENSMUSG00000028020	Glrb	832.305	0.457903	0.154998	2.95426	0.00313421	0.125877	chr3	80843599	80913660	-	70062	1084.74	862.65	842.746	1476.6	1339.15	1761.11	387.305	440.596	468.007	569.681	754.038	708.359	992.372	841.934	1005.17	442.987	445.323	558.715
ENSMUSG00000037253	Mex3c	5776.67	0.434041	0.14686	2.95547	0.0031219	0.125877	chr18	73573044	73592575	+	19532	5607.23	5387.2	4788.96	9030.99	9235.31	11554.1	3216.71	3677.47	3353.06	2993.37	4844.6	3845.87	8674.17	9035.93	8843.08	3144.18	3427.63	3320.17
ENSMUSG00000038323	1700066M21Rik	1121.28	0.637108	0.215538	2.95589	0.00311763	0.125877	chr1	57377620	57385423	+	7804	1011.01	764.86	723.76	2413.98	2086.17	2378.81	361.311	493.086	452.605	328.923	729.894	549.41	2314.55	2155.3	2151.15	457.791	408.887	401.541
ENSMUSG00000043410	Hfm1	392.319	0.637365	0.21569	2.955	0.00312669	0.125877	chr5	106840192	106926321	-	86130	257.258	192.961	158.374	770.326	734.114	863.874	200.151	295.852	274.88	95.7945	156.937	139.08	794.094	613.133	791.93	253.949	259.097	209.948
ENSMUSG00000008140	Emc10	2566.84	-0.25341	0.0858595	-2.95145	0.00316282	0.126455	chr7	44489937	44496529	-	6593	3821.18	3855.73	3948.68	2145.66	2188.63	2286.83	1197.01	1310.66	1232.22	5169.51	4252.14	4435.02	2222.28	2552.07	2229.29	1095.51	1091.71	1169.06
ENSMUSG00000020024	Cep83	2127.23	0.726387	0.246203	2.95036	0.00317401	0.126518	chr10	94688654	94790853	+	102200	1070.81	511.653	470.198	5081.56	4756.41	5408.68	913.675	976.629	1001.18	285.688	497.74	457.842	4612.42	4706.67	4850.06	863.198	890.645	935.016
ENSMUSG00000026730	Pter	150.174	0.492401	0.167108	2.94661	0.00321281	0.127678	chr2	12924041	13003455	+	79415	212.197	221.774	193.659	152.334	178.285	141.574	144.265	146.335	113.744	170.396	147.65	127.85	113.863	143.087	132.667	118.433	103.909	141.113
ENSMUSG00000000948	Gm38393	688.115	0.80638	0.274093	2.94199	0.00326112	0.128396	chr7	59974149	60005064	-	30916	103.231	60.2458	37.7471	1601.24	1561.81	1738.57	93.577	135.201	119.668	32.2141	37.1447	45.7842	2300.81	1813.82	2348.93	112.74	107.957	135.377
ENSMUSG00000023452	Pisd	511.767	-0.310651	0.105577	-2.94241	0.0032567	0.128396	chr5	32736301	32785646	-	49346	621.842	729.935	690.116	277.837	280.738	306.594	467.885	515.355	470.377	885.04	745.681	900.134	316.067	291.013	312.54	470.318	504.699	425.633
ENSMUSG00000031168	Ebp	264.891	-0.415119	0.141035	-2.94337	0.00324661	0.128396	chrX	8185329	8193512	-	8184	353.934	430.452	349.571	200.804	165.377	148.788	191.053	162.241	183.648	512.882	477.31	520.903	164.904	203.225	170.92	161.707	205.118	165.205
ENSMUSG00000037416	Dmxl1	4184.26	0.618773	0.210385	2.94115	0.00326993	0.128396	chr18	49832670	49965473	+	132804	231.86	184.23	160.836	3582.45	4198.97	4886.57	7353.59	9977.84	6826.98	116.988	117.006	141.672	5524.3	4309.21	5335.96	8088.78	8548.84	5730.56
ENSMUSG00000007950	Abhd8	2639.38	-0.261792	0.0891412	-2.93683	0.00331588	0.129128	chr8	71456705	71463655	-	6951	2895.38	2828.06	2927.04	3819.61	3734.3	4122.79	757.714	776.213	796.205	3872.47	3070.01	3427.77	3882.13	3910.36	4261.61	806.259	757.048	863.886
ENSMUSG00000013663	Pten	5776.35	0.7	0.238443	2.93571	0.00332783	0.129128	chr19	32757497	32826160	+	68664	3178.03	2090.27	1727.34	12659.3	12159.7	14125.9	2828.1	3080.99	3245.25	829.089	1859.09	1618.86	11761.2	10645.8	11979.1	3442.54	3086.22	3657.46
ENSMUSG00000036019	Tmtc2	579.959	0.606955	0.206745	2.93577	0.00332724	0.129128	chr10	105187663	105574451	-	386789	476.009	380.684	284.745	522.783	486.451	540.147	1003.35	819.159	928.906	178.873	299.015	272.113	527.105	435.483	598.221	966.827	755.699	963.697
ENSMUSG00000045193	Cirbp	2343.01	-0.413987	0.140968	-2.93674	0.00331684	0.129128	chr10	80165985	80172786	+	6802	3578.67	3661.02	3465.35	2265.11	2462.1	1677.25	799.303	720.542	734.594	5458.59	4400.72	4403.05	2002.41	2196.77	1669.32	909.888	921.683	847.824
ENSMUSG00000022386	Trmu	369.884	-0.277296	0.0945864	-2.93167	0.0033715	0.130055	chr15	85879312	85897394	+	18083	346.56	404.258	368.445	272.644	288.805	294.871	340.516	381.744	388.624	456.932	467.095	431.926	335.698	342.165	336.143	384.909	411.586	404.982
ENSMUSG00000056004	9330182L06Rik	448.992	0.619794	0.211362	2.93238	0.00336373	0.130055	chr5	9266118	9481825	+	215708	134.364	126.604	113.241	189.552	212.974	204.697	1082.63	1334.51	943.124	59.3418	95.6477	88.9768	210.057	160.368	201.849	1037.43	1128.15	758.338
ENSMUSG00000032555	Topbp1	8402.53	0.792714	0.270873	2.92651	0.00342786	0.131458	chr9	103305215	103350428	+	45214	4128.41	3525.69	3471.92	11143.8	11943.5	14765.2	10598.9	15290.4	13020.1	1074.93	3225.09	2123.35	4306.17	5585.24	4803.67	13014	16775.2	12450.1
ENSMUSG00000042364	Snx18	1429.23	0.24165	0.0825485	2.92737	0.00341842	0.131458	chr13	113592179	113618564	-	26386	1216.65	1385.65	1259.61	1248.97	1164.09	1308.44	1733.77	1986.66	1976.29	1062.22	1116.2	1087.59	1170.04	1171.66	1283.53	1889.24	1852.81	1812.67
ENSMUSG00000061983	Rps12	11783.4	-0.249456	0.0852731	-2.92537	0.00344043	0.131557	chr10	23785183	23787275	-	2093	18430.8	17689.6	17619.7	17477.7	14583	16628.2	625.146	537.623	626.774	21961.5	19788.9	22132.8	13965.8	14058.5	14411.8	504.481	569.473	489.88
ENSMUSG00000021190	Lgmn	1747.02	-0.269071	0.0920839	-2.92202	0.00347768	0.132595	chr12	102394084	102439813	-	45730	1169.13	1299.21	1343.31	272.644	274.284	293.97	4025.11	3527.95	3804.48	1570.86	1416.14	1605.04	293.491	323.502	325.562	3182.9	3134.8	3584.04
ENSMUSG00000024082	Ndufaf7	767.117	-0.228437	0.0783003	-2.91744	0.00352915	0.132635	chr17	78937136	78948052	+	10917	779.966	805.024	793.511	682.042	684.097	702.461	738.218	745.992	740.518	967.271	890.545	927.777	729.31	755.529	666.589	676.437	730.059	792.756
ENSMUSG00000032009	Sesn3	5537.76	0.556832	0.190728	2.9195	0.00350589	0.132635	chr9	14275067	14333101	+	58035	3099.38	2409.83	2495.41	8918.47	9060.25	9698.3	5671.81	6866.62	6475.09	1180.05	2407.91	1854.69	6494.1	7064.5	7756.52	5550.43	6662.3	6013.93
ENSMUSG00000032567	Aste1	611.884	0.415814	0.142433	2.91936	0.00350746	0.132635	chr9	105395392	105412229	+	16838	395.718	351.871	358.598	875.056	905.945	903.551	596.553	620.334	629.144	233.976	340.803	255.7	911.882	943.547	936.805	552.31	703.07	499.058
ENSMUSG00000040339	Fam102b	3136.18	0.510638	0.174978	2.9183	0.00351945	0.132635	chr3	108970997	109027607	-	56611	2357.92	2149.64	1951.36	6556.43	6881.31	7360.06	1498.53	1657.41	1676.53	996.941	2012.32	1525.56	5015.84	5086.17	5225.27	1450.81	1551.88	1497.17
ENSMUSG00000069094	Pde7a	5517.14	0.348887	0.119556	2.91819	0.00352072	0.132635	chr3	19223108	19311322	-	88215	4563.46	4269.6	4354.87	9259.49	9745.96	10374.6	3219.31	3811.08	3912.3	2845.01	3978.2	3533.16	7803.52	8200.22	8179.75	3333.22	3901.3	4023.44
ENSMUSG00000002963	Pnkp	621.042	-0.327477	0.112419	-2.91301	0.00357968	0.13264	chr7	44857139	44862992	+	5854	490.756	584.123	590.825	365.256	409.813	362.503	788.906	769.851	890.991	695.146	655.605	738.594	488.824	494.93	488.343	803.981	873.102	687.208
ENSMUSG00000029076	Sdf4	4503.55	-0.204063	0.0699934	-2.91547	0.00355158	0.13264	chr4	155992872	156013610	+	20739	5354.89	5131.37	5390.46	5284.96	5413.08	5784.71	1939.12	2142.54	2060.42	6565.74	5603.28	6118.66	5944.41	5696.53	5725.01	2237.71	2292.74	2378.27
ENSMUSG00000030347	D6Wsu163e	1017.28	-0.263388	0.0903219	-2.9161	0.00354434	0.13264	chr6	126939962	126975967	+	36006	612.83	692.39	695.86	362.659	379.964	421.116	1676.59	1926.22	2005.91	784.159	794.897	822.387	420.114	407.833	428.928	1973.51	1947.27	1958.37
ENSMUSG00000055884	Fancm	1571.53	0.670759	0.230227	2.91346	0.00357443	0.13264	chr12	65075603	65132058	+	56456	228.582	160.656	134.577	1329.46	1653.77	1670.04	2659.15	3241.64	3017.76	61.885	136.507	131.306	1538.13	1599.54	1535.84	3135.07	3273.8	2779.81
ENSMUSG00000090733	Rps27	19000.7	-0.324687	0.1114	-2.9146	0.00356144	0.13264	chr3	90212522	90213651	-	1130	28252.5	26923.8	27455.3	25177.5	22876.1	26684.5	1588.21	1261.35	1822.27	37030.1	31166.3	35290.1	24580.6	23237.5	23701.7	1630.74	1727.31	1606.16
ENSMUSG00000000876	Pxmp4	265.73	-0.441804	0.152114	-2.90443	0.00367925	0.134272	chr2	154585758	154603708	-	17951	330.175	378.064	365.983	178.3	151.663	215.518	118.271	114.523	156.397	557.812	425.307	475.119	260.117	267.511	283.239	149.181	178.129	177.825
ENSMUSG00000002222	Rmnd5a	3939.51	0.473742	0.163185	2.9031	0.0036949	0.134272	chr6	71388634	71440637	-	52004	2740.53	2507.62	2411.71	6072.59	6528.77	7318.58	3589.72	4253.27	4213.25	1322.47	2412.55	1782.13	4605.55	5066.12	4693.79	3655.5	3712.37	4024.58
ENSMUSG00000025724	Sec11a	1535.19	-0.241237	0.083097	-2.90308	0.00369517	0.134272	chr7	80904889	80947780	-	42892	2037.58	2121.7	2154.05	1264.55	1422.24	1471.65	930.571	822.341	943.124	2472.86	2540.7	2449.02	1532.24	1432.95	1413.75	789.177	898.742	936.163
ENSMUSG00000028780	Sema3c	2130.52	0.88946	0.305996	2.90678	0.00365176	0.134272	chr5	17574281	17730268	+	155988	787.339	373.699	361.06	1069.8	948.701	1138.91	5549.64	5707.08	4358.98	158.527	349.161	314.442	1001.21	602.073	928.666	6092.49	4056.48	4551.18
ENSMUSG00000053519	Kcnip1	1252.56	0.344316	0.118456	2.9067	0.00365259	0.134272	chr11	33629339	33993152	-	363814	2048.23	1791.66	1515.63	2113.64	1673.13	1926.13	456.188	461.274	406.396	1378.42	1354.85	1484.96	1610.76	1512.44	1618.04	374.66	425.081	394.657
ENSMUSG00000058317	Ube2e2	1177.65	-0.250897	0.0863828	-2.90448	0.00367863	0.134272	chr14	18573575	18894267	-	320693	1532.9	1635.37	1721.6	1450.64	1387.56	1317.45	401.601	400.831	436.017	2054.92	1818.24	1944.53	1347.7	1306.45	1157.37	403.129	438.575	442.842
ENSMUSG00000060716	Plekhh1	1026.6	0.733457	0.25247	2.90513	0.00367106	0.134272	chr12	79029163	79081655	+	52493	370.32	596.346	613.801	456.137	488.871	624.911	2104.18	3014.19	2228.66	282.297	329.66	338.63	364.164	456.912	488.343	1878.99	2612.56	1229.86
ENSMUSG00000025246	Tbl1x	6860.66	0.441336	0.152239	2.89897	0.00374393	0.135669	chrX	77511013	77662983	+	151971	6037.36	6462.89	6358.75	4957.78	5491.33	5778.4	9316.11	11927.9	10201.4	3781.77	5711	4397.01	3991.08	4544.23	4494.39	9479.23	11868.5	8692.78
ENSMUSG00000002221	Paxip1	3539.63	0.325116	0.112193	2.89784	0.0037574	0.135783	chr5	27740080	27791691	-	51612	3061.69	3282.09	3453.04	5185.42	5947.93	6769.42	1922.23	2312.73	2105.44	2428.77	2874.07	2518.13	4920.63	5673.03	5387.24	1857.36	2043.09	1970.99
ENSMUSG00000058546	Rpl23a	15882.9	-0.299395	0.103355	-2.89677	0.00377025	0.135874	chr11	78180932	78183584	-	2653	25511.1	23831.2	24674.3	20527.9	17257.3	18568.8	1384.16	1229.53	1527.24	32801.6	26845.4	31439	18815.8	17433.1	19738	1351.74	1538.39	1416.86
ENSMUSG00000023089	Ndufa5	1300.77	-0.300034	0.103615	-2.89565	0.00378377	0.135988	chr6	24518666	24528013	-	9348	2013.82	1900.8	1849.61	1441.98	1624.73	1668.23	231.343	197.235	209.715	2434.71	2194.33	2467.16	1536.16	1638.25	1288.41	227.757	251	238.63
ENSMUSG00000022677	Fopnl	2873.25	-0.263944	0.0912533	-2.89244	0.00382266	0.136665	chr16	14299244	14317405	-	18162	3562.28	3614.75	3822.31	3926.07	3600.38	3919.9	431.494	440.596	471.562	4808.38	3867.7	4530.04	4441.62	4045.85	4589.61	527.257	537.086	581.66
ENSMUSG00000092060	Bend4	795.795	0.45012	0.155623	2.89238	0.00382338	0.136665	chr5	67392147	67428310	-	36164	522.708	445.295	472.66	1014.41	854.315	931.505	1417.95	1191.36	1069.9	320.445	419.736	315.306	799.001	597.234	804.139	1118.29	983.758	1046.3
ENSMUSG00000020441	2310033P09Rik	565.218	-0.306764	0.106202	-2.8885	0.00387082	0.137772	chr11	59208321	59210738	+	2418	720.158	762.241	640.06	315.055	404.166	405.786	512.074	572.616	524.879	874.867	903.546	846.575	399.501	425.806	382.536	515.869	481.758	486.438
ENSMUSG00000055681	Cope	1607.92	-0.236797	0.0819893	-2.88814	0.00387529	0.137772	chr8	70302518	70312993	+	10476	2433.3	2704.08	2818.73	702.814	716.366	715.988	1282.78	1145.23	1321.08	3403.67	2937.22	3032.98	742.07	718.893	721.12	1157	1175.38	1213.8
ENSMUSG00000047259	Mc4r	461.127	-1.12605	0.390258	-2.88539	0.00390928	0.13848	chr18	66857704	66860506	-	2803	437.502	426.96	471.839	277.837	242.015	277.738	141.665	151.107	215.639	1341.97	426.236	1148.06	688.084	261.981	612.057	447.542	199.72	532.328
ENSMUSG00000079056	Kcnip3	1223.71	-0.345111	0.11963	-2.88483	0.00391628	0.13848	chr2	127456498	127522094	-	65597	1476.36	1425.82	1666.62	1192.71	1106.01	1157.84	645.941	693.502	728.67	2196.49	1655.73	1950.58	1340.83	1135.71	1347.83	854.088	693.624	758.338
ENSMUSG00000021221	Dpf3	491.844	-0.627411	0.217932	-2.87893	0.00399024	0.138795	chr12	83213745	83487716	-	273972	227.763	244.476	265.051	199.073	172.638	206.5	579.657	676.005	765.399	440.824	278.586	418.968	427.966	264.746	429.742	1273.16	843.414	1139.23
ENSMUSG00000024597	Slc12a2	4916.53	0.694109	0.240981	2.88034	0.00397243	0.138795	chr18	57878678	57946821	+	68144	1027.39	826.852	694.219	2052.18	2152.32	2349.05	12168.9	13925.7	10618.4	313.664	785.611	476.846	2420.56	2217.51	2366.84	11024.6	13443.3	9633.53
ENSMUSG00000029428	Stx2	1104.86	0.330141	0.114691	2.87852	0.00399544	0.138795	chr5	128984557	129008574	-	24018	1241.23	1188.33	1270.27	2046.12	1819.96	2202.07	411.999	531.261	503.552	975.748	1040.98	926.913	1506.72	1476.5	1395.03	414.517	528.989	407.277
ENSMUSG00000030562	Nox4	102.924	0.838457	0.291128	2.88002	0.00397644	0.138795	chr7	87246096	87398710	+	152615	36.8681	29.6863	22.9765	169.645	186.352	220.928	89.6779	106.57	81.7532	18.6503	16.7151	14.6855	216.928	229.493	208.36	50.1065	80.9677	72.2773
ENSMUSG00000031708	Tecr	4012.95	-0.285511	0.0990607	-2.88218	0.00394938	0.138795	chr8	83571698	83607971	-	36274	5760.44	6076.97	6020.67	1851.38	1600.53	1757.51	4047.2	3394.34	3755.91	8281.57	6277.46	7205.39	1646.1	1661.75	1632.69	3757.99	3704.27	3800.87
ENSMUSG00000041624	Gucy1a2	319.434	0.63862	0.221671	2.88094	0.00396491	0.138795	chr9	3532778	3894736	+	361959	63.9048	65.4846	54.9795	422.381	453.376	364.306	436.693	526.489	433.647	19.498	53.8599	45.7842	489.806	482.488	441.137	464.624	465.564	465.787
ENSMUSG00000078580	E430018J23Rik	195.914	-0.381783	0.132645	-2.87824	0.00399903	0.138795	chr7	127389673	127393629	-	3957	235.956	244.476	239.612	171.376	210.553	186.662	114.372	106.57	109.004	334.009	295.301	308.395	219.873	197.695	175.804	111.601	116.054	149.144
ENSMUSG00000063446	Plppr1	1637.73	-0.382049	0.132794	-2.877	0.00401478	0.138975	chr4	49059273	49340259	+	280987	1750.01	1761.97	2039.99	1478.33	1619.08	1661.92	848.691	858.924	1002.36	2369.43	2185.97	2679.67	1850.27	1609.21	2059.99	1276.58	1028.29	1398.51
ENSMUSG00000039715	Wdr34	800.211	-0.31811	0.110697	-2.87371	0.00405682	0.139769	chr2	30031546	30048881	-	17336	1006.91	1045.13	1004.4	852.552	758.315	782.717	401.601	446.959	422.984	1442	1090.2	1276.77	790.167	819.814	863.554	526.118	416.984	456.609
ENSMUSG00000062373	Tmem65	2311.67	0.373242	0.129889	2.87354	0.00405897	0.139769	chr15	58782269	58823638	-	41370	2927.33	2603.67	2179.49	4203.9	3956.95	3819.8	1132.02	1181.82	1273.69	1639.53	2359.62	1954.9	2883.87	3024.88	2714.37	1212.8	1249.6	1291.81
ENSMUSG00000023945	Slc5a7	18.4554	4.05158	1.41211	2.86917	0.00411548	0.141153	chr17	54273590	54299034	-	25445	13.928	0	1.64118	28.5627	23.3948	11.7227	63.6843	20.6778	20.1421	0.847739	0	0	21.5946	9.6774	15.4642	39.8574	24.2903	36.7123
ENSMUSG00000034377	Tulp4	10663.4	0.348258	0.121464	2.86717	0.00414154	0.141153	chr17	6106437	6251128	+	144692	6637.9	5859.56	6128.99	11256.3	11634.5	14263.8	13607.7	14577.9	13792.6	4348.9	5483.49	4800.43	10603.9	9791.46	11472.8	17900.5	14107.3	15673.9
ENSMUSG00000037649	H2-DMa	135.979	-0.478864	0.167019	-2.86713	0.00414208	0.141153	chr17	34119541	34139101	+	19561	114.701	119.619	149.347	190.418	181.512	193.876	37.6907	46.1274	30.8055	191.589	143.936	198.686	235.578	252.995	239.288	38.7186	39.1344	43.5958
ENSMUSG00000062328	Rpl17	19013	-0.32391	0.112929	-2.86827	0.00412717	0.141153	chr18	74998558	75003381	+	4824	29493.7	28691.9	28641.1	24882.4	20666.5	22438.2	2085.99	1697.17	2341.22	37147.9	32959.5	38574.5	22920.7	20229.2	23063.6	2063.48	2272.49	2065.07
ENSMUSG00000002897	Il17ra	527.766	0.291784	0.102221	2.85444	0.00431127	0.141615	chr6	120463247	120487559	+	24313	431.767	468.87	513.689	263.988	298.486	307.496	898.079	1006.85	863.74	393.351	366.804	394.78	276.804	257.834	275.914	791.455	842.064	847.824
ENSMUSG00000008730	Hipk1	6350.04	0.34803	0.121961	2.85361	0.00432256	0.141615	chr3	103739815	103791563	-	51749	4084.17	4475.65	4371.28	5989.5	6493.28	7224.8	8471.32	9567.46	8917.02	2859.42	4125.85	3175.52	5030.57	5572.8	5747.8	9063.58	9632.46	9498.16
ENSMUSG00000012117	Dhdds	2357.06	-0.242288	0.0845878	-2.86433	0.00417891	0.141615	chr4	133969028	134000918	-	31891	2564.38	2965.14	2970.54	1488.72	1435.96	1422.96	2192.56	2320.69	2541.46	3568.13	3182.38	3302.51	1803.15	1607.83	1768.62	2383.47	2385.85	2522.82
ENSMUSG00000020921	Tmem101	544.304	-0.3023	0.105693	-2.86018	0.00423398	0.141615	chr11	102152546	102156404	-	3859	801.267	783.196	739.352	437.095	356.569	398.572	335.318	321.301	367.297	1041.87	865.472	957.148	459.377	400.921	467.996	364.411	363.005	337.294
ENSMUSG00000022508	Bcl6	403.559	-0.625291	0.219196	-2.85266	0.00433547	0.141615	chr16	23965052	23988852	-	23801	216.293	248.841	256.845	202.535	283.158	338.155	336.617	427.872	459.713	348.421	328.731	436.245	488.824	355.299	530.666	781.205	508.747	715.89
ENSMUSG00000024077	Strn	2478.37	0.505408	0.176648	2.8611	0.0042218	0.141615	chr17	78649913	78737196	-	87284	852.883	734.301	628.572	2104.12	2112.8	2303.06	4400.72	4695.45	4832.92	350.116	693.678	518.311	2164.37	1999.77	2195.92	4705.45	4709.62	4608.54
ENSMUSG00000024556	Me2	1469.2	0.304566	0.106584	2.85751	0.00426977	0.141615	chr18	73769903	73815449	-	45547	1455.88	1554.17	1593.59	1206.56	1252.83	1266.05	1724.68	1959.62	2026.06	1132.58	1415.21	1180.89	1065.99	1049.31	1099.59	1644.4	2060.63	1757.6
ENSMUSG00000025104	Hdgfl3	8549.99	0.451983	0.157746	2.86526	0.00416665	0.141615	chr7	81881251	81934473	-	53223	7115.55	4991.67	4608.43	15255.1	14547.6	13913.1	6746.64	7304.04	8110.15	3210.39	4649.59	4360.73	12397.3	11484.3	11133.4	8306.29	7763.46	8002.13
ENSMUSG00000025268	Maged2	5956.12	-0.278701	0.097401	-2.86138	0.00421801	0.141615	chrX	150806370	150814345	-	7976	2647.13	3030.63	3075.57	561.732	500.972	587.939	15571.5	14350.4	13394.5	3680.88	3383.89	3553.02	640.968	639.4	733.329	14513.8	13850.9	12493.6
ENSMUSG00000025465	Echs1	1931.65	-0.249138	0.087309	-2.85352	0.00432373	0.141615	chr7	140105710	140116476	-	10767	3026.46	3212.24	3340.62	1065.47	930.146	891.828	1284.08	1103.88	1300.94	3918.25	3768.33	3698.15	975.685	1075.57	1061.33	1323.27	1461.47	1331.97
ENSMUSG00000027784	Ppm1l	6190.66	0.375214	0.131185	2.86019	0.00423388	0.141615	chr3	69316861	69560802	+	243942	3215.72	2893.55	3041.93	3481.18	3565.69	3173.25	10355.9	11972.5	13028.4	1859.94	2748.71	2448.16	3583.73	3282.02	3703.27	13721.2	11960.3	13396.5
ENSMUSG00000028845	Tekt2	172.506	-0.601007	0.210256	-2.85846	0.00425702	0.141615	chr4	126322121	126325688	-	3568	108.147	159.782	215.815	73.5705	77.445	99.1922	184.555	171.785	209.715	273.82	238.655	221.146	115.826	126.497	122.9	265.337	209.167	231.746
ENSMUSG00000032177	Pde4a	917.082	-0.413619	0.145006	-2.85243	0.00433867	0.141615	chr9	21165714	21213248	+	47535	865.991	945.597	1082.36	993.634	1042.28	1079.39	391.204	472.408	452.605	1498.8	1017.77	1337.24	1227.95	1098.39	1287.6	606.972	491.204	616.078
ENSMUSG00000040612	Ildr2	1176.99	0.925891	0.324316	2.8549	0.00430503	0.141615	chr1	166254139	166316823	+	62685	1196.99	746.524	440.657	2362.05	1921.6	1339.1	2136.67	1800.56	1155.21	269.581	571.1	414.649	1138.63	1119.81	1057.26	1239	1326.52	949.93
ENSMUSG00000046841	Ckap4	3365.24	0.243787	0.0853784	2.85538	0.00429859	0.141615	chr10	84526305	84534062	-	7758	4293.91	3813.82	4254.76	3081.3	2863.04	3354.5	4233.06	3569.31	3851.88	3507.1	3490.68	3443.31	2138.85	2208.52	2336.72	3181.76	3487.01	3464.72
ENSMUSG00000071661	Zbtb3	222.695	-0.375013	0.131004	-2.8626	0.00420181	0.141615	chr19	8802555	8804846	+	2292	163.858	156.29	151.809	121.175	103.26	119.031	356.112	362.657	361.373	228.89	182.938	199.55	120.734	138.94	154.642	381.492	353.559	352.208
ENSMUSG00000090015	Gm15446	671.028	0.631482	0.221289	2.85365	0.00432199	0.141615	chr5	109923400	109943936	+	20537	82.7485	55.0071	53.3384	1441.12	1568.26	1577.16	193.652	238.59	254.738	31.3664	53.8599	38.8733	2188.91	1667.97	1829.66	241.422	265.844	295.993
ENSMUSG00000014856	Tmem208	600.14	-0.235981	0.0829099	-2.84623	0.004424	0.142098	chr8	105326354	105335219	+	8866	819.292	798.912	784.484	728.78	790.584	790.833	131.268	117.704	132.701	991.007	898.903	939.007	864.767	814.975	768.327	150.319	134.946	145.702
ENSMUSG00000017188	Coa3	1739.62	-0.355251	0.12472	-2.84838	0.0043942	0.142098	chr11	101277968	101279114	-	1147	2325.97	2201.16	2352.63	1991.6	2268.49	2559.16	194.952	249.724	208.53	3317.2	2664.21	2818.75	2421.54	2771.19	2182.89	266.475	253.699	265.017
ENSMUSG00000019790	Stxbp5	1413.07	0.501222	0.176004	2.84778	0.00440248	0.142098	chr10	9755547	9901079	-	145533	547.287	455.773	396.345	1402.17	1542.45	1597.9	2205.56	2296.83	1882.69	237.367	391.877	360.226	1483.16	1467.51	1696.99	2907.31	2273.84	2289.93
ENSMUSG00000022525	Plaat1	47.1774	-0.831718	0.292161	-2.84678	0.00441637	0.142098	chr16	29209695	29230531	+	20837	43.4225	32.3057	33.6442	70.9739	58.8904	76.6486	6.4984	3.1812	15.4028	55.1031	57.5743	82.066	90.3048	87.7879	83.8323	18.2205	8.09677	25.2397
ENSMUSG00000022756	Slc7a4	352.517	-0.686846	0.241191	-2.84773	0.00440322	0.142098	chr16	17572018	17583214	-	11197	136.002	114.38	152.63	83.0914	79.0584	88.3713	807.102	827.112	630.329	256.865	153.222	238.423	120.734	71.198	134.294	917.86	632.898	901.745
ENSMUSG00000023883	Phf10	2769.48	0.295107	0.103847	2.84175	0.00448673	0.142098	chr17	14945009	14961273	-	16265	3114.13	3302.17	3069.83	2709.12	2780.76	2827.88	2795.61	3138.26	3337.66	2299.92	2931.65	2500.85	2076.03	2397.23	2065.69	2733.08	3063.28	2707.53
ENSMUSG00000026792	Lrsam1	979.443	-0.423994	0.149172	-2.84231	0.00447876	0.142098	chr2	32925216	32961614	-	36399	397.357	560.548	518.613	295.147	313.813	268.721	1963.82	1999.39	1777.24	783.311	594.316	602.105	395.574	391.244	419.161	2402.83	2114.61	1832.17
ENSMUSG00000028456	Unc13b	3791.78	0.266566	0.0938093	2.84158	0.00448911	0.142098	chr4	43058953	43264871	+	205919	2291.56	2357.45	2492.13	2143.06	2389.5	2568.18	6924.7	7246.78	6896.89	1753.97	2142.32	2041.28	2213.45	2225.8	2325.33	7322.38	6632.61	6284.68
ENSMUSG00000032905	Atg12	3386.3	-0.15041	0.0529381	-2.84124	0.00449391	0.142098	chr18	46730144	46741580	-	11437	4453.67	4452.95	4404.93	3892.31	3915.81	4097.54	1182.71	1345.65	1300.94	4912.65	4831.6	5029.35	4236.47	4344.46	4473.22	1396.15	1344.06	1338.85
ENSMUSG00000035078	Mtmr9	6185.55	0.196901	0.0691399	2.84786	0.00440136	0.142098	chr14	63519651	63543982	-	24332	5749.79	5885.75	6628.73	3193.82	3284.15	3120.05	9170.54	10090.8	9677.68	5296.68	5489.99	5148.56	2710.13	2660.59	2852.74	10454	9702.63	10223.2
ENSMUSG00000035105	Egln3	453.193	0.272844	0.095989	2.84246	0.00447675	0.142098	chr12	54178981	54203860	-	24880	821.75	730.808	722.119	514.993	457.409	475.221	248.239	238.59	249.999	641.739	613.817	627.157	387.722	432.718	403.697	169.679	211.866	209.948
ENSMUSG00000036748	Cuedc2	2960.82	-0.279097	0.0981683	-2.84305	0.00446839	0.142098	chr19	46329812	46338702	-	8891	4243.11	4506.21	4420.52	1955.24	2010.34	1702.5	2024.9	1835.55	2286.72	5842.62	4810.24	5326.51	1946.46	2008.75	1859.77	2213.8	2070.08	2231.42
ENSMUSG00000058709	Egln2	3242.31	-0.260402	0.091612	-2.84244	0.00447693	0.142098	chr7	27158658	27166802	-	8145	3108.39	3107.46	3377.55	4695.53	4598.29	4625.06	1230.8	1294.75	1482.22	4327.71	3405.24	3756.89	5046.27	5150.45	5025.05	1398.43	1407.49	1323.94
ENSMUSG00000030074	Gxylt2	101.041	0.895083	0.315303	2.8388	0.0045283	0.142842	chr6	100704734	100810913	+	106180	168.774	96.9172	79.5972	238.022	161.344	145.181	75.3815	44.5368	61.6111	60.1895	82.647	43.1926	126.623	140.322	131.853	47.8289	68.8226	45.8904
ENSMUSG00000057604	Lmcd1	292.168	-0.423785	0.149385	-2.83687	0.00455585	0.143367	chr6	112273758	112330425	+	56668	284.294	380.684	353.674	110.788	131.495	159.609	261.236	287.899	299.762	490.841	429.022	445.748	211.038	185.944	216.499	305.194	319.823	385.479
ENSMUSG00000003604	Aven	316.235	0.437522	0.154277	2.83595	0.00456894	0.143436	chr2	112492964	112634573	+	141610	549.745	575.391	539.948	325.441	290.419	359.797	194.952	174.966	252.368	379.787	445.737	404.283	203.186	262.672	216.499	153.736	211.866	151.438
ENSMUSG00000036990	Otud4	4319.56	0.562027	0.1983	2.83423	0.00459361	0.143867	chr8	79639618	79677724	+	38107	1418.19	1286.12	1149.65	3802.3	4430.5	4721.55	6948.09	8167.74	8090.01	542.553	1202.56	866.444	4299.3	4383.17	4830.53	7235.83	7366.71	7010.9
ENSMUSG00000048376	F2r	4404.54	0.290601	0.102596	2.83247	0.00461899	0.144319	chr13	95601803	95618487	-	16685	5370.46	5251.86	5300.19	3670.73	3231.71	4094.84	4799.72	5417.59	5386.23	3730.9	4803.74	4484.26	2569.76	2591.47	2656.59	5398.97	5397.85	5124.81
ENSMUSG00000029587	Zfp12	2615.19	0.240814	0.0850685	2.83082	0.00464289	0.144722	chr5	143235163	143248834	+	13672	2443.13	2608.91	2744.87	2902.14	3011.48	3169.64	2355.02	2517.92	2678.9	2087.98	2222.18	2288.34	2742.52	2751.15	2471.02	2641.98	2507.3	2928.95
ENSMUSG00000026393	Nek7	1292.64	0.517687	0.183096	2.82741	0.00469263	0.14524	chr1	138482875	138620141	-	137267	1575.5	1366.45	1239.91	2223.56	2362.07	2585.31	643.342	739.629	779.617	716.34	1292.64	913.092	1539.11	1802.07	1615.6	556.865	746.253	570.188
ENSMUSG00000031352	Hccs	791.011	0.355675	0.125778	2.82779	0.00468701	0.14524	chrX	169250193	169320372	-	70180	1004.45	1084.42	1011.79	592.026	702.652	624.009	835.694	814.388	864.925	674.801	983.407	766.237	512.382	606.22	546.945	850.671	848.812	914.365
ENSMUSG00000056116	H2-T22	212.795	-0.462167	0.163389	-2.82863	0.00467471	0.14524	chr17	36037128	36042747	-	5620	250.703	183.357	193.659	348.811	306.553	296.675	57.1859	39.765	46.2083	306.034	258.156	300.621	339.625	326.958	398.814	47.8289	59.3763	69.9828
ENSMUSG00000014496	Ankrd28	4789.91	0.528849	0.187303	2.82349	0.00475043	0.145319	chr14	31698768	31830651	-	131884	2062.98	2037.01	2030.96	3893.18	3923.88	4715.24	7301.6	10039.9	8402.8	991.007	1935.24	1324.29	3701.52	3617.27	3639.79	8616.04	9977.92	8007.87
ENSMUSG00000014771	Pdcd2	628.539	-0.243944	0.0863632	-2.82463	0.00473348	0.145319	chr17	15519208	15527301	-	8094	823.388	824.233	884.596	576.446	606.652	635.732	331.418	348.342	337.676	1082.56	916.546	998.613	617.41	638.709	628.335	334.802	342.763	385.479
ENSMUSG00000028648	Ndufs5	634.594	-0.385826	0.136584	-2.82482	0.00473071	0.145319	chr4	123712710	123718202	-	5493	894.667	872.255	910.034	724.453	836.567	735.826	137.766	114.523	127.961	1256.35	1027.98	1212.85	742.07	814.284	553.456	152.597	148.441	160.616
ENSMUSG00000041710	Trpc5	61.5517	1.78607	0.632256	2.82491	0.00472938	0.145319	chrX	144381671	144688180	-	306510	4.09646	3.49251	16.4118	57.1253	52.4367	61.3188	139.066	160.651	110.189	1.69548	0	5.18311	27.4841	32.4884	39.0675	141.209	138.995	117.02
ENSMUSG00000046330	Rpl37a	10550.6	-0.317186	0.11233	-2.82371	0.00474716	0.145319	chr1	72711290	72713813	+	2524	15333.9	15108.6	14770.6	13697.1	13719.1	15153.9	940.969	744.401	1143.36	19516.7	17261.2	19552.4	13652.7	13358.3	13079.5	920.137	960.817	998.115
ENSMUSG00000023017	Asic1	2231.14	-0.421512	0.149368	-2.82197	0.00477297	0.14567	chr15	99670368	99701130	+	30763	2210.45	2355.7	2757.18	2128.35	1938.54	2046.07	1308.78	1550.84	1719.19	3730.9	2655.85	3420.85	2166.33	1901.61	2329.4	2168.24	1677.38	2094.89
ENSMUSG00000037679	Inf2	1434.04	-0.526217	0.186581	-2.82031	0.00479767	0.146085	chr12	112588784	112615557	+	26774	439.14	598.966	729.505	360.063	442.888	430.134	2650.05	3373.66	3013.02	932.513	663.034	949.374	555.571	441.704	574.617	3560.98	3016.05	3081.54
ENSMUSG00000037386	Rims2	2327.24	0.555882	0.197265	2.81795	0.0048332	0.146219	chr15	39198261	39684372	+	486112	816.015	516.892	473.48	2400.13	2161.2	2744.02	4353.93	4967.45	4360.17	320.445	433.665	475.119	1885.6	1808.98	2025.81	4454.92	4380.35	3312.14
ENSMUSG00000037808	Fam76b	2248.24	0.584151	0.207416	2.81632	0.00485767	0.146219	chr9	13827716	13854987	+	27272	1746.73	1324.53	1131.59	4025.6	4654.76	4663.84	1059.24	1262.94	1267.77	612.068	1287.99	904.453	4434.75	4351.37	4136.27	1176.36	1288.74	1139.23
ENSMUSG00000039001	Rps21	13736.8	-0.300621	0.106709	-2.8172	0.00484437	0.146219	chr2	180257377	180258445	+	1069	18756	19046.4	19812.3	19570.6	17431.6	20241.5	894.18	695.093	918.242	25016.8	21642.4	24302.8	19094.6	19345.1	18063.8	718.572	900.091	812.259
ENSMUSG00000072872	Rybp	1962.62	0.386073	0.137027	2.81749	0.00484004	0.146219	chr6	100228565	100287485	-	58921	1784.42	1700.85	1568.15	3472.53	3359.17	3129.06	1198.31	1310.66	1469.19	999.485	1597.22	1271.59	2683.62	2906.68	2705.42	1421.2	1337.32	1412.28
ENSMUSG00000073616	Cops9	3122.97	-0.395993	0.140576	-2.81694	0.00484833	0.146219	chr1	92637145	92641985	-	4841	3522.95	3075.16	3032.08	4885.08	4463.57	6175.17	231.343	230.637	252.368	4575.25	3554.75	4541.27	6099.5	5123.49	5682.69	289.251	248.301	230.599
ENSMUSG00000067212	H2-T23	62.6338	-0.594685	0.211412	-2.81293	0.0049093	0.147436	chr17	36029773	36032855	-	3083	66.3626	75.9621	75.4943	45.8734	37.109	39.6769	44.1891	66.8052	42.6538	111.054	96.5763	120.939	55.9497	44.9308	45.5787	53.5228	40.4839	64.2465
ENSMUSG00000036430	Tbcc	336.284	-0.382043	0.135908	-2.81104	0.00493821	0.147966	chr17	46890684	46891847	+	1164	487.479	546.578	559.642	183.493	126.655	153.297	201.45	279.946	251.184	745.163	684.392	647.025	151.162	176.958	161.967	240.283	236.156	220.274
ENSMUSG00000004798	Ulk2	7584.33	0.422173	0.150389	2.8072	0.00499741	0.148566	chr11	61775649	61855073	-	79425	5490.89	4333.33	4105.41	13436.6	13247.1	16331.6	4365.63	5140.82	4930.07	2792.45	4046.92	3557.34	13977.6	12224.6	13450.6	5092.64	4482.91	5511.43
ENSMUSG00000021585	Cast	403.933	0.761902	0.271937	2.80176	0.00508247	0.148566	chr13	74692368	74808810	-	116443	149.93	132.715	84.5208	160.99	156.503	195.679	1160.61	1116.6	859.001	50.8644	104.005	62.1974	170.794	174.193	155.456	733.377	1132.2	671.146
ENSMUSG00000022533	Atp13a3	3194.51	0.79037	0.281759	2.80513	0.00502959	0.148566	chr16	30312423	30405975	-	93553	1302.67	845.188	731.146	4654.85	5066.19	6217.55	3770.37	4355.07	3766.57	265.342	813.47	586.556	3555.26	3933.86	3940.12	4052.93	4717.72	4926.33
ENSMUSG00000025362	Rps26	23484.3	-0.242318	0.0864561	-2.80279	0.00506628	0.148566	chr10	128624534	128626747	-	2214	34320.1	33032.2	34564.9	31714.1	29150.8	33832.7	2264.04	2304.78	2405.2	42751.5	37011	40793.7	31489.9	29430.4	30916.2	2090.81	2528.89	2116.69
ENSMUSG00000028797	Tmem234	3647.64	-0.226058	0.0805394	-2.80681	0.00500354	0.148566	chr4	129600668	129624059	+	23392	4195.59	4087.98	4260.5	5518.65	5648.64	5661.17	526.371	591.704	588.86	5257.68	4635.66	4777.97	6046.5	6494.23	5571.18	547.755	604.559	642.465
ENSMUSG00000031558	Slit2	3146.58	0.860711	0.30717	2.80207	0.00507761	0.148566	chr5	47983138	48307733	+	324596	756.206	847.807	547.334	1218.67	1262.51	1039.72	11070.7	13763.5	6374.38	303.491	525.598	355.907	869.675	992.625	817.161	5670	7350.52	2872.74
ENSMUSG00000032959	Pebp1	5371.9	-0.219997	0.0784093	-2.80575	0.00501997	0.148566	chr5	117282654	117287625	-	4972	9396.46	9561.62	9699.37	3875	3561.66	3326.55	2386.21	2338.18	2559.23	11943.8	10292.8	11140.2	3095.89	3458.98	3090.4	2291.23	2345.37	2331.23
ENSMUSG00000045817	Zfp36l2	864.899	0.461415	0.164605	2.80317	0.00506033	0.148566	chr17	84183931	84187947	-	4017	939.728	877.493	850.952	1017	886.583	1038.81	1151.52	1285.21	815.162	575.615	751.252	611.607	718.512	850.92	686.936	855.226	935.177	720.479
ENSMUSG00000048148	Nwd1	640.181	-0.577073	0.205739	-2.80488	0.00503356	0.148566	chr8	72646711	72717876	+	71166	217.112	256.7	347.93	274.375	359.796	431.035	934.47	981.401	952.602	419.631	348.232	457.842	681.213	490.783	621.824	1458.78	1008.05	1281.49
ENSMUSG00000064246	Chil1	39.2588	-0.920342	0.328142	-2.80471	0.00503626	0.148566	chr1	134182176	134190181	+	8006	36.0488	25.3207	46.7736	38.0835	41.1426	55.9084	12.9968	6.3624	16.5876	84.7739	47.3595	72.5636	53.005	35.9446	51.276	20.4981	31.0376	30.976
ENSMUSG00000090223	Pcp4	797.794	-0.515467	0.183799	-2.80451	0.00503928	0.148566	chr16	96467606	96525793	+	58188	706.23	619.921	617.904	1051.63	1020.5	1485.18	66.2837	82.7112	46.2083	976.596	754.967	1046.99	2051.49	1631.33	2020.11	58.078	55.328	68.8355
ENSMUSG00000034566	Atp5h	3064.97	-0.315355	0.11259	-2.80091	0.00509593	0.148629	chr11	115415689	115419962	-	4274	5232.82	5379.34	5322.35	2375.03	2569.4	2061.4	1128.12	913.005	1159.95	7151.53	6282.1	6393.37	2061.31	2146.31	1823.96	955.439	1155.14	1058.92
ENSMUSG00000036923	Stox1	95.9	0.776638	0.277595	2.79774	0.00514618	0.149198	chr10	62659043	62726128	-	67086	114.701	84.6934	67.2884	143.679	116.974	78.452	167.659	165.422	114.928	53.4076	55.7171	46.648	63.8023	57.3732	78.9488	105.907	126.849	83.7499
ENSMUSG00000041817	Fam169a	657.736	0.562456	0.201054	2.79753	0.00514944	0.149198	chr13	97067286	97131013	+	63728	448.153	311.707	312.645	659.538	806.718	835.92	888.981	998.897	860.186	155.984	299.015	272.113	781.333	685.022	682.053	978.215	916.285	946.489
ENSMUSG00000042447	Mios	1602.51	0.500392	0.178804	2.79855	0.00513319	0.149198	chr6	8209222	8236274	+	27053	805.364	729.935	725.402	1158.09	1194.75	1551.01	2384.91	2799.46	2917.05	354.355	654.676	590.011	1181.82	1267.05	1288.41	2958.56	3183.38	3101.04
ENSMUSG00000036372	Tmem258	1768.2	-0.389742	0.139441	-2.79504	0.00518933	0.150023	chr19	10204014	10207824	+	3811	2480	2408.96	2438.79	2126.62	2295.92	2552.85	194.952	186.1	216.824	3455.39	2785.86	3358.66	2266.45	2619.12	1757.22	234.589	203.769	245.513
ENSMUSG00000025508	Rplp2	9320.73	-0.264716	0.0947623	-2.79347	0.00521454	0.150092	chr7	141447370	141451585	+	4216	14107.4	13868.8	13950	12262	11779.7	12757	853.89	718.952	950.232	17470.2	15609.1	17290	11042.7	11921.2	10802.2	750.458	894.693	744.571
ENSMUSG00000056124	B4galt6	1973.28	0.455547	0.163049	2.79393	0.00520718	0.150092	chr18	20684599	20746404	-	61806	1928.61	1456.38	1381.87	3340.97	3599.58	3268.84	1362.07	1533.34	1433.64	855.369	1349.28	1272.45	2827.92	2855.52	2554.85	1502.06	1322.47	1673.85
ENSMUSG00000021235	Coq6	608.523	-0.28252	0.101187	-2.79206	0.00523737	0.150092	chr12	84361657	84373796	+	12140	563.673	701.995	752.481	339.29	348.502	360.699	695.329	747.582	748.812	833.328	793.969	826.707	365.146	367.05	395.558	702.629	693.624	717.037
ENSMUSG00000047388	Atmin	3269.94	0.277909	0.0995193	2.79251	0.0052301	0.150092	chr8	116943393	116960445	+	17053	3146.08	3186.92	3559.72	4681.68	4821.75	5782.91	2218.55	2323.87	2300.94	2711.92	2832.29	2615.74	3891.94	3897.92	4584.73	2234.29	1994.51	2073.1
ENSMUSG00000021000	Mia2	2178.23	0.534097	0.191347	2.79124	0.0052506	0.150144	chr12	59095799	59191583	+	95785	1793.43	1350.73	1431.11	4336.33	4409.52	5374.42	1133.32	1445.86	1283.17	696.842	1300.99	1162.74	3105.7	3217.74	3042.38	1188.89	1472.26	1462.76
ENSMUSG00000028772	Zcchc17	2848.62	-0.249778	0.0895423	-2.78949	0.00527906	0.150631	chr4	130315383	130359943	-	44561	2946.17	2759.96	2897.5	4230.74	3921.46	4513.25	645.941	687.14	718.006	3644.43	3089.51	3495.15	5327	4764.05	5454.79	718.572	688.226	773.252
ENSMUSG00000025161	Slc16a3	286.496	0.817388	0.293836	2.78178	0.00540616	0.153924	chr11	120948480	120960868	+	12389	315.427	559.675	539.128	184.359	292.032	287.658	241.741	346.751	481.04	202.61	291.586	308.395	127.605	127.88	167.665	163.985	219.962	299.435
ENSMUSG00000024241	Sos1	4506.02	0.442841	0.159282	2.78024	0.00543185	0.154321	chr17	80393751	80480453	-	86703	1293.66	971.791	1033.94	3355.68	3848.05	4315.76	7380.88	8589.24	8528.4	608.677	921.19	898.406	4015.62	3888.24	4708.44	9271.98	8597.42	8880.93
ENSMUSG00000038697	Taf5l	2276.24	0.269624	0.0970183	2.77911	0.00545086	0.154527	chr8	123996318	124021397	-	25080	2500.48	2526.83	2772.77	3572.93	3692.35	4265.27	1051.44	1200.9	1248.81	2261.77	2182.25	2026.6	2781.78	3025.57	2830.76	918.998	1068.77	1044.01
ENSMUSG00000020034	Tcp11l2	909.97	-0.497595	0.179588	-2.77075	0.00559265	0.154627	chr10	84576626	84614359	+	37734	453.068	454.026	521.075	131.561	116.974	136.164	1623.3	1676.49	1727.48	734.99	529.313	751.551	221.836	152.765	216.499	2692.08	1761.05	2479.23
ENSMUSG00000023262	Acy1	485.792	-0.30751	0.110706	-2.77772	0.00547421	0.154627	chr9	106432981	106438319	-	5339	511.238	643.495	571.131	166.183	142.789	152.395	644.641	652.146	706.158	773.986	680.677	679.852	152.144	173.502	152.2	616.082	631.548	694.092
ENSMUSG00000026014	Raph1	4064.23	0.41778	0.150583	2.77441	0.00553011	0.154627	chr1	60482292	60567104	-	84813	1060.16	751.763	772.175	4685.14	4518.43	4368.07	7613.53	7875.06	6010.64	569.681	715.965	649.617	4640.88	3929.03	4580.66	7443.09	6899.8	6072.44
ENSMUSG00000029571	Tmem106b	1288.7	0.64121	0.231208	2.77331	0.00554895	0.154627	chr6	13069759	13089269	+	19511	1260.89	734.301	633.496	2313.58	1711.86	1530.27	1378.96	1490.39	1468	395.894	662.105	628.021	1376.17	1365.9	1306.32	1615.93	1599.11	1725.48
ENSMUSG00000036676	Tmtc3	1812.95	0.882252	0.318434	2.77059	0.00559544	0.154627	chr10	100443902	100487350	-	43449	331.813	151.924	118.165	1256.76	1332.7	1541.09	3817.16	4289.85	3986.95	56.7985	160.651	109.709	1449.79	1410.83	1477.24	3756.85	4118.56	3266.25
ENSMUSG00000037108	Zcwpw1	254.768	-0.366565	0.132275	-2.77123	0.00558443	0.154627	chr5	137787798	137822621	+	34824	217.112	258.446	281.462	209.459	229.108	247.079	197.551	167.013	222.748	312.816	314.802	348.132	331.772	322.81	332.887	190.177	182.177	220.274
ENSMUSG00000038274	Fau	6706.67	-0.340454	0.122721	-2.77422	0.00553345	0.154627	chr19	6057844	6059524	+	1681	9826.59	9396.6	9316.98	8760.08	7901	8326.74	1056.64	884.374	1244.07	12728.8	10874.1	12532.8	7801.55	7919.57	8537.05	1176.36	1400.74	1035.97
ENSMUSG00000040712	Camta2	1107.64	-0.307404	0.110922	-2.77135	0.00558236	0.154627	chr11	70669463	70688105	-	18643	983.969	995.366	977.323	1201.36	1252.03	1485.18	760.313	798.482	786.726	1386.9	1058.63	1211.98	1552.85	1376.96	1611.53	864.337	825.871	807.67
ENSMUSG00000042515	Pwwp3b	711.575	0.982805	0.353986	2.77639	0.00549657	0.154627	chrX	139210042	139238335	+	28294	149.93	64.6115	61.5443	381.701	444.502	428.33	1658.39	2164.81	1707.34	18.6503	71.5036	50.1034	377.906	488.018	379.28	1225.33	1782.64	1353.77
ENSMUSG00000052581	Lrrtm4	418.512	-0.599606	0.216074	-2.77501	0.00552005	0.154627	chr6	80018877	80810143	+	791267	342.464	292.498	290.489	289.954	340.435	450.874	244.34	251.315	311.61	423.87	442.951	535.588	741.089	467.971	732.515	440.709	364.355	570.188
ENSMUSG00000057667	Bloc1s3	639.663	-0.279841	0.10086	-2.77454	0.00552792	0.154627	chr7	19504486	19508367	-	3882	836.497	853.919	875.57	746.091	767.189	762.879	239.141	249.724	244.075	1147.84	874.759	1091.05	702.807	701.612	659.263	236.867	255.048	269.606
ENSMUSG00000075470	Alg10b	6966.07	0.532897	0.19213	2.77363	0.00554345	0.154627	chr15	90224311	90233471	+	9161	4720.76	3924.71	3826.41	11861.3	11542.5	14801.3	5961.63	7496.5	6441.91	1850.62	3785.98	2984.61	8383.63	8704.13	8637.17	6540.03	7010.46	6915.68
ENSMUSG00000052539	Magi3	1766.46	0.55529	0.20059	2.76829	0.00563513	0.155072	chr3	104013259	104220374	-	207116	593.167	397.273	370.086	1604.7	1824.8	1883.75	2603.26	3073.04	3176.53	207.696	389.091	329.992	1979.84	1896.08	2201.61	3137.35	2936.43	3191.67
ENSMUSG00000087687	Pet100	671.209	-0.39555	0.14287	-2.7686	0.00562971	0.155072	chr8	3621548	3625848	+	4301	907.775	938.612	808.281	790.233	783.323	1022.58	44.1891	38.1744	63.9807	1233.46	1009.41	1248.27	1054.21	988.477	905.877	78.5761	91.7634	74.5718
ENSMUSG00000037152	Ndufc1	1908.11	-0.368911	0.133407	-2.76531	0.0056868	0.156167	chr3	51404677	51408988	-	4312	2280.91	2256.16	2094.15	2623.44	2690.41	3370.73	137.766	114.523	120.853	3323.14	2477.55	2761.74	3337.35	3354.6	3004.94	120.711	156.538	120.462
ENSMUSG00000047368	Abhd17b	1319.01	0.394966	0.142895	2.76404	0.00570909	0.156453	chr19	21653185	21685637	+	32453	1641.04	1506.15	1344.13	1770.02	1657.81	1905.39	869.486	992.535	1049.76	856.217	1351.14	1209.39	1427.21	1549.08	1537.47	994.158	1010.75	1070.39
ENSMUSG00000020873	Slc35b1	2021.98	-0.287128	0.103933	-2.76261	0.00573411	0.156812	chr11	95384692	95391776	+	7085	2396.43	2414.2	2645.58	2428.69	2145.87	2660.16	735.619	620.334	718.006	3249.38	2668.85	3178.98	2891.72	2672.35	2636.24	766.401	763.796	803.081
ENSMUSG00000001289	Pfdn5	4695.31	-0.287063	0.103971	-2.76098	0.00576285	0.156988	chr15	102326116	102331873	+	5758	7680.86	7090.67	7219.55	5375.84	4979.87	5258.09	760.313	666.462	818.717	9994	7805.04	9032.44	5455.59	5072.34	5003.89	759.569	692.274	850.119
ENSMUSG00000020523	Fam114a2	3107.33	-0.257213	0.0931861	-2.76021	0.00577637	0.156988	chr11	57482993	57518617	-	35625	3615.53	3885.42	4116.9	2619.97	2707.35	2762.95	1883.24	1813.28	2182.45	4665.11	4226.14	4993.07	3276.49	3024.88	3284.92	2403.97	2101.11	2369.09
ENSMUSG00000020635	Fkbp1b	237.537	-0.533023	0.193079	-2.76065	0.00576863	0.156988	chr12	4833174	4841591	-	8418	223.667	224.394	228.945	322.845	335.595	346.271	57.1859	20.6778	47.3931	395.894	246.084	336.902	479.99	465.207	408.581	55.8004	37.7849	42.4486
ENSMUSG00000034729	Mrps10	968.796	-0.270807	0.0981431	-2.7593	0.00579249	0.157102	chr17	47368887	47381417	+	12531	1068.36	1096.65	1114.36	1348.5	1481.94	1271.46	159.861	138.382	190.757	1396.23	1209.99	1349.34	1758	1645.85	1618.04	198.148	176.78	215.685
ENSMUSG00000040258	Nxph4	1017.26	-0.276779	0.100399	-2.7568	0.00583706	0.157338	chr10	127525473	127534559	-	9087	1455.88	1713.08	1751.96	685.504	800.265	667.293	444.491	496.267	513.031	2023.55	1944.53	1992.91	623.3	669.814	607.174	620.637	604.559	696.386
ENSMUSG00000049265	Kcnk3	122.746	-0.59392	0.215419	-2.75705	0.00583249	0.157338	chr5	30588170	30625271	+	37102	109.785	109.141	127.191	118.578	158.923	137.066	63.6843	73.1676	101.895	177.178	155.079	190.047	129.568	109.908	153.014	104.768	68.8226	121.609
ENSMUSG00000062006	Rpl34	7138.46	-0.251835	0.0913239	-2.75761	0.00582262	0.157338	chr3	130726831	130730398	-	3568	11417.7	10690.6	10997.5	9501.84	7979.25	8991.33	575.758	488.314	579.381	14225.1	11708	13485.6	9017.72	8582.47	8775.53	489.677	496.602	489.88
ENSMUSG00000001751	Naglu	195.18	-0.565572	0.205815	-2.74796	0.0059967	0.157761	chr11	101070012	101077672	+	7661	108.147	115.253	124.73	61.453	77.445	66.7293	445.79	501.039	308.055	166.157	175.509	173.634	54.9682	81.5667	72.4376	339.357	380.548	260.428
ENSMUSG00000008348	Ubc	1098.68	-0.573189	0.20846	-2.74964	0.0059661	0.157761	chr5	125385965	125390202	-	4238	312.969	529.115	444.76	151.469	174.251	183.055	2001.51	2463.84	2508.28	623.088	636.104	654.8	178.647	181.106	173.362	3417.49	3249.51	1892.98
ENSMUSG00000014195	Dnajc7	8743.46	-0.226188	0.0822206	-2.75099	0.00594151	0.157761	chr11	100582818	100620188	-	37371	4814.16	5455.3	5298.55	2881.37	3194.6	3075.86	16424.1	16397.5	18049.7	5528.11	6565.33	6117.8	3583.73	3753.45	3928.72	16766.3	17731.9	17815.8
ENSMUSG00000022342	Kcnv1	240.622	-0.740101	0.269042	-2.75087	0.00594366	0.157761	chr15	45106284	45114920	-	8637	113.062	87.3128	73.0325	107.326	110.52	150.592	279.431	321.301	386.254	153.441	135.578	167.587	288.583	139.631	244.172	588.751	384.597	600.016
ENSMUSG00000025608	Podxl	3563.63	0.461692	0.167744	2.75236	0.0059168	0.157761	chr6	31519488	31563981	-	44494	2688.1	2891.8	2327.19	1434.19	1304.46	1196.62	9041.88	9470.44	6440.73	1836.2	2183.18	1722.52	928.569	971.888	867.623	6213.2	7579.93	5046.79
ENSMUSG00000025666	Tmem47	321.149	1.61085	0.584841	2.75433	0.00588126	0.157761	chrX	81070698	81097872	+	27175	625.939	261.938	94.3679	714.932	374.317	286.756	590.055	400.831	236.966	65.2759	172.723	83.7937	372.017	382.949	287.309	332.525	291.484	206.507
ENSMUSG00000033705	Stard9	561.622	0.540686	0.196366	2.75345	0.005897	0.157761	chr2	120629121	120731895	+	102775	217.932	189.469	237.151	466.523	438.855	488.747	1000.75	1352.01	930.09	109.358	191.295	143.399	506.492	436.866	492.413	921.276	1137.6	848.972
ENSMUSG00000040795	Iqcc	665.001	-0.337068	0.122616	-2.74896	0.00597839	0.157761	chr4	129615126	129619099	-	3974	589.071	571.899	603.134	580.774	569.543	683.525	671.935	550.348	684.831	834.176	700.178	693.673	798.02	669.123	766.699	686.686	600.511	715.89
ENSMUSG00000041846	Ppp4r3a	4853.54	0.548562	0.199578	2.7486	0.00598497	0.157761	chr12	101039409	101083702	-	44294	2039.22	1823.96	1536.97	4412.5	4783.84	5331.13	7361.39	8384.06	8607.78	777.377	1713.3	1202.48	5059.03	5068.88	4758.91	8110.42	8593.38	7799.07
ENSMUSG00000043733	Ptpn11	8219.8	0.285923	0.103995	2.74938	0.00597085	0.157761	chr5	121130533	121191397	-	60865	7802.94	8990.6	9353.91	5466.72	5989.88	5943.42	10500.1	13035	12174.1	6858.21	7844.97	6744.09	4036.23	4285.02	4403.23	11560.9	12350.3	10616.7
ENSMUSG00000054723	Vmac	923.493	-0.325728	0.118476	-2.74933	0.00597174	0.157761	chr17	56713936	56718022	-	4087	1294.48	1272.15	1246.48	1128.66	1082.62	1179.49	171.558	219.503	218.008	1874.35	1375.28	1528.15	1189.67	1144.01	1061.33	230.034	190.274	216.832
ENSMUSG00000061032	Rrp1	7631.69	-0.322698	0.117401	-2.74869	0.00598333	0.157761	chr10	78400384	78413043	-	12660	5183.66	6944.86	6799.41	1607.3	2031.32	1909	13751.9	13631.4	15366	8389.23	7715.89	7566.48	1953.33	2160.13	2217.08	13135.9	13305.7	13701.7
ENSMUSG00000027381	Bcl2l11	893.22	0.335721	0.122234	2.74655	0.0060225	0.158124	chr2	128126038	128162547	+	36510	1020.84	1149.04	1171.8	1139.04	1091.49	1200.23	665.436	626.697	624.405	909.624	1002.91	736.002	995.316	1106.68	944.13	489.677	612.656	591.986
ENSMUSG00000018509	Cenpv	1858.85	-0.219147	0.0798337	-2.74505	0.00605024	0.158172	chr11	62524946	62539261	-	14316	2458.69	2337.36	2573.37	2263.37	2404.02	2257.07	430.194	480.361	504.737	2993.37	2604.77	2979.43	2674.79	2543.77	2502.76	458.93	489.855	502.499
ENSMUSG00000047617	Paxx	529.432	-0.563762	0.205416	-2.74449	0.00606043	0.158172	chr2	25455141	25461094	-	5954	540.733	434.818	474.301	792.83	607.459	816.983	107.873	89.0736	84.1228	885.04	491.239	766.237	1138.63	833.639	1109.35	135.515	110.656	111.284
ENSMUSG00000049583	Grm5	673.33	0.837126	0.304999	2.74468	0.00605697	0.158172	chr7	87584168	88134907	+	550740	108.966	72.4696	49.2354	209.459	192.806	171.332	1653.19	1254.98	1501.18	43.2347	42.7165	43.1926	323.92	183.871	315.795	2489.38	1275.24	2188.97
ENSMUSG00000035285	Nat14	424.578	-0.422697	0.154145	-2.74221	0.00610277	0.158406	chr7	4922028	4925006	+	2979	524.347	434.818	482.507	616.261	506.619	608.68	118.271	144.745	118.483	741.772	490.311	699.72	585.018	543.317	614.499	138.932	129.548	144.555
ENSMUSG00000090691	Gm3667	25.9175	1.04733	0.381797	2.74317	0.00608492	0.158406	chr14	6868502	6889962	-	21461	26.2173	19.2088	19.6942	59.7219	49.2098	48.6944	2.59936	9.54361	11.8483	12.7161	7.42895	11.2301	57.9129	55.2994	51.276	5.69392	6.74731	11.4726
ENSMUSG00000094870	Zfp131	3477.73	0.674198	0.245873	2.74206	0.00610553	0.158406	chr13	119765187	119790889	-	25703	2221.1	1324.53	1343.31	6062.21	6249.65	7587.3	2258.84	2786.73	3022.5	584.092	1380.86	1099.68	6232.01	6201.83	6225.56	2648.81	2801.48	2568.71
ENSMUSG00000026608	Kctd3	3040.86	0.24273	0.0885445	2.74133	0.00611903	0.158444	chr1	188971095	189007841	-	36747	3183.77	3420.91	3700.86	3560.81	3743.17	4456.44	2583.76	2829.68	2785.53	2887.4	2910.29	2912.05	2502.03	2531.33	2598.8	2660.2	2638.2	2830.29
ENSMUSG00000000708	Kat2b	1430.31	0.423379	0.154513	2.74008	0.00614236	0.158736	chr17	53566861	53672720	+	105860	1024.11	913.292	823.052	2639.88	2619.41	2917.15	673.234	830.294	774.878	499.318	857.115	703.176	2621.78	2632.94	2765.65	822.202	789.435	838.646
ENSMUSG00000022434	Fam118a	819.962	0.262562	0.0958832	2.73835	0.00617482	0.159262	chr15	85028948	85062830	+	33883	1044.6	1001.48	1047.89	1312.15	1218.95	1299.42	410.699	429.462	430.093	958.793	804.184	815.476	1004.15	898.616	874.135	398.574	364.355	446.284
ENSMUSG00000052748	Swt1	882.416	0.521144	0.190374	2.73748	0.00619125	0.159373	chr1	151367699	151428455	-	60757	334.271	212.17	182.992	738.301	912.398	1018.97	1430.95	1585.83	1584.12	151.745	190.367	166.723	1062.06	937.325	909.132	1521.41	1537.04	1407.69
ENSMUSG00000000959	Oxa1l	2870.05	-0.31102	0.113822	-2.73252	0.00628527	0.160549	chr14	54360834	54369673	+	8840	2838.03	2825.44	3179.79	2503.13	2226.54	2520.38	2729.33	2575.18	2575.82	4051.35	3311.45	3607.45	3415.88	2620.5	3484.33	2342.48	2349.41	2504.47
ENSMUSG00000014769	Psmb1	4873.22	-0.275143	0.100738	-2.73126	0.00630919	0.160549	chr17	15475021	15499751	-	24731	8006.94	8159.38	7926.08	3955.5	3125.23	3368.03	2213.36	1978.71	2367.29	10429.7	8939.81	9783.99	3649.49	3383.63	3767.57	2058.92	2299.48	2304.84
ENSMUSG00000022299	Slc25a32	424.581	0.495542	0.181371	2.7322	0.00629125	0.160549	chr15	39091231	39112716	-	21486	312.969	209.551	175.606	685.504	681.677	668.195	399.002	369.019	332.937	139.877	185.724	170.179	715.568	723.04	616.126	449.819	398.091	409.571
ENSMUSG00000028798	Eif3i	4596.1	-0.235178	0.0860919	-2.73171	0.00630069	0.160549	chr4	129591960	129600648	-	8689	6689.52	7177.11	7496.91	3767.67	3197.83	3648.47	2357.62	2371.59	2568.71	9069.12	7908.12	8167.72	3920.41	3673.96	3953.14	2107.89	2279.24	2374.83
ENSMUSG00000049184	Purg	2511.62	0.269755	0.0987901	2.73059	0.0063221	0.160549	chr8	33386325	33417467	+	31143	2145.73	1916.52	2073.63	4132.93	3628.62	4395.12	1619.4	1818.06	1663.5	1680.22	1697.51	1712.15	3926.3	3529.49	3982.44	1719.56	1600.46	1967.55
ENSMUSG00000049580	Tsku	556.744	-0.298384	0.109126	-2.7343	0.00625128	0.160549	chr7	98350668	98361328	-	10661	733.266	770.099	746.737	436.23	411.426	431.035	410.699	345.16	354.264	1046.96	813.47	905.317	490.787	441.013	511.133	366.688	425.081	382.037
ENSMUSG00000102018	Iqank1	47.5691	-0.842627	0.308589	-2.73058	0.00632238	0.160549	chr15	76009888	76046981	+	37094	29.4945	23.5745	32.8236	83.9569	58.0837	56.8101	31.1923	46.1274	30.8055	55.1031	44.5737	54.4227	80.4891	46.3133	78.9488	44.4126	26.9892	32.1232
ENSMUSG00000023961	Enpp4	477.02	0.280369	0.102724	2.72934	0.00634608	0.160841	chr17	44096308	44105809	-	9502	463.719	443.549	440.657	483.834	531.627	523.014	496.478	545.576	562.794	320.445	394.663	395.644	521.216	504.607	507.063	486.261	515.495	449.725
ENSMUSG00000048234	Rnf149	1145.99	0.26406	0.0967716	2.72869	0.00635856	0.160847	chr1	39551296	39577405	-	26110	1128.16	994.493	971.579	2002.85	1893.37	1976.63	578.358	656.918	612.556	785.854	950.905	841.392	1884.62	1724.65	1898.03	528.396	597.812	601.164
ENSMUSG00000008958	Vps72	3792.15	-0.256142	0.0939001	-2.72782	0.00637551	0.160966	chr3	95111022	95123051	+	12030	5129.59	5398.55	5819.62	3169.59	3581.83	3679.13	1742.87	1652.63	1851.89	7327.86	6107.52	6087.57	4063.72	3759.67	3679.67	1684.26	1796.13	1726.62
ENSMUSG00000073481	Mtarc2	797.343	-0.284627	0.104406	-2.72615	0.00640775	0.16147	chr1	184813068	184846451	-	33384	1173.23	1168.25	1142.26	390.356	367.057	398.572	813.6	596.475	716.821	1496.26	1412.43	1334.65	380.851	425.806	350.793	699.213	757.048	728.509
ENSMUSG00000020460	Rps27a	15210.9	-0.277379	0.101834	-2.72383	0.00645303	0.162301	chr11	29545846	29548109	-	2264	21540	22023.8	21296.8	20733	18844.1	21174.8	1935.22	1635.14	2253.54	26516.4	25200.8	26892.6	19017	18313.8	20214.2	1914.3	2260.35	2030.65
ENSMUSG00000024143	Rhoq	1620.33	0.489562	0.17992	2.721	0.00650847	0.162402	chr17	86963082	87000069	+	36988	1239.59	1070.45	905.931	3139.3	3256.72	3637.65	612.149	761.898	644.547	581.549	997.336	712.678	2910.37	3615.2	3192.95	592.167	720.613	574.777
ENSMUSG00000033530	Ttc7b	1721.36	0.30239	0.111153	2.72048	0.0065188	0.162402	chr12	100300770	100520826	-	220057	1896.66	1855.4	2002.24	2951.47	2493.57	3251.7	848.691	1029.12	1004.73	1552.21	1494.15	1619.72	2001.43	2010.83	2368.47	866.614	829.919	907.482
ENSMUSG00000052544	St6galnac3	837.107	0.391361	0.143759	2.72234	0.00648208	0.162402	chr3	153198266	153725174	-	526909	947.101	853.046	800.075	1217.81	1143.12	1211.95	539.367	601.247	610.187	534.924	819.042	629.748	1119.98	1150.23	1128.07	546.616	692.274	523.15
ENSMUSG00000058093	Zfp729b	517.806	0.940572	0.345651	2.72116	0.0065053	0.162402	chr13	67589439	67609707	-	20269	46.6996	19.2088	23.7971	418.053	398.519	452.677	887.682	1134.1	949.048	3.39096	22.2868	21.5963	562.442	432.027	485.088	1334.65	1117.35	1011.88
ENSMUSG00000062098	Btbd3	1473.23	0.307901	0.113178	2.7205	0.00651833	0.162402	chr2	138256565	138589292	+	332728	1506.68	1242.46	1279.3	1744.92	1477.91	1597.9	1703.88	1759.2	1614.92	919.797	1241.56	1094.5	1355.55	1360.37	1358.41	1659.21	1770.49	1831.03
ENSMUSG00000022770	Dlg1	3857.43	0.470092	0.17296	2.71793	0.00656918	0.162427	chr16	31663443	31875129	+	211687	1756.56	1641.48	1601.79	3855.96	4582.16	4810.82	4820.51	5875.68	5433.62	796.027	1524.79	1289.73	4552.54	4303.68	4417.88	5770.22	6320.88	6079.32
ENSMUSG00000028664	Ephb2	10127	0.286583	0.105414	2.71865	0.0065549	0.162427	chr4	136647539	136835988	-	188450	8099.52	9348.58	10428.1	4555.31	4595.87	4926.25	16567	19106.3	16435.9	8317.17	7160.58	7375.57	3891.94	3795.62	4264.05	18671.5	18248.8	16497.6
ENSMUSG00000034957	Cebpa	37.0651	0.713478	0.262368	2.71938	0.00654047	0.162427	chr7	35119293	35121928	+	2636	81.1099	75.9621	77.1355	38.0835	43.5628	28.8559	23.3942	17.4966	18.9573	46.6257	39.002	57.0142	18.6499	28.341	20.3476	18.2205	22.9409	11.4726
ENSMUSG00000037531	Mrpl47	962.458	-0.295415	0.108669	-2.71849	0.00655812	0.162427	chr3	32725397	32737605	-	12209	1264.99	1293.1	1137.34	867.266	806.718	904.453	573.159	469.227	577.011	1338.58	1540.58	1656	992.372	1020.97	1101.21	602.416	639.645	539.212
ENSMUSG00000002413	Braf	3932.24	0.499593	0.184367	2.70977	0.00673299	0.16294	chr6	39603237	39725463	-	122227	884.016	504.668	567.848	7192.6	7701.74	7840.7	3674.2	4517.31	4296.19	352.66	516.312	515.72	6907.34	5954.37	6575.54	4440.12	4154.99	4184.05
ENSMUSG00000021156	Zmynd11	8608.98	0.314785	0.116173	2.70962	0.00673597	0.16294	chr13	9684833	9765330	-	80498	7440.81	6367.72	6215.15	13981	13663.4	15869	5829.07	6236.75	6821.06	4409.94	5757.43	5932.07	12384.5	12134.1	13121.8	6273.56	6107.67	6416.62
ENSMUSG00000022255	Mtdh	4479.34	0.533672	0.196856	2.71097	0.00670863	0.16294	chr15	34082694	34145624	+	62931	4278.34	2999.19	2356.73	3883.66	3785.93	4409.55	6005.82	6475.34	6482.2	1531.87	2647.49	2476.66	3984.21	3825.34	3896.17	7182.31	7327.58	7079.73
ENSMUSG00000025321	Itgb8	2166.67	0.850273	0.313626	2.7111	0.00670599	0.16294	chr12	119158022	119238802	-	80781	588.252	285.513	273.256	1443.71	1420.63	1450.01	4312.34	5614.82	4636.23	96.6423	327.802	212.508	1491.99	1534.56	1570.84	4423.04	4837.82	4480.05
ENSMUSG00000026335	Pam	4843.21	0.30895	0.113941	2.71148	0.00669827	0.16294	chr1	97795114	98095646	-	300533	6011.14	5329.57	5619.4	5500.48	5066.19	5623.3	5211.72	4991.31	4438.37	4838.05	4254.93	4597.42	4253.16	3479.72	3982.44	5389.86	4074.03	4516.76
ENSMUSG00000026361	Cdc73	2721.9	0.432555	0.159464	2.71256	0.00667659	0.16294	chr1	143598800	143702893	-	104094	1558.29	1526.23	1288.33	2419.17	2634.74	2843.21	3558.52	4025.81	4328.18	771.443	1348.35	1121.28	3200.91	2872.11	3304.46	3982.33	4118.56	4092.27
ENSMUSG00000029186	Pi4k2b	625	0.513501	0.189414	2.711	0.00670811	0.16294	chr5	52741574	52769340	+	27767	526.805	514.272	513.689	946.895	1135.05	1063.16	426.295	499.449	415.875	278.906	483.81	327.4	844.154	1077.65	892.04	415.656	534.387	354.503
ENSMUSG00000031789	Cngb1	56.8046	0.763964	0.281899	2.71007	0.00672696	0.16294	chr8	95239045	95306585	-	67541	88.4835	91.6784	69.7502	91.7467	79.0584	90.1748	29.8926	19.0872	18.9573	66.9714	43.6451	36.2818	67.7286	93.3178	59.4151	30.7472	28.3387	17.2089
ENSMUSG00000032328	Tmem30a	2646.71	0.629828	0.231929	2.7156	0.00661556	0.16294	chr9	79768943	79793507	-	24565	2665.98	1676.41	1443.42	3779.79	3481.8	3405	2777.42	2918.75	2790.27	743.467	1580.51	1415.85	3314.78	3049.76	3212.49	3342.33	2819.03	3223.8
ENSMUSG00000034341	Wbp2	3016.22	-0.289282	0.106766	-2.70949	0.00673859	0.16294	chr11	116078573	116086995	-	8423	4667.51	4910.47	5286.24	1580.47	1473.07	1422.06	1927.43	1897.59	2139.8	6742.07	5028.47	6392.51	1541.07	1531.1	1634.32	2137.5	2078.17	1902.16
ENSMUSG00000037563	Rps16	7475.7	-0.284135	0.104653	-2.71503	0.00662692	0.16294	chr7	28350652	28353155	+	2504	11915.8	11764.5	11883.8	9839.4	8376.16	8919.19	697.928	626.697	870.849	15119.4	13324.7	14860.8	7961.55	7939.62	8369.39	698.074	755.699	639.023
ENSMUSG00000068739	Sars	10168.9	-0.30959	0.114166	-2.71176	0.00669261	0.16294	chr3	108424865	108445209	-	20345	6331.49	7769.96	7997.47	3773.73	3345.46	3742.25	17592.5	18869.3	18984.5	10170.3	8378	8838.94	4458.31	3980.87	4964.01	18829.8	18371.6	16642.1
ENSMUSG00000005951	Shpk	45.4063	-0.761175	0.281754	-2.70156	0.00690157	0.163634	chr11	73199460	73224511	+	25052	24.5788	28.8132	24.6177	28.5627	29.0419	21.6419	53.2869	79.53	75.829	47.4734	51.074	33.6902	29.4472	35.2534	21.9754	78.5761	70.172	83.7499
ENSMUSG00000007721	Ccdc124	1928.31	-0.255488	0.0944868	-2.70396	0.0068519	0.163634	chr8	70868227	70873935	-	5709	3176.39	3284.71	3220	1526.8	1475.49	1539.28	675.834	633.059	780.802	4384.51	3465.6	3705.06	1651.99	1530.41	1594.44	676.437	723.312	665.41
ENSMUSG00000022124	Fbxl3	1673.4	0.392179	0.144898	2.70659	0.00679786	0.163634	chr14	103080239	103099566	-	19328	1111.78	1093.16	933.831	2826.84	3201.06	2911.74	794.105	1051.39	901.655	623.088	959.263	810.293	3601.4	3308.98	3325.62	870.031	836.667	960.256
ENSMUSG00000026988	Wdsub1	334.866	0.373989	0.138351	2.7032	0.00686764	0.163634	chr2	59852364	59882591	-	30228	342.464	379.811	394.704	442.288	538.081	529.326	192.353	208.369	218.008	255.17	323.159	284.207	407.353	510.137	436.253	189.038	210.516	166.353
ENSMUSG00000027351	Spred1	4379.89	0.509912	0.188554	2.70433	0.00684429	0.163634	chr2	117121374	117182279	+	60906	3235.38	2682.25	2386.28	7399.46	8752.09	9978.74	2382.31	2783.55	2921.79	1316.54	2422.77	2093.11	7205.74	8106.9	7117.6	2447.25	2700.27	2906.01
ENSMUSG00000030189	Ybx3	3492.61	0.224928	0.0832127	2.70305	0.00687061	0.163634	chr6	131364855	131388476	-	23622	5932.49	6351.13	6490.87	2999.08	3199.44	3235.47	1683.09	1773.52	1832.93	5294.13	5649.72	5120.92	2655.16	2789.86	2720.89	1574.94	1952.67	1610.75
ENSMUSG00000035295	Wdr38	84.326	-0.538624	0.199385	-2.70143	0.00690413	0.163634	chr2	38997476	39006168	+	8693	115.52	132.715	132.936	109.057	88.739	116.325	9.09776	9.54361	8.2938	163.614	178.295	211.644	91.2864	73.963	60.229	7.97148	4.04839	4.58904
ENSMUSG00000035476	Tab3	1400	0.958008	0.354437	2.7029	0.00687368	0.163634	chrX	85574022	85634469	+	60448	405.549	162.402	128.833	2319.63	2085.37	2450.95	1597.31	1923.04	1951.41	52.5598	145.793	160.676	1814.93	1589.86	1780.01	2302.62	1955.37	2373.68
ENSMUSG00000038594	Cep85l	1247.06	0.605024	0.223688	2.70477	0.00683526	0.163634	chr10	53273443	53379947	-	106505	335.91	180.737	173.145	2292.8	2355.62	2654.75	770.71	790.529	901.655	109.358	189.438	155.493	2820.06	2652.99	3088.77	1018.07	902.79	1054.33
ENSMUSG00000043702	Pde12	1365.18	0.264809	0.0979452	2.70365	0.00685827	0.163634	chr14	26659958	26669883	-	9926	1006.09	960.441	905.111	875.921	799.458	890.025	2015.8	2160.04	2265.39	695.146	886.831	809.429	998.261	893.777	1002.73	2518.99	2389.9	2499.88
ENSMUSG00000063383	Zfp947	25.5557	1.63389	0.604664	2.70214	0.0068895	0.163634	chr17	22144359	22166190	-	21832	17.2051	13.0969	2.46177	33.7559	33.8822	50.4979	20.7949	30.2214	22.5117	5.08644	3.71447	1.7277	48.0971	35.9446	31.7423	44.4126	26.9892	37.8595
ENSMUSG00000020000	Moxd1	41.2038	0.939675	0.348016	2.70009	0.00693199	0.163999	chr10	24223517	24302790	+	79274	33.591	22.7013	21.3353	34.6214	25.815	27.0524	107.873	104.98	69.9049	11.0206	16.7151	12.9578	25.5209	15.2073	17.092	64.9107	66.1236	64.2465
ENSMUSG00000021750	Fam107a	70.199	0.870858	0.322972	2.69639	0.00700953	0.164362	chr14	8296274	8318023	-	21750	127.81	152.797	128.012	126.368	121.008	86.5678	35.0914	28.6308	31.9904	62.7327	104.005	57.0142	41.2261	74.6542	30.1145	14.8042	26.9892	13.7671
ENSMUSG00000027634	Ndrg3	3636.66	-0.377101	0.13995	-2.69454	0.00704858	0.164362	chr2	156927345	156992056	-	64712	3113.31	3545.77	3873.19	1879.94	1746.55	1853.99	4238.26	4203.96	4613.72	5050.83	3870.48	4756.37	2723.87	2111.75	2971.57	5254.35	4311.53	5340.49
ENSMUSG00000028403	Zdhhc21	3404.61	0.568687	0.21101	2.69507	0.00703733	0.164362	chr4	82798738	82859958	-	61221	1097.03	581.503	594.107	6971.88	7229.81	7424.09	2423.9	3014.19	2379.14	373.853	579.458	579.645	6709.06	6776.25	6855.53	2597.57	2487.06	2608.87
ENSMUSG00000032570	Atp2c1	3195.41	0.339153	0.12601	2.69148	0.00711358	0.164362	chr9	105403539	105527319	-	123781	2451.32	2093.76	2140.1	2993.89	2896.12	3259.82	4340.93	4339.16	4534.34	1363.16	2046.68	1876.29	2745.46	2610.13	2727.4	5141.61	4640.8	5316.4
ENSMUSG00000037266	Rsrp1	3527.5	0.356467	0.132357	2.69322	0.0070765	0.164362	chr4	134923592	134927671	+	4080	3111.67	3412.18	2795.75	3502.82	3770.6	4396.92	4264.25	3486.6	3834.11	2539.83	2657.71	2081.88	4960.88	4993.54	5312.36	3231.87	2565.33	2576.74
ENSMUSG00000038264	Sema7a	2433.66	-0.459812	0.170686	-2.6939	0.00706215	0.164362	chr9	57940112	57962865	+	22754	1465.71	1543.69	2035.06	1069.8	1167.32	1387.79	3292.09	3623.39	4408.75	2655.12	1836.81	2445.57	1615.67	1446.08	1697.81	4066.6	3557.18	4491.52
ENSMUSG00000038888	Ctu1	1026.61	-0.322933	0.119981	-2.69153	0.00711256	0.164362	chr7	43672016	43678298	+	6283	632.493	727.315	791.049	358.331	368.67	411.197	1781.86	2008.93	1922.98	1013.9	814.398	861.261	370.053	424.423	427.3	2054.37	1798.83	1711.71
ENSMUSG00000039163	Cmc1	721.681	-0.293407	0.10903	-2.69107	0.00712228	0.164362	chr9	118064522	118150177	-	85656	896.305	783.196	756.584	1051.63	1125.37	1197.52	85.7789	103.389	110.189	974.053	988.05	1023.66	1156.29	1227.65	1109.35	137.793	157.887	105.548
ENSMUSG00000039275	Foxk2	11156.7	0.279547	0.103644	2.69718	0.00699295	0.164362	chr11	121259990	121309896	+	49907	12007.5	11736.6	13378.9	18881.6	19003.9	23685.3	4620.36	5576.65	5630.31	9947.37	10497.1	10139.9	13279.7	13509	14501.4	4733.92	4991.66	4699.17
ENSMUSG00000040729	Cep126	510.148	0.840882	0.312005	2.69509	0.00703688	0.164362	chr9	8076461	8134294	-	57834	122.074	57.6264	45.1325	1179.72	1294.78	1409.43	166.359	167.013	159.952	23.7367	53.8599	48.3757	1204.39	1374.88	1360.04	127.544	206.468	181.267
ENSMUSG00000051323	Pcdh19	6951.08	0.664737	0.246916	2.69216	0.00709919	0.164362	chrX	133582860	133688987	-	106128	1735.26	1698.23	1213.65	2381.95	2849.33	2411.27	18231.9	24234.4	14845.9	681.582	1377.14	873.355	2307.68	2514.05	2003.02	16347.2	18215	11198.4
ENSMUSG00000054034	Tceal5	195.9	-0.605856	0.224974	-2.69301	0.00708103	0.164362	chrX	136200948	136203876	-	2929	253.98	227.886	265.051	244.081	214.587	150.592	76.6811	49.3086	94.7863	375.549	349.161	412.057	172.757	181.797	136.736	140.07	75.5699	105.548
ENSMUSG00000057982	Zfp809	692.955	0.657812	0.244144	2.69437	0.00705225	0.164362	chr9	22225714	22243354	+	17641	317.885	187.722	132.936	1247.24	1322.21	1367.95	538.068	555.12	654.025	94.0991	163.437	147.719	1267.21	1365.9	1307.95	550.032	649.091	604.605
ENSMUSG00000094483	Purb	4992.62	0.552327	0.204662	2.69872	0.00696057	0.164362	chr11	6467599	6475917	-	8319	2145.73	1405.74	1153.75	11216.5	10666.4	9443.1	3182.92	3631.34	3565.15	762.118	1350.21	1097.09	9736.23	10139.8	10523	3091.8	3507.25	3249.04
ENSMUSG00000049517	Rps23	9556.04	-0.30123	0.111985	-2.68991	0.00714706	0.164645	chr13	90922958	90924950	+	1993	14288.4	14025.9	13751.4	13050.5	11206.9	11668.6	1381.56	1326.56	1767.76	17788.1	16291.7	17753	11214.5	10370.7	11550.1	1489.53	1719.21	1364.09
ENSMUSG00000051951	Xkr4	433.071	0.648714	0.241339	2.68798	0.00718851	0.165311	chr1	3205901	3671498	-	465598	93.3993	55.0071	61.5443	497.683	509.039	455.383	670.635	674.415	662.319	54.2553	39.002	40.6011	617.41	445.852	621.01	814.23	574.871	908.629
ENSMUSG00000005882	Uqcc1	1487.12	-0.200336	0.0745739	-2.68641	0.00722246	0.165801	chr2	155846894	155930310	-	83417	1692.66	1947.08	2055.58	1245.5	1297.2	1324.67	1017.65	1087.97	1071.09	2129.52	2200.83	2213.19	1321.2	1386.63	1360.04	1145.62	1126.8	1144.96
ENSMUSG00000003429	Rps11	30849.6	-0.206841	0.0770399	-2.68485	0.00725618	0.166117	chr7	45122379	45124439	-	2061	47602.5	45962.3	49200.9	40102	34556.6	36345.8	4197.97	4165.78	4215.62	58337.2	52026.8	54409.7	36976.9	37168.1	37517	4023.32	4596.27	3888.06
ENSMUSG00000032244	Fem1b	10807.7	0.338277	0.126006	2.68461	0.00726146	0.166117	chr9	62791821	62811934	-	20114	8328.92	8196.05	7503.48	5514.32	5759.97	6161.64	18090.3	19990.7	20999.9	4944.86	7517.17	6545.41	4690.94	5342.62	5187.02	19411.7	19599.6	20753.9
ENSMUSG00000038822	Hace1	683.231	0.335429	0.125016	2.6831	0.00729438	0.16658	chr10	45577829	45712345	+	134517	589.071	609.443	559.642	861.207	866.415	926.095	612.149	647.375	745.257	373.005	537.67	483.757	810.78	909.676	843.206	601.278	646.392	675.735
ENSMUSG00000022516	Nudt16l1	1048.55	-0.202645	0.0755889	-2.68089	0.00734275	0.167394	chr16	4938761	4941032	+	2272	1788.51	1885.08	1917.72	560.867	566.316	522.112	613.449	567.844	623.22	2304.16	2001.17	2127.67	512.382	510.829	545.317	609.249	632.898	585.102
ENSMUSG00000031837	Necab2	457.257	0.285954	0.106732	2.67917	0.00738054	0.167675	chr8	119446719	119472640	+	25922	730.808	710.726	665.499	615.395	619.56	638.437	232.643	262.449	213.269	577.311	601.745	549.41	381.832	499.077	439.509	162.846	174.081	156.027
ENSMUSG00000036718	Micall2	166.765	0.478977	0.178763	2.67939	0.00737556	0.167675	chr5	139706696	139736336	-	29641	147.473	166.767	175.606	101.268	88.739	106.406	336.617	329.254	253.553	130.552	101.219	119.212	68.7102	55.2994	88.7157	255.088	237.505	239.777
ENSMUSG00000032527	Pccb	2061.07	-0.217373	0.0812365	-2.6758	0.007455	0.169074	chr9	100982032	101034898	-	52867	1389.52	1604.81	1541.89	405.07	375.931	421.116	4368.23	4103.75	4472.73	1905.72	1657.58	1708.7	491.769	481.105	463.926	4038.13	3843.27	3826.11
ENSMUSG00000026209	Dnpep	1971.05	-0.289737	0.108329	-2.67461	0.00748166	0.169237	chr1	75307896	75317990	-	10095	1741.81	1956.68	2058.86	531.439	410.62	466.204	3351.88	3317.99	3624.39	2576.28	2085.68	2374.73	513.363	539.861	603.918	3120.27	3128.05	3076.95
ENSMUSG00000028821	Syf2	1392.07	-0.288265	0.10779	-2.67433	0.00748789	0.169237	chr4	134930898	134937548	+	6651	2048.23	2334.74	2297.65	820.527	749.441	845.839	807.102	709.408	949.048	3010.32	2550.92	2595.88	785.259	868.201	887.971	931.525	955.419	909.776
ENSMUSG00000073062	Zxdb	331.374	0.488717	0.182807	2.67341	0.00750853	0.169412	chrX	94724569	94730187	+	5619	204.004	213.043	204.327	255.333	245.242	303.889	475.683	745.992	510.661	134.791	158.794	149.446	246.375	232.258	293.82	570.531	570.823	449.725
ENSMUSG00000025421	Hdhd2	319.014	-0.329091	0.123181	-2.67161	0.00754894	0.169741	chr18	76944092	76975307	+	31216	272.005	275.908	288.848	364.39	373.511	360.699	206.649	232.228	209.715	340.791	352.875	357.635	440.727	429.262	463.112	315.443	203.769	254.691
ENSMUSG00000050002	Idnk	1168.81	-0.320303	0.119891	-2.67163	0.00754847	0.169741	chr13	58157649	58164693	+	7045	1314.14	1254.68	1244.01	1697.31	1780.43	1867.52	158.561	171.785	159.952	1876.89	1389.21	1493.6	2169.28	2016.36	1779.2	241.422	197.021	227.157
ENSMUSG00000039737	Prkrip1	1021.27	-0.25359	0.0949519	-2.67072	0.00756895	0.169901	chr5	136178127	136198963	-	20837	1315.78	1424.07	1321.15	943.433	1108.43	1039.72	450.989	523.308	478.671	1682.76	1457	1700.06	1217.15	1208.29	1114.24	476.012	493.903	427.928
ENSMUSG00000037674	Rfx7	6210	0.569388	0.213263	2.66989	0.0075876	0.170029	chr9	72532240	72622937	+	90698	1841.77	1122.84	1221.86	8226.91	8608.49	9527.87	7902.06	9554.74	8491.67	607.829	1257.35	957.148	7358.86	8071.64	8771.46	9207.06	9579.83	9470.62
ENSMUSG00000011589	Fsd1	1057.72	-0.347207	0.130148	-2.66779	0.00763515	0.170617	chr17	55986509	55996881	+	10373	785.701	930.754	953.526	360.928	324.301	364.306	1603.81	1711.49	1755.92	1290.26	936.047	1168.79	396.556	346.313	454.159	1926.82	1781.29	1948.05
ENSMUSG00000052962	Mrpl35	938.847	-0.199157	0.0746581	-2.66759	0.00763978	0.170617	chr6	71812997	71826969	-	13973	1455.06	1433.68	1457.37	884.577	838.987	841.331	343.116	405.603	362.558	1638.68	1675.23	1675.87	892.251	974.653	920.527	387.186	391.344	321.232
ENSMUSG00000026611	Spata17	20.7863	1.47483	0.553205	2.66597	0.00767675	0.171153	chr1	187044648	187215465	-	170818	10.6508	7.85815	15.5912	60.5875	59.6972	38.7751	16.8958	6.3624	10.6635	5.08644	4.64309	2.59156	37.2998	47.6958	29.3006	7.97148	6.74731	5.73629
ENSMUSG00000017778	Cox7c	2067.27	-0.364642	0.136984	-2.66194	0.00776918	0.171469	chr13	86044816	86046904	-	2089	2697.11	2746.86	2352.63	2647.67	3013.09	3735.04	163.76	124.067	154.028	3396.89	3055.15	3585.85	3060.55	3237.09	2747.75	152.597	152.489	188.15
ENSMUSG00000020886	Dlg4	9577.35	-0.475722	0.178583	-2.66387	0.00772463	0.171469	chr11	70016942	70047522	+	30581	9022.04	8555.78	9297.29	11979.9	11865.2	13236.8	3190.72	3397.52	3578.18	15093.2	9007.6	13271.4	16765.3	12677.4	18563.6	4801.11	3469.47	4620.01
ENSMUSG00000033184	Tmed7	3047.67	0.428572	0.160972	2.6624	0.00775847	0.171469	chr18	46560235	46597535	-	37301	4865.77	4170.93	3759.12	4171.88	3715.74	2678.19	2182.16	2662.67	2276.06	2601.71	3688.47	3217.85	2580.56	2805.76	2577.64	2266.18	2329.17	2308.28
ENSMUSG00000034586	Hid1	1335.85	-0.402985	0.151266	-2.66408	0.00771993	0.171469	chr11	115347707	115367756	-	20050	951.198	968.299	1076.61	236.291	235.562	240.767	2508.38	2078.92	2335.3	1537.8	1076.27	1346.75	369.072	309.677	363.816	3067.88	2219.87	3122.84
ENSMUSG00000050552	Lamtor4	667.497	-0.368988	0.138614	-2.66198	0.00776818	0.171469	chr5	138255482	138259398	+	3917	929.077	875.747	844.387	857.745	825.273	1075.78	76.6811	62.0334	88.8621	1245.33	979.693	1195.57	928.569	961.519	839.95	86.5475	60.7258	81.4554
ENSMUSG00000069835	Sat2	124.525	-0.481463	0.18081	-2.66281	0.00774909	0.171469	chr11	69622024	69623870	+	1847	185.16	185.103	169.042	108.192	138.756	104.603	45.4888	52.4898	40.2842	273.82	209.868	268.658	112.881	116.129	79.7627	55.8004	47.2312	48.1849
ENSMUSG00000034278	Dnajc17	376.288	-0.309574	0.11637	-2.66026	0.00780804	0.172038	chr2	119172500	119208795	-	36296	469.454	545.705	528.46	192.149	191.999	244.374	313.223	284.718	323.458	694.299	604.531	613.335	279.749	267.511	290.564	341.635	287.435	300.582
ENSMUSG00000017548	Suz12	7017.79	0.685374	0.257813	2.65842	0.00785085	0.172564	chr11	79993106	80034123	+	41018	2443.95	1568.14	1311.3	9036.19	10088	11114.9	8672.77	11557.3	10137.4	634.957	1547.08	1129.05	8657.48	10334.1	9067.72	8733.33	10999.5	9287.06
ENSMUSG00000020608	Smc6	5295.89	0.620341	0.233415	2.65767	0.00786823	0.172564	chr12	11265886	11319785	+	53900	756.206	495.063	395.524	6077.79	5664.78	7009.28	8724.75	12285.8	9517.73	257.713	399.306	414.649	4047.03	4345.15	4070.34	10227.4	12598.6	8038.84
ENSMUSG00000031467	Agpat5	2990.43	0.451072	0.169733	2.65754	0.00787125	0.172564	chr8	18846277	18891361	+	45085	3182.13	3951.78	2762.11	4611.57	6394.86	5063.31	1342.57	1999.39	1426.53	2282.11	2448.77	2507.76	4206.05	3665.66	3923.02	1220.78	1315.73	1523.56
ENSMUSG00000022793	B4galt4	696.536	0.284242	0.107004	2.65638	0.00789855	0.172874	chr16	38742264	38769049	+	26786	1014.28	857.412	834.54	1147.7	1068.09	1142.51	327.519	259.268	318.719	773.986	711.322	736.866	850.043	865.436	780.535	250.532	306.328	292.551
ENSMUSG00000028488	Sh3gl2	1670.38	-0.480814	0.181183	-2.65374	0.00796042	0.173363	chr4	85205126	85639195	+	434070	1827.84	1812.61	2191.8	978.055	865.609	991.922	1245.09	1261.35	1707.34	2957.76	2236.11	2944.87	1122.92	905.528	1216.79	2299.2	1466.87	2035.24
ENSMUSG00000089809	Rasgef1b	5875.38	-0.411474	0.15504	-2.65398	0.00795483	0.173363	chr5	99217426	99729065	-	511640	3933.42	4769.9	5324.81	3179.11	3175.24	3886.53	6805.13	6906.39	8441.9	6706.47	5405.49	6545.41	4798.92	3736.17	4829.72	9858.45	7775.6	9678.28
ENSMUSG00000118135	Gm50367	90.6961	0.581895	0.219189	2.65476	0.00793641	0.173363	chr17	25790500	25795659	-	5160	95.8571	93.4247	120.627	146.275	120.201	108.21	67.5834	90.6642	67.5352	60.1895	80.7898	66.5166	125.642	114.746	111.505	36.4411	62.0753	64.2465
ENSMUSG00000040250	Ints13	2546.3	0.304999	0.114998	2.6522	0.00799684	0.173672	chr6	146549632	146577835	-	28204	2237.49	2296.33	2393.66	1786.46	2057.13	2008.19	3627.41	3861.98	3831.74	1583.58	2174.82	1850.37	1712.85	1932.02	1644.9	3714.71	3866.21	3253.63
ENSMUSG00000052155	Acvr2a	3072.68	0.622328	0.23471	2.65147	0.00801423	0.173672	chr2	48814109	48903269	+	89161	832.4	488.078	392.242	2016.7	1763.49	1936.05	6775.23	6729.83	6457.32	251.779	448.523	412.921	2068.18	1800	2064.88	7665.15	5799.99	7405.56
ENSMUSG00000057406	Nsd2	26167.1	0.450789	0.169981	2.65199	0.00800183	0.173672	chr5	33820725	33897975	+	77251	10969.5	11190	11412.8	20871.5	21890.3	24620.4	42868.7	58491.2	47194.1	6302.09	10317	7944.85	18862.9	19128.8	20324	47436	53861.1	37322.6
ENSMUSG00000020100	Slc29a3	933.408	-0.227979	0.0860323	-2.64993	0.00805096	0.173724	chr10	60712072	60752794	-	40723	663.626	773.591	708.99	522.783	484.838	520.308	1415.35	1526.98	1389.8	885.04	811.613	815.476	652.747	568.893	629.149	1520.28	1447.97	1463.9
ENSMUSG00000024926	Kat5	2219.88	-0.281405	0.106203	-2.6497	0.00805621	0.173724	chr19	5603014	5610237	-	7224	2030.21	2318.15	2611.94	1527.67	1366.58	1532.07	2309.53	2544.96	2827	3028.12	2605.7	2824.8	1694.2	1567.05	1609.91	2407.39	2604.46	2548.06
ENSMUSG00000038180	Spag4	105.786	0.448205	0.169133	2.65002	0.00804873	0.173724	chr2	156065175	156070617	+	5443	139.28	135.335	127.191	153.2	154.89	168.627	46.7885	76.3488	59.2414	89.0126	98.4336	107.118	129.568	152.073	122.9	54.6616	45.8817	43.5958
ENSMUSG00000070283	Ndufaf3	558.447	-0.379585	0.143322	-2.64848	0.00808544	0.174068	chr9	108565537	108567434	-	1898	754.568	639.13	672.063	659.538	575.997	680.819	218.346	192.463	170.615	1101.21	763.324	822.387	777.407	683.639	717.051	215.23	190.274	217.979
ENSMUSG00000037627	Rgs22	27.6532	1.21629	0.459406	2.64753	0.00810833	0.174076	chr15	36009479	36140400	-	130922	19.663	21.8282	11.4883	28.5627	50.0165	39.6769	22.0946	36.5838	13.0331	9.32513	4.64309	8.63852	56.9313	45.622	63.4846	22.7757	21.5914	21.7979
ENSMUSG00000042729	Wdr74	906.71	-0.310088	0.117155	-2.64681	0.00812548	0.174076	chr19	8735827	8740624	+	4798	1151.11	1235.48	1356.44	537.497	626.013	753.861	530.27	618.744	649.286	1571.71	1449.57	1618.86	732.254	745.16	729.259	642.274	694.973	678.03
ENSMUSG00000069237	Fam8a1	3899.99	0.394708	0.149101	2.64726	0.00811481	0.174076	chr13	46669522	46678056	+	8535	4304.56	3509.1	3205.22	6176.46	5709.15	6920.91	2551.27	2684.93	2770.13	2231.25	3088.59	3062.36	5573.38	4561.51	5197.6	3113.43	2480.31	3059.74
ENSMUSG00000004267	Eno2	664.158	-0.65112	0.246127	-2.64546	0.00815791	0.174109	chr6	124760053	124769673	-	9621	516.973	473.235	560.463	234.56	196.839	233.553	831.795	631.469	1081.75	901.147	574.815	958.876	322.938	270.967	397.186	1347.18	844.763	1576.33
ENSMUSG00000024044	Epb41l3	4785.22	0.327183	0.123707	2.64483	0.0081732	0.174109	chr17	69075683	69289989	+	214307	2406.26	2544.29	2570.09	2051.32	2250.74	2294.95	9486.37	11520.7	10541.4	1620.88	2308.55	2066.33	1450.77	1615.43	1750.71	9391.55	10570.3	9693.19
ENSMUSG00000039704	Lmbrd2	1856.82	0.66578	0.251706	2.64507	0.0081673	0.174109	chr15	9140550	9202483	+	61934	577.601	272.416	256.024	1719.82	1701.37	1923.43	3153.02	3198.7	3299.75	159.375	261.87	276.433	1995.54	1764.74	2273.24	3596.28	3303.48	3689.58
ENSMUSG00000053012	Krcc1	1122.41	0.41473	0.156855	2.64404	0.00819233	0.174109	chr6	71271677	71285319	+	13643	1269.08	984.015	901.828	2360.31	2099.08	2394.14	223.545	238.59	194.312	618.85	935.119	813.749	2198.73	2227.18	2158.48	195.871	217.263	173.236
ENSMUSG00000056596	Trnp1	306.11	-0.805734	0.304783	-2.64363	0.00820223	0.174109	chr4	133491100	133498550	-	7451	251.523	269.797	312.645	399.877	375.931	368.815	66.2837	28.6308	87.6773	605.286	289.729	562.368	660.599	409.907	516.83	118.433	67.4731	118.168
ENSMUSG00000075284	Wipf1	428.247	0.526885	0.199317	2.64346	0.00820647	0.174109	chr2	73429610	73529734	-	100125	455.526	509.907	446.401	561.732	555.022	598.76	463.986	520.126	380.33	279.754	437.379	263.475	323.92	491.474	414.278	321.137	392.694	292.551
ENSMUSG00000010476	Ebf3	512.508	0.377956	0.143078	2.64161	0.00825122	0.174388	chr7	137193673	137314445	-	120773	376.055	497.683	322.492	351.407	354.149	321.924	882.483	922.548	803.314	286.536	328.731	304.94	323.92	275.806	306.028	908.749	846.113	812.259
ENSMUSG00000014303	Glis2	2270.45	0.313158	0.118629	2.6398	0.00829553	0.174388	chr16	4594713	4624924	+	30212	2253.05	2499.76	2888.48	3070.05	3018.74	3575.43	1741.57	1832.37	1964.45	2161.74	2006.74	1981.68	2078.97	2628.11	2457.18	1469.03	1720.56	1520.12
ENSMUSG00000022377	Asap1	3149.25	0.345783	0.131103	2.63749	0.00835215	0.174388	chr15	64086857	64382919	-	296063	1889.29	1843.17	1721.6	2494.47	2664.59	2881.99	5418.37	5140.82	5377.94	1074.93	1738.37	1479.78	2420.56	2413.82	2605.31	5273.71	5125.26	5122.51
ENSMUSG00000023079	Gtf2ird1	3228.04	0.339814	0.128818	2.63794	0.00834117	0.174388	chr5	134357656	134456716	-	99061	2869.16	3100.48	3718.09	3304.61	3284.15	4396.92	3671.6	4116.47	3714.44	2800.08	2432.98	2421.38	2224.25	2342.62	2515.78	3956.13	3658.39	3577.15
ENSMUSG00000032330	Cox7a2	5364.49	-0.312618	0.118478	-2.6386	0.00832483	0.174388	chr9	79755361	79759878	-	4518	7399.02	6888.11	6794.49	6881	7526.68	9182.5	426.295	416.737	462.083	9375.15	7784.61	9022.07	7940.94	8264.5	6733.44	461.207	508.747	493.321
ENSMUSG00000038388	Mpp6	3317.91	0.495531	0.187757	2.63922	0.00830982	0.174388	chr6	50110241	50198939	+	88699	2706.12	2130.43	1826.63	6916.49	6753.04	7006.58	1693.48	2188.67	2242.88	1094.43	2022.53	1610.22	5058.05	5722.8	5263.53	1735.51	1948.62	1802.34
ENSMUSG00000040021	Lats1	4653.21	0.53936	0.204167	2.64176	0.00824761	0.174388	chr10	7681214	7716460	+	35247	2455.42	1827.46	1774.12	6132.32	6594.92	7406.96	5188.32	5602.1	5463.24	840.957	1860.95	1466.82	6131.89	6340.77	6584.5	6281.53	5820.23	5985.25
ENSMUSG00000052763	Zfp212	1396.02	-0.234693	0.0889517	-2.63843	0.00832912	0.174388	chr6	47920476	47932639	+	12164	1017.56	1183.09	1263.71	681.176	739.761	798.948	2149.67	2133	2309.23	1423.35	1343.71	1308.74	776.425	770.736	811.464	2111.3	2141.6	2164.88
ENSMUSG00000068874	Selenbp1	135.845	-0.501484	0.190104	-2.63795	0.00834092	0.174388	chr3	94933056	94944758	+	11703	80.2906	80.3278	93.5473	49.3355	29.0419	41.4804	240.441	278.355	268.956	116.14	112.363	131.306	27.4841	41.4746	52.9039	259.643	287.435	254.691
ENSMUSG00000092329	Galnt2l	3110.45	-0.283261	0.107314	-2.63955	0.00830155	0.174388	chr8	119910841	124345722	+	4434882	2676.63	2732.02	2834.32	3289.03	3466.47	3322.94	2434.3	3053.95	2428.9	3566.44	3082.08	3381.98	3875.26	3502.53	3446.08	3352.58	2827.12	2715.56
ENSMUSG00000031351	Zfp185	32.7198	1.06109	0.402427	2.63672	0.00837126	0.17451	chrX	72987339	73031543	+	44205	44.2418	26.1938	32.8236	27.6971	41.9493	20.7402	80.5802	47.718	59.2414	7.62965	22.2868	19.8686	10.7973	15.8986	17.9059	43.2738	39.1344	30.976
ENSMUSG00000005625	Psmd4	4269.23	-0.267553	0.101599	-2.63341	0.00845314	0.174669	chr3	95032694	95042614	-	9921	4282.44	5237.89	5205.82	1312.15	1329.47	1329.18	5966.83	5676.85	6778.4	6563.2	5593.07	5569.25	1569.54	1441.24	1609.91	5537.9	5856.67	5986.4
ENSMUSG00000024142	Mlst8	1366.12	-0.276149	0.104899	-2.63251	0.00847561	0.174669	chr17	24473551	24479078	-	5528	1182.24	1445.9	1523.84	617.992	741.374	705.167	1738.97	1798.97	1968	1793.82	1660.37	1573.07	817.651	835.713	826.928	1776.5	1873.05	1710.56
ENSMUSG00000025503	Taldo1	4378.42	-0.262331	0.0996649	-2.63213	0.00848516	0.174669	chr7	141392199	141402968	+	10770	5754.71	6355.5	6312.8	1588.26	1362.55	1439.19	5042.76	4358.25	5598.31	7788.18	6881.06	7426.54	1523.4	1428.8	1592.81	4821.61	4507.2	5029.58
ENSMUSG00000027419	Pcsk2	655.8	-0.328038	0.124533	-2.63415	0.00843479	0.174669	chr2	143546156	143816285	+	270130	267.089	334.408	313.465	154.931	156.503	166.823	1388.06	1455.4	1356.63	414.545	382.591	350.724	211.038	188.709	199.407	1523.69	1661.19	1279.19
ENSMUSG00000036537	Rnf113a1	129.54	-0.401777	0.152537	-2.63397	0.00843927	0.174669	chrX	37191245	37192467	+	1223	146.653	144.939	180.53	79.6292	66.1509	57.7118	124.769	141.563	132.701	217.021	213.582	193.503	89.3233	72.5805	74.0654	126.405	144.392	126.198
ENSMUSG00000040952	Rps19	8752.84	-0.229297	0.0870101	-2.63529	0.00840651	0.174669	chr7	24884371	24889806	+	5436	14018.1	13518.6	14343.9	11270.1	9418.44	10269.1	1020.25	887.555	998.81	17259.1	15220.1	16615.3	9868.75	10002.3	10297.5	854.088	920.333	768.663
ENSMUSG00000042787	Exog	1697.61	-0.239453	0.0908639	-2.6353	0.00840641	0.174669	chr9	119444943	119465517	+	20575	1759.84	1717.44	1984.19	1228.19	1307.69	1323.77	1646.7	1639.91	1739.33	2371.13	1984.46	2091.39	1568.56	1548.38	1528.51	1787.89	1532.99	1796.61
ENSMUSG00000042846	Lrrtm3	201.199	-0.934164	0.3549	-2.63219	0.00848367	0.174669	chr10	63928472	64090277	-	161806	185.979	132.715	136.218	199.073	127.461	144.28	135.167	89.0736	127.961	383.178	153.222	332.583	375.943	172.811	330.446	226.618	118.753	250.102
ENSMUSG00000003436	Dll3	820.674	-0.325239	0.123656	-2.6302	0.00853353	0.174844	chr7	28293553	28302238	-	8686	515.335	644.368	653.19	304.668	388.031	401.278	1471.24	1603.33	1548.57	714.644	778.182	778.331	413.243	418.202	446.02	1188.89	1379.15	1125.46
ENSMUSG00000020988	L2hgdh	601.787	0.347375	0.132029	2.63105	0.00851215	0.174844	chr12	69690433	69724873	-	34441	763.58	841.695	818.949	511.531	658.282	578.02	530.27	572.616	541.467	607.829	729.894	568.415	485.879	614.515	484.274	497.648	554.629	472.671
ENSMUSG00000044600	Smim7	4127.82	-0.243843	0.0927078	-2.63023	0.00853266	0.174844	chr8	72565188	72571088	-	5901	5662.13	5601.99	5958.3	4875.56	5380	5215.71	921.473	954.361	940.754	7397.37	5821.51	7173.43	5379.03	5314.28	4703.56	990.742	983.758	1026.8
ENSMUSG00000014301	Pam16	476.219	-0.37558	0.142854	-2.62911	0.00856078	0.17513	chr16	4616464	4624988	-	8525	571.866	468.87	483.328	691.562	860.768	743.04	50.6875	49.3086	67.5352	745.163	581.315	650.481	850.043	775.575	766.699	87.6863	58.0269	69.9828
ENSMUSG00000020547	Bzw2	10556.2	-0.259034	0.0985557	-2.62831	0.00858112	0.175267	chr12	36091835	36158080	-	66246	13763.3	13946.5	14803.4	5786.97	5605.08	5947.03	9500.66	8784.89	10545	17724.5	14980.5	18168.5	6993.72	6046.99	7155.04	10733	9486.72	10039.7
ENSMUSG00000039988	Ankrd13c	2763.18	0.377414	0.143624	2.62779	0.00859415	0.175267	chr3	157947239	158008034	+	60796	1970.4	1708.71	1495.94	5292.75	5584.91	6173.36	961.763	1116.6	1119.66	1011.35	1575.87	1397.71	5808.96	5535.47	5554.09	1116.01	1161.89	1151.85
ENSMUSG00000002379	Ndufa11	1043.89	-0.311637	0.118669	-2.6261	0.00863695	0.175361	chr17	56717767	56722141	+	4375	1747.55	1798.64	1771.65	929.585	968.062	871.088	270.334	233.818	261.847	2488.96	1864.67	2245.15	838.264	982.948	782.977	220.924	249.651	263.87
ENSMUSG00000035310	Lin54	1437.91	0.482142	0.183601	2.62603	0.00863874	0.175361	chr5	100441918	100500639	-	58722	1028.21	880.113	818.128	2163.84	2411.28	2925.27	1223	1266.12	1210.89	453.541	851.543	647.889	1835.54	2218.89	2116.15	1180.92	1399.39	1251.66
ENSMUSG00000040883	Tmem205	279.154	-0.353033	0.134432	-2.62611	0.00863658	0.175361	chr9	21921008	21927556	-	6549	384.248	344.885	333.16	356.6	379.964	395.867	58.4856	55.671	33.1752	505.253	441.094	410.33	398.519	395.391	343.468	64.9107	52.629	71.1301
ENSMUSG00000028651	Ppie	1099.92	-0.291879	0.111254	-2.62355	0.00870199	0.176373	chr4	123127115	123139951	-	12837	1315.78	1631	1742.93	729.646	698.618	744.844	792.805	796.891	874.403	1881.13	1962.17	1897.88	720.475	807.372	800.069	781.205	905.489	715.89
ENSMUSG00000027447	Cst3	2062.82	-0.292469	0.111516	-2.62267	0.00872425	0.176552	chr2	148871722	148875692	-	3971	4003.88	3873.2	3765.69	1434.19	1462.58	1132.6	648.541	612.381	633.883	5031.33	4417.44	4809.93	1117.03	1307.83	1015.75	589.89	658.538	616.078
ENSMUSG00000031112	Stk26	98.657	0.774027	0.29522	2.62186	0.00874506	0.176701	chrX	50841047	50893097	+	52051	73.7363	58.4996	47.5942	56.2598	54.0501	55.0066	256.037	222.684	220.378	22.889	45.5023	37.1456	36.3182	67.7418	66.7403	115.017	195.672	144.555
ENSMUSG00000025470	Zfp511	695.463	-0.296224	0.113033	-2.62069	0.00877511	0.176765	chr7	140036391	140040602	+	4212	834.858	848.68	987.99	849.955	820.432	994.628	122.17	141.563	139.81	1202.94	981.55	1095.36	1006.11	989.86	1070.29	137.793	149.79	144.555
ENSMUSG00000053617	Sh3pxd2a	5505.75	0.362571	0.138324	2.62117	0.00876295	0.176765	chr19	47260174	47464401	-	204228	3469.7	4253.01	3922.42	3479.45	3814.97	3478.94	10565.1	12126.7	9569.86	2916.22	3512.04	2629.57	2863.25	2987.55	2979.71	8904.15	10265.4	7365.4
ENSMUSG00000000247	Lhx2	19270	0.414594	0.158495	2.61581	0.00890157	0.177095	chr2	38339281	38369733	+	30453	21543.3	22988.6	22662.2	30980.1	37710.9	39253.1	6692.05	8492.22	8370.81	14875.3	19956.9	15579.6	22847.1	31620.9	24015.9	5599.4	7343.77	6327.13
ENSMUSG00000020640	Itsn2	1186.13	0.530842	0.202983	2.6152	0.00891741	0.177095	chr12	4592638	4713962	+	121325	253.161	174.626	170.683	1298.3	1401.27	1535.68	1911.83	2133	1770.13	94.9468	182.938	137.352	1587.21	1453.68	1574.91	1996.29	2095.71	1578.63
ENSMUSG00000021660	Btf3	5841.89	-0.214627	0.0819695	-2.61837	0.00883504	0.177095	chr13	98309896	98317006	-	7111	9866.73	10608.5	9690.35	5558.47	5682.52	4839.68	1531.02	1469.72	1746.44	11740.3	11259.5	12003.2	4717.45	4946.53	4718.21	1512.3	1662.54	1600.43
ENSMUSG00000029757	Dync1i1	1479.55	-0.75951	0.289941	-2.61953	0.00880505	0.177095	chr6	5725639	6028039	+	302401	493.214	555.309	718.837	219.846	196.033	215.518	2067.79	2237.98	3021.31	1127.49	618.46	1245.67	401.464	219.124	406.953	5404.67	2732.66	4749.65
ENSMUSG00000031221	Igbp1	2275.9	-0.312826	0.119623	-2.6151	0.00892016	0.177095	chrX	100494291	100516125	+	21835	2730.7	2724.16	2778.52	2759.33	2285.43	2405.86	892.88	723.723	912.318	3514.73	3153.59	3558.21	3474.77	2796.08	3742.34	811.953	889.296	812.259
ENSMUSG00000034748	Sirt6	765.658	-0.311339	0.119057	-2.61505	0.00892147	0.177095	chr10	81621785	81627797	-	6013	988.066	1054.74	1128.31	527.976	572.77	680.819	526.371	504.22	527.249	1514.91	1128.27	1290.6	622.318	623.501	690.192	462.346	464.215	474.965
ENSMUSG00000034854	Mfsd12	274.603	-0.377807	0.144469	-2.61513	0.0089193	0.177095	chr10	81357491	81366225	+	8735	313.789	323.93	375.01	175.704	166.184	177.644	278.132	256.087	229.857	506.1	366.804	442.292	171.775	152.765	201.849	269.892	286.086	248.955
ENSMUSG00000037225	Fgf2	59.9801	1.03782	0.39685	2.61514	0.00891921	0.177095	chr3	37348346	37410108	+	61763	34.4103	32.3057	27.9001	100.402	104.873	118.129	61.085	65.2146	43.8387	11.0206	24.1441	11.2301	70.6733	118.203	100.11	33.0247	86.3656	36.7123
ENSMUSG00000038546	Ranbp9	3428.97	0.301816	0.115423	2.61487	0.00892611	0.177095	chr13	43402675	43481282	-	78608	1980.23	1805.63	1971.06	2143.06	2022.44	2457.26	5784.88	6259.01	5849.5	1253.81	1752.3	1665.51	2183.02	2076.49	2255.33	6902.17	6454.48	6905.35
ENSMUSG00000060376	Bckdha	1132.35	-0.431786	0.165018	-2.6166	0.00888107	0.177095	chr7	25629946	25658981	-	29036	938.089	1151.66	1353.15	250.14	258.15	302.987	1583.01	1633.55	2016.58	1820.94	1355.78	1466.82	288.583	304.147	382.536	1728.67	1601.81	1945.75
ENSMUSG00000000399	Ndufa9	2240.45	-0.217898	0.0834503	-2.61112	0.00902475	0.177298	chr6	126821721	126849136	-	27416	2974.03	3243.67	3551.51	666.462	714.752	768.289	2410.91	2339.77	2568.71	3951.31	3640.18	3769.85	872.62	835.022	951.456	2361.84	2384.5	2323.2
ENSMUSG00000015597	Zfp318	5317.09	0.502331	0.192471	2.60991	0.00905671	0.177298	chr17	46383731	46420920	+	37190	956.933	722.95	782.022	3461.27	3874.67	4314.86	10877	13564.6	10495.2	404.372	690.892	643.57	3630.84	3651.15	3971.86	12402.5	12439.3	8823.57
ENSMUSG00000021194	Chga	2662.36	-0.415672	0.15916	-2.61166	0.00901033	0.177298	chr12	102554969	102565028	+	10060	1322.34	1543.69	1490.19	553.942	575.997	549.164	5800.47	5074.02	5883.86	2301.61	1433.79	2074.11	677.286	601.381	695.889	6739.32	4824.33	5781.04
ENSMUSG00000024829	Mrpl21	1056.07	-0.185867	0.0711242	-2.61327	0.00896796	0.177298	chr19	3282901	3292837	+	9937	1750.01	1768.96	1873.41	894.098	1015.66	962.165	305.425	281.536	280.804	2060.01	2016.96	2056.83	957.035	1002.99	948.2	256.226	295.532	283.373
ENSMUSG00000028833	Ncdn	3370.14	-0.382771	0.146612	-2.61078	0.00903359	0.177298	chr4	126743750	126753438	-	9689	1812.27	2287.59	2287.81	768.595	827.693	670.9	6350.24	6675.75	6338.83	3289.23	2266.76	2771.24	799.983	779.722	859.484	8554.54	6500.36	6821.6
ENSMUSG00000030731	Syt3	336.324	-0.475473	0.181992	-2.61261	0.0089854	0.177298	chr7	44384102	44400187	+	16086	393.26	383.303	468.557	224.174	255.73	262.409	217.047	237	233.411	678.191	397.449	654.8	291.528	234.331	259.636	310.888	246.952	305.171
ENSMUSG00000038349	Plcl1	1668.43	0.441834	0.169283	2.61003	0.00905331	0.177298	chr1	55405921	55754285	+	348365	471.093	357.982	341.365	712.335	633.274	661.883	3674.2	3998.77	3361.36	216.174	323.159	323.081	645.876	614.515	661.705	5167.8	3831.12	4036.06
ENSMUSG00000047446	Arl4a	721.723	0.655962	0.25132	2.61006	0.00905254	0.177298	chr12	40005447	40038025	-	32579	1257.61	777.957	583.44	1678.27	1039.05	1106.44	363.911	361.066	252.368	520.512	656.533	485.485	1015.93	1031.33	1025.52	277.863	322.521	235.188
ENSMUSG00000055128	Cgrrf1	288.469	0.365309	0.139972	2.60987	0.00905764	0.177298	chr14	46832125	46854193	+	22069	406.369	381.557	373.368	469.986	405.779	500.47	120.87	141.563	107.819	282.297	326.874	292.846	337.662	408.525	383.349	74.0209	107.957	71.1301
ENSMUSG00000013593	Ndufs2	5103.14	-0.25776	0.0989182	-2.60579	0.00916618	0.177313	chr1	171234853	171251388	-	16536	5691.62	6427.97	6750.17	2743.75	2478.24	2648.43	5511.94	5350.78	5714.43	8222.22	6853.2	7484.42	3396.25	2962.67	3725.25	5286.23	5169.79	5439.15
ENSMUSG00000026154	Sdhaf4	806.983	-0.295055	0.113209	-2.60629	0.00915288	0.177313	chr1	23995939	24005656	-	9718	1210.91	1094.9	1101.23	1068.07	1036.63	1092.92	103.974	116.114	116.113	1406.4	1243.42	1529.88	1081.69	1149.54	891.227	92.2415	91.7634	98.6643
ENSMUSG00000028062	Lamtor2	1383.9	-0.32601	0.125048	-2.60707	0.00913202	0.177313	chr3	88549819	88553074	-	3256	2062.98	1930.49	1933.31	1751.84	1815.92	1795.38	301.526	259.268	270.141	2633.93	2289.97	2505.17	1518.5	1795.16	1187.49	294.945	273.941	290.257
ENSMUSG00000028284	Map3k7	6378.11	0.388592	0.148986	2.60824	0.00910087	0.177313	chr4	31964097	32023467	+	59371	5452.39	4479.15	4917.8	10679.8	11014.1	13959.1	4234.36	4918.14	5085.28	2852.64	4420.22	4071.34	7809.4	7798.6	8007.2	4935.49	5148.2	5022.7
ENSMUSG00000028936	Rpl22	19959	-0.222578	0.0854332	-2.60529	0.00917974	0.177313	chr4	152325742	152334071	+	8330	24860.6	24930.4	25534.3	27969.8	27541.4	30242.8	2898.29	3144.62	3689.56	30392.3	27156.5	30341.1	29976.3	29023.9	30910.5	3461.9	3713.72	3473.9
ENSMUSG00000035274	Tpbg	579.463	0.521986	0.200325	2.6057	0.00916864	0.177313	chr9	85842380	85847040	+	4661	1057.71	942.105	787.766	433.633	348.502	359.797	820.098	674.415	654.025	567.138	797.683	577.053	250.301	336.635	216.499	471.456	672.032	463.493
ENSMUSG00000046607	Hrk	240.471	0.574251	0.22009	2.60917	0.00907629	0.177313	chr5	118164648	118189478	+	24831	323.62	229.633	241.253	422.381	415.46	350.78	227.444	198.825	104.265	174.634	197.796	161.54	266.988	313.133	251.497	154.875	149.79	144.555
ENSMUSG00000049097	Ankrd34a	313.039	-0.494775	0.189855	-2.60607	0.00915865	0.177313	chr3	96596636	96599775	+	3140	371.958	351.871	441.477	223.308	237.982	213.714	184.555	214.731	235.781	655.303	430.879	555.457	270.914	207.373	262.891	310.888	190.274	275.342
ENSMUSG00000079444	Gm21981	26.4784	-0.856533	0.328524	-2.60722	0.0091281	0.177313	chr17	47686739	47694455	-	7717	25.398	26.1938	28.7207	33.7559	48.4031	42.3821	3.89904	3.1812	10.6635	63.5805	44.5737	37.1456	26.5025	30.4147	21.1615	9.11027	13.4946	8.03081
ENSMUSG00000032320	Rcn2	4681.58	0.221474	0.0850495	2.60405	0.00921281	0.177691	chr9	56041845	56061882	+	20038	7041.81	6661.09	7085.8	4208.23	3852.08	4506.93	3835.36	3787.22	3781.97	5500.13	6456.68	5875.06	3794.77	3866.81	3510.37	3329.8	3824.38	3350
ENSMUSG00000026959	Grin1	465.251	-0.784344	0.301278	-2.60339	0.00923074	0.177776	chr2	25291181	25319187	-	28007	179.425	164.148	191.197	57.9908	82.2853	82.059	1128.12	952.77	804.499	419.631	185.724	315.306	141.347	73.2718	148.131	1527.11	802.93	1118.58
ENSMUSG00000005621	Zfp592	3510.23	0.251833	0.0967773	2.60219	0.00926313	0.178139	chr7	80993681	81045164	+	51484	2163.75	2529.45	2792.47	4143.32	4191.71	4735.08	4235.66	4453.68	4356.61	2071.87	2106.11	2108.66	3937.09	3841.24	4009.3	4129.23	3895.9	3483.08
ENSMUSG00000033938	Ndufb7	1787.85	-0.344747	0.132548	-2.60092	0.00929753	0.178295	chr8	83566671	83571626	+	4956	2730.7	2708.44	2645.58	2063.44	2203.95	2033.44	348.314	364.248	340.046	3813.13	3049.58	3403.58	1773.7	2139.4	1386.08	376.937	381.898	418.749
ENSMUSG00000034663	Bmp2k	970.585	0.384587	0.147869	2.60085	0.0092992	0.178295	chr5	96997689	97091867	+	94179	522.708	450.534	420.963	1003.16	987.423	1056.85	1611.6	1800.56	1507.1	301.795	436.451	330.855	744.033	815.667	879.832	1440.56	1774.54	1385.89
ENSMUSG00000044134	Pheta1	1334.6	-0.353833	0.136069	-2.60039	0.00931192	0.178295	chr5	121848984	121854632	+	5649	1457.52	1582.98	1690.42	1314.75	1422.24	1453.62	661.537	734.858	822.271	2309.24	1715.16	2020.55	1478.25	1571.89	1475.61	669.605	708.468	933.869
ENSMUSG00000031399	Fam3a	485.536	-0.249785	0.0961339	-2.5983	0.0093687	0.178648	chrX	74384719	74393272	-	8554	652.976	659.212	599.031	407.667	418.687	383.243	366.51	319.711	359.003	812.134	739.18	720.453	437.782	385.022	401.255	394.019	329.269	354.503
ENSMUSG00000050029	Rap2c	2957.75	0.497694	0.191552	2.59821	0.00937109	0.178648	chrX	51003912	51018018	-	14107	2648.77	2119.08	1931.67	5667.52	4891.94	6208.53	1427.05	1646.27	1587.67	1055.44	2056.89	1633.54	5704.91	4777.18	5313.18	1381.34	1578.87	1609.6
ENSMUSG00000073702	Rpl31	8497.8	-0.288247	0.11091	-2.59893	0.00935143	0.178648	chr1	39367842	39371911	+	4070	12821.9	12315.5	11906.8	11239.8	10192.9	11587.5	950.066	967.085	1272.51	15812	13802.1	15621.9	10424.3	10300.9	10521.4	1013.52	1214.52	995.821
ENSMUSG00000050912	Tmem123	2247.5	0.441816	0.17012	2.59709	0.00940173	0.178714	chr9	7764041	7794333	+	30293	3699.1	3138.89	3108.4	4037.72	3481.8	3616.01	757.714	823.931	672.983	2103.24	2821.14	2398.92	2402.89	2827.18	2641.12	576.224	855.559	492.174
ENSMUSG00000052456	Asna1	2214.6	-0.220351	0.08484	-2.59725	0.00939741	0.178714	chr8	85017931	85025281	-	7351	3596.69	3800.73	3965.91	1587.39	1644.09	1620.44	900.678	822.341	992.886	4754.97	4140.71	4341.72	1626.47	1684.56	1487.82	961.133	910.887	1023.35
ENSMUSG00000034252	Senp6	6494.02	0.652914	0.251598	2.59506	0.00945733	0.179512	chr9	80066903	80144953	+	78051	2013	977.03	987.17	8186.23	9203.85	10641.5	8716.96	9909.44	10247.6	534.076	1061.41	934.688	7574.81	8088.23	8087.78	9916.53	9853.77	9958.21
ENSMUSG00000028478	Clta	4685.62	-0.251912	0.0971679	-2.59254	0.00952694	0.180197	chr4	44004452	44032846	+	28395	7240.9	7380.55	7233.5	4065.42	3928.72	3287.77	2213.36	2000.98	2312.79	9403.97	7885.83	8733.55	4230.59	3877.18	3880.7	2160.27	2120.01	2385.15
ENSMUSG00000034648	Lrrn1	4807.7	0.437078	0.168608	2.59227	0.00953452	0.180197	chr6	107529768	107570214	+	40447	3456.59	3848.75	3501.46	1856.57	1815.92	2010	8629.88	11096	8343.56	2039.66	3345.81	2597.6	1239.73	1558.06	1271.32	8773.19	11424.5	9729.9
ENSMUSG00000039048	Foxred1	735.35	-0.231574	0.089305	-2.59307	0.0095124	0.180197	chr9	35204206	35211055	-	6850	896.305	893.21	923.164	479.506	579.224	566.298	586.156	602.838	642.177	1085.95	1050.27	1048.72	648.821	673.962	586.826	626.331	709.817	636.729
ENSMUSG00000001687	Ubl3	3965.43	0.212941	0.0821744	2.59133	0.00956069	0.180381	chr5	148504635	148552789	-	48155	4215.26	3857.48	4034.02	7146.72	7135.42	8234.76	872.086	1010.03	898.1	3417.24	3734.9	3294.73	7024.15	7074.18	6625.19	924.692	931.129	947.636
ENSMUSG00000034910	Pygo1	6200.03	0.531341	0.205093	2.59073	0.00957735	0.180381	chr9	72925645	72952181	+	26537	4472.51	3063.81	2622.61	11329.9	10089.6	12493.7	4620.36	5341.24	5638.6	1563.23	2800.71	2665.85	9303.36	8827.86	9899.53	5730.36	5250.76	5886.59
ENSMUSG00000042682	Selenok	2678.74	-0.226996	0.0876286	-2.59044	0.00958537	0.180381	chr14	29968308	29975662	+	7355	4746.16	4762.04	5133.61	1937.93	2014.38	1740.37	794.105	758.717	834.119	6123.22	5088.83	5923.43	2005.36	1856.68	1957.44	840.422	805.629	894.862
ENSMUSG00000031441	Atp11a	2050.38	0.314815	0.121576	2.58946	0.00961276	0.180637	chr8	12757014	12868728	+	111715	1283.83	1447.65	1507.42	2188.07	2515.35	2793.61	2274.44	2823.32	2531.98	1036.79	1298.21	1073.77	2512.83	2330.87	2226.85	2259.35	2465.47	2336.97
ENSMUSG00000021392	Nol8	3701.31	0.535666	0.206988	2.58791	0.00965598	0.181184	chr13	49653078	49679016	+	25939	185.16	147.559	123.089	1760.5	1938.54	2143.45	7939.75	10388.2	8289.06	88.1649	115.149	111.437	2181.06	2037.09	2139.76	10430.1	10183	6422.36
ENSMUSG00000030259	Rassf8	441.638	0.437551	0.169154	2.58671	0.00968984	0.181184	chr6	145746748	145821079	+	74332	547.287	426.96	404.551	658.672	530.014	599.662	521.172	480.361	400.472	272.124	403.02	343.813	410.298	487.326	392.302	329.108	383.247	359.092
ENSMUSG00000033720	Sfxn5	967.023	-0.405867	0.15692	-2.58645	0.00969692	0.181184	chr6	85213049	85333422	-	120374	853.702	1135.94	1119.28	510.666	583.257	678.114	821.398	1097.51	953.787	1304.67	1457.93	1356.25	639.005	774.883	762.629	995.297	1323.82	1038.27
ENSMUSG00000054676	1600014C10Rik	494.414	-0.249696	0.0965255	-2.58683	0.00968621	0.181184	chr7	38183217	38197568	+	14352	666.084	693.263	652.369	601.547	659.896	528.424	167.659	181.328	184.833	795.18	806.041	790.425	504.529	568.202	550.2	194.732	170.032	184.709
ENSMUSG00000056427	Slit3	299.92	0.878038	0.339612	2.58541	0.00972624	0.181217	chr11	35121224	35708507	+	587284	117.978	125.73	96.8296	141.948	120.201	86.5678	1206.1	1029.12	471.562	59.3418	73.3609	52.695	87.3601	78.1105	70.8098	666.188	622.102	292.551
ENSMUSG00000066687	Zbtb16	228.114	-0.402959	0.155849	-2.58558	0.00972158	0.181217	chr9	48654297	48836222	-	181926	116.339	108.268	130.474	240.619	258.15	199.286	222.245	221.094	264.217	159.375	169.937	140.808	282.693	249.539	318.237	343.913	348.161	332.705
ENSMUSG00000037971	1110032A03Rik	1063.35	-0.375702	0.145487	-2.58238	0.00981226	0.182561	chr9	50762828	50775520	-	12693	1016.74	826.852	959.27	1622.88	1485.17	1983.84	101.375	90.6642	103.08	1281.78	1077.2	1277.64	2306.7	1981.1	2605.31	120.711	156.538	143.407
ENSMUSG00000007610	Gtpbp3	418.284	-0.263788	0.102224	-2.5805	0.00986581	0.182782	chr8	71488103	71499583	+	11481	491.575	536.974	541.589	383.432	417.073	410.295	241.741	299.033	219.193	654.455	637.032	593.466	436.801	462.442	424.045	250.532	279.339	250.102
ENSMUSG00000007989	Fzd3	14285.6	0.57771	0.223811	2.58123	0.00984478	0.182782	chr14	65192449	65262463	-	70015	5096.81	2924.98	3027.98	20433.6	23833.7	23727.7	14140.5	17797.2	15999.9	1556.45	3080.23	2767.78	24436.3	23669.5	23384.3	16563.6	16320.4	18379.1
ENSMUSG00000033174	Mgll	772.76	-0.527786	0.204493	-2.58095	0.00985291	0.182782	chr6	88724412	88828360	+	103949	689.844	763.114	867.364	926.988	970.482	985.61	241.741	271.993	381.515	1404.7	837.614	1102.28	1301.57	944.238	1052.38	417.934	306.328	443.989
ENSMUSG00000020393	Kremen1	1013.59	0.231743	0.0898515	2.57918	0.00990353	0.182858	chr11	5191552	5261558	-	70007	1112.6	1131.57	1074.97	1395.24	1433.54	1432.88	648.541	820.75	667.058	1011.35	924.904	889.768	1212.24	1251.84	1345.39	649.107	638.296	604.605
ENSMUSG00000057322	Rpl38	6666.41	-0.269743	0.104564	-2.57971	0.00988838	0.182858	chr11	114668524	114672331	+	3808	9771.69	8779.3	9028.95	9056.09	9032.82	10703.7	531.569	445.368	481.04	11957.4	9995.65	11296.6	9435.87	9561.27	8397.88	503.342	553.28	463.493
ENSMUSG00000068290	Ddrgk1	803.786	-0.270369	0.104839	-2.5789	0.00991164	0.182858	chr2	130653960	130664659	-	10700	1149.47	1097.52	1156.21	663	701.038	661.883	389.904	389.697	488.149	1565.77	1239.71	1298.37	729.31	729.953	686.936	481.705	506.048	533.475
ENSMUSG00000035566	Pcdh17	2188.82	0.585116	0.226985	2.57778	0.00994381	0.183195	chr14	84443563	84539002	+	95440	296.584	195.581	196.121	1175.4	1231.05	1211.95	5612.02	6074.5	4800.93	93.2513	214.511	152.038	1256.42	1279.49	1152.49	5324.95	5110.41	4021.14
ENSMUSG00000015002	Efr3a	1652.14	0.378056	0.146693	2.57718	0.00996096	0.183254	chr15	65787034	65873816	+	86783	1292.02	1078.31	998.658	2053.05	2194.27	2469.89	1551.82	1778.29	1563.97	684.973	1071.63	837.073	2514.79	2320.5	2446.6	1516.86	1682.78	1683.03
ENSMUSG00000000355	Mcts1	1068.31	-0.246562	0.0957842	-2.57414	0.0100488	0.183587	chrX	38600578	38613426	+	12849	1373.13	1280.88	1159.49	1301.76	1373.03	1292.2	343.116	332.436	424.169	1465.74	1423.57	1634.41	1537.15	1419.12	1470.73	470.318	453.419	474.965
ENSMUSG00000015747	Vps45	2240.43	-0.342422	0.132997	-2.57466	0.010034	0.183587	chr3	95999832	96058466	-	58635	947.921	1157.77	1189.86	662.134	659.089	794.44	4659.35	5070.84	4556.85	1537.8	1246.21	1393.39	834.338	702.994	841.578	5422.89	4387.1	4263.21
ENSMUSG00000033713	Foxn3	8311.16	0.402718	0.156447	2.57414	0.0100488	0.183587	chr12	99190078	99563582	-	373505	5899.72	5096.45	4670.8	16128.4	15771.3	17104.3	5375.48	6002.93	6145.71	2778.04	4883.6	4190.55	12973.5	12381.5	13347.2	5926.23	5563.83	5361.14
ENSMUSG00000043929	Klhl15	416.126	0.442085	0.17167	2.57519	0.0100184	0.183587	chrX	94234599	94277724	+	43126	303.138	285.513	204.327	552.211	480.804	544.656	478.282	545.576	404.027	167.852	235.869	180.545	574.221	577.188	543.689	437.293	527.64	447.431
ENSMUSG00000046753	Ccdc66	1405.3	0.610385	0.237072	2.57468	0.0100332	0.183587	chr14	27481090	27508460	-	27371	204.823	125.73	132.115	1627.21	1804.63	1881.95	1900.13	2548.14	2183.64	56.7985	137.436	109.709	2088.79	2003.91	1886.63	2109.03	2433.08	2061.62
ENSMUSG00000008668	Rps18	11911.4	-0.204675	0.0796979	-2.56813	0.0102249	0.184843	chr17	33951999	33956001	-	4003	18516	17755.1	18498.6	15571.8	14050.6	14908.6	1532.32	1382.23	1682.46	22181.1	19779.6	21156.6	14252.5	14149.1	14642.2	1415.51	1574.82	1356.06
ENSMUSG00000017404	Rpl19	9380.71	-0.277117	0.107833	-2.56987	0.0101737	0.184843	chr11	98026710	98030492	+	3783	14186.9	14344.6	13878.6	11264.9	9855.68	10729.9	1970.32	1654.22	2329.37	18203.5	15648.2	17538.8	10673.6	9716.11	10874.6	1945.04	2083.57	1954.93
ENSMUSG00000021408	Ripk1	849.915	0.443554	0.172615	2.56962	0.0101811	0.184843	chr13	34002363	34037147	+	34785	404.73	437.437	434.913	453.54	448.535	467.105	1927.43	1962.8	1776.06	220.412	396.52	323.081	472.137	474.884	416.72	1568.1	1832.57	1281.49
ENSMUSG00000029202	Pds5a	11944.5	0.726531	0.282865	2.56847	0.0102148	0.184843	chr5	65605721	65698273	-	92553	2399.71	1352.48	1306.38	11286.6	12792.9	14949.2	20046.3	26257.6	21920.5	522.207	1478.36	1057.36	9076.62	10195.1	10104.6	23091.1	26375.2	20788.3
ENSMUSG00000031245	Hmgn5	2355.57	0.628256	0.244632	2.56817	0.0102236	0.184843	chrX	109004534	109013404	-	8871	290.849	195.581	146.886	1043.84	1118.92	1236.3	5192.22	5268.07	6824.61	83.0785	170.866	156.357	1214.21	1396.31	1132.96	4998.12	6160.3	5770.71
ENSMUSG00000031284	Pak3	6353.03	0.650675	0.253382	2.56796	0.01023	0.184843	chrX	143518591	143797796	+	279206	2057.24	1206.66	831.258	6293.31	6331.12	6424.05	11513.9	11997.9	10873.2	560.356	1123.63	925.186	5756.93	5849.99	6048.13	13105.1	11957.6	11499
ENSMUSG00000036306	Lzts1	6402.38	-0.338593	0.131761	-2.56975	0.0101773	0.184843	chr8	69132669	69184225	-	51557	3925.23	4854.59	5455.28	2178.55	2312.86	2481.61	8971.69	9715.39	11535.5	6685.27	5321.91	5992.54	2759.21	2686.17	2796.58	13755.4	11815.9	11999.2
ENSMUSG00000061436	Hipk2	6702.66	0.514555	0.200344	2.56836	0.010218	0.184843	chr6	38694390	38876165	-	181776	2522.6	3594.67	3833.8	4709.38	6621.54	7545.82	11070.7	14091.1	11601.8	1883.68	2970.65	2112.12	4871.55	4891.24	4787.39	11059.9	12438	10042
ENSMUSG00000047045	Tmem164	4253.1	0.386977	0.150772	2.56664	0.0102688	0.18529	chrX	142681406	142843494	+	162089	4239.02	4599.64	5080.27	4969.9	5229.95	6047.12	3835.36	4984.94	4292.63	3413	3969.84	3261.91	3514.04	4741.24	3760.24	3262.61	4188.73	3165.29
ENSMUSG00000020128	Vps54	2460.1	0.483638	0.188512	2.56555	0.0103011	0.185445	chr11	21239281	21321136	+	81856	1274	1046.88	878.031	4641.86	5102.49	5828	1308.78	1509.48	1639.8	517.121	975.978	795.608	4684.07	4958.98	4715.77	1388.18	1558.63	1458.17
ENSMUSG00000071347	C1qtnf9	21.7282	1.44343	0.562654	2.5654	0.0103056	0.185445	chr14	60768134	60780869	+	12736	21.3016	15.7163	10.6677	17.3107	22.5881	34.2664	23.3942	22.2684	52.1325	5.93418	4.64309	6.91082	21.5946	17.9723	7.32515	28.4696	49.9301	28.6815
ENSMUSG00000027667	Zfp639	1682.6	0.27671	0.10789	2.56475	0.0103251	0.185477	chr3	32510259	32520833	+	10575	1939.26	1866.75	1997.32	2720.38	2854.98	3349.99	489.979	598.066	601.893	1484.39	1644.58	1662.05	2525.59	2670.96	2223.59	520.424	572.172	564.451
ENSMUSG00000031153	Gripap1	1992.79	-0.199259	0.0777165	-2.56392	0.0103497	0.185477	chrX	7789765	7820567	+	30803	1470.63	1631.88	1630.51	720.991	771.223	832.313	2999.66	3283	3390.98	1853.16	1787.59	1792.49	936.422	959.445	965.292	3837.7	3488.36	3518.64
ENSMUSG00000035944	Ttc38	257.111	-0.46354	0.180777	-2.56416	0.0103426	0.185477	chr15	85832306	85858822	+	26517	115.52	131.842	159.194	110.788	108.907	110.013	505.576	520.126	522.509	172.091	168.08	220.282	194.352	116.129	153.014	474.873	438.575	406.13
ENSMUSG00000001496	Nkx2-1	71.7789	3.86294	1.50906	2.55982	0.0104725	0.186075	chr12	56531958	56536908	-	4951	353.934	81.2009	10.6677	285.627	41.1426	10.821	331.418	93.8454	3.55449	9.32513	21.3582	0	2.94472	12.4424	9.76687	6.8327	14.8441	2.29452
ENSMUSG00000010277	2610507B11Rik	12394.8	0.303817	0.118666	2.56028	0.0104588	0.186075	chr11	78261752	78290623	+	28872	10361.6	10312.5	12330.2	18811.5	20292.2	23872.9	7631.72	9292.29	9033.13	8223.07	9696.63	8818.2	15413.7	17068.9	17554.3	7741.45	8825.48	7826.6
ENSMUSG00000022656	Nectin3	3734.56	0.526221	0.205584	2.55964	0.0104781	0.186075	chr16	46387706	46498525	-	110820	2129.34	1866.75	1883.25	5748.02	6750.62	7043.55	2648.75	3788.81	3471.55	910.472	1769.95	1402.9	5243.57	6396.76	6064.41	2872.01	4082.12	3149.23
ENSMUSG00000025486	Sirt3	447.421	-0.317522	0.124037	-2.55989	0.0104705	0.186075	chr7	140863666	140882309	-	18644	413.742	431.325	402.089	636.168	710.719	725.005	90.9776	95.4361	98.3408	526.446	468.024	558.912	903.048	818.432	841.578	94.519	93.1129	145.702
ENSMUSG00000029672	Fam3c	934.293	0.250008	0.097616	2.56114	0.0104329	0.186075	chr6	22306520	22356243	-	49724	1245.32	1167.37	1159.49	1271.47	1053.57	1037.01	774.609	763.488	828.195	928.275	1003.84	1072.04	783.296	713.363	678.797	801.704	753	782.431
ENSMUSG00000032606	Nicn1	2039	-0.382884	0.149593	-2.55951	0.0104821	0.186075	chr9	108290429	108296498	+	6070	2600.43	2615.89	2769.49	2169.9	1911.12	1609.62	896.779	920.958	1033.17	4001.33	2890.79	3520.2	2229.16	1896.08	2342.42	1167.25	898.742	1228.71
ENSMUSG00000033857	Engase	310.771	-0.350414	0.136873	-2.56014	0.0104631	0.186075	chr11	118476829	118489209	+	12381	170.413	188.596	218.277	124.637	121.814	127.146	558.863	676.005	555.685	271.277	247.013	217.691	136.439	151.382	151.386	600.139	519.543	557.568
ENSMUSG00000031916	Cog8	1051.99	-0.241849	0.0945575	-2.55769	0.010537	0.186615	chr8	107046289	107056689	-	10401	559.576	693.263	744.275	592.891	594.551	578.02	1979.41	1851.46	1853.07	822.307	782.825	755.871	668.452	659.446	675.542	1679.71	1744.85	1700.24
ENSMUSG00000035069	Oma1	268.547	-0.362539	0.141752	-2.55756	0.0105409	0.186615	chr4	103313812	103371868	+	58057	226.944	237.491	236.33	203.401	184.738	216.419	314.523	284.718	291.468	312.816	244.227	342.949	263.062	240.553	260.45	317.721	282.038	374.006
ENSMUSG00000025016	Tm9sf3	5699.57	0.421016	0.1648	2.55471	0.0106275	0.187261	chr19	41210844	41263997	-	53154	5980.83	4988.18	4400	6363.41	5325.95	6626.04	6464.61	7272.23	6699.02	2754.31	4745.24	3980.63	4655.61	4516.58	4839.48	7418.04	8189.89	7372.29
ENSMUSG00000030088	Aldh1l1	893.923	-0.891185	0.348777	-2.55517	0.0106137	0.187261	chr6	90486427	90600203	+	113777	204.004	217.409	260.948	73.5705	53.2434	60.4171	2157.47	2126.63	1340.04	569.681	224.726	470.799	119.752	68.4331	185.57	3786.46	2021.49	2149.96
ENSMUSG00000031600	Vps37a	1444.37	0.522426	0.204513	2.55449	0.0106343	0.187261	chr8	40511783	40550757	+	38975	612.83	419.974	430.81	2372.43	2642	2411.27	974.76	1204.08	1348.33	217.021	412.307	390.461	3063.49	2683.41	2776.23	1256.08	1423.68	1359.5
ENSMUSG00000046364	Rpl27a	9575.82	-0.269653	0.105515	-2.55558	0.0106012	0.187261	chr7	109519147	109522367	+	3221	13874.7	13889.7	13476.6	13268.7	11512.7	12280.9	1164.51	1078.43	1402.84	17671.1	15299	16745.8	12401.2	11555.5	12899.6	1186.61	1446.62	1210.36
ENSMUSG00000001542	Ell2	86.4091	0.667091	0.261287	2.5531	0.0106769	0.187509	chr13	75706757	75772364	+	65608	96.6764	76.8352	48.4148	179.166	190.386	137.066	38.9904	34.9932	28.4359	40.6915	45.5023	53.5588	182.573	163.133	146.503	28.4696	36.4355	27.5342
ENSMUSG00000019494	Cops6	2627.23	-0.250334	0.0980488	-2.55315	0.0106753	0.187509	chr5	138161071	138164646	+	3576	4425	4513.2	4576.43	1454.96	1186.68	1222.77	1684.39	1522.21	1725.11	5687.48	4943.04	5444	1311.38	1367.97	1224.11	1528.25	1634.2	1839.06
ENSMUSG00000041560	Nop53	5532.47	-0.283646	0.111144	-2.55206	0.0107089	0.18782	chr7	15936183	15946074	-	9892	4982.11	5449.19	5599.71	5857.94	5078.29	5387.94	4212.26	4943.59	5255.9	7233.76	5952.44	6326.85	6732.62	5825.8	7055.75	4401.4	4882.35	4406.62
ENSMUSG00000018669	Cdk5rap3	1987.18	-0.278533	0.109228	-2.55	0.0107722	0.188033	chr11	96907426	96916496	-	9071	1557.47	1898.18	1884.07	1206.56	1359.32	1386.89	2329.03	2489.29	2876.76	2359.26	1969.6	2146.67	1536.16	1560.83	1414.57	2596.43	2511.35	2686.88
ENSMUSG00000020646	Mboat2	3230.97	0.255705	0.100305	2.54928	0.0107947	0.188033	chr12	24830879	24964397	+	133519	2593.06	2289.34	2241.03	3997.04	3827.07	4290.52	3494.84	3473.87	3600.69	1701.41	2230.54	2036.1	3860.53	3528.1	4054.06	3694.21	3584.17	3660.9
ENSMUSG00000022761	Lztr1	2753.09	-0.255803	0.100343	-2.5493	0.0107941	0.188033	chr16	17508688	17526333	+	17646	2272.72	2544.29	2753.08	1700.78	1755.42	1814.32	3437.65	3472.28	3608.99	3277.36	2673.49	3086.54	2171.24	1925.11	2326.96	3473.29	3460.02	3802.02
ENSMUSG00000031309	Rps6ka3	4205.34	0.505577	0.198204	2.55078	0.0107481	0.188033	chrX	159210307	159368244	+	157938	890.57	669.689	616.263	2066.03	2238.64	2166.9	8900.21	11185.1	9779.57	331.466	684.392	518.311	2304.74	2417.28	2265.1	9342.58	10478.6	8840.78
ENSMUSG00000057594	Arl16	763.929	-0.274523	0.107703	-2.54888	0.0108068	0.188033	chr11	120464866	120467607	-	2742	879.1	721.204	812.384	1113.08	1022.11	1210.15	148.164	160.651	183.648	1006.27	969.478	943.327	1420.34	1370.04	1289.23	185.622	171.382	144.555
ENSMUSG00000096146	Kcnj11	1014.89	-0.568847	0.223133	-2.54936	0.010792	0.188033	chr7	46093953	46100764	-	6812	1012.64	999.731	1346.59	714.932	703.458	675.409	595.254	666.462	841.228	1986.25	1151.49	1844.32	859.859	643.547	787.861	1281.13	802.93	1354.91
ENSMUSG00000019916	P4ha1	2657.27	0.295167	0.115847	2.54791	0.0108371	0.188311	chr10	59323296	59373304	+	50009	1097.85	1223.25	1322.79	948.626	852.701	1055.95	6820.72	6970.01	6438.36	894.365	957.406	1117.82	995.316	807.372	971.803	4979.9	5311.48	5065.15
ENSMUSG00000003549	Ercc1	700.339	-0.259151	0.101809	-2.54546	0.0109133	0.188593	chr7	19344778	19356524	+	11747	1001.99	1134.19	1081.54	499.414	561.476	568.101	345.715	310.167	387.439	1442	1201.63	1205.94	639.986	602.764	599.848	345.051	334.667	344.178
ENSMUSG00000050545	Fam228b	68.3923	-0.610355	0.239743	-2.54587	0.0109006	0.188593	chr12	4739888	4769267	-	29380	48.3382	37.5445	33.6442	98.671	77.445	74.8451	46.7885	49.3086	48.578	67.8191	58.503	56.1504	142.328	98.1565	97.6687	66.0494	66.1236	63.0992
ENSMUSG00000056459	Zbtb25	817.231	0.32836	0.128979	2.54585	0.0109012	0.188593	chr12	76347782	76369602	-	21821	820.111	877.493	842.746	998.827	1160.87	1273.27	460.087	564.663	470.377	570.529	762.396	691.082	1103.29	1296.08	1129.7	546.616	600.511	541.506
ENSMUSG00000058833	Rex1bd	847.829	-0.289888	0.113901	-2.54509	0.010925	0.188593	chr8	70504292	70506752	-	2461	1147.83	1078.31	1054.46	1200.5	1097.94	1280.48	146.864	135.201	145.734	1531.87	1141.27	1336.38	1176.91	1273.96	1121.56	136.654	132.247	122.757
ENSMUSG00000079426	Arpc4	3056.55	-0.251008	0.0985682	-2.54655	0.0108795	0.188593	chr6	113378115	113390448	+	12334	5016.52	4972.46	5279.68	2737.69	2879.98	2358.97	1004.65	1080.02	1180.09	6671.71	5408.27	6089.29	2295.9	2361.29	2160.11	1180.92	1117.35	1222.98
ENSMUSG00000002981	Clptm1	3663.57	-0.283153	0.111286	-2.54437	0.0109476	0.188735	chr7	19631571	19665033	-	33463	2784.77	3096.11	3557.26	1158.09	1111.66	1183.09	6926	6503.97	6640.96	4361.62	3288.24	3833.78	1232.86	1304.38	1344.57	5544.74	5716.32	6355.81
ENSMUSG00000002014	Ssr4	1189.19	-0.311219	0.122363	-2.54341	0.0109775	0.189003	chrX	73787028	73790830	+	3803	1858.15	1740.14	1632.97	1447.17	1394.01	1435.58	157.261	152.698	172.985	2480.49	1936.17	2073.25	1591.13	1452.99	1308.76	151.458	209.167	211.096
ENSMUSG00000025207	Sema4g	2685.64	-0.414273	0.162911	-2.54293	0.0109926	0.189015	chr19	44989101	45003397	+	14297	2557.83	2456.98	2837.6	2592.28	2852.56	2883.79	1537.52	1469.72	1767.76	4253.96	2653.99	3555.62	3923.35	3147.23	3806.64	2235.43	1640.95	2168.32
ENSMUSG00000026893	Gca	498.45	0.379026	0.149191	2.54054	0.0110682	0.190067	chr2	62664285	62694109	+	29825	615.288	529.115	429.989	688.966	789.777	790.833	244.34	262.449	292.653	331.466	466.166	413.785	810.78	771.427	737.398	267.614	283.387	246.661
ENSMUSG00000058704	Memo1	2097.33	0.317726	0.125106	2.53966	0.011096	0.190295	chr17	74199036	74295521	-	96486	2854.41	2787.02	2761.29	3205.08	3062.3	3627.73	664.137	846.2	792.65	1973.54	2536.99	2232.19	2651.23	2921.19	2588.22	670.743	877.15	699.828
ENSMUSG00000032288	Imp3	935.934	-0.253656	0.0999386	-2.53812	0.011145	0.190888	chr9	56937475	56938398	+	924	1494.39	1608.3	1587.84	850.821	723.626	732.219	321.021	318.12	328.198	1936.24	1640.87	2013.64	769.554	747.925	780.535	354.162	346.812	292.551
ENSMUSG00000007038	Neu1	382.516	-0.323814	0.127762	-2.53452	0.0112603	0.191356	chr17	34931253	34935953	+	4701	483.382	542.212	471.839	395.55	371.09	371.52	183.255	187.691	181.279	691.755	520.955	659.983	372.998	333.179	423.231	239.145	211.866	244.366
ENSMUSG00000020485	Supt4a	1258.35	-0.276024	0.108922	-2.53414	0.0112723	0.191356	chr11	87737552	87743623	+	6072	1886.01	1882.46	1852.89	1328.6	1497.27	1572.65	210.548	248.134	245.26	2446.58	1954.74	2404.1	1550.89	1508.98	1363.29	226.618	259.097	212.243
ENSMUSG00000028630	Dyrk2	5505.86	0.378716	0.149449	2.53408	0.0112742	0.191356	chr10	118855603	118870209	-	14607	3385.31	3142.39	2757.18	8774.79	9670.94	10576.6	3841.86	4635.01	4446.66	1789.58	2889.86	2462.84	9437.84	8596.99	9162.13	4689.51	4130.7	4715.23
ENSMUSG00000029265	Dr1	2422.97	0.377517	0.148961	2.53433	0.0112663	0.191356	chr5	108268897	108280526	+	11630	2886.37	2922.36	2602.91	3945.11	4687.84	4209.36	822.698	917.777	1002.36	1850.62	2653.99	1971.31	3460.05	3953.91	2882.85	858.643	1021.54	963.697
ENSMUSG00000030083	Abtb1	425.594	-0.359182	0.141617	-2.53629	0.0112032	0.191356	chr6	88835914	88841984	-	6071	399.814	413.863	434.913	357.466	390.452	422.92	283.33	330.845	398.102	596.809	447.594	556.321	466.248	472.81	560.781	373.521	352.21	402.688
ENSMUSG00000038658	Ric1	2133.73	0.315141	0.124286	2.53561	0.0112251	0.191356	chr19	29522282	29606829	+	84548	1221.56	1245.95	1308.02	3036.3	3099.41	3857.68	1742.87	1996.2	1954.97	827.394	1090.2	1117.82	3144.96	2888.7	3275.16	2144.33	2156.44	2299.11
ENSMUSG00000058569	Tmed9	1825.17	-0.176503	0.0696325	-2.53478	0.0112519	0.191356	chr13	55573732	55597697	+	23966	3254.23	3109.21	3134.65	1197.03	1064.87	1006.35	1052.74	1040.25	996.441	3589.33	3462.82	3681.74	1065.99	1105.99	1025.52	1023.77	1056.63	985.495
ENSMUSG00000036402	Gng12	967.057	0.392877	0.155129	2.53259	0.0113223	0.191925	chr6	66896397	67021350	+	124954	1215.01	911.545	768.893	1889.46	1865.13	1813.41	345.715	376.972	281.989	716.34	713.179	775.739	1632.36	1860.83	1422.71	281.28	272.591	263.87
ENSMUSG00000025477	Inpp5a	1173.08	0.226593	0.0894926	2.53197	0.0113424	0.192018	chr7	139389109	139579652	+	190544	1344.46	1303.58	1379.41	1840.13	1789.3	1960.4	536.768	620.334	510.661	1163.95	1186.77	1091.91	1512.61	1719.12	1604.21	498.787	573.521	479.554
ENSMUSG00000030868	Dctn5	2720.3	-0.207736	0.0821026	-2.5302	0.0113997	0.192128	chr7	122133041	122149044	+	16004	4349.62	4316.74	4317.94	2431.29	2532.29	2217.4	1168.41	1051.39	1287.91	5172.91	4711.81	5109.69	2325.35	2185.02	2059.99	1228.75	1295.48	1203.47
ENSMUSG00000049299	Trappc1	1941.37	-0.24062	0.0950686	-2.53102	0.0113732	0.192128	chr11	69323980	69325793	+	1814	3189.5	3404.33	3257.74	1750.11	1765.91	1681.76	523.771	461.274	555.685	4137.82	3652.26	3848.46	1693.22	1706.68	1742.57	464.624	624.801	484.143
ENSMUSG00000057788	Ddx49	1663.96	-0.252852	0.0999092	-2.53081	0.0113798	0.192128	chr8	70292866	70302489	-	9624	1250.24	1577.74	1589.48	589.429	592.938	575.315	2637.05	2882.17	2936.01	1915.89	1751.37	1595.53	725.383	720.275	758.56	2572.51	2690.83	2590.51
ENSMUSG00000078879	Zfp973	22.2626	-2.59149	1.02432	-2.52997	0.0114073	0.192128	chr2	176670522	176719085	+	48564	0.819292	0	1.64118	33.7559	41.1426	39.6769	12.9968	36.5838	5.92414	0.847739	8.35757	6.04697	60.8576	51.8432	61.0429	11.3878	9.44624	18.3561
ENSMUSG00000002808	Epdr1	625.427	0.407834	0.161277	2.52879	0.0114457	0.192258	chr13	19591706	19619927	-	28222	1007.73	1128.95	1235.81	438.826	393.679	383.243	570.56	629.878	622.035	852.826	978.764	710.95	286.62	347.004	244.172	404.268	582.968	439.4
ENSMUSG00000031012	Cask	7177.97	0.426648	0.168722	2.5287	0.0114487	0.192258	chrX	13517080	13851367	-	334288	2651.23	2398.48	2145.02	4028.2	3965.83	4711.63	12570.5	13990.9	14175.3	1310.61	2056.89	1986	4150.1	3200.46	4116.73	20011.8	15041.1	16692.6
ENSMUSG00000057396	Zfp759	336.705	0.929848	0.367764	2.52838	0.0114589	0.192258	chr13	67121660	67141787	+	20128	26.2173	19.2088	9.84708	270.912	204.906	274.131	617.348	723.723	540.282	4.2387	8.35757	16.4132	393.611	315.207	390.675	839.283	771.892	634.434
ENSMUSG00000005262	Ufd1	2790.75	-0.242242	0.0958274	-2.5279	0.0114748	0.192279	chr16	18811779	18835261	+	23483	2513.59	2725.03	2686.61	1553.64	1781.23	1796.28	3455.85	3138.26	3899.27	3272.27	3057.94	3043.35	2330.26	1945.16	2152.78	3532.51	3690.78	3658.61
ENSMUSG00000026036	Nif3l1	2256.02	-0.203072	0.0803612	-2.52699	0.0115045	0.192532	chr1	58445151	58481816	+	36666	1782.78	2070.19	2117.12	811.872	732.5	833.215	3749.58	3812.67	4114.91	2298.22	2257.47	2315.99	948.201	951.15	957.967	3539.34	3493.76	3821.52
ENSMUSG00000048758	Rpl29	6171.93	-0.22209	0.0879344	-2.52564	0.0115489	0.193029	chr9	106429454	106431568	+	2115	9707.79	9304.05	9823.28	7943.01	7134.62	7265.38	804.502	766.67	922.981	11726.8	10343	11563.5	7171.38	6904.13	7145.28	793.732	963.516	811.112
ENSMUSG00000002103	Acp2	3070.5	-0.240069	0.0950861	-2.52475	0.011578	0.19327	chr2	91202885	91214098	+	11214	1786.06	1994.22	2039.17	1322.54	1199.59	1404.92	5939.54	5751.61	5508.27	2304.16	2207.33	2360.91	1921.92	1676.26	2084.41	5618.76	5049.69	5099.57
ENSMUSG00000016833	Mrps18c	749.47	-0.268205	0.10628	-2.52357	0.0116171	0.193589	chr5	100798627	100804471	+	5845	1158.48	1175.23	1170.98	770.326	782.517	858.464	163.76	151.107	186.018	1467.44	1359.5	1393.39	816.67	857.141	658.45	167.401	192.973	160.616
ENSMUSG00000030092	Cntn6	64.1067	-1.23516	0.489504	-2.52328	0.0116265	0.193589	chr6	104492790	104863406	+	370617	9.8315	10.4775	5.74413	23.3694	15.3276	19.8384	154.662	100.208	87.6773	12.7161	12.072	36.2818	28.4657	24.8847	51.276	203.842	125.5	231.746
ENSMUSG00000046079	Lrrc8d	3157.02	-0.170437	0.0675738	-2.52224	0.0116609	0.193917	chr5	105699969	105832436	+	132468	3274.71	3081.27	3422.68	3894.91	4116.68	3986.63	1893.63	1940.53	2055.68	3852.13	3517.61	3635.09	3900.78	3611.74	3803.38	2362.98	2146.99	2328.94
ENSMUSG00000020388	Pdlim4	284.15	-0.421019	0.166989	-2.52124	0.0116941	0.193977	chr11	54054928	54069014	-	14087	326.078	422.594	425.886	187.821	228.301	243.472	141.665	108.161	162.322	567.138	417.878	586.556	296.435	295.852	269.403	143.487	147.091	144.555
ENSMUSG00000041881	Ndufa7	2540.3	-0.261696	0.10379	-2.5214	0.0116888	0.193977	chr17	33824572	33838317	+	13746	3625.37	3361.54	3197.02	3248.35	3630.23	3848.66	259.936	232.228	263.032	4560.84	3664.33	3983.22	3775.13	3903.45	3442.01	232.312	236.156	261.575
ENSMUSG00000026179	Pnkd	1676.43	-0.226127	0.0897475	-2.51959	0.0117493	0.194647	chr1	74284930	74353694	+	68765	2217.82	2360.94	2449.46	881.98	957.575	1024.39	1381.56	1476.08	1584.12	3014.56	2584.35	2620.93	959.98	1022.35	1054.82	1581.77	1566.73	1436.37
ENSMUSG00000021520	Uqcrb	1721.75	-0.290015	0.115168	-2.51819	0.0117959	0.194929	chr13	66900617	66905378	-	4762	2516.86	2536.44	2350.99	1823.68	2237.84	2173.21	245.64	211.55	266.586	2910.29	2927.01	3215.26	2381.3	2478.8	1912.68	264.198	260.446	278.784
ENSMUSG00000022686	B3gnt5	2789.06	0.762953	0.302938	2.51851	0.0117853	0.194929	chr16	19760208	19772753	+	12546	1715.6	731.681	662.216	6426.6	6339.19	6720.73	1330.87	1746.48	1430.09	336.553	782.825	713.542	6006.25	5588.01	5226.9	1469.03	1450.67	1525.85
ENSMUSG00000002660	Clpp	1308.73	-0.254672	0.101212	-2.51622	0.0118622	0.195778	chr17	56990305	56996188	+	5884	1649.23	1861.51	1777.4	1290.51	1297.2	1543.79	495.178	453.321	528.434	2309.24	1913.88	2084.48	1707.94	1636.86	1535.84	466.901	500.65	504.794
ENSMUSG00000027406	Idh3b	2751.34	-0.288062	0.114587	-2.51392	0.0119398	0.196487	chr2	130279309	130284547	-	5239	3115.77	3476.8	3757.48	1266.28	1197.98	1353.52	3089.34	2546.55	3420.6	4348.9	3991.2	4296.8	1587.21	1458.52	1738.5	3186.32	2883.8	2808.49
ENSMUSG00000029993	Nfu1	768.799	-0.267733	0.106489	-2.51419	0.0119308	0.196487	chr6	87009236	87028461	+	19226	1220.74	1261.67	1133.23	675.117	655.862	523.915	336.617	308.577	393.363	1513.21	1418.93	1420.17	674.342	643.547	603.918	341.635	367.054	346.472
ENSMUSG00000036246	Gmip	2059.95	-0.398913	0.158719	-2.51332	0.01196	0.196487	chr8	69808679	69821870	+	13192	956.114	1162.13	1225.96	889.77	1080.2	1243.51	3281.69	4036.94	3484.58	1653.09	1299.14	1456.45	1304.51	1126.03	1298.99	4625.74	3580.12	3374.09
ENSMUSG00000063457	Rps15	21411.2	-0.243247	0.0967887	-2.51318	0.0119649	0.196487	chr10	80292453	80294114	+	1662	33876.1	32014.1	32221.3	27093	23497.3	25986.6	2695.54	2691.3	3261.83	41980.1	35268	38881.1	25427.7	25118.4	26520.3	2910.73	3211.72	2746.54
ENSMUSG00000023939	Mrpl14	561.563	-0.326024	0.129791	-2.51191	0.0120079	0.196947	chr17	45686322	45698495	+	12174	816.834	850.427	812.384	662.134	762.349	599.662	80.5802	103.389	91.2318	1074.09	942.548	1091.05	657.655	687.787	526.597	107.046	109.306	133.082
ENSMUSG00000045969	Ing1	5186.73	0.241545	0.096209	2.51063	0.0120517	0.197335	chr8	11555571	11563251	+	7681	5866.95	5262.34	6056.78	9198.91	8606.88	10710.1	1915.73	2117.09	2148.09	4600.68	5170.55	4766.74	6977.03	7161.28	7318.64	1716.15	1797.48	1969.84
ENSMUSG00000052783	Grk4	79.6125	0.609405	0.242758	2.51034	0.0120615	0.197335	chr5	34660379	34755305	+	94927	58.1697	53.2608	52.5178	154.931	183.125	199.286	20.7949	22.2684	27.2511	33.0618	43.6451	31.0987	142.328	179.032	136.736	22.7757	33.7366	39.0068
ENSMUSG00000019738	Polr2i	1434.46	-0.256407	0.10216	-2.50986	0.012078	0.19736	chr7	30231948	30233390	+	1443	1963.84	1738.4	1795.45	2011.5	2084.56	2293.14	155.962	147.926	144.549	2438.1	1993.74	2134.58	2176.15	2167.74	2062.44	198.148	165.984	147.996
ENSMUSG00000058748	Zfp958	472.559	0.730898	0.291461	2.5077	0.0121518	0.198319	chr8	4613167	4630231	+	17065	98.315	48.8952	44.3119	711.47	613.913	873.793	544.566	561.482	561.609	20.3457	42.7165	52.695	880.472	756.22	966.92	587.612	607.258	533.475
ENSMUSG00000027163	Commd9	782.157	-0.293967	0.117261	-2.50695	0.0121777	0.198495	chr2	101886247	101901646	+	15400	1299.4	1185.71	1209.55	791.965	676.837	564.494	210.548	259.268	272.511	1616.64	1422.64	1490.14	736.181	734.1	725.19	284.696	291.484	307.465
ENSMUSG00000022449	Adamts20	381.228	0.495593	0.197798	2.50555	0.0122261	0.198681	chr15	94270163	94465418	-	195256	134.364	170.26	107.497	596.354	724.433	629.42	426.295	524.898	348.34	110.206	105.863	76.019	659.618	592.395	569.734	368.966	377.849	339.589
ENSMUSG00000024935	Slc1a1	1241.79	-0.516994	0.2063	-2.50603	0.0122097	0.198681	chr19	28835049	28913960	+	78912	476.009	532.608	583.44	264.854	302.519	308.398	2240.65	2207.75	2661.12	800.266	585.03	892.359	484.898	282.027	508.691	3311.58	2514.05	3395.89
ENSMUSG00000038936	Sccpdh	1075.54	0.196352	0.0783745	2.50531	0.0122344	0.198681	chr1	179668210	179687189	+	18980	1562.39	1478.21	1449.16	1003.16	914.012	1015.37	1041.04	870.059	1048.57	1287.72	1352.07	1279.37	759.738	725.114	738.212	955.439	940.575	939.605
ENSMUSG00000045205	Dpy19l4	1940.79	0.703776	0.281003	2.50451	0.0122619	0.198882	chr4	11261315	11322137	-	60823	607.095	379.811	366.804	1710.3	1945.8	2280.52	3141.33	3806.31	3357.8	131.4	420.664	279.888	2147.68	2151.84	2338.35	3280.84	3500.51	3087.27
ENSMUSG00000046179	E2f8	1919.87	0.478581	0.191138	2.50385	0.0122849	0.19901	chr7	48866429	48881596	-	15168	1903.21	2332.12	2664.46	1981.21	2219.28	2626.79	1659.69	2121.86	1907.57	1375.03	2123.75	1453.86	1432.12	1902.3	1570.02	1535.08	2090.32	1658.94
ENSMUSG00000019944	Rhobtb1	620.42	0.241542	0.0965107	2.50275	0.0123234	0.199015	chr10	69151434	69291791	+	140358	648.06	643.495	606.416	636.168	640.534	692.542	725.222	661.69	663.504	508.644	558.1	539.044	565.387	593.086	548.572	719.711	651.79	565.599
ENSMUSG00000022899	Slc15a2	1314.27	-0.635075	0.253773	-2.50254	0.0123307	0.199015	chr16	36750177	36784962	-	34786	516.154	412.989	590.825	1004.02	819.626	1497.8	1501.13	1388.59	1795.02	715.492	954.62	691.082	1445.86	2174.65	1465.03	2159.13	2925.63	1599.28
ENSMUSG00000043987	Cep164	1825	0.379441	0.15161	2.50274	0.0123235	0.199015	chr9	45766946	45828691	-	61746	1290.38	1618.78	1702.72	1546.71	1798.98	2124.52	2300.43	2780.37	2343.59	1199.55	1284.28	1061.67	1139.61	1188.25	1185.05	2948.31	3076.77	2260.1
ENSMUSG00000023266	Frs3	427.343	-0.498682	0.199327	-2.50183	0.0123555	0.19903	chr17	47689030	47704286	+	15257	430.128	362.348	525.178	567.791	463.863	579.824	100.075	73.1676	93.6015	665.475	505.168	691.082	763.665	654.607	933.55	95.6578	68.8226	118.168
ENSMUSG00000027574	Nkain4	334.045	-0.438813	0.175413	-2.50161	0.0123631	0.19903	chr2	180934772	180954699	-	19928	431.767	309.96	400.448	351.407	340.435	372.422	88.3783	77.9394	71.0897	562.899	429.022	556.321	703.789	465.207	551.014	107.046	90.414	103.253
ENSMUSG00000052133	Sema5b	4451.01	0.318992	0.127535	2.50121	0.012377	0.19903	chr16	35541145	35664732	+	123588	2444.77	2945.06	3225.74	1755.31	1910.31	2035.24	8779.34	10418.4	8537.87	2402.49	2184.11	2319.44	1832.6	2028.8	2173.94	8391.7	9419.25	7313.78
ENSMUSG00000002881	Nab1	2739.86	0.415161	0.166128	2.49904	0.0124529	0.199871	chr1	52457294	52500679	-	43386	1886.83	1479.95	1321.97	5775.72	5179.94	6212.14	966.962	1219.99	1158.76	879.953	1372.5	1264.68	5963.06	5252.76	5880.47	1172.95	1071.47	1257.4
ENSMUSG00000071266	Zfp946	1048	0.430226	0.17217	2.49885	0.0124596	0.199871	chr17	22424222	22456689	+	32468	168.774	110.887	112.421	2120.56	2392.73	2331.02	497.778	690.321	620.85	81.383	103.077	107.118	2607.06	2525.11	2484.85	646.829	620.753	642.465
ENSMUSG00000022193	Psmb5	1333.4	-0.277105	0.110944	-2.49771	0.0124999	0.200081	chr14	54614119	54618022	-	3904	2078.54	2432.53	2456.85	573.85	510.653	458.088	855.19	820.75	995.256	2765.33	2884.29	2793.7	506.492	602.764	489.971	881.418	974.312	921.249
ENSMUSG00000074212	Dnajb14	1652	0.546994	0.219007	2.49762	0.0125032	0.200081	chr3	137867675	137916557	+	48883	1033.13	650.48	585.081	3239.7	3030.03	3026.27	1281.48	1453.81	1315.16	343.334	643.533	566.687	3070.36	2309.44	2910.53	1520.28	1284.69	1471.93
ENSMUSG00000052144	Ppp4r2	3241.41	0.520441	0.208416	2.49713	0.0125203	0.200112	chr6	100833622	100869934	+	36313	2985.5	2498.89	2102.35	5266.78	4937.12	5358.18	2449.9	2926.71	2895.72	1061.37	2431.12	1797.68	4458.31	4273.26	4189.99	2854.93	2991.76	2865.85
ENSMUSG00000030720	Cln3	342.274	-0.273675	0.10965	-2.49589	0.0125641	0.200569	chr7	126571207	126585817	-	14611	360.488	371.079	355.315	389.491	394.485	440.955	217.047	209.959	219.193	469.648	415.092	428.471	436.801	425.806	437.881	177.65	174.081	237.483
ENSMUSG00000026811	St6galnac6	751.107	-0.243237	0.0975168	-2.49431	0.0126202	0.20122	chr2	32599709	32620806	+	21098	861.076	796.293	837.002	987.575	946.281	1100.13	196.252	225.865	189.573	1024.92	929.547	997.749	1187.7	1247.69	1365.73	232.312	203.769	190.445
ENSMUSG00000027763	Mbnl1	1446.9	0.759831	0.304843	2.49253	0.0126837	0.201987	chr3	60472830	60629750	+	156921	956.114	520.384	370.907	2707.39	2863.85	3290.48	857.789	1048.21	1001.18	193.285	519.098	379.231	2896.63	2861.75	2941.45	784.622	1041.78	809.965
ENSMUSG00000029165	Agbl5	2106.22	0.249068	0.0999641	2.49158	0.0127178	0.202285	chr5	30888694	30906965	+	18272	2285.82	2500.64	2528.24	2787.02	3005.03	3502.39	1280.19	1539.7	1491.7	2231.25	2011.39	1911.7	2334.18	2349.53	2280.56	1306.18	1308.98	1257.4
ENSMUSG00000018287	Spag7	1769.63	-0.216328	0.0868835	-2.48986	0.0127794	0.203011	chr11	70663771	70669416	-	5646	2865.06	3069.92	3155.99	1487.85	1439.19	1280.48	645.941	609.2	719.191	3566.44	3419.17	3575.48	1318.25	1389.4	1279.46	638.858	754.349	639.023
ENSMUSG00000061718	Ppp1r1b	681.686	-0.642514	0.258096	-2.48944	0.0127943	0.203011	chr11	98348404	98357796	+	9393	847.967	784.069	1066.77	540.094	498.552	396.769	278.132	264.04	468.007	1642.92	950.905	1618.86	458.395	392.626	489.971	600.139	354.909	617.225
ENSMUSG00000025422	Agap2	1952.75	-0.566515	0.227617	-2.4889	0.012814	0.203078	chr10	127075284	127093169	+	17886	1950.73	1778.56	2092.5	1499.11	1314.95	1551.91	1635	1426.77	1511.84	3570.68	1901.81	3148.74	1920.94	1384.56	2086.85	2618.06	1457.42	2299.11
ENSMUSG00000024293	Esco1	1070.67	0.557788	0.224328	2.48648	0.0129013	0.203682	chr18	10566507	10610352	-	43846	235.137	163.275	130.474	2287.61	2537.13	2547.44	528.97	660.099	684.831	79.6875	155.079	125.259	2730.74	2579.72	2140.57	534.089	628.849	523.15
ENSMUSG00000029781	Fkbp9	1852.9	0.283986	0.114227	2.48616	0.012913	0.203682	chr6	56832059	56879358	+	47300	2159.65	2154.88	2198.36	1456.7	1323.82	1384.18	2681.24	2379.54	2441.93	1626.81	2035.53	1687.97	992.372	1110.83	987.267	1947.32	2601.76	2182.09
ENSMUSG00000030878	Cdr2	888.645	0.365352	0.146956	2.48613	0.012914	0.203682	chr7	120957036	120982312	-	25277	1316.6	983.142	1001.94	1765.69	1429.5	1686.27	409.399	499.449	454.974	790.093	878.473	894.951	909.919	896.542	915.644	367.827	322.521	472.671
ENSMUSG00000048701	Ccdc6	3560.79	0.286712	0.11527	2.48731	0.0128715	0.203682	chr10	70097121	70193200	+	96080	3418.09	3709.05	3866.62	3656.02	3727.04	4579.98	3715.79	4054.44	4034.34	2598.32	3330.95	3083.95	2749.39	3109.21	3178.3	3522.26	4037.59	3722.86
ENSMUSG00000054967	Zfp647	1031.6	-0.242161	0.09745	-2.48498	0.012956	0.204099	chr15	76910371	76925448	-	15078	835.678	846.061	972.399	932.181	1049.54	1045.13	946.167	1100.7	1041.46	1070.69	1038.2	1030.58	1172	1072.12	1178.54	1055.65	993.204	1188.56
ENSMUSG00000020954	Strn3	2994.34	0.574281	0.231202	2.4839	0.0129953	0.204474	chr12	51609632	51691897	-	82266	2078.54	1657.2	1363	3731.32	3798.84	4498.82	2950.27	3554.99	3165.86	614.611	1467.22	1343.29	4269.85	4280.87	4553.8	3510.87	3466.77	3592.07
ENSMUSG00000022552	Sharpin	579.634	-0.31933	0.128675	-2.48169	0.0130762	0.205481	chr15	76347040	76351111	-	4072	582.516	656.592	728.684	351.407	329.948	371.52	558.863	598.066	595.969	949.468	747.538	757.598	447.598	462.442	387.419	670.743	553.28	683.766
ENSMUSG00000059772	Slx1b	479.626	-0.282887	0.114008	-2.4813	0.0130905	0.205481	chr7	126689468	126695784	-	6317	562.034	658.338	648.266	402.474	396.099	466.204	256.037	237	281.989	859.608	711.322	701.448	526.124	497.695	536.364	313.165	296.882	282.226
ENSMUSG00000001288	Rarg	310.004	-0.308229	0.12461	-2.47355	0.0133779	0.2056	chr15	102234938	102257517	-	22580	323.62	344.885	321.671	386.894	396.099	388.653	154.662	146.335	133.886	479.82	396.52	348.996	414.224	425.806	451.718	165.124	164.634	136.524
ENSMUSG00000005267	Zfp287	1471.34	0.391692	0.158324	2.47399	0.0133613	0.2056	chr11	62700356	62731905	-	31550	789.797	665.323	577.695	2073.82	2145.87	1964.91	1685.69	1735.35	1699.04	392.503	652.819	505.354	2017.14	1771.66	1750.71	2245.68	1864.96	1945.75
ENSMUSG00000005553	Atp4a	26.2997	-0.988335	0.398723	-2.47875	0.0131843	0.2056	chr7	30712209	30725534	+	13326	13.928	21.8282	21.3353	26.8316	29.0419	40.5786	15.5962	15.906	9.47863	22.0412	45.5023	45.7842	43.1893	28.341	55.3456	9.11027	13.4946	16.0616
ENSMUSG00000022995	Enah	17352.2	0.332238	0.134336	2.47319	0.0133913	0.2056	chr1	181896384	182019990	-	123607	7356.42	6902.08	6568	13513.6	13787.6	15190.8	26908.6	30911.7	31392	4189.53	6431.61	5922.57	15471.6	13934.8	16137.3	34844.5	31312.9	31563.4
ENSMUSG00000025228	Actr1a	10967.8	-0.278099	0.1123	-2.47639	0.0132719	0.2056	chr19	46376811	46395748	-	18938	12413.1	13862.7	14718.1	4061.96	4040.85	4102.95	12335.3	11546.2	14342.3	18897.8	14413.1	16396.8	4938.3	4737.78	5212.25	14540	12606.7	14253.5
ENSMUSG00000026970	Rbms1	381.78	0.789343	0.318311	2.47978	0.0131462	0.2056	chr2	60750193	60963192	-	213000	323.62	249.715	121.447	579.908	484.031	356.19	652.44	493.086	456.159	84.7739	195.01	122.667	438.764	528.801	423.231	423.627	528.989	409.571
ENSMUSG00000028799	Zfp362	6769.06	0.261238	0.10533	2.48019	0.0131311	0.2056	chr4	128773088	128806045	-	32958	7834.89	8009.2	8695.79	10476.4	9691.91	12812	3402.56	3687.01	3915.86	7453.32	6463.18	6558.37	7427.57	7397.68	8126.03	3220.48	3411.44	3259.36
ENSMUSG00000030321	Efcab12	110.994	0.497043	0.200904	2.47404	0.0133595	0.2056	chr6	115810729	115838412	-	27684	78.652	83.8203	83.7002	178.3	229.108	165.02	90.9776	79.53	73.4594	62.7327	46.4309	64.7889	216.928	180.414	205.104	54.6616	52.629	51.6267
ENSMUSG00000034620	Rxylt1	928.257	0.26849	0.108391	2.47704	0.0132476	0.2056	chr10	122078114	122097371	-	19258	1327.25	1143.8	1107.8	1506.9	1398.04	1826.94	330.119	314.939	355.449	968.118	1004.77	998.613	1153.35	1227.65	1154.93	296.084	303.629	290.257
ENSMUSG00000038555	Reep2	1261.61	-0.412931	0.166746	-2.47641	0.0132712	0.2056	chr18	34840589	34847463	+	6875	1690.2	1514.88	1795.45	1028.26	852.701	960.361	717.424	701.455	723.93	2592.39	1776.45	2288.34	1250.53	894.468	1356.78	954.301	721.962	889.126
ENSMUSG00000039286	Fndc3b	939.663	0.565898	0.228313	2.47861	0.0131896	0.2056	chr3	27416162	27711307	-	295146	258.896	351.871	315.927	680.311	637.307	707.872	2040.5	2435.21	1859	147.507	279.514	199.55	584.037	575.114	648.683	1948.46	2080.87	1163.32
ENSMUSG00000041144	Dnah7b	67.3264	0.84323	0.340783	2.47439	0.0133465	0.2056	chr1	46066315	46373550	+	307236	27.8559	21.8282	16.4118	94.3433	85.5121	107.308	81.8799	69.9864	55.6869	15.2593	10.2148	11.2301	128.586	107.834	157.084	64.9107	83.6667	72.2773
ENSMUSG00000042599	Kdm7a	4166.91	0.634449	0.256232	2.47608	0.0132834	0.2056	chr6	39136623	39206789	-	70167	684.109	354.49	336.442	5605.2	5701.08	7207.67	5930.44	7504.45	6843.57	185.655	361.233	339.494	5023.7	4438.47	5366.08	6886.22	6687.93	5548.14
ENSMUSG00000046460	Sh2d7	33.0481	-0.739415	0.298139	-2.4801	0.0131345	0.2056	chr9	54534146	54545020	+	10875	27.8559	37.5445	41.0295	22.5039	34.6889	33.3647	14.2965	27.0402	22.5117	76.2965	49.2168	51.8311	34.3551	26.2672	35.8118	19.3593	20.2419	20.6507
ENSMUSG00000050192	Eif5a2	820.537	0.562608	0.227492	2.47309	0.0133951	0.2056	chr3	28781276	28798846	+	17571	888.932	676.674	560.463	1543.25	1484.36	1769.23	263.835	394.469	385.069	295.861	615.674	528.678	1468.44	1533.87	1384.45	332.525	338.715	305.171
ENSMUSG00000050856	Atp5k	2542.88	-0.383921	0.155168	-2.47422	0.0133526	0.2056	chr5	108433244	108434448	-	1205	3478.71	3473.3	3143.68	3163.53	3571.34	4228.29	179.356	120.886	212.084	4633.74	4017.2	4522.27	3428.64	4000.91	2939.01	220.924	234.806	203.065
ENSMUSG00000062647	Rpl7a	22794.5	-0.30785	0.12437	-2.47528	0.0133131	0.2056	chr2	26910764	26913318	+	2555	35293.5	34985.4	36545.8	23994.4	19532.3	22043.2	5957.73	5328.51	7152.81	47190.3	39431	45612.3	23370.3	20535.4	25305.1	6095.91	6478.77	5448.33
ENSMUSG00000066415	Msl2	3443.86	0.404458	0.163278	2.47711	0.013245	0.2056	chr9	101074101	101104800	+	30700	2707.76	2320.77	2140.92	4453.18	4813.69	5057.9	3203.71	3467.51	3530.79	1259.74	2310.4	1847.78	4585.91	4842.16	4343	3533.65	3697.53	3873.15
ENSMUSG00000078453	Abracl	6204.63	-0.268309	0.108466	-2.47368	0.013373	0.2056	chr10	18011260	18023288	-	12029	7589.92	7112.5	7172.78	8037.36	8882.77	10223.1	913.675	889.146	1093.6	8427.38	8273.06	9645.77	10470.5	10162.7	9441.3	1054.51	1079.57	1213.8
ENSMUSG00000020454	Eif4enif1	3901.72	0.272101	0.110046	2.47261	0.0134129	0.205634	chr11	3202392	3244588	+	42197	3962.1	4182.28	4535.4	3992.71	4217.52	5290.55	3539.03	4259.63	3863.73	3363.83	3739.55	3397.53	3282.38	3700.91	3516.07	3736.35	3883.75	3767.6
ENSMUSG00000054428	Atpif1	6062.13	-0.306123	0.12384	-2.47192	0.0134389	0.205792	chr4	132530555	132533659	-	3105	9245.71	8285.11	8140.25	7385.61	7863.89	8579.23	794.105	628.287	784.356	11569.9	8943.52	11224.9	8120.56	8000.45	7020.75	768.679	824.521	938.458
ENSMUSG00000008682	Rpl10	19799.9	-0.298592	0.120907	-2.4696	0.0135263	0.205931	chrX	74270812	74273135	+	2324	29944.3	29969.2	31624.7	24466.1	19837.2	21725.8	3107.54	2761.28	3752.35	40197.3	33738.6	38650.5	22683.2	19871.9	24418.8	3240.98	3349.37	3059.74
ENSMUSG00000011751	Sptbn4	191.639	-0.811097	0.328379	-2.47	0.0135112	0.205931	chr7	27356383	27447686	-	91304	76.1941	86.4397	96.009	64.0496	83.092	64.0241	408.1	295.852	280.804	176.33	96.5763	180.545	129.568	81.5667	118.016	644.551	244.253	323.527
ENSMUSG00000035236	Scai	1998.14	0.456493	0.184753	2.47083	0.0134802	0.205931	chr2	39066214	39190734	-	124521	446.514	329.169	232.227	2890.02	3264.79	3545.67	1593.41	1827.6	1863.74	214.478	279.514	241.015	4488.74	3702.99	4211.15	2385.75	2163.19	2286.49
ENSMUSG00000041852	Tcf20	9757.04	0.395707	0.16018	2.4704	0.0134963	0.205931	chr15	82808436	82987872	-	179437	4490.54	4555.98	4358.15	8447.62	8455.21	9695.59	15589.7	18662.5	15848.3	2664.44	3918.77	3606.58	7746.58	6972.57	8301.84	21657.4	16547.1	14107.8
ENSMUSG00000044066	Cep68	2803.62	0.217819	0.0881999	2.46961	0.0135261	0.205931	chr11	20227037	20249429	-	22393	2017.1	2167.1	2194.26	3179.11	3352.72	3406.8	3003.56	3391.16	3222.73	1619.18	2062.46	1804.59	3201.9	3184.56	3139.23	3055.36	3343.97	3119.4
ENSMUSG00000029017	Pmpcb	2880.83	-0.210507	0.0853066	-2.46765	0.0136003	0.206816	chr5	21737141	21757152	+	20012	2824.92	3202.63	3236.41	1659.23	1619.89	1752.1	3580.62	3352.99	4004.72	3669.02	3486.03	3563.39	1828.67	1787.55	1991.63	3220.48	3511.3	3563.39
ENSMUSG00000069744	Psmb3	1963.2	-0.247883	0.10047	-2.46724	0.0136159	0.206816	chr11	97703399	97713500	+	10102	3200.15	3482.91	3361.96	1338.98	1364.97	1188.5	952.666	744.401	920.612	4230.22	3790.62	3906.34	1352.61	1499.31	1291.67	837.006	964.865	909.776
ENSMUSG00000025078	Nhlrc2	2717.48	0.34209	0.138679	2.46677	0.013634	0.206853	chr19	56548261	56603503	+	55243	1135.54	1382.16	1314.59	2001.98	2248.32	2322.9	4422.81	5360.32	4648.08	868.085	1211.85	944.19	2527.55	2601.15	2667.17	4524.39	4949.83	3783.66
ENSMUSG00000090641	Zfp712	334.591	0.667481	0.270668	2.46605	0.0136613	0.207028	chr13	67038596	67061170	-	22575	62.2662	35.7982	32.8236	358.331	367.864	467.105	538.068	551.938	404.027	22.0412	24.1441	36.2818	520.234	434.792	597.407	548.894	510.097	510.53
ENSMUSG00000037525	Bcdin3d	623.861	-0.206779	0.0839346	-2.46357	0.013756	0.207984	chr15	99470079	99474730	-	4652	754.568	721.204	815.667	656.941	689.744	681.721	263.835	314.939	283.174	815.525	899.831	930.369	782.315	788.017	761.816	356.439	350.86	362.534
ENSMUSG00000041134	Cyyr1	108.042	0.932965	0.378704	2.46357	0.0137559	0.207984	chr16	85421533	85553397	-	131865	81.9292	34.9251	43.4913	296.013	240.402	192.072	58.4856	34.9932	43.8387	20.3457	38.0734	25.9156	169.812	320.046	153.014	59.2167	78.2688	53.9212
ENSMUSG00000029580	Actb	103529	-0.265413	0.107802	-2.46203	0.0138152	0.208496	chr5	142903115	142906754	-	3640	105676	123830	113377	22125.7	21263.5	22353.4	160284	140862	182782	148548	127677	135912	22105.1	23360.6	24599.5	164209	146369	178196
ENSMUSG00000031144	Syp	3580.79	-0.419753	0.170502	-2.46187	0.0138215	0.208496	chrX	7638471	7653256	+	14786	3192.78	3521.32	3901.09	1466.22	1720.73	1610.52	4651.56	3734.73	5035.52	5220.38	3652.26	5326.51	2212.47	1696.31	2180.45	5614.2	4210.32	5506.84
ENSMUSG00000068099	1500009C09Rik	862.694	-0.508613	0.206754	-2.45999	0.0138941	0.20935	chr15	82252397	82260753	+	8357	932.354	739.539	790.228	1272.34	1146.35	1350.82	113.072	100.208	113.744	1442	881.259	1179.16	1820.82	1361.75	1789.78	187.899	105.258	201.918
ENSMUSG00000003199	Mpnd	4492.67	-0.268273	0.109083	-2.45935	0.013919	0.209486	chr17	56005711	56016790	+	11080	5332.77	5741.69	5902.5	4487.8	4915.33	5622.4	1683.09	1848.28	1856.63	7579.64	5897.66	6967.83	5489.94	5780.17	6191.38	1886.96	1723.26	1960.67
ENSMUSG00000026750	Psmb7	4992.7	-0.211619	0.0860617	-2.45893	0.0139353	0.209491	chr2	38588036	38644087	-	56052	7913.54	8532.21	8297.81	3135.83	2626.67	2848.62	3163.42	2906.03	3334.11	9955	9246.25	9450.54	3057.6	2805.06	2905.64	3139.63	3535.59	3015
ENSMUSG00000007783	Cpt1c	836.37	-0.360498	0.146676	-2.45779	0.0139794	0.209675	chr7	44959372	44974851	-	15480	756.206	779.703	855.055	850.821	1104.4	1027.99	474.383	489.905	466.822	1159.71	830.185	1078.95	1292.73	1155.07	1193.19	597.861	419.683	522.003
ENSMUSG00000028381	Ugcg	3329.35	0.307964	0.125296	2.4579	0.0139754	0.209675	chr4	59189257	59222833	+	33577	3533.61	3069.92	2776.06	6102.02	5546.99	7211.28	1785.76	1845.1	1812.79	2100.7	2761.71	2715.09	4154.02	4028.56	4513.92	2005.4	2001.25	1964.11
ENSMUSG00000020381	Mrnip	326.957	-0.349611	0.142297	-2.45692	0.0140135	0.209708	chr11	50174444	50200115	+	25672	395.718	467.123	423.424	245.812	264.604	256.096	219.646	155.879	214.454	545.944	528.384	564.095	400.482	285.483	363.002	202.703	161.935	190.445
ENSMUSG00000022680	Pdxdc1	5367.97	0.260128	0.105869	2.45707	0.0140077	0.209708	chr16	13833148	13903131	-	69984	4023.54	4150.85	4290.87	4284.4	3975.51	4853.21	8611.68	9912.62	8338.82	3349.42	3543.61	3515.88	2742.52	2832.02	3084.7	8881.37	9003.61	7228.88
ENSMUSG00000026270	Capn10	1458.93	-0.222923	0.0907848	-2.45551	0.0140683	0.209856	chr1	92934376	92947941	+	13566	1730.34	1702.6	1841.4	1722.41	1635.22	1652	774.609	951.179	905.209	2204.12	1901.81	2049.06	1442.91	1587.09	1421.89	896.223	858.258	984.348
ENSMUSG00000030307	Slc6a11	415.886	-0.864921	0.352223	-2.4556	0.0140649	0.209856	chr6	114131241	114249952	+	118712	194.991	202.566	224.842	90.0156	75.0248	85.666	791.505	723.723	710.897	453.541	195.01	484.621	107.973	62.2119	144.061	1135.37	477.71	1326.23
ENSMUSG00000040322	Slc25a24	384.289	0.449621	0.183112	2.45544	0.0140712	0.209856	chr3	109123149	109168457	+	45309	350.657	313.453	316.748	356.6	350.922	340.861	601.752	655.328	575.827	211.087	325.945	182.273	297.417	342.857	285.681	408.823	562.726	438.253
ENSMUSG00000020634	Ubxn2a	3111.23	0.46099	0.18784	2.45417	0.014121	0.21036	chr12	4879032	4907705	-	28674	1833.58	1387.4	1296.53	6170.4	6406.96	7778.48	1099.53	1323.38	1548.57	796.875	1410.57	1075.5	6492.13	6545.38	6670.77	1385.9	1472.26	1307.88
ENSMUSG00000034801	Sos2	1888.06	0.575894	0.234708	2.45366	0.0141409	0.210418	chr12	69583762	69681852	-	98091	1043.78	677.547	664.678	3015.52	2951.78	3938.83	2069.09	2419.3	2127.95	313.664	703.893	583.964	1933.7	2014.97	2383.93	2366.39	2327.82	2448.25
ENSMUSG00000021770	Samd8	3620.43	0.358705	0.146254	2.45263	0.0141818	0.210788	chr14	21750531	21798726	+	48196	3257.5	2698.84	2620.14	5987.77	5647.03	6720.73	2777.42	2809	3071.08	1691.24	2679.06	2319.44	4697.81	4374.88	4455.32	3196.57	2800.13	3363.76
ENSMUSG00000073551	Spink13	40.5477	-0.968552	0.395133	-2.45121	0.0142379	0.211383	chr18	62607535	62741387	-	133853	20.4823	28.8132	27.0795	25.9661	45.9829	72.1398	6.4984	12.7248	14.2179	57.6463	36.2161	55.2865	124.66	85.7141	65.1124	13.6654	21.5914	16.0616
ENSMUSG00000022023	Wbp4	2451.14	0.264758	0.108173	2.44755	0.0143832	0.213299	chr14	79459937	79481520	-	21584	2449.68	2065.82	2120.4	2696.14	2604.09	2707.95	2572.07	2643.58	3145.72	1582.73	2074.53	1867.65	2569.76	2500.92	2523.11	2639.7	2581.52	2775.22
ENSMUSG00000037795	N4bp2	6812.39	0.614571	0.251201	2.44653	0.0144238	0.21366	chr5	65763521	65830108	+	66588	1019.2	805.024	737.71	4836.61	5723.67	6542.18	12999.4	16925.6	14770.1	300.1	773.539	600.377	4892.17	5088.24	5689.2	14694.9	15518.8	10706.2
ENSMUSG00000004945	Tmem242	3554.85	-0.231017	0.0945159	-2.44421	0.014517	0.214799	chr17	5410870	5440259	-	29390	3871.97	3544.03	3677.06	5735.04	5339.67	6697.28	392.503	378.563	390.993	4603.22	3989.35	4426.38	6486.24	6488.7	6715.53	381.492	418.333	450.873
ENSMUSG00000035829	Ppp1r26	1824.35	0.308547	0.126262	2.44371	0.0145369	0.214853	chr2	28446800	28455508	+	8709	1319.06	1486.94	1520.55	2253.85	2298.34	2475.3	2139.27	2428.85	2088.85	1173.27	1280.56	1040.08	1570.52	1929.26	1915.93	2150.02	2113.26	1654.35
ENSMUSG00000017943	Gdap1l1	2208.13	-0.427856	0.175163	-2.44261	0.0145814	0.215026	chr2	163438476	163455324	+	16849	2735.62	2476.19	2467.51	1860.9	1610.21	1643.89	1583.01	1404.5	1555.68	4144.6	2549.99	3635.09	2559.95	1704.61	2461.25	1968.96	1554.58	1829.88
ENSMUSG00000045092	S1pr1	1286.31	0.247007	0.101108	2.44301	0.0145653	0.215026	chr3	115710433	115715072	-	4640	1686.1	1706.96	1590.3	1705.97	1514.21	1605.11	1026.75	965.495	790.281	1356.38	1491.36	1351.93	1260.34	1389.4	1328.29	756.152	877.15	751.455
ENSMUSG00000008822	Acyp1	625.233	-0.299493	0.122709	-2.44066	0.0146603	0.215465	chr12	85272398	85288438	-	16041	682.47	687.152	701.605	963.34	1007.59	1132.6	71.4824	71.577	73.4594	843.501	806.041	899.27	1049.3	1152.3	896.11	55.8004	68.8226	91.7807
ENSMUSG00000049960	Mrps16	670.778	-0.255376	0.104616	-2.44108	0.0146434	0.215465	chr14	20389304	20393634	-	4331	1037.22	983.142	992.914	799.754	752.668	816.983	165.059	124.067	151.658	1286.87	1078.13	1230.99	765.628	778.34	658.45	144.626	168.683	138.818
ENSMUSG00000087408	Cers1	498.55	-0.406189	0.166426	-2.44066	0.0146603	0.215465	chr8	70315775	70331592	+	15818	396.537	476.728	438.195	492.489	609.072	476.123	405.5	408.784	409.951	719.731	475.453	541.635	677.286	526.036	663.333	419.072	363.005	474.965
ENSMUSG00000027495	Fam210b	4258.89	-0.377294	0.154622	-2.44011	0.0146827	0.215553	chr2	172345565	172355749	+	10185	5603.96	5550.47	7354.95	3661.21	3679.44	4070.49	1329.57	1544.47	2095.96	7968.75	7275.73	8797.47	3687.77	3721.65	4217.66	1945.04	1944.58	2210.77
ENSMUSG00000007617	Homer1	2390.84	0.450348	0.18479	2.43708	0.0148064	0.215578	chr13	93299635	93405129	+	105495	1794.25	1445.03	1170.98	4049.84	4127.98	3782.83	1703.88	1791.02	1956.15	743.467	1309.35	1175.7	4139.3	3666.35	3429.8	2414.22	1994.51	2340.41
ENSMUSG00000022750	Klhl22	2463.45	-0.259648	0.10644	-2.43937	0.0147128	0.215578	chr16	17759618	17793382	+	33765	1496.85	1678.15	1829.92	1595.18	1889.33	1551.01	3542.93	3952.64	3398.09	2075.27	1871.17	2044.74	1971.98	1978.34	2116.15	4120.12	3706.97	3523.23
ENSMUSG00000028532	Cachd1	9384.77	0.435926	0.178749	2.43877	0.0147375	0.215578	chr4	100776675	101029220	+	252546	2707.76	3754.45	3414.48	3065.73	3341.43	3037.09	25780.5	30770.2	20794.9	2144.78	2864.79	2291.8	2679.7	2840.32	2508.46	19507.4	22769.5	14652.8
ENSMUSG00000028969	Cdk5	1198.17	-0.289518	0.118838	-2.43625	0.0148405	0.215578	chr5	24418241	24423530	-	5290	1773.77	1809.99	1823.35	1133.85	978.549	956.754	556.263	574.207	598.338	2474.55	1952.88	2180.36	975.685	933.178	969.361	673.021	502	700.975
ENSMUSG00000030188	Magohb	552.327	-0.246287	0.100998	-2.43854	0.0147468	0.215578	chr6	131284388	131293244	-	8857	953.656	868.762	801.716	518.455	535.661	554.575	153.362	157.469	142.179	1085.95	928.619	1097.09	571.276	534.331	506.249	167.401	178.129	187.003
ENSMUSG00000033420	Antxr1	1034.91	0.463992	0.190499	2.43566	0.0148646	0.215578	chr6	87133853	87335821	-	201969	1056.89	1058.23	923.984	970.265	823.659	881.007	1681.79	1579.47	1323.45	525.598	954.62	723.908	660.599	890.321	807.394	1131.95	1500.6	1134.64
ENSMUSG00000035840	Lysmd3	953.679	0.82469	0.338221	2.43831	0.0147559	0.215578	chr13	81657663	81672871	+	15209	577.601	285.513	196.121	2053.05	1960.33	2420.29	340.516	332.436	330.567	89.8604	283.229	225.465	2413.69	2336.4	2337.54	288.112	361.656	333.852
ENSMUSG00000041453	Rpl21	14726.3	-0.252029	0.103451	-2.43623	0.0148414	0.215578	chr5	146832890	146837032	+	4143	20454.4	19616.6	18599.5	21168.4	17955.1	20026.9	2768.32	2855.13	3503.54	23004.3	22221.8	24643.1	20178.2	17845.8	20778.2	3199.98	3318.33	2935.84
ENSMUSG00000043572	Pars2	388.271	-0.283759	0.116474	-2.43624	0.014841	0.215578	chr4	106651069	106655282	+	4214	386.706	414.736	490.713	217.249	191.192	243.472	440.592	440.596	504.737	530.685	532.098	510.537	238.523	224.654	235.219	450.958	497.952	438.253
ENSMUSG00000063882	Uqcrh	9577.08	-0.26943	0.110594	-2.43622	0.0148417	0.215578	chr4	116066965	116075071	-	8107	11371.8	10568.3	11019.7	13616.6	13992.5	18001.6	978.659	1022.76	1151.65	14329.3	11944.8	13452.8	16601.4	16126.7	15026.3	1075.01	1071.47	1035.97
ENSMUSG00000070426	Rnf121	1162.89	-0.209749	0.086113	-2.43574	0.0148614	0.215578	chr7	102019137	102065469	-	46333	1205.18	1342	1351.51	1110.48	1194.75	1211.05	839.594	839.837	868.479	1571.71	1377.14	1558.39	1279.97	1146.77	1338.06	930.386	865.005	901.745
ENSMUSG00000051427	Ccdc157	426.957	0.278572	0.114429	2.43446	0.0149139	0.216055	chr11	4141123	4160293	-	19171	395.718	440.056	388.96	444.019	527.594	437.348	418.497	536.032	457.344	328.923	327.802	352.452	450.543	469.354	465.554	389.464	434.527	421.044
ENSMUSG00000027994	Mcub	127.55	-0.425038	0.174701	-2.43295	0.0149765	0.216723	chr3	129914960	129970206	-	55247	124.532	130.096	169.042	179.166	163.764	188.465	27.2933	46.1274	30.8055	192.437	168.08	208.188	198.278	169.355	189.64	42.135	28.3387	40.1541
ENSMUSG00000021171	Esyt2	1835.27	0.493176	0.202769	2.43221	0.0150072	0.216928	chr12	116281196	116391050	+	109855	1088.02	1029.42	885.417	1898.12	1914.34	2224.61	2744.92	2966.47	2637.43	422.174	966.692	745.504	1899.35	1683.87	1917.56	2528.1	2779.89	2702.94
ENSMUSG00000022897	Dyrk1a	6325	0.26976	0.11095	2.43137	0.015042	0.217193	chr16	94570010	94695517	+	125508	4377.48	4826.65	4681.47	5212.25	5451	6563.82	8564.89	9704.26	9934.79	3340.94	4428.58	3749.12	4658.55	4773.72	4828.09	9742.29	9591.98	9420.14
ENSMUSG00000020387	Jade2	87.9881	-0.607771	0.250063	-2.43047	0.0150791	0.21749	chr11	51813455	51857653	-	44199	59.8083	60.2458	47.5942	103.864	108.1	110.915	59.7853	85.8924	74.6442	77.992	109.577	68.2443	115.826	140.322	137.55	72.8821	101.21	49.3321
ENSMUSG00000050248	Evc2	772.663	0.343965	0.141576	2.42953	0.0151183	0.217816	chr5	37338499	37425055	+	86557	725.073	786.688	841.925	740.032	931.76	842.232	813.6	986.173	933.645	627.327	680.677	546.818	675.323	868.892	737.398	673.021	843.414	653.938
ENSMUSG00000005357	Slc1a6	29.773	-1.00403	0.413585	-2.42762	0.0151981	0.218248	chr10	78780496	78814765	+	34270	14.7473	23.5745	16.4118	23.3694	25.815	7.21398	32.492	33.4026	30.8055	41.5392	32.5016	35.4179	20.6131	15.8986	34.184	35.3023	47.2312	65.3938
ENSMUSG00000024603	Dctn4	4644.57	-0.205035	0.0844499	-2.42789	0.0151869	0.218248	chr18	60526185	60558766	+	32582	2995.33	3290.82	3339.8	2471.1	2591.18	2886.49	7215.83	7493.32	8240.48	3544.4	3879.77	3672.24	3276.49	3279.95	3682.11	7342.88	7041.49	7358.52
ENSMUSG00000055991	Zkscan5	1275.73	-0.29273	0.120545	-2.42839	0.015166	0.218248	chr5	145204562	145221750	+	17189	1100.31	1226.74	1319.51	1076.73	1401.27	1330.98	946.167	1051.39	1171.8	1579.34	1373.43	1513.47	1385	1513.82	1255.04	1220.78	1246.9	1250.51
ENSMUSG00000022372	Sla	1129.15	-0.884234	0.364341	-2.42694	0.0152269	0.218424	chr15	66780819	66831829	-	51011	1032.31	942.105	1029.02	899.291	653.442	489.649	749.916	698.274	879.143	2338.07	972.264	2233.06	1279.97	584.792	1041.8	2048.67	697.672	1755.31
ENSMUSG00000006517	Mvd	815.637	-0.327199	0.134885	-2.42577	0.0152761	0.218891	chr8	122433601	122443422	-	9822	774.231	1073.95	859.978	405.07	412.233	408.492	1003.35	975.038	988.147	1319.08	1030.77	1046.12	552.626	453.455	585.198	916.721	972.962	904.04
ENSMUSG00000022387	Brd1	6422.52	0.26463	0.109135	2.42478	0.0153175	0.219007	chr15	88687034	88734233	-	47200	4207.06	4859.83	5245.21	4169.28	4820.14	5117.42	9518.86	10878.1	10306.8	4034.39	4024.63	3854.51	4557.45	4126.03	3916.51	11425.4	10961.7	9581.91
ENSMUSG00000039253	Fn3krp	724.727	-0.284175	0.117194	-2.42482	0.0153161	0.219007	chr11	121421401	121431288	+	9888	886.474	961.314	896.084	570.388	539.695	461.695	525.071	537.623	643.362	1172.42	1144.06	1024.53	635.079	555.068	607.174	658.217	684.177	542.653
ENSMUSG00000018339	Gpx3	260.503	-0.447837	0.184759	-2.42391	0.0153546	0.219299	chr11	54902453	54910377	+	7925	363.766	364.967	350.392	293.416	285.578	299.38	33.7917	55.671	58.0566	489.146	477.31	505.354	288.583	392.626	248.241	40.9962	80.9677	60.8047
ENSMUSG00000002297	Dbf4	3369.43	0.508128	0.209839	2.42151	0.0154562	0.21976	chr5	8396973	8422716	-	25744	2971.57	2555.65	2619.32	6394.57	7107.19	8074.25	1602.51	1748.07	1966.82	1217.35	2561.13	1950.58	4606.53	5761.51	4927.38	1294.8	1854.16	1436.37
ENSMUSG00000004934	Pias4	1507.35	-0.244273	0.100855	-2.42203	0.015434	0.21976	chr10	81153266	81167923	-	14658	1128.98	1254.68	1452.44	691.562	832.533	812.475	2293.94	2398.63	2460.89	1573.4	1479.29	1491.01	868.693	789.399	838.323	2394.86	2175.33	2195.85
ENSMUSG00000026915	Strbp	9622.37	0.460416	0.19027	2.4198	0.0155291	0.21976	chr2	37483228	37703859	-	220632	5933.31	4433.74	4068.49	7898.01	7395.19	8852.46	14889.1	17280.3	16492.8	2272.79	4272.57	3946.94	5993.49	5622.57	5722.57	20983.2	18891.1	18254
ENSMUSG00000027030	Stk39	3413.87	0.471211	0.194694	2.42027	0.015509	0.21976	chr2	68210445	68472268	-	261824	3085.45	3471.56	3501.46	3064.86	3462.43	4185.91	3475.35	4180.1	4829.36	1720.91	3059.8	2475.8	2506.94	3154.83	2927.62	3425.46	4728.52	4193.23
ENSMUSG00000028221	Pip4p2	2757.58	0.197427	0.0815034	2.42232	0.0154218	0.21976	chr4	14864076	14915176	+	51101	3350.9	3292.57	3220	4577.81	4037.62	4431.19	825.297	959.132	872.034	2720.4	3135.94	2747.05	4317.95	4328.56	4439.04	740.209	797.532	843.235
ENSMUSG00000028998	Tomm7	3468.4	-0.314769	0.130095	-2.41953	0.0155407	0.21976	chr5	23838944	23844161	-	5218	4390.58	4241.66	3792.77	4827.09	5209.79	6811.8	223.545	224.275	261.847	5239.88	4702.52	5511.38	5475.22	5782.94	4954.24	253.949	283.387	244.366
ENSMUSG00000030098	Grip2	252.426	-0.797965	0.329844	-2.41922	0.015554	0.21976	chr6	91761509	91827250	-	65742	149.111	117.872	138.68	191.283	126.655	155.101	362.611	297.442	270.141	278.059	140.221	286.799	237.541	142.396	343.468	605.833	287.435	413.013
ENSMUSG00000039194	Rlbp1	3418.38	-0.462574	0.19101	-2.42172	0.0154471	0.21976	chr7	79374870	79387048	-	12179	2704.48	3381.62	4487.81	1557.1	1645.71	1918.92	3004.86	3337.08	4815.14	5297.52	4254.93	5018.12	2176.15	2018.43	2348.12	4204.39	4249.46	5111.04
ENSMUSG00000070699	Sars2	405.651	-0.332499	0.137359	-2.42066	0.0154926	0.21976	chr7	28741992	28753871	+	11880	378.513	527.369	445.58	173.973	241.209	215.518	473.084	561.482	499.998	572.224	535.813	592.603	230.67	248.847	267.775	436.154	461.516	439.4
ENSMUSG00000078137	Ankrd63	71.1135	-0.84218	0.348004	-2.42003	0.0155191	0.21976	chr2	118699103	118703963	-	4861	56.5311	64.6115	74.6737	17.3107	16.1344	10.821	46.7885	54.0804	81.7532	148.354	78.004	124.395	46.134	30.4147	40.6953	168.54	64.7742	156.027
ENSMUSG00000039789	Zfp597	896.902	0.491221	0.203219	2.4172	0.0156406	0.220747	chr16	3858321	3884561	-	26241	710.326	495.937	435.733	1755.31	1531.96	1793.58	435.393	435.825	436.017	254.322	494.025	420.696	1898.36	1732.95	1937.1	431.599	465.564	479.554
ENSMUSG00000002274	Metrn	363.72	0.359758	0.148936	2.41552	0.0157127	0.220993	chr17	25793221	25797136	-	3916	561.215	551.817	745.096	444.885	364.637	447.267	161.16	182.919	177.724	489.993	459.666	498.443	330.791	414.746	419.161	102.491	83.6667	111.284
ENSMUSG00000015478	Rnf5	3119.12	-0.260599	0.107915	-2.41484	0.015742	0.220993	chr17	34601091	34603690	-	2600	4182.48	3957.02	4106.23	3694.97	4045.69	4629.57	609.55	707.817	758.29	5308.54	4475.01	4885.95	4181.51	4598.15	3809.89	745.903	726.011	721.626
ENSMUSG00000030232	Aebp2	2701.05	0.428166	0.1773	2.41493	0.0157383	0.220993	chr6	140622663	140678472	+	55810	1729.53	1754.99	1715.85	3165.26	3657.66	3994.74	3077.64	3755.41	3542.64	946.925	1775.52	1143.74	2938.83	3209.44	2951.22	2955.14	3423.59	2880.77
ENSMUSG00000031751	Amfr	5424.49	0.25734	0.106549	2.41524	0.0157249	0.220993	chr8	93971588	94012842	-	41255	7372.81	6942.24	8090.2	4530.21	4098.13	5494.35	5961.63	5695.94	5677.7	6367.37	5922.73	6454.7	2607.06	2617.74	3055.4	5500.32	5795.94	5456.36
ENSMUSG00000044641	Pard6b	752.457	0.294493	0.121943	2.41501	0.0157347	0.220993	chr2	168081004	168101203	+	20200	1044.6	1097.52	1103.69	779.847	713.946	908.06	471.784	634.65	566.348	846.892	950.905	849.167	586.981	647.003	619.382	583.057	635.597	504.794
ENSMUSG00000028382	Ptbp3	1678.77	0.63477	0.262958	2.41396	0.0157803	0.221108	chr4	59471868	59549364	-	77497	1271.54	798.039	594.107	2513.51	2501.63	2786.4	1722.08	1945.3	1908.76	346.725	822.756	546.818	2359.7	2583.18	2313.12	1599.99	2033.64	1570.6
ENSMUSG00000032532	Cck	125.216	-0.819115	0.339374	-2.4136	0.0157957	0.221108	chr9	121489824	121495694	-	5871	154.846	125.73	87.8031	170.51	166.991	118.129	15.5962	28.6308	22.5117	296.709	116.077	236.695	297.417	162.442	205.104	21.6369	12.1452	14.9144
ENSMUSG00000034413	Neurl1b	662.778	-0.377652	0.156476	-2.41349	0.0158007	0.221108	chr17	26414829	26446349	+	31521	712.784	650.48	704.066	672.521	579.224	520.308	577.058	556.71	549.76	1062.22	702.964	920.003	634.097	541.934	619.382	715.156	519.543	691.797
ENSMUSG00000005447	Pafah1b3	2702.19	-0.287725	0.119255	-2.41269	0.0158352	0.221356	chr7	25295049	25297986	-	2938	4556.9	4321.11	4386.87	2508.32	2074.07	2046.07	1115.13	1127.74	1191.94	6210.54	4458.3	5522.61	1935.66	1856.68	1710.02	1231.02	1103.86	1282.64
ENSMUSG00000014554	Dguok	565.433	-0.263674	0.109311	-2.41214	0.0158592	0.221447	chr6	83480217	83506969	-	26753	698.856	838.203	689.296	588.564	602.619	606.876	248.239	214.731	276.065	944.382	844.114	882.857	726.365	610.368	662.519	242.561	236.156	265.017
ENSMUSG00000039901	Armh3	3496.55	-0.263195	0.109129	-2.41177	0.0158753	0.221447	chr19	45817364	45998488	-	181125	2144.09	2311.17	2245.13	2127.49	1853.84	2371.6	5661.41	6055.42	5999.97	2524.57	2818.36	2698.67	2283.14	2050.92	1917.56	6535.48	6130.61	5208.56
ENSMUSG00000038390	Gpr162	937.783	-0.422437	0.175227	-2.4108	0.0159177	0.221742	chr6	124858444	124863983	-	5540	1133.9	1080.93	1244.01	934.778	910.785	906.256	534.169	454.912	567.533	1893	1074.41	1667.23	873.601	752.072	820.417	781.205	561.376	689.503
ENSMUSG00000040651	Tasor	3514.07	0.502175	0.208327	2.41051	0.0159302	0.221742	chr14	27428834	27483555	+	54722	395.718	311.707	231.406	1879.94	1952.26	2097.47	7400.38	10133.7	6998.78	175.482	256.299	231.512	2143.76	1880.87	2223.59	9710.41	8629.81	6600.18
ENSMUSG00000020923	Ubtf	12656.3	0.28352	0.11768	2.40925	0.0159853	0.221917	chr11	102304560	102319742	-	15183	8505.07	9679.5	11068.1	4519.82	4629.76	5389.75	22791.2	25777.3	25082.8	8025.55	8389.14	7619.18	3064.47	3521.19	3275.97	26899.2	27516.9	22058.3
ENSMUSG00000031672	Got2	5234.53	-0.225703	0.0936667	-2.40964	0.0159685	0.221917	chr8	95864134	95888547	-	24414	3390.23	4157.83	4032.38	1320.81	1354.48	1266.05	10462.4	10568	10928.9	4977.08	4266.07	4296.8	1633.34	1458.52	1594.44	9905.14	9774.15	8835.04
ENSMUSG00000038291	Snx25	781.019	0.361257	0.149957	2.40907	0.0159934	0.221917	chr8	46033261	46152159	-	118899	611.192	442.676	443.939	1207.42	1181.04	1341.8	674.534	812.797	699.049	315.359	430.879	420.696	1086.6	1181.33	1076.8	651.384	717.914	762.927
ENSMUSG00000043541	Casc1	32.5557	0.975052	0.405349	2.40546	0.016152	0.223882	chr6	145174834	145211005	-	36172	36.0488	31.4326	18.8736	63.1841	71.7979	48.6944	20.7949	7.953	20.1421	21.1935	15.7865	6.91082	39.263	59.4469	43.9509	23.9145	25.6398	30.976
ENSMUSG00000026623	Lpgat1	5726.99	0.483037	0.200868	2.40474	0.0161838	0.223934	chr1	191717834	191784255	+	66422	2802.8	1999.46	1940.7	9243.91	9315.18	9780.36	5588.63	6682.11	5858.98	1003.72	2131.18	1690.56	8995.15	8987.54	8988.77	6064.02	5756.81	6256
ENSMUSG00000045100	Slc25a26	218.544	-0.321523	0.133732	-2.40422	0.0162069	0.223934	chr6	94500331	94604672	+	104342	217.932	219.155	253.562	279.568	304.939	322.826	101.375	63.624	81.7532	313.664	286.015	263.475	334.717	291.013	302.773	99.0742	98.5107	99.8115
ENSMUSG00000062591	Tubb4a	6039.35	-0.447926	0.186284	-2.40454	0.016193	0.223934	chr17	57080066	57087782	-	7717	3643.39	4266.1	4738.09	722.722	671.19	752.058	12094.8	10892.4	13151.6	6703.92	4384.01	6163.59	946.238	734.791	1105.28	14117.5	9744.47	13876.1
ENSMUSG00000021796	Bmpr1a	6574.75	0.609355	0.253725	2.40164	0.0163218	0.225067	chr14	34410734	34503341	-	92608	5411.42	3828.67	3818.21	13342.2	13353.6	17096.2	3394.77	4180.1	3925.34	1512.37	4085.92	2962.15	8822.39	10728.8	10049.3	3431.15	4435.68	3967.22
ENSMUSG00000050530	Fam171a1	2535.29	0.170029	0.0707978	2.40161	0.0163231	0.225067	chr2	3114224	3227806	+	113583	2761.01	2635.1	2795.75	3415.4	3255.11	3800.87	1823.45	1803.74	1894.54	2431.32	2395.84	2454.2	2905.46	2755.29	2982.15	1744.62	1852.81	1928.54
ENSMUSG00000009207	Lnpk	1109.73	0.346684	0.144491	2.39935	0.0164244	0.22514	chr2	74520291	74579435	-	59145	875.004	792.8	631.034	950.357	959.188	995.529	1612.9	1595.37	1460.89	490.841	726.18	591.739	1266.23	1148.85	1277.02	1715.01	1437.18	1448.99
ENSMUSG00000024976	Shoc2	2741.91	0.465288	0.193858	2.40014	0.0163886	0.22514	chr19	53944306	54033133	+	88828	2892.92	2353.08	2047.37	3360.01	3574.57	3774.72	2561.67	2630.85	2736.95	1094.43	2324.33	1865.06	3414.9	3494.92	3539.68	2518.99	2628.75	2541.18
ENSMUSG00000026584	Scyl3	1067.55	0.24939	0.103891	2.4005	0.0163726	0.22514	chr1	163929100	163955126	+	26027	720.977	768.352	819.769	1187.51	1295.59	1159.65	1121.62	1315.43	1248.81	553.574	691.821	697.993	1309.42	1257.37	1213.53	1252.66	1346.76	1255.1
ENSMUSG00000028256	Odf2l	1505.37	0.520624	0.216863	2.4007	0.0163638	0.22514	chr3	145118588	145153915	+	35328	200.726	165.021	132.115	1622.88	1984.53	1894.57	2182.16	2616.54	2272.5	76.2965	168.08	103.662	2240.93	2108.98	2087.67	2381.2	2734.01	2124.72
ENSMUSG00000037643	Prkci	2506.07	0.321336	0.133935	2.3992	0.0164311	0.22514	chr3	30995747	31052959	+	57213	1842.59	2212.51	2319.81	1249.83	1470.65	1406.73	3906.84	4782.94	4585.29	1446.24	2019.75	1637	1029.67	1159.21	1043.43	4091.65	4671.84	4233.39
ENSMUSG00000091811	Inafm1	313.215	-0.28565	0.119032	-2.39977	0.0164054	0.22514	chr7	16272013	16273617	-	1605	377.694	302.102	350.392	313.324	327.528	372.422	204.05	209.959	221.563	452.693	379.805	423.288	367.109	334.562	335.329	208.397	221.312	236.335
ENSMUSG00000019873	Reep3	4945.75	0.353798	0.147503	2.39858	0.0164586	0.225226	chr10	67009189	67096945	-	87757	5796.49	5501.58	5786.8	7690.28	7310.48	9610.83	2640.95	3225.74	3277.24	3586.79	5294.98	4488.58	4954.01	5440.08	5764.08	2629.45	3229.26	2795.87
ENSMUSG00000031807	Pgls	853.68	-0.272138	0.113472	-2.3983	0.0164716	0.225226	chr8	71592176	71601092	+	8917	1307.59	1392.64	1367.92	833.51	738.954	772.798	280.731	249.724	292.653	1750.58	1636.23	1525.56	725.383	967.74	742.282	249.394	261.796	270.753
ENSMUSG00000062169	Cnih4	2017.72	-0.15422	0.0643451	-2.39677	0.0165403	0.225931	chr1	181144693	181168994	+	24302	2629.11	2526.83	2518.39	2610.45	2555.68	2597.03	645.941	749.173	754.736	2853.49	2726.42	2959.56	2746.44	2606.68	2597.99	718.572	781.339	741.129
ENSMUSG00000038831	Ralgps1	4066.64	-0.265196	0.110674	-2.3962	0.0165661	0.226048	chr2	33133417	33371486	-	238070	2623.37	2888.31	3318.47	3833.45	4259.47	4249.03	3299.89	3838.12	3927.71	3426.56	3557.54	3628.18	5460.5	4821.42	5564.67	5151.86	4262.95	5088.09
ENSMUSG00000005320	Fgfr4	24.8991	-1.28868	0.53799	-2.39535	0.0166044	0.226243	chr13	55152640	55168759	+	16120	18.0244	21.8282	10.6677	11.252	12.9075	31.5612	22.0946	11.1342	11.8483	50.8644	19.501	52.695	42.2077	22.811	56.1595	10.2491	14.8441	27.5342
ENSMUSG00000025221	Kcnip2	88.6631	-0.841704	0.351533	-2.39438	0.0166484	0.226243	chr19	45791839	45816061	-	24223	73.7363	61.1189	75.4943	101.268	92.7726	87.4695	29.8926	12.7248	35.5449	135.638	90.076	151.174	148.218	111.29	241.73	54.6616	24.2903	68.8355
ENSMUSG00000038014	Fam120a	9025.86	0.322127	0.134535	2.39437	0.0166492	0.226243	chr13	48879219	48968017	-	88799	6490.43	6276.92	6152.78	12679.2	14342.6	16144	6990.98	8153.42	7413.47	4048.8	6242.17	4844.48	13489.8	12968.4	13993.5	7239.25	7844.42	7150.86
ENSMUSG00000038717	Atp5l	506.091	-0.306452	0.127974	-2.39464	0.0166368	0.226243	chr9	44912557	44920742	-	8186	574.324	511.653	556.36	720.125	885.777	840.429	37.6907	57.2616	43.8387	690.908	579.458	760.19	902.067	937.325	861.112	51.2453	53.9785	45.8904
ENSMUSG00000026670	Uap1	2663.74	0.184364	0.0770299	2.3934	0.0166929	0.226603	chr1	170141938	170174957	-	33020	3018.27	2803.61	3039.47	3891.45	3598.77	4099.34	1382.86	1639.91	1622.03	2638.16	2547.2	2613.15	3708.39	3507.37	3631.65	1381.34	1461.47	1362.94
ENSMUSG00000074892	B3galt5	45.334	-0.570136	0.238263	-2.39289	0.0167163	0.226687	chr16	96235801	96319859	+	84059	29.4945	40.1639	36.9266	19.9073	24.2015	23.4454	62.3847	68.3958	56.8718	58.494	50.1454	49.2396	22.5762	30.4147	27.6728	71.7434	64.7742	79.1609
ENSMUSG00000036779	Tent4b	2133.83	0.38059	0.159119	2.39186	0.016763	0.227086	chr8	88199213	88259722	+	60510	995.44	1145.54	1134.06	1607.3	1619.89	1994.67	3316.78	4014.68	3610.17	617.154	1064.2	835.345	1763.89	1773.04	1921.63	3650.94	3870.26	3473.9
ENSMUSG00000003546	Klc4	1265.16	-0.302241	0.126394	-2.39125	0.0167909	0.22723	chr17	46630624	46646022	-	15399	1038.04	1206.66	1233.35	424.112	515.493	589.743	1953.42	1859.41	2118.47	1625.96	1224.85	1436.59	512.382	555.068	545.317	2004.26	1932.43	1997.38
ENSMUSG00000028212	Ccne2	1099.54	0.671031	0.280733	2.39028	0.0168355	0.227599	chr4	11191351	11204779	+	13429	689.024	557.929	364.342	869.863	919.659	1147.02	1918.33	2185.49	2369.66	179.721	497.74	335.175	780.352	1036.86	842.392	1497.5	1971.56	1629.11
ENSMUSG00000025665	Rps6ka6	2768.55	0.528871	0.221322	2.3896	0.0168666	0.227786	chrX	111388192	111537959	-	149768	1713.96	1446.77	1297.35	1359.76	1456.93	1656.51	5154.53	6316.28	5709.69	587.483	1422.64	1080.68	1261.32	1402.53	1458.52	4971.93	5851.27	5685.82
ENSMUSG00000021209	Ppp4r4	246.301	0.463739	0.194128	2.38883	0.0169023	0.227822	chr12	103532283	103613831	+	81549	101.592	90.8053	90.2649	206.863	196.033	205.598	441.891	550.348	392.178	54.2553	71.5036	79.4744	190.425	228.11	211.615	486.261	473.661	362.534
ENSMUSG00000026514	Cnih3	745.942	-0.46928	0.196451	-2.38879	0.0169039	0.227822	chr1	181352628	181460641	+	108014	691.482	652.226	686.013	954.685	999.524	921.586	289.829	408.784	377.96	1100.37	685.32	1023.66	1172.98	907.602	1168.77	506.759	333.317	546.095
ENSMUSG00000021282	Eif5	11204.3	0.484395	0.202898	2.38738	0.016969	0.228396	chr12	111538016	111546752	+	8737	10495.9	8526.09	6965.17	13889.2	13460.9	12743.5	12513.3	13903.4	15922.9	3913.16	8154.2	6509.13	10774.7	12334.5	10838.8	13511.7	13243.6	13977.1
ENSMUSG00000036840	Siah1a	2377.3	0.218436	0.0915133	2.38693	0.0169895	0.228396	chr8	86724007	86745934	-	21928	3541.8	3172.07	3412.01	3725.26	3280.92	4080.41	830.496	944.817	941.939	2823.82	3062.58	2817.89	2526.57	2586.63	2385.56	884.835	843.414	930.427
ENSMUSG00000040624	Plekhg1	1119.59	0.834651	0.349703	2.38674	0.0169986	0.228396	chr10	3740364	3967303	+	226940	394.899	457.519	306.08	800.62	783.323	582.529	3514.34	3960.6	1892.17	142.42	354.732	152.902	477.045	543.317	414.278	1815.22	2515.4	1045.15
ENSMUSG00000005150	Wdr83	722.954	-0.200941	0.0842221	-2.38585	0.0170399	0.228484	chr8	85075035	85081306	-	6272	760.303	836.456	883.775	784.175	848.668	868.383	386.005	435.825	432.462	950.316	975.049	926.05	925.625	948.385	878.204	391.742	408.887	372.859
ENSMUSG00000027344	Fsip1	294.656	-0.463327	0.194177	-2.38611	0.0170276	0.228484	chr2	118130424	118256966	-	126543	116.339	139.7	182.171	200.804	207.327	197.483	373.008	477.18	545.021	164.461	231.226	209.052	258.154	226.036	277.542	424.766	526.29	547.242
ENSMUSG00000028334	Nans	1687.15	-0.231397	0.0970266	-2.38488	0.0170845	0.228849	chr4	46489248	46503632	+	14385	2626.65	2765.2	2971.36	1123.46	919.659	868.383	1102.13	1051.39	1172.98	3441.82	3117.37	3258.45	871.638	929.722	830.998	1149.03	1087.67	1080.72
ENSMUSG00000003273	Car11	244.243	-0.51699	0.216969	-2.38279	0.0171821	0.229107	chr7	45699843	45704682	+	4840	292.487	260.192	275.718	270.912	266.217	292.166	101.375	54.0804	88.8621	456.084	294.372	434.518	417.169	268.202	318.237	107.046	78.2688	120.462
ENSMUSG00000005779	Psmb4	4241.48	-0.237245	0.0995257	-2.38376	0.0171369	0.229107	chr3	94884093	94886961	-	2869	7283.5	7336.89	7461.63	2421.77	1922.41	2120.01	2513.58	2314.32	2595.96	9764.26	7649.03	8614.33	2387.19	2250.69	2415.67	2450.66	2357.51	2487.26
ENSMUSG00000019854	Reps1	3546.93	0.241451	0.101322	2.38301	0.0171719	0.229107	chr10	18055861	18125155	+	69295	3829.37	4058.3	4637.15	3357.41	3272.86	3956.87	3302.49	3787.22	3678.89	3642.74	3538.97	3413.08	2885.83	2628.11	3080.63	3683.96	3404.69	3686.14
ENSMUSG00000061665	Cd2ap	835.163	0.587774	0.246694	2.3826	0.0171909	0.229107	chr17	42792951	42876665	-	83715	219.57	129.223	120.627	1228.19	1351.25	1417.55	831.795	995.716	985.777	63.5805	148.579	101.071	1507.7	1500	1452.01	870.031	1136.25	974.023
ENSMUSG00000071662	Polr2g	1490.12	-0.247162	0.103731	-2.38272	0.0171852	0.229107	chr19	8793127	8798577	-	5451	2498.84	2641.21	2613.58	1150.3	1155.22	1097.43	525.071	473.999	652.841	3174.78	2833.22	3193.66	1065.99	1146.77	989.709	521.563	500.65	587.397
ENSMUSG00000002343	Armc6	759.467	-0.384915	0.161664	-2.38096	0.0172675	0.229895	chr8	70220172	70234466	-	14295	705.41	789.308	768.072	457.868	454.182	396.769	911.076	774.623	1037.91	1210.57	764.253	978.744	569.313	446.543	545.317	995.297	855.559	1009.59
ENSMUSG00000003037	Rab8a	3054.51	-0.173982	0.0730887	-2.38042	0.017293	0.22994	chr8	72161200	72183904	+	22705	4837.92	5058.03	5237.01	2655.46	2562.94	2365.28	1181.41	1321.79	1331.75	5913.83	5362.77	5794.72	2403.88	2496.77	2344.05	1292.52	1408.84	1412.28
ENSMUSG00000030122	Ptms	30783.8	-0.277201	0.116464	-2.38015	0.0173058	0.22994	chr6	124913681	124920103	-	6423	38696.8	35543.3	35834.3	39429.4	38432.1	50314.8	7226.22	7326.31	8082.9	50480.3	38357.5	44554	47028.2	44617.7	42708.1	8601.23	8137.26	8738.67
ENSMUSG00000041238	Rbbp8	2123.2	0.812565	0.341458	2.37969	0.0173271	0.229991	chr18	11633276	11745221	+	111946	1024.93	516.892	434.092	4165.82	4489.39	5609.77	1585.61	1986.66	1880.32	160.223	576.672	388.733	3132.2	3701.61	3254.81	1483.83	2136.2	1689.91
ENSMUSG00000074282	Zfp94	504.07	-0.278675	0.117136	-2.37908	0.017356	0.230143	chr7	24301704	24316666	-	14963	348.199	387.669	389.78	573.85	576.804	598.76	389.904	357.885	464.453	450.15	449.451	465.616	705.752	654.607	661.705	568.253	445.323	585.102
ENSMUSG00000015943	Bola1	342.673	-0.362136	0.152348	-2.37703	0.0174528	0.230702	chr3	96196588	96219709	-	23122	575.962	578.011	596.569	280.433	342.855	266.016	94.8767	76.3488	87.6773	822.307	711.322	716.133	251.283	315.898	218.127	71.7434	97.1613	65.3938
ENSMUSG00000024787	Snx15	739.713	-0.28259	0.118937	-2.37596	0.0175035	0.230702	chr19	6119399	6128304	-	8906	865.991	966.553	949.423	693.294	807.525	814.278	363.911	292.671	355.449	1196.16	1007.55	1179.16	1007.1	799.768	870.065	358.717	376.5	410.719
ENSMUSG00000024867	Pip5k1b	626.489	0.222576	0.0936699	2.37617	0.0174933	0.230702	chr19	24294794	24555872	-	261079	806.183	748.271	696.681	984.979	930.953	1038.81	269.034	227.456	218.008	675.648	646.318	607.288	874.583	938.708	913.202	242.561	232.108	226.01
ENSMUSG00000040151	Hs2st1	4782.59	0.315446	0.132708	2.377	0.017454	0.230702	chr3	144429706	144570181	-	140476	6623.16	6243.74	5556.22	4898.93	4303.84	4282.4	4765.93	5624.36	4217.99	4364.16	5851.23	4590.51	3952.8	4390.78	3782.22	3904.89	4459.97	4273.54
ENSMUSG00000049401	Ogfr	3337.26	-0.222756	0.0937518	-2.37602	0.0175005	0.230702	chr2	180589245	180595836	+	6592	3636.84	4330.71	4420.52	1971.69	2023.25	1910.8	3091.94	3262.32	3561.59	5304.31	4519.59	4631.11	2371.48	2179.49	2445.79	3522.26	3468.12	3418.83
ENSMUSG00000060780	Lrrtm1	682.674	-0.332542	0.139933	-2.37644	0.0174805	0.230702	chr6	77242689	77257791	+	15103	755.387	841.695	869.825	445.751	442.888	407.59	556.263	483.543	701.418	1143.6	986.193	976.153	484.898	487.326	440.323	874.586	636.946	753.749
ENSMUSG00000016252	Atp5e	4672.04	-0.300017	0.126325	-2.37497	0.0175503	0.231088	chr2	174461072	174464105	-	3034	6251.2	5906.71	5864.76	5993.83	6721.58	7922.75	282.031	235.409	312.795	7924.67	6996.21	7267.59	7568.92	7812.43	6128.71	277.863	302.28	326.969
ENSMUSG00000062997	Rpl35	9597.94	-0.267168	0.112543	-2.37393	0.0176001	0.231512	chr2	39001580	39005624	-	4045	16270.3	15397.6	16120.5	11632.8	10004.1	10521.6	830.496	594.885	736.963	20618.7	17385.6	19505.8	10455.7	10034.8	10566.9	646.829	793.484	645.907
ENSMUSG00000005469	Prkaca	5703.18	-0.125742	0.0530046	-2.37228	0.0176787	0.231874	chr8	83972993	83996443	+	23451	8212.58	8632.61	8533.32	6565.95	6325.48	6490.78	2625.35	2508.38	2693.12	9633.71	8740.16	9313.19	4435.73	4697.69	4465.9	2917.56	2953.97	2911.74
ENSMUSG00000022964	Tmem50b	3118.94	-0.387253	0.163261	-2.37199	0.0176927	0.231874	chr16	91574503	91597800	-	23298	3523.77	3406.94	4043.87	4282.67	4583.77	3836.94	705.726	741.22	988.147	5411.97	3781.33	5159.79	4553.52	4238.01	3557.58	1146.75	951.371	1227.57
ENSMUSG00000035572	Dcaf10	1555.59	0.346617	0.146182	2.37114	0.0177334	0.231874	chr4	45342101	45379759	+	37659	1282.19	1064.34	1126.67	2104.12	2030.51	2330.12	1429.65	1606.51	1610.18	699.385	1153.34	880.265	1838.49	1971.42	2116.15	1633.02	1586.97	1537.33
ENSMUSG00000038387	Rras	158.092	-0.349033	0.147183	-2.37142	0.01772	0.231874	chr7	45017961	45021647	+	3687	223.667	242.73	267.512	111.654	129.075	136.164	55.8863	69.9864	60.4263	308.577	338.946	287.663	124.66	167.281	138.364	55.8004	60.7258	66.541
ENSMUSG00000041483	Zfp281	3876.85	0.658803	0.277799	2.37152	0.0177153	0.231874	chr1	136624901	136630053	+	5153	975.777	663.577	504.663	2696.14	2478.24	2877.48	7349.69	10003.3	7805.65	234.824	618.46	505.354	3191.1	2901.15	3379.34	8351.84	9025.2	6221.58
ENSMUSG00000043670	Diras1	741.494	-0.453949	0.191326	-2.37265	0.017661	0.231874	chr10	81019589	81025662	-	6074	995.44	921.15	1058.56	894.098	788.164	670.9	324.92	287.899	377.96	1567.47	958.334	1548.89	598.76	541.934	637.288	473.734	309.027	392.363
ENSMUSG00000021065	Fut8	951.199	0.484097	0.204294	2.36961	0.0178067	0.232601	chr12	77238125	77476338	+	238214	1187.15	793.673	717.196	1563.16	1331.89	1532.97	803.202	688.73	771.323	437.434	773.539	718.725	1182.8	1198.62	1331.55	608.11	730.059	751.455
ENSMUSG00000062785	Kcnc3	520.526	-0.469783	0.198293	-2.36913	0.0178298	0.232671	chr7	44590664	44604754	+	14091	378.513	485.459	569.49	502.01	570.35	458.088	317.122	372.201	432.462	796.875	492.168	695.401	682.194	559.216	669.844	538.645	385.946	463.493
ENSMUSG00000003527	Ess2	1359.88	-0.281985	0.119126	-2.36711	0.0179274	0.233021	chr16	17900709	17911348	-	10640	1452.6	1797.77	1911.97	808.41	790.584	896.337	1206.1	1234.31	1431.27	2308.39	1940.81	2026.6	910.901	1005.76	962.85	1364.26	1279.29	1149.55
ENSMUSG00000007603	Dus3l	977.692	-0.281946	0.119094	-2.36742	0.0179126	0.233021	chr17	56764757	56770093	+	5337	779.966	891.464	888.699	455.271	481.611	558.182	1489.43	1261.35	1511.84	1191.07	957.406	963.195	576.184	569.584	647.869	1490.67	1511.4	1373.27
ENSMUSG00000034109	Golim4	3355.73	0.566458	0.239195	2.36819	0.0178755	0.233021	chr3	75875084	75956949	-	81866	1389.52	942.105	788.587	2673.64	3080.05	3066.84	5654.91	6344.91	6518.93	410.306	979.693	717.861	2414.67	2758.75	2316.38	6327.08	7292.49	6726.38
ENSMUSG00000067929	Gm10226	99.4487	1.07158	0.452635	2.36743	0.0179123	0.233021	chr17	21691860	21692114	+	255	54.0733	24.4476	9.84708	109.923	106.487	128.048	154.662	186.1	135.07	8.47739	10.2148	23.324	159.015	101.613	140.806	179.928	129.548	128.493
ENSMUSG00000020828	Pld2	215.093	0.49718	0.210102	2.36638	0.017963	0.233253	chr11	70540064	70558110	+	18047	223.667	221.774	155.092	144.544	130.688	124.441	521.172	537.623	318.719	136.486	141.15	147.719	79.5075	83.6404	83.0184	321.137	275.29	226.01
ENSMUSG00000046719	Nxph3	799.823	-0.728968	0.308274	-2.36467	0.0180461	0.2341	chr11	95509845	95514570	-	4726	855.341	788.434	857.517	934.778	941.44	683.525	252.138	279.946	295.022	1819.25	764.253	1561.84	1246.6	790.091	922.155	588.751	237.505	578.218
ENSMUSG00000032192	Gnb5	829.311	-0.17901	0.0757298	-2.3638	0.0180886	0.234421	chr9	75306288	75345876	+	39589	914.33	1012.83	1015.07	812.737	769.609	786.324	677.133	621.925	697.864	1143.6	1090.2	1096.23	748.941	728.57	736.584	645.69	692.274	737.687
ENSMUSG00000039983	Ccdc32	771.676	-0.216721	0.0917117	-2.36307	0.0181244	0.234654	chr2	119017779	119029393	-	11615	1154.38	1266.91	1260.43	637.034	647.795	543.754	362.611	348.342	395.733	1467.44	1349.28	1460.77	619.373	586.865	555.897	446.403	391.344	395.804
ENSMUSG00000029838	Ptn	8174.68	-0.243338	0.103022	-2.36199	0.0181769	0.235031	chr6	36714929	36810220	-	95292	12581.9	13317.8	14150.3	3248.35	3729.46	4100.25	5266.3	5365.1	6274.85	14534.5	16204.4	16669.8	4283.59	4626.49	4510.66	5642.67	6482.82	6155.04
ENSMUSG00000055296	Tmem245	2673.69	0.363302	0.153828	2.36174	0.0181893	0.235031	chr4	56866923	56947437	-	80515	775.05	700.249	606.416	1793.39	2316.89	2156.98	4801.02	6037.92	5184.81	436.586	657.462	525.222	2394.06	2335.02	2032.32	4877.41	5354.67	5140.87
ENSMUSG00000033214	Slitrk5	1052.23	0.220859	0.0935569	2.3607	0.0182407	0.235464	chr14	111675097	111683141	+	8045	1038.86	965.679	923.164	1216.94	1364.16	1251.63	1035.85	984.582	991.701	779.92	940.691	793.016	1136.66	1080.41	1159.82	1169.53	1018.84	1088.75
ENSMUSG00000028344	Invs	622.223	0.350134	0.148383	2.35967	0.0182914	0.235887	chr4	48279760	48431954	+	152195	379.332	397.273	383.216	830.914	977.743	999.136	456.188	612.381	620.85	265.342	344.517	300.621	958.998	875.114	989.709	510.175	680.129	618.373
ENSMUSG00000063317	Usp31	3394.03	0.456099	0.193329	2.35919	0.018315	0.235961	chr7	121642021	121707253	-	65233	1224.02	1138.56	939.576	5844.96	6444.07	7057.08	2370.62	2718.34	2613.73	490.841	1044.7	872.491	6853.35	6586.85	6783.9	2703.47	2596.37	2809.64
ENSMUSG00000021076	Actr10	3746.35	-0.185417	0.0786146	-2.35855	0.0183464	0.236134	chr12	70937857	70964718	+	26862	5076.33	5082.48	5311.68	1555.37	1564.23	1613.23	3836.66	3624.98	4175.34	6207.15	5310.77	6072.88	1898.36	1715.67	1841.87	4292.08	3955.27	4299.93
ENSMUSG00000025932	Eya1	609.098	0.58751	0.249168	2.35789	0.0183792	0.236325	chr1	14168954	14310235	-	141282	507.961	545.705	466.095	765.133	801.071	804.359	762.912	828.703	656.395	213.63	473.595	324.808	465.266	774.883	644.613	466.901	789.435	672.294
ENSMUSG00000038255	Neurod2	16496.3	-0.428965	0.181989	-2.3571	0.0184185	0.236598	chr11	98325415	98329648	-	4234	16334.2	17246.9	19124.7	17824.8	19760.6	20348.8	5761.48	6238.34	8540.24	26845.4	18778.5	25331.6	24251.8	19773.7	22812.1	10875.4	7033.4	10051.1
ENSMUSG00000027170	Eif3m	4278.64	-0.256805	0.109026	-2.35545	0.0185001	0.237258	chr2	104999656	105017080	-	17425	4810.88	4996.91	4596.12	4165.82	3753.66	4057.86	3045.15	2678.57	3387.42	5367.89	5615.36	6226.65	5154.25	4314.05	5595.6	2950.59	3179.33	3119.4
ENSMUSG00000056708	Ier5	3815.17	-0.344406	0.146246	-2.35497	0.018524	0.237258	chr1	155096361	155099636	-	3276	3699.92	4213.71	4846.4	1184.05	1195.56	1586.17	4220.06	4674.78	5497.6	5388.23	4904.03	5907.88	1592.11	1564.28	1865.47	5508.3	4947.13	5877.41
ENSMUSG00000060487	Samd5	163.136	1.02426	0.434899	2.35516	0.0185147	0.237258	chr10	9622936	9675208	-	52273	201.546	55.0071	45.953	264.854	180.705	164.118	245.64	224.275	167.061	27.9754	63.1461	57.8781	229.688	190.783	244.986	182.205	233.457	157.174
ENSMUSG00000027506	Tpd52	538.98	0.263979	0.11212	2.35442	0.0185515	0.237379	chr3	8925593	9004723	-	79131	754.568	734.301	668.781	850.821	835.76	777.306	256.037	217.912	223.933	530.685	636.104	630.612	738.144	715.436	616.126	177.65	184.876	152.585
ENSMUSG00000020978	Klhdc2	6997.05	0.14944	0.06351	2.35301	0.0186222	0.238053	chr12	69296681	69310687	+	14007	9803.65	9924.84	10023.5	8394.82	7603.32	8470.12	4330.53	4714.54	4864.91	8999.6	9071.67	8753.41	5465.41	5605.98	5117.02	4927.52	4810.83	5065.15
ENSMUSG00000044906	4930503L19Rik	1203.03	0.499783	0.212442	2.35255	0.0186449	0.238112	chr18	70452212	70472509	-	20298	824.208	633.018	523.536	2233.95	2371.75	2691.72	480.882	645.784	603.078	325.532	602.673	473.391	2382.28	2726.95	2409.16	489.677	697.672	539.212
ENSMUSG00000039115	Itga9	400.429	0.617604	0.262566	2.35219	0.0186634	0.238117	chr9	118606690	118901003	+	294314	213.016	172.006	172.324	164.452	140.369	114.522	1373.76	1017.98	751.181	133.943	145.793	83.7937	121.715	105.76	108.249	755.013	1049.88	583.955
ENSMUSG00000039768	Dnajc11	2909.84	-0.225438	0.095875	-2.35137	0.0187043	0.238407	chr4	151933691	151982137	+	48447	2915.86	3358.92	3684.45	1408.23	1663.45	1726.85	3368.77	3545.45	3507.09	4072.54	3684.76	3885.61	1709.9	1665.9	1816.64	3473.29	3492.41	3397.03
ENSMUSG00000051007	Gatd1	1055.92	-0.313087	0.133183	-2.35081	0.0187327	0.238538	chr7	141407794	141414136	-	6343	1549.28	1627.51	1646.1	1158.09	1126.99	891.828	276.832	348.342	325.828	2306.7	1692.87	1991.18	1088.57	968.431	998.662	330.247	306.328	372.859
ENSMUSG00000027465	Tbc1d20	3578.59	0.220886	0.09401	2.3496	0.0187935	0.239082	chr2	152293828	152313996	+	20169	4112.84	3645.31	3978.22	5979.98	5766.42	6986.74	1228.2	1358.37	1414.69	3592.72	3315.17	3162.56	5322.1	5176.03	5830.82	1191.17	1203.72	1149.55
ENSMUSG00000037973	Itprid1	182.682	-0.654625	0.278713	-2.34875	0.0188367	0.239399	chr6	55836895	55978735	+	141841	88.4835	82.9471	99.2914	164.452	218.621	229.044	70.1827	89.0736	174.17	143.268	116.077	166.723	386.74	237.788	306.028	243.7	207.817	263.87
ENSMUSG00000015092	Edf1	2029.86	-0.24402	0.104032	-2.34562	0.0189955	0.240007	chr2	25557847	25562082	+	4236	3318.13	3570.22	3470.28	1630.67	1825.6	1734.96	701.827	688.73	754.736	4499.8	3710.76	4055.79	1422.3	1755.07	1356.78	661.633	704.419	675.735
ENSMUSG00000020087	Tysnd1	898.749	-0.252108	0.107483	-2.34557	0.0189982	0.240007	chr10	61695514	61702773	+	7260	669.361	897.575	784.484	675.117	726.853	656.472	1189.21	1156.37	1187.2	1004.57	920.261	874.218	790.167	882.026	765.885	1035.15	1008.05	954.519
ENSMUSG00000025651	Uqcrc1	4239	-0.25133	0.107124	-2.34616	0.018968	0.240007	chr9	108936633	108949623	+	12991	4275.06	5199.48	5264.91	846.493	959.188	898.141	6590.68	6020.42	7145.7	6464.01	5529.92	5549.39	960.961	1126.03	1087.38	5950.14	6010.5	6423.5
ENSMUSG00000026037	Orc2	2185.15	0.446967	0.190581	2.34529	0.0190123	0.240007	chr1	58462771	58505109	-	42339	2377.58	2030.02	2006.34	2843.28	3056.66	3260.72	1623.3	2102.77	2184.82	1079.17	2039.25	1587.76	2217.38	2628.8	2173.94	1786.75	2349.41	1984.76
ENSMUSG00000027009	Itga4	930.065	0.701073	0.298811	2.34621	0.0189656	0.240007	chr2	79255426	79333123	+	77698	181.063	81.2009	89.4443	735.705	727.66	808.868	2161.37	2134.59	1900.46	50.0166	117.935	49.2396	981.574	775.575	800.069	1729.81	1906.79	1509.79
ENSMUSG00000042372	Dmrt3	655.464	0.4245	0.18099	2.34543	0.019005	0.240007	chr19	25610301	25623921	+	13621	814.376	1020.69	783.664	542.69	596.165	532.933	890.281	928.911	823.456	560.356	799.541	591.739	317.048	497.004	330.446	528.396	669.333	571.335
ENSMUSG00000109324	Prmt1	9570.32	-0.183607	0.0782375	-2.34678	0.0189362	0.240007	chr7	44975989	44986568	-	10580	14325.3	16216.6	16606.3	3641.31	3894.03	3854.97	7850.07	8094.57	8257.07	19431.9	17159.9	16954	3636.73	4042.39	3649.55	7978.32	8289.75	8383.02
ENSMUSG00000026280	Atg4b	2710.05	-0.215555	0.092001	-2.34297	0.0191312	0.240815	chr1	93751500	93790610	+	39111	2609.44	3017.53	3064.08	2175.09	2148.29	2391.43	2634.45	2583.14	2691.93	3673.25	3085.8	3331.01	2746.44	2442.16	2869.83	2377.78	2460.07	2479.23
ENSMUSG00000028560	Usp1	6307.81	0.689932	0.294423	2.34334	0.019112	0.240815	chr4	98923810	98935543	+	11734	5694.08	4305.39	3650.81	9932.88	11526.4	12988.8	4925.79	6031.56	6457.32	1297.04	4354.29	2810.97	7180.22	9208.74	7491.19	4631.43	6269.6	4784.07
ENSMUSG00000031400	G6pdx	4675.63	-0.273849	0.116877	-2.34305	0.0191267	0.240815	chrX	74409483	74429194	-	19712	2780.68	3251.53	3446.48	1266.28	1252.03	1206.54	8453.12	9969.89	9553.27	4181.9	3367.17	3909.79	1617.63	1300.92	1618.86	9314.11	9272.15	8399.08
ENSMUSG00000024789	Jak2	2577.43	0.60191	0.256975	2.34229	0.0191657	0.241019	chr19	29251828	29313080	+	61253	1033.13	452.28	478.404	4203.04	3756.08	4774.75	3238.8	3090.54	3117.28	328.923	517.241	448.339	3607.29	2909.44	3875	3745.46	2875.7	3941.98
ENSMUSG00000024548	Setbp1	22849.4	0.477291	0.203841	2.34149	0.0192072	0.24131	chr18	78750380	79109391	-	359012	4540.52	3563.23	3439.91	19231.3	22467.1	24532.9	36241.6	47317.2	39621.9	1833.66	3559.39	2899.95	23535.2	20655	23501.5	50484.6	47409.3	36454.2
ENSMUSG00000024795	Kif20b	3352.16	0.646268	0.276434	2.33787	0.0193938	0.242727	chr19	34922361	34975745	+	53385	117.159	114.38	108.318	2446	2587.15	3397.79	6053.91	9888.77	5722.72	49.1689	83.5757	84.6575	2977.11	3273.04	3410.26	6548.01	9042.75	4434.16
ENSMUSG00000031256	Cstf2	4521.31	0.24793	0.106027	2.33837	0.0193679	0.242727	chrX	134059187	134086819	+	27633	2208.81	2318.15	2277.96	1654.9	1834.48	1914.41	9715.11	10335.7	10351.8	1572.56	2242.61	1916.89	1847.32	1823.5	1820.71	8835.82	9293.75	9419
ENSMUSG00000033964	Zbtb41	3366.57	0.520936	0.222764	2.33851	0.0193607	0.242727	chr1	139422288	139453005	+	30718	557.938	295.99	269.974	6337.45	6191.56	6796.47	2777.42	3294.13	2789.09	189.894	291.586	302.348	6888.69	6604.83	7311.31	3164.68	3025.49	3509.46
ENSMUSG00000064127	Med14	5507.82	0.364532	0.155907	2.33813	0.0193804	0.242727	chrX	12675369	12762073	-	86705	2808.53	2794.01	2629.99	3849.03	4433.72	5182.34	8681.86	10054.2	8563.94	1587.82	2629.85	2177.77	3726.06	3960.82	4349.51	10038.4	11293.6	10379.3
ENSMUSG00000025757	Hspa4l	3703.9	0.443259	0.189698	2.33665	0.0194571	0.243285	chr3	40745382	40796103	+	50722	713.603	682.786	599.851	1809.83	1885.3	2127.22	7432.87	8873.96	7931.24	312.816	624.96	531.269	2439.21	2014.28	2576.01	9276.53	9042.75	7795.62
ENSMUSG00000030595	Nfkbib	498.073	-0.267704	0.114602	-2.33596	0.0194935	0.243285	chr7	28758251	28767512	-	9262	743.917	760.494	893.623	332.365	346.082	292.166	297.627	314.939	309.24	1063.91	849.686	972.698	306.251	302.764	275.1	301.778	277.989	324.674
ENSMUSG00000035095	Fam167a	1661.57	0.282202	0.120827	2.3356	0.0195123	0.243285	chr14	63436394	63465498	+	29105	1865.53	2268.39	2057.22	2304.05	2725.09	2652.04	892.88	1118.19	870.849	1681.07	1750.45	1659.46	1919.96	2202.3	1828.85	627.47	757.048	727.362
ENSMUSG00000062949	Atp11c	2734.32	0.661597	0.283242	2.3358	0.0195016	0.243285	chrX	60223290	60592698	-	369409	344.922	193.834	149.347	1859.17	1931.28	2309.38	5469.05	7346.99	5304.48	89.8604	187.581	158.085	2384.24	2095.85	2383.12	5682.53	6967.27	4360.73
ENSMUSG00000024099	Ndufv2	3671.53	-0.236941	0.101542	-2.33343	0.0196255	0.244233	chr17	66078638	66101559	-	22922	6216.79	6033.31	6221.71	3266.53	3027.61	3037.09	1145.02	1000.49	1351.89	7635.59	6777.06	7355.7	3269.62	2939.17	3018.78	1137.64	1377.8	1275.75
ENSMUSG00000027109	Sp3	5331.9	0.610399	0.261568	2.33362	0.0196157	0.244233	chr2	72936427	72980446	-	44020	3631.1	2352.21	2004.7	6659.43	6478.75	7535	6343.74	6667.8	6906.37	887.583	2419.05	1926.39	7456.04	6761.05	7206.32	6563.95	6594.82	7579.94
ENSMUSG00000016495	Plgrkt	1109.75	-0.287228	0.123133	-2.33268	0.0196652	0.244264	chr19	29348599	29367390	-	18792	1721.33	1601.32	1526.3	1220.4	1264.93	984.708	284.63	246.543	305.686	2009.14	1761.59	2145.81	1428.19	1201.38	1143.54	375.799	371.102	383.184
ENSMUSG00000092074	Dynlt1a	725.531	-0.260958	0.111862	-2.33285	0.0196561	0.244264	chr17	6306340	6317500	-	11161	944.643	874.001	897.726	939.971	1007.59	964.87	109.173	132.02	145.734	1178.36	939.762	1135.97	1227.95	1067.97	1066.22	158.291	128.199	141.113
ENSMUSG00000029419	Ajm1	206.681	-0.671361	0.288054	-2.33068	0.0197705	0.245308	chr2	25575416	25581757	-	6342	142.557	137.954	143.603	262.257	239.595	229.044	128.668	133.61	81.7532	292.47	159.722	222.874	409.316	257.142	415.092	203.842	86.3656	174.383
ENSMUSG00000047423	AI837181	926.265	-0.218002	0.0935481	-2.33037	0.0197865	0.245308	chr19	5425144	5427313	+	2170	1458.34	1436.3	1479.52	725.318	720.399	734.924	463.986	443.778	503.552	1955.73	1537.79	1592.94	674.342	683.639	733.329	496.51	519.543	512.825
ENSMUSG00000021178	Psmc1	7466.42	-0.205635	0.0882567	-2.32997	0.019808	0.245343	chr12	100110154	100123405	+	13252	7340.85	8492.91	8292.06	1887.73	2102.31	2175.02	11482.7	11263	12914.6	9097.94	9581.49	9142.15	2198.73	2378.57	2088.48	10615.7	11884.7	11456.5
ENSMUSG00000071454	Dtnb	1267.2	0.211061	0.0906139	2.32924	0.0198464	0.245587	chr12	3572381	3781796	+	209416	1446.87	1435.42	1669.9	1680	1898.21	1913.51	686.231	803.253	828.195	1314.84	1339.07	1279.37	1373.22	1364.51	1417.01	772.095	827.22	760.633
ENSMUSG00000015702	Anxa9	33.0134	0.837065	0.359526	2.32825	0.0198989	0.245989	chr3	95296096	95307176	-	11081	34.4103	33.1789	41.0295	46.7389	51.63	63.1223	12.9968	14.3154	7.10897	22.889	26.0013	12.0939	66.747	54.6082	73.2515	3.41635	13.4946	17.2089
ENSMUSG00000026155	Smap1	3679.67	0.269818	0.11594	2.32722	0.0199536	0.245989	chr1	23844846	23922317	-	77472	4648.66	4068.78	4188.29	4440.19	3933.56	4956.01	2843.7	2878.99	3300.93	3021.34	3852.84	3831.18	3227.42	3290.32	3477	3596.28	3172.59	3506.02
ENSMUSG00000034066	Farp2	1704.21	0.371558	0.159651	2.32731	0.019949	0.245989	chr1	93512079	93621976	+	109898	299.861	268.923	298.695	578.177	698.618	661.883	3827.56	5530.52	4569.88	193.285	250.727	227.193	809.799	705.068	663.333	3721.54	4123.96	3246.74
ENSMUSG00000041491	Cep78	1685.46	0.374812	0.161012	2.32785	0.0199203	0.245989	chr19	15955773	15984989	-	29217	1547.64	1749.75	1717.49	1352.83	1578.75	1653.81	1758.47	2342.96	2084.11	1118.17	1618.58	1131.65	1341.81	1661.06	1427.59	1896.07	2406.09	1951.49
ENSMUSG00000060600	Eno3	188.129	-0.387886	0.16671	-2.32672	0.0199804	0.246088	chr11	70657202	70662513	+	5312	167.955	155.417	165.759	208.594	271.057	256.096	100.075	103.389	98.3408	210.239	221.011	209.052	283.675	331.797	298.703	70.6046	133.597	100.959
ENSMUSG00000003992	Ssbp2	3443.41	-0.17353	0.0746727	-2.32388	0.020132	0.246305	chr13	91460283	91703429	+	243147	3579.49	3910.74	3695.12	2929.84	3017.13	3336.47	3251.8	3128.71	3337.66	4482	4167.64	3964.22	3376.62	3410.59	3188.88	3189.73	2891.9	3122.84
ENSMUSG00000021280	Exoc3l4	22.8487	0.940129	0.404474	2.32433	0.020108	0.246305	chr12	111417017	111431678	+	14662	42.6032	23.5745	26.2589	53.6632	33.8822	31.5612	12.9968	20.6778	9.47863	19.498	14.8579	13.8216	37.2998	30.4147	21.1615	5.69392	8.09677	5.73629
ENSMUSG00000026825	Dnm1	1527.79	-0.563626	0.24239	-2.32529	0.0200565	0.246305	chr2	32308471	32353338	-	44868	580.878	798.912	782.022	492.489	559.862	501.372	2858	2533.83	2462.07	1312.3	701.107	1180.89	1032.62	610.368	663.333	4244.25	2549.13	3636.81
ENSMUSG00000026922	Agpat2	62.905	0.682495	0.293725	2.32358	0.0201478	0.246305	chr2	26593057	26604417	-	11361	121.255	87.3128	89.4443	111.654	92.7726	124.441	5.19872	6.3624	7.10897	52.5598	81.7184	51.8311	101.102	116.129	60.229	5.69392	9.44624	8.03081
ENSMUSG00000032313	Tmem266	75.4821	-0.683867	0.294253	-2.32407	0.0201215	0.246305	chr9	55326913	55438345	+	111433	85.2064	78.5815	55.8001	114.251	83.8987	84.7643	29.8926	22.2684	15.4028	116.988	93.7905	141.672	108.955	93.3178	137.55	48.9677	17.543	29.8287
ENSMUSG00000047215	Rpl9	17646.9	-0.256743	0.110389	-2.32581	0.0200289	0.246305	chr5	65388364	65391444	-	3081	23691.5	24368.1	23621.5	24685.9	21355.4	23184.8	3806.76	3163.71	4367.28	28963.9	26981.9	29696.6	23069.9	20344.7	24527.9	4027.88	4109.11	3678.11
ENSMUSG00000051934	Spats2	4334.18	0.177339	0.0763172	2.32371	0.0201411	0.246305	chr15	99125916	99213215	+	87300	4365.19	4663.38	5109.81	3852.5	4054.57	4412.25	4443.61	4891.1	4840.02	3986.92	4391.44	4125.76	3345.21	3453.45	3387.47	4943.46	4836.47	4912.56
ENSMUSG00000073805	Insyn2a	631.964	0.312444	0.134357	2.32548	0.0200465	0.246305	chr7	134881926	134938430	-	56505	645.602	615.555	578.516	1184.05	1062.45	1034.3	261.236	311.758	342.415	478.973	459.666	542.499	1045.38	854.376	879.832	412.24	298.231	368.27
ENSMUSG00000034880	Mrpl34	1214.67	-0.360654	0.15529	-2.32245	0.0202089	0.246365	chr8	71464959	71465747	+	789	1724.61	1631	1593.59	1392.65	1579.55	1842.27	139.066	124.067	162.322	2371.97	1895.31	2087.07	1675.55	1939.63	1280.27	135.515	133.597	156.027
ENSMUSG00000054280	Prr14l	2088.95	0.392722	0.169073	2.3228	0.0201901	0.246365	chr5	32789820	32854256	-	64437	178.606	151.924	154.271	2070.36	2602.47	2462.67	3198.51	4402.78	3460.88	111.054	145.793	113.165	2821.04	2525.11	2893.43	3532.51	3748.81	3027.62
ENSMUSG00000096188	Cmtm4	6663.87	0.319588	0.137588	2.32279	0.0201904	0.246365	chr8	104348191	104395807	-	47617	4593.77	5191.62	5691.61	10129.4	11133.5	12691.2	4496.89	6069.73	5214.43	3830.09	4698.81	3873.51	8926.44	9704.36	9110.86	4382.04	5540.89	4670.49
ENSMUSG00000070319	Eif3g	3330.11	-0.227183	0.0978538	-2.32165	0.0202516	0.246656	chr9	20894349	20898623	-	4275	5068.96	5748.67	5758.9	1676.54	1657.81	1800.79	2178.26	1918.26	2479.85	6881.95	6193.89	6326.85	1863.03	1842.85	1936.28	2183.05	2388.55	2037.53
ENSMUSG00000036885	Arhgef26	1406.28	0.256559	0.110566	2.32043	0.0203178	0.247234	chr3	62338344	62462221	+	123878	619.385	782.323	698.322	614.53	642.954	616.795	2618.86	3096.9	2802.12	539.162	630.532	588.283	726.365	611.75	744.724	3070.16	2935.08	2974.84
ENSMUSG00000042631	Xkr7	736.393	-0.417496	0.179982	-2.31965	0.0203599	0.247518	chr2	153031852	153055775	+	23924	502.226	640.876	788.587	516.724	596.165	654.669	638.143	839.837	815.162	940.143	753.11	886.312	747.96	544.008	684.495	996.436	778.64	931.574
ENSMUSG00000020251	Glt8d2	113.052	-0.616043	0.265875	-2.31704	0.0205014	0.248826	chr10	82650433	82690650	-	40218	103.231	92.5516	121.447	125.503	130.688	177.644	36.3911	31.812	22.5117	198.371	95.6477	191.775	228.707	208.064	189.64	20.4981	28.3387	32.1232
ENSMUSG00000026207	Speg	427.942	-0.418695	0.180722	-2.3168	0.0205147	0.248826	chr1	75375297	75432320	+	57024	310.512	327.423	315.927	417.188	432.401	418.411	352.213	399.241	374.406	501.862	322.231	450.067	608.576	442.396	645.427	560.281	387.296	437.106
ENSMUSG00000034744	Nagk	726.817	-0.419465	0.181067	-2.31662	0.0205243	0.248826	chr6	83794982	83804018	+	9037	1022.48	779.703	795.152	843.031	808.332	793.538	326.22	235.409	277.25	1432.68	894.26	1146.33	1070.9	864.054	941.689	318.859	225.36	307.465
ENSMUSG00000020321	Mdh1	7638.12	-0.236493	0.102101	-2.31626	0.0205439	0.248835	chr11	21556692	21572367	-	15676	7110.63	8589.83	8582.55	1620.28	1533.57	1683.56	12109.1	12061.5	13720.3	10195.8	8970.45	9441.04	1817.88	1736.4	1850.01	11029.1	11825.3	13608.8
ENSMUSG00000079685	Ulbp1	73.7852	0.793884	0.342795	2.31592	0.0205629	0.248835	chr10	7440362	7473638	-	33277	49.9768	25.3207	28.7207	43.2768	41.9493	33.3647	189.753	198.825	139.81	16.9548	28.7872	14.6855	41.2261	49.0783	39.8814	100.213	172.731	113.579
ENSMUSG00000014074	Rnf168	2782.14	0.487258	0.210812	2.31134	0.0208143	0.248974	chr16	32277459	32301434	+	23976	2772.48	2349.59	1923.46	3291.63	3809.32	4141.73	2457.7	2796.28	2902.83	1067.3	2302.05	1657.73	3045.82	3613.82	2963.43	2894.79	3261.65	2826.85
ENSMUSG00000014873	Surf2	798.09	-0.232335	0.100519	-2.31135	0.0208134	0.248974	chr2	26916367	26920183	+	3817	1041.32	1116.73	1074.97	872.459	790.584	940.523	283.33	232.228	302.131	1344.51	1257.35	1195.57	1070.9	955.989	935.991	298.361	313.075	339.589
ENSMUSG00000022404	Slc25a17	2615.72	-0.237774	0.102844	-2.31198	0.0207791	0.248974	chr15	81318911	81360812	-	41902	3061.69	3172.95	3210.97	2036.6	1778.01	1886.46	2239.35	2010.52	2385.06	3823.3	3515.75	3798.36	2489.27	2097.23	2808.79	2266.18	2300.83	2201.59
ENSMUSG00000023048	Prr13	1169.89	-0.274514	0.118761	-2.31148	0.0208062	0.248974	chr15	102459028	102462806	+	3779	1694.3	1506.15	1610	1368.41	1327.86	1560.93	210.548	268.812	208.53	2235.49	1659.44	1922.93	1545	1570.5	1608.28	266.475	236.156	258.133
ENSMUSG00000026740	Dnajc1	2143.15	0.483599	0.209154	2.31217	0.0207683	0.248974	chr2	18195654	18392830	-	197177	1018.38	756.129	740.172	2792.22	3165.56	3259.82	2396.61	2904.44	2700.22	365.376	780.968	653.072	2914.29	3051.84	3136.79	2413.08	3056.53	2471.2
ENSMUSG00000027792	Bche	110.965	1.55161	0.671082	2.31211	0.0207718	0.248974	chr3	73635808	73708415	-	72608	36.8681	12.2238	5.74413	55.3942	50.0165	26.1507	495.178	518.536	157.582	4.2387	12.072	2.59156	41.2261	33.1797	15.4642	223.202	215.914	91.7807
ENSMUSG00000029761	Cald1	2195.04	0.553229	0.239065	2.31414	0.02066	0.248974	chr6	34598500	34775473	+	176974	1886.01	1451.14	1034.76	1603.84	1436.77	1200.23	4706.14	4256.45	3770.12	676.496	1333.5	970.106	1462.55	1329.95	1207.84	3640.69	4561.18	2982.87
ENSMUSG00000030753	Thap12	6127.03	0.280108	0.121192	2.31127	0.0208177	0.248974	chr7	98703103	98718062	+	14960	8667.29	7772.58	7893.26	7706.72	6949.88	8658.58	2878.79	3337.08	3366.1	5612.88	7771.61	6655.98	7519.84	8064.73	8274.98	2979.06	3279.19	2897.98
ENSMUSG00000035561	Aldh1b1	462.812	-0.512457	0.22152	-2.31336	0.0207026	0.248974	chr4	45799022	45804604	+	5583	231.04	242.73	267.512	58.8564	50.0165	43.2839	1108.63	936.864	969.19	395.894	262.799	398.236	78.5259	46.3133	80.5766	1322.13	789.435	1048.59
ENSMUSG00000038679	Trps1	2748.88	0.55734	0.241145	2.31123	0.0208204	0.248974	chr15	50654752	50890463	-	235712	335.91	343.139	233.868	2780.96	3573.76	3660.19	3973.12	5503.48	4694.29	125.465	293.443	202.141	3437.47	3575.8	3766.75	4011.93	5214.32	3753.83
ENSMUSG00000053950	Adnp2	2751.33	0.347221	0.15013	2.3128	0.0207336	0.248974	chr18	80126311	80151482	-	25172	1702.49	2201.16	2387.92	1745.78	1861.91	2432.92	4301.94	5185.36	4453.77	1493.72	1776.45	1675.87	1569.54	1812.44	1727.11	4449.23	4775.75	3970.66
ENSMUSG00000055078	Gabra5	297.959	-0.689167	0.297892	-2.31347	0.0206966	0.248974	chr7	57407672	57510059	-	102388	257.258	179.864	216.636	450.944	316.234	393.162	80.5802	93.8454	105.45	388.265	230.297	435.381	728.328	364.285	710.54	152.597	86.3656	173.236
ENSMUSG00000061474	Mrps36	380.511	-0.336683	0.145633	-2.31187	0.020785	0.248974	chr13	100735955	100744659	-	8705	502.226	534.354	516.972	467.389	513.073	593.35	36.3911	66.8052	61.6111	665.475	596.173	699.72	487.842	552.303	424.045	42.135	52.629	36.7123
ENSMUSG00000033047	Eif3l	10762.1	-0.22977	0.0994734	-2.30987	0.0208954	0.249548	chr15	79075179	79094405	+	19227	6971.35	8410.84	8726.98	5723.78	5018.59	5502.46	18005.8	19833.2	18617.2	9971.11	9062.39	9237.17	6106.37	5975.8	6858.78	16619.4	17703.6	15373.3
ENSMUSG00000033417	Cacul1	3402.7	0.282273	0.122213	2.30967	0.0209063	0.249548	chr19	60524696	60581025	-	56330	3341.07	2996.57	2872.89	5547.21	5492.14	5887.51	1662.29	1792.61	1991.7	2078.66	3021.72	2474.94	5337.8	5262.43	5520.72	1828.89	2121.35	2018.03
ENSMUSG00000063760	Rnf217	1574.51	0.330835	0.143313	2.30847	0.0209728	0.250115	chr10	31493193	31609184	-	115992	1175.68	1087.92	1168.52	2587.08	2880.79	3159.72	678.433	998.897	938.384	829.089	1001.98	898.406	2751.35	2855.52	2848.67	698.074	955.419	827.174
ENSMUSG00000011096	Akt1s1	2765.25	-0.245339	0.106297	-2.30806	0.0209961	0.250165	chr7	44848991	44855421	+	6431	3613.9	3733.49	3887.14	2845.01	3134.91	3537.56	835.694	941.636	964.45	4908.41	4137.92	4270.02	3448.27	3649.07	2995.99	994.158	910.887	965.992
ENSMUSG00000034724	Cnot6l	2332.74	0.487442	0.211297	2.30691	0.0210597	0.250586	chr5	96070333	96164171	-	93839	1068.36	715.092	717.196	3514.94	3819	4087.62	1767.57	2228.43	2074.63	378.939	731.751	673.805	4738.06	4277.41	5104.82	1743.48	2129.45	2218.8
ENSMUSG00000062101	Zfp119b	119.846	0.801545	0.34748	2.30674	0.0210695	0.250586	chr17	55938381	55949500	-	11120	30.3138	24.4476	15.5912	184.359	156.503	214.616	111.773	139.973	136.255	5.93418	8.35757	25.9156	228.707	199.769	227.08	158.291	147.091	142.26
ENSMUSG00000003762	Coq8b	304.382	-0.392513	0.170257	-2.30541	0.0211436	0.25124	chr7	27233023	27257950	+	24928	322.801	308.214	351.213	279.568	334.788	296.675	262.535	230.637	220.378	528.142	325.945	434.518	326.864	302.073	312.54	258.504	178.129	205.359
ENSMUSG00000025781	Atp5c1	7228.09	-0.235989	0.10238	-2.30502	0.0211654	0.251273	chr2	10056016	10080510	-	24495	11692.1	11808.2	12145.6	5735.04	4716.88	4637.69	3492.24	3171.66	3909.93	15098.2	12584.6	14296.8	5618.53	5029.48	5313.18	3580.34	3647.6	3627.63
ENSMUSG00000027217	Tspan18	2302.71	0.205599	0.0892193	2.30442	0.0211991	0.251446	chr2	93201760	93334505	-	132746	2889.64	2741.62	2808.88	1959.57	1882.07	1777.34	2603.26	2880.58	2568.71	2509.31	2599.2	2211.46	1642.17	1688.02	1461.77	2391.45	2589.62	2244.04
ENSMUSG00000021738	Atxn7	1935.78	0.570234	0.247665	2.30245	0.0213101	0.25249	chr14	13961440	14107302	+	145863	959.391	909.799	775.458	3250.08	4122.33	4127.3	1124.22	1829.19	1396.91	373.005	867.33	541.635	3280.42	4002.99	3441.19	1090.95	1566.73	1185.12
ENSMUSG00000031337	Mtm1	337.519	0.51278	0.222738	2.30217	0.0213256	0.25249	chrX	71210767	71315691	+	104925	107.327	110.014	86.9825	277.837	333.175	303.889	474.383	685.549	650.471	43.2347	93.7905	76.8828	403.427	364.285	405.325	495.371	620.753	542.653
ENSMUSG00000011306	Sugp1	2965.39	-0.279272	0.121346	-2.30144	0.0213668	0.252751	chr8	70042813	70072347	+	29535	1546	1956.68	1880.79	1242.91	1247.99	1316.55	4724.34	6126.99	5832.91	2282.96	2069.89	2179.5	1554.81	1513.82	1635.14	5929.65	5646.15	4689.99
ENSMUSG00000033863	Klf9	75.8676	0.902465	0.392218	2.30093	0.0213957	0.252865	chr19	23141226	23168134	+	26909	106.508	68.104	36.106	122.906	118.588	81.1573	111.773	100.208	72.2745	16.107	52.0026	44.9203	81.4707	73.2718	102.552	55.8004	55.328	66.541
ENSMUSG00000021748	Pdhb	2864.63	-0.180172	0.0783316	-2.30011	0.0214417	0.252954	chr14	8165996	8173025	-	7030	3404.98	3709.92	3834.62	1170.2	1277.03	1305.73	3373.97	3026.91	3669.41	4158.16	4090.56	4156.86	1350.65	1432.26	1329.92	3436.85	3368.26	3467.02
ENSMUSG00000061288	Taok3	2060.28	-0.408005	0.177378	-2.3002	0.0214367	0.252954	chr5	117120129	117275219	+	155091	1667.26	1337.63	1385.98	2690.08	2366.1	2717.87	1313.98	1167.5	1460.89	2052.38	1687.3	2086.2	4038.2	2528.57	3553.51	1857.36	1315.73	1858.56
ENSMUSG00000030224	Strap	6644.89	0.222965	0.0969547	2.29968	0.0214662	0.253016	chr6	137735078	137751932	+	16855	9378.43	9070.93	8753.23	8769.6	7658.98	7584.6	4391.62	4803.61	4681.26	6901.45	8796.8	7610.54	5561.6	5889.39	5449.1	4551.72	5176.54	4578.71
ENSMUSG00000006740	Kif5b	13558.8	0.438894	0.190916	2.29888	0.0215115	0.253254	chr18	6201002	6242174	-	41173	1165.85	790.181	709.81	4622.82	4975.84	5445.65	30647.8	34649.6	32357.7	446.759	784.683	736.002	5132.65	5265.2	5484.1	38209.6	38044	34589.9
ENSMUSG00000015095	Fbxw5	2682.71	-0.230952	0.100482	-2.29845	0.0215364	0.253254	chr2	25500750	25505471	+	4722	3012.54	3095.24	3163.37	3195.56	3338.2	3505.99	1052.74	1278.84	1157.58	4173.42	3102.51	3603.13	3670.11	3712.67	3805.82	1143.34	1120.05	1157.58
ENSMUSG00000017299	Dnttip1	1174.29	-0.193475	0.0841937	-2.29797	0.0215634	0.253254	chr2	164745983	164768607	+	22625	1691.02	1821.34	1797.09	944.299	927.726	913.47	631.645	652.146	725.115	2163.43	1886.02	2020.55	1012	977.418	935.991	732.238	697.672	608.047
ENSMUSG00000027087	Itgav	2633.26	0.643108	0.279837	2.29815	0.0215532	0.253254	chr2	83724397	83806916	+	82520	457.165	576.264	561.284	658.672	683.29	872.892	6637.47	9594.5	6800.92	190.741	507.954	323.081	567.35	684.331	708.098	5392.14	7853.87	4328.61
ENSMUSG00000021040	Slirp	1518.45	-0.324104	0.141123	-2.2966	0.0216415	0.253277	chr12	87443896	87452206	+	8311	1977.77	1990.73	1759.35	1965.63	2253.97	2386.93	136.466	173.375	155.213	2238.88	2274.19	2657.21	2389.15	2487.78	1964.77	153.736	221.312	145.702
ENSMUSG00000025978	Rftn2	623.768	-0.411156	0.179013	-2.29679	0.0216306	0.253277	chr1	55170159	55226782	-	56624	766.857	620.794	601.493	648.286	543.728	531.129	502.976	413.556	354.264	985.921	707.607	951.101	787.223	630.414	838.323	485.122	365.704	493.321
ENSMUSG00000028672	Hmgcl	607.163	-0.232954	0.101412	-2.29712	0.0216122	0.253277	chr4	135946448	135962617	+	16170	813.557	937.739	972.399	407.667	413.04	399.474	413.298	372.201	381.515	1170.73	975.978	1053.04	532.995	458.294	459.857	398.574	389.995	378.595
ENSMUSG00000032459	Mrps22	927.291	-0.250806	0.109208	-2.29659	0.0216424	0.253277	chr9	98588730	98601660	-	12931	1129.8	1182.22	1134.88	405.936	452.569	565.396	970.861	927.32	1126.77	1386.05	1348.35	1366.61	540.847	510.137	503.808	1111.45	1040.44	987.79
ENSMUSG00000034755	Pcdh11x	235.733	0.929352	0.404732	2.29622	0.0216635	0.2533	chrX	120290259	120910619	+	620361	58.989	20.9551	28.7207	96.0744	95.1928	82.9608	583.556	526.489	451.42	5.93418	36.2161	15.5493	124.66	160.368	204.29	627.47	520.892	603.458
ENSMUSG00000022309	Angpt1	269.339	1.10951	0.483686	2.29387	0.0217978	0.253851	chr15	42424723	42676977	-	252255	149.111	38.4176	25.4383	254.467	157.31	153.297	830.496	585.341	421.799	16.9548	49.2168	32.8264	226.744	182.488	182.315	589.89	511.446	440.547
ENSMUSG00000035674	Ndufa3	1979.38	-0.315396	0.13746	-2.29446	0.0217638	0.253851	chr7	3617373	3620327	+	2955	2881.45	2752.97	2653.79	2426.96	2669.43	3020.85	198.851	106.57	194.312	3773.29	3112.73	3426.9	2630.62	2697.92	2471.02	202.703	214.564	193.887
ENSMUSG00000037984	Neurod6	25065.5	-0.38667	0.168578	-2.29371	0.0218072	0.253851	chr6	55677822	55681263	-	3442	30635	31085.1	33924.8	24058.4	23439.2	25745.8	7204.13	8401.55	12915.8	42100.4	37493	45449.9	31625.3	26260.3	29570.8	14669.8	12205.9	14393.5
ENSMUSG00000051285	Pcmtd1	1669.11	0.601397	0.262146	2.29413	0.0217828	0.253851	chr1	7088920	7173628	+	84709	739.821	391.161	361.88	3227.58	3278.5	3854.07	851.291	1056.16	1061.61	191.589	434.593	358.499	3849.73	3455.52	3503.86	1142.2	1075.52	1210.36
ENSMUSG00000052914	Cyp2j6	287.408	-0.397999	0.173457	-2.29451	0.0217612	0.253851	chr4	96516138	96553661	-	37524	132.725	148.432	119.806	106.461	127.461	141.574	577.058	623.516	444.311	146.659	198.724	183.137	159.997	158.986	163.595	567.114	651.79	522.003
ENSMUSG00000031783	Polr2c	1469.19	-0.227597	0.0992763	-2.29256	0.0218736	0.25395	chr8	94857450	94873535	+	16086	2299.75	2417.69	2677.59	923.526	839.794	984.708	772.01	820.75	934.83	3103.57	2712.49	2842.07	756.794	893.086	809.836	885.974	885.247	885.684
ENSMUSG00000038286	Bphl	462.52	-0.270408	0.117947	-2.29262	0.0218699	0.25395	chr13	34037597	34074074	+	36478	489.117	619.048	670.422	400.743	404.973	403.983	258.636	221.094	268.956	723.122	660.248	761.054	548.7	511.52	511.947	280.141	288.785	302.876
ENSMUSG00000060938	Rpl26	11242.5	-0.284097	0.123908	-2.2928	0.0218594	0.25395	chr11	68901583	68906989	+	5407	18070.3	17648.5	17369.4	14234.6	12350.9	12922	1259.39	960.723	1313.97	21470.7	19951.4	23220.3	12667.2	11859.7	13466.9	1120.56	1414.24	1064.66
ENSMUSG00000020261	Slc36a1	790.717	-0.264844	0.115546	-2.2921	0.0218996	0.254027	chr11	55204350	55236330	+	31981	779.966	774.464	789.408	581.64	492.905	545.557	895.48	1019.58	919.427	1072.39	767.039	975.289	575.203	563.363	590.895	1026.04	933.828	930.427
ENSMUSG00000035885	Cox8a	4653.02	-0.265653	0.11594	-2.29131	0.0219456	0.254114	chr19	7215153	7217616	-	2464	5813.69	4965.48	5218.13	6825.61	6986.18	9010.26	363.911	380.154	382.7	6990.46	5860.51	6380.41	7770.14	8481.55	7374.8	313.165	309.027	328.116
ENSMUSG00000055720	Ubl7	1871.21	-0.247901	0.108181	-2.29154	0.0219323	0.254114	chr9	57910979	57929968	+	18990	2432.48	2709.32	2876.17	1069.8	1181.04	1192.11	1441.35	1425.18	1488.14	3684.28	2661.42	3173.79	1325.13	1230.41	1322.6	1467.89	1481.71	1518.97
ENSMUSG00000026932	Nacc2	991.241	0.210743	0.0920272	2.29001	0.0220206	0.254533	chr2	26055535	26123220	-	67686	1187.15	1088.79	1116	955.551	858.348	1003.65	1138.52	1196.13	1085.3	999.485	936.976	994.294	654.71	752.072	784.605	1065.9	1071.47	953.372
ENSMUSG00000033021	Gmppa	616.66	-0.301533	0.131664	-2.29017	0.0220114	0.254533	chr1	75435930	75443179	+	7250	673.458	757.002	836.181	447.482	462.25	451.776	547.165	594.885	601.893	1078.32	770.753	943.327	483.916	479.031	397.186	477.15	537.086	561.01
ENSMUSG00000022710	Usp7	13696.1	0.375729	0.164148	2.28897	0.0220813	0.255011	chr16	8689595	8792308	-	102714	4669.96	4786.49	4567.4	6674.14	7290.31	8462.9	25785.7	32496	27636.1	2673.77	4431.37	3704.2	7210.64	7445.38	8140.68	30731.2	34289.8	25533.4
ENSMUSG00000055917	Zfp277	1137.26	-0.304757	0.133186	-2.2882	0.0221257	0.255299	chr12	40315046	40445902	-	130857	965.945	832.091	762.328	1521.61	1415.79	1759.31	536.768	496.267	585.305	990.16	987.121	1185.21	2373.45	1911.98	2471.02	539.783	578.919	557.568
ENSMUSG00000001260	Gabrg1	24.8921	2.34494	1.02551	2.2866	0.0222191	0.255633	chr5	70751047	70842617	-	91571	40.9646	17.4626	3.28236	34.6214	21.7814	2.70524	109.173	65.2146	9.47863	3.39096	0.928619	7.77467	10.7973	6.91243	15.4642	29.6084	5.39785	63.0992
ENSMUSG00000003033	Ap1m1	4668.29	-0.209519	0.0916194	-2.28684	0.0222051	0.255633	chr8	72240018	72257385	+	17368	4869.87	5433.47	5744.95	1872.15	1867.55	2016.31	6068.21	6047.46	6518.93	7011.65	5557.78	5985.63	2150.63	2033.64	2170.69	6346.44	6030.75	6303.04
ENSMUSG00000020022	Ndufa12	1534.18	-0.212336	0.0928647	-2.28651	0.0222247	0.255633	chr10	94198720	94221443	+	22724	2515.23	2664.79	2598.81	1303.5	1317.37	1565.43	353.513	402.422	385.069	3191.74	2910.29	2909.45	1425.25	1477.19	1307.95	400.852	472.312	414.16
ENSMUSG00000024191	Bnip1	658.05	-0.198156	0.0866684	-2.28638	0.0222323	0.255633	chr17	26781066	26792565	+	11500	1010.19	1004.97	1011.79	595.488	628.434	561.789	262.535	291.08	265.402	1275.85	1073.48	1122.14	669.434	614.515	637.288	280.141	260.446	279.931
ENSMUSG00000001962	Fam50a	1367.67	-0.262164	0.114947	-2.28073	0.0225644	0.255835	chrX	74313033	74320149	+	7117	990.524	1155.15	1182.47	264.854	257.343	281.345	2283.54	2183.89	2855.44	1347.06	1374.36	1269.86	327.846	355.99	285.681	2673.86	2742.11	2786.69
ENSMUSG00000018363	Smurf2	3939.67	0.299078	0.131031	2.2825	0.0224596	0.255835	chr11	106820066	106920715	-	100650	3264.88	2865.61	2791.65	5731.57	5937.45	6704.49	2830.7	3206.65	3133.87	1876.05	2866.65	2510.35	6027.85	5818.19	5950.46	2973.36	3083.52	3340.82
ENSMUSG00000019988	Nedd1	1503.59	0.482217	0.211456	2.28046	0.0225806	0.255835	chr10	92684746	92722420	-	37675	1162.58	1183.96	1046.25	991.903	1097.14	1136.2	2296.54	2942.61	2548.57	517.121	1153.34	759.326	882.435	1088.71	1020.64	2136.36	2804.18	2296.81
ENSMUSG00000020440	Arf5	3229.31	-0.195386	0.0856066	-2.28237	0.0224677	0.255835	chr6	28423560	28426602	+	3043	5377.83	4992.54	5044.17	3492.43	3386.6	3532.15	885.082	863.696	997.626	6412.3	5270.84	5965.76	2895.64	3032.48	2864.95	1081.84	948.672	1083.01
ENSMUSG00000021133	Susd6	1955.59	0.190411	0.0834918	2.2806	0.0225723	0.255835	chr12	80790510	80880835	+	90326	2268.62	2383.64	2520.03	2198.46	2152.32	2350.86	1488.13	1709.9	1550.94	2144.78	2068.96	2071.52	1796.28	1911.98	1969.65	1395.01	1686.83	1532.74
ENSMUSG00000026972	Arrdc1	155.175	-0.389026	0.170269	-2.28477	0.0223266	0.255835	chr2	24925352	24935252	-	9901	156.485	182.484	213.353	125.503	162.15	137.967	92.2773	103.389	117.298	255.17	216.368	251.381	166.868	148.617	126.969	117.295	125.5	94.0752
ENSMUSG00000027366	Sppl2a	2601.45	0.320971	0.140692	2.28137	0.0225267	0.255835	chr2	126890391	126933235	-	42845	2131.8	2039.63	1898.85	3015.52	3027.61	3337.37	2397.91	2829.68	2914.68	1196.16	1944.53	1719.93	3457.1	3156.91	3300.39	2817.35	2837.92	2802.75
ENSMUSG00000031387	Renbp	112.052	0.490103	0.214785	2.28183	0.0224993	0.255835	chrX	73922121	73930850	-	8730	108.966	116.126	86.9825	30.2937	43.5628	41.4804	297.627	214.731	242.89	70.3624	86.3615	65.6528	41.2261	34.5621	26.8589	158.291	198.371	152.585
ENSMUSG00000033287	Kctd17	2690.2	-0.247076	0.108286	-2.28171	0.0225067	0.255835	chr15	78428564	78439303	+	10740	3862.14	4044.33	4168.6	2107.58	1994.21	1785.46	1486.83	1740.12	1761.84	5391.62	4217.79	4720.09	1782.54	1996.31	2092.55	1860.77	1661.19	1749.57
ENSMUSG00000035297	Cops4	3513.19	-0.212546	0.0931511	-2.28174	0.0225048	0.255835	chr5	100518309	100547803	+	29495	4574.93	4741.08	4776.65	2606.99	2317.7	2588.02	2577.27	2449.53	3149.27	5652.73	5251.34	5424.99	3117.48	2815.43	3043.19	2597.57	2874.35	2678.85
ENSMUSG00000037805	Rpl10a	5359.01	-0.248654	0.109024	-2.28073	0.0225642	0.255835	chr17	28328471	28331033	+	2563	7862.74	8424.81	8343.76	6507.96	6067.33	6463.73	887.682	808.025	1189.57	10183	9364.19	9716.61	5685.28	5949.53	6099.41	912.166	1035.04	961.403
ENSMUSG00000039156	Stim2	1673.67	0.260732	0.114168	2.28375	0.0223865	0.255835	chr5	53998499	54121057	+	122559	1295.3	1238.97	1092.21	1360.62	1426.28	1653.81	2449.9	2661.08	2671.79	869.781	1183.99	974.425	1229.91	1228.34	1274.58	2507.6	2562.63	2444.81
ENSMUSG00000039943	Plcb4	1072.39	0.634493	0.277867	2.28344	0.0224044	0.255835	chr2	135659011	136014593	+	355583	273.643	177.245	97.6502	1448.91	1606.98	1865.72	1502.43	1768.75	1518.95	72.0578	150.436	131.306	1342.79	1400.46	1446.31	1543.05	1507.35	1448.99
ENSMUSG00000040586	Ofd1	949	0.510404	0.223477	2.28393	0.0223759	0.255835	chrX	166390033	166440704	-	50672	220.39	163.275	123.089	527.976	596.972	669.097	1874.14	2007.34	1866.1	69.5146	150.436	136.489	624.281	673.962	646.241	2285.54	2299.48	2147.67
ENSMUSG00000048489	Depp1	29.8228	0.848685	0.372153	2.28047	0.0225797	0.255835	chr6	116650609	116652794	+	2186	72.0977	69.8502	36.9266	32.8903	20.9747	30.6594	33.7917	23.859	11.8483	35.6051	33.4303	30.2348	15.7052	21.4285	23.6033	21.6369	10.7957	11.4726
ENSMUSG00000049305	Ccdc71	1368.4	-0.218828	0.095795	-2.28434	0.0223515	0.255835	chr9	108460527	108465938	+	5412	1820.47	1890.32	1980.9	1229.93	1329.47	1284.99	790.206	806.435	877.958	2388.93	2128.39	2106.07	1046.36	1284.33	1040.99	887.112	820.473	917.807
ENSMUSG00000078552	Dcdc2b	25.9789	-1.06286	0.465011	-2.28566	0.0222744	0.255835	chr4	129608331	129614257	-	5927	4.91575	9.60441	5.74413	38.0835	51.63	51.3996	6.4984	14.3154	3.55449	13.5638	11.1434	17.277	89.3233	56.6819	69.9959	9.11027	6.74731	8.03081
ENSMUSG00000034998	Foxn2	1031.44	0.3657	0.160434	2.27944	0.0226408	0.255857	chr17	88440711	88490533	+	49823	823.388	721.204	774.637	1341.58	1404.5	1628.56	757.714	881.193	1061.61	447.606	741.038	612.471	1500.83	1547	1494.33	895.084	972.962	960.256
ENSMUSG00000038383	Pigu	1239.88	-0.233071	0.102243	-2.27958	0.0226324	0.255857	chr2	155278243	155357430	-	79188	1065.9	1251.19	1216.11	627.513	646.988	677.212	1754.57	1884.86	1890.99	1484.39	1197.92	1468.55	855.933	711.289	777.28	1577.22	1586.97	1642.87
ENSMUSG00000043683	Fem1a	3184.05	-0.226327	0.0992735	-2.27983	0.0226175	0.255857	chr17	56256810	56263610	+	6801	3168.2	3721.27	3940.47	2214.9	2329.8	2245.35	2859.3	3303.68	3180.08	4698.17	3877.91	4092.07	2418.6	2477.41	2619.15	3597.42	3268.4	3300.66
ENSMUSG00000024038	Ndufv3	2129.71	-0.294734	0.129362	-2.27837	0.0227045	0.255916	chr17	31520115	31531331	+	11217	2598.79	2709.32	2637.38	2346.47	2838.84	3357.21	480.882	462.865	566.348	3494.38	3056.08	3195.39	3032.08	3252.99	2571.13	585.335	549.231	600.016
ENSMUSG00000057506	Bloc1s2	762.917	-0.25109	0.110204	-2.2784	0.0227025	0.255916	chr19	44139246	44146446	-	7201	938.908	901.941	795.972	1103.56	1200.4	1288.6	131.268	171.785	154.028	1136.82	975.049	1025.39	1201.45	1151.61	1049.94	169.679	183.527	152.585
ENSMUSG00000067215	Usp51	74.4382	0.822445	0.360928	2.27869	0.0226852	0.255916	chrX	153006469	153009416	+	2948	40.9646	22.7013	21.3353	122.04	157.31	184.858	68.8831	68.3958	49.7628	11.8684	9.28619	26.7794	108.955	137.557	151.386	50.1065	52.629	55.0684
ENSMUSG00000041408	Wapl	5568.5	0.532192	0.233726	2.27699	0.0227869	0.256625	chr14	34673928	34747983	+	74056	1215.83	834.71	763.149	4726.69	4979.07	5474.51	9213.43	10914.7	11055.6	369.614	910.975	666.03	4772.41	5032.94	5125.98	11028	12319.2	10830.1
ENSMUSG00000002010	Idh3g	2634.09	-0.220459	0.0968866	-2.27543	0.0228801	0.257138	chrX	73778963	73786897	-	7935	2990.42	3472.43	3593.36	1004.89	1114.88	1229.98	3077.64	3098.49	3303.3	4192.07	3667.11	3856.24	1234.82	1128.8	1294.11	2959.7	3010.65	3184.79
ENSMUSG00000035048	Anapc13	1622.1	-0.285307	0.125393	-2.2753	0.0228881	0.257138	chr9	102626296	102634425	+	8130	1883.55	1907.78	1925.92	2071.23	2310.44	2924.37	174.157	179.738	216.824	2425.38	2224.04	2317.72	2787.67	2803.68	2320.44	241.422	248.301	235.188
ENSMUSG00000052794	1700030K09Rik	778.743	-0.282454	0.124142	-2.27525	0.0228911	0.257138	chr8	72443880	72461001	+	17122	542.371	524.75	550.616	490.758	617.946	637.536	1107.33	1099.11	1020.14	695.146	657.462	615.063	783.296	633.179	720.306	1235.58	1117.35	969.434
ENSMUSG00000003226	Ranbp2	7552.79	0.616648	0.271242	2.27342	0.0230007	0.257701	chr10	58446920	58494356	+	47437	213.016	251.461	203.506	3644.77	4309.49	4808.12	14618.8	25263.5	14162.3	111.902	173.652	150.31	5218.05	4947.23	5738.85	18666.9	23073.1	10395.3
ENSMUSG00000034145	Tmem63c	297.531	-0.659262	0.290067	-2.27279	0.0230388	0.257701	chr12	87021340	87090043	+	68704	112.243	82.9471	149.347	92.6122	128.268	126.245	577.058	582.16	502.367	236.519	110.506	196.958	210.057	111.29	209.174	764.124	561.376	602.311
ENSMUSG00000038738	Shank1	3013.74	-0.567127	0.249529	-2.27278	0.0230391	0.257701	chr7	44310253	44360572	+	50320	1837.67	2119.95	2532.34	1933.61	2398.37	2355.36	3371.37	3430.93	3440.74	4057.28	2060.6	3496.87	3359.93	2051.61	3391.54	5170.08	2885.15	4353.85
ENSMUSG00000044768	D1Ertd622e	2676.24	0.21922	0.0964081	2.27388	0.0229734	0.257701	chr1	97606318	97662074	-	55757	2949.45	2823.7	3014.85	4450.58	5059.74	5319.41	697.928	820.75	880.328	2408.43	2623.35	2518.13	4265.92	4458.52	3825.36	692.38	700.371	663.116
ENSMUSG00000068154	Insm1	4749.6	-0.35547	0.156349	-2.27357	0.0229916	0.257701	chr2	146221921	146225020	+	3100	5380.29	6158.17	7476.4	2279.82	2395.15	3279.66	3602.71	3230.51	4392.16	8359.56	7312.87	8654.93	3043.86	3042.85	3272.71	4749.87	4202.23	4659.02
ENSMUSG00000113902	Ndufb1-ps	2825.13	-0.336416	0.148051	-2.2723	0.0230684	0.25781	chr12	101968090	101977068	-	8979	3403.34	3096.98	3143.68	3903.56	4144.11	5513.29	155.962	114.523	150.473	4342.97	3552.89	4280.39	5362.34	4862.89	4376.37	125.266	167.333	156.027
ENSMUSG00000006476	Nsmf	8251.4	-0.339162	0.14937	-2.27062	0.0231698	0.257847	chr2	25054355	25062881	+	8527	7187.65	7313.32	8396.28	11100.5	10898	13392.8	1841.65	2080.51	2228.66	11391.9	7895.11	9677.74	16284.3	14164.3	17416	2709.17	2043.09	2504.47
ENSMUSG00000023852	Chd1	7318.54	0.524984	0.231154	2.27115	0.0231381	0.257847	chr17	15704967	15772610	+	67644	754.568	688.898	609.698	5175.9	6145.58	6848.77	13078.7	19309.9	15849.5	307.729	662.105	457.842	5464.42	5666.12	6443.69	14938.6	17861.5	11470.3
ENSMUSG00000026659	Dusp12	562.327	-0.214559	0.0944527	-2.2716	0.0231106	0.257847	chr1	170873498	170885540	-	12043	568.589	527.369	517.792	785.906	860.768	854.857	152.063	179.738	149.288	664.628	606.388	601.241	1050.28	991.934	1019.01	170.818	207.817	213.39
ENSMUSG00000044288	Cnr1	7956.15	0.443149	0.195085	2.27156	0.0231129	0.257847	chr4	33924593	33948831	+	24239	6876.32	6001.88	4862.82	11080.6	10119.5	9508.03	7565.44	10216.4	9921.75	2995.91	5791.79	4262.25	7270.52	7708.05	6326.49	10507.6	11174.9	11020.6
ENSMUSG00000059361	Nrsn2	53.7173	-0.834255	0.36737	-2.27089	0.0231539	0.257847	chr2	152368755	152376638	-	7884	67.1819	48.022	52.5178	49.3355	47.5964	42.3821	20.7949	22.2684	8.2938	126.313	58.503	114.028	87.3601	50.4607	95.2269	22.7757	14.8441	39.0068
ENSMUSG00000005371	Fbxo11	9639.18	0.483404	0.213009	2.26941	0.0232436	0.258232	chr17	87990859	88065291	-	74433	2505.39	2029.15	1626.41	5495.28	5407.43	6518.73	17337.7	21975.7	20520	902.842	1770.88	1733.75	6122.08	5807.82	6513.69	25028.2	22518.5	19691.6
ENSMUSG00000054499	Dedd2	868.83	-0.304607	0.134212	-2.2696	0.0232318	0.258232	chr7	25199915	25220615	-	20701	829.123	891.464	1096.31	828.317	803.491	828.706	545.866	615.563	614.926	1331.8	976.907	1169.66	1122.92	960.828	915.644	757.291	657.188	692.944
ENSMUSG00000023951	Vegfa	1606.21	0.254015	0.111954	2.26893	0.0232724	0.258333	chr17	46016993	46032369	-	15377	1300.22	1437.17	1261.25	2723.84	2959.85	3007.33	722.622	780.985	746.442	990.16	1238.78	1124.74	2415.65	3064.97	2993.54	673.021	715.215	756.044
ENSMUSG00000028032	Papss1	6864.11	-0.244967	0.107985	-2.26853	0.0232966	0.258385	chr3	131564768	131643671	+	78904	3481.17	4168.31	4446.78	2703.93	2863.04	3197.6	12482.1	14348.8	12947.8	5030.49	4582.73	4720.95	3776.12	3427.18	3733.38	13249.7	13143.8	11250
ENSMUSG00000027566	Psma7	5309.29	-0.205334	0.0905362	-2.26798	0.0233304	0.258541	chr2	180036374	180042433	-	6060	9193.27	10086.4	9605.83	3511.48	3122.81	3056.92	2373.22	2190.26	2699.04	11908.2	10264	11129.9	3081.16	3212.9	2941.45	2304.9	2476.26	2409.24
ENSMUSG00000029103	Lrpap1	2486.52	-0.336162	0.14826	-2.26738	0.0233671	0.258729	chr5	35091501	35105766	-	14266	3323.05	3085.63	3602.39	1274.93	1208.46	1248.02	2309.53	1961.21	2313.97	4877.04	3384.81	4375.41	1828.67	1331.33	1821.52	2476.85	2029.59	2304.84
ENSMUSG00000002908	Kcnn1	768.92	-0.355847	0.156996	-2.2666	0.0234149	0.25904	chr8	70842049	70863258	-	21210	801.267	769.226	883.775	756.478	786.55	770.092	422.396	548.757	587.675	1155.47	849.686	1135.1	852.006	770.736	912.388	673.021	484.457	681.472
ENSMUSG00000020644	Id2	4753.78	-0.490214	0.216406	-2.26525	0.0234971	0.259392	chr12	25093799	25097140	-	3342	6651.01	6293.51	6859.31	6346.1	6364.2	4330.19	769.411	669.643	1073.45	11009.6	7251.58	9555.93	5180.75	5128.33	3892.1	1647.82	1036.39	1508.65
ENSMUSG00000024414	Mrpl27	685.154	-0.238106	0.105125	-2.26498	0.0235137	0.259392	chr11	94653767	94660089	+	6323	1023.3	1039.9	1079.9	651.748	739.761	691.64	217.047	197.235	189.573	1286.87	1165.42	1254.31	705.752	820.505	680.425	204.981	222.661	161.764
ENSMUSG00000024552	Slc14a2	165.16	-0.68236	0.301384	-2.26409	0.0235686	0.259392	chr18	78146148	78596942	-	450795	193.353	130.096	218.277	149.738	91.9659	213.714	88.3783	44.5368	55.6869	281.449	258.156	329.992	182.573	200.46	314.168	71.7434	72.871	75.7191
ENSMUSG00000027673	Ndufb5	2823.28	-0.201233	0.0888906	-2.26383	0.0235847	0.259392	chr3	32736990	32751566	+	14577	4379.11	4208.48	4242.45	3555.62	3531.01	3147.1	567.96	528.079	562.794	5144.93	4449.01	5155.47	3372.69	3051.15	3072.49	554.588	618.054	678.03
ENSMUSG00000029544	Cabp1	1385.57	-0.384918	0.169975	-2.26455	0.0235403	0.259392	chr5	115168689	115194381	-	25693	1319.06	1500.03	1802.02	1495.64	1671.52	1758.41	463.986	582.16	810.423	2213.45	1764.38	2055.97	1545	1786.17	1578.98	884.835	804.279	904.04
ENSMUSG00000053730	Tmem39b	868.693	-0.19615	0.0866317	-2.26418	0.0235632	0.259392	chr4	129676355	129696838	-	20484	947.921	1038.15	988.811	637.899	706.685	645.651	811.001	898.689	808.053	1247.02	1034.48	1124.74	801.946	743.777	756.118	807.398	825.871	812.259
ENSMUSG00000057841	Rpl32	24258.6	-0.232841	0.102828	-2.26437	0.0235512	0.259392	chr6	115805505	115808747	-	3243	42035.4	39680.2	42144.7	29860.1	25145.4	27451	1801.36	1547.65	1774.87	51754.5	45039.9	48759.3	25065.5	24438.2	25441.1	1463.34	1835.27	1416.86
ENSMUSG00000000838	Fmr1	2903.41	0.629819	0.278558	2.261	0.0237594	0.259642	chrX	68678541	68717963	+	39423	1011.83	641.749	594.107	2211.44	2436.29	2781.89	4491.7	5870.91	5431.25	239.062	740.109	474.255	2580.56	2685.48	2650.89	5492.35	6198.08	5729.41
ENSMUSG00000021567	Nkd2	176.09	0.481774	0.21293	2.2626	0.0236605	0.259642	chr13	73818534	73847631	-	29098	253.98	222.648	232.227	155.796	165.377	128.95	248.239	217.912	159.952	139.029	216.368	152.902	123.678	168.663	120.458	129.821	182.177	151.438
ENSMUSG00000022324	Matn2	100.452	0.902288	0.399014	2.26129	0.0237413	0.259642	chr15	34306677	34436273	+	129597	68.0012	48.8952	41.8501	23.3694	16.9411	30.6594	432.794	252.906	181.279	22.0412	38.0734	25.0517	29.4472	14.5161	21.9754	137.793	277.989	144.555
ENSMUSG00000022550	Adck5	397.119	-0.326827	0.144425	-2.26295	0.0236388	0.259642	chr15	76576358	76595816	+	19459	312.15	356.236	375.01	225.039	245.242	238.963	496.478	637.831	587.675	514.578	359.375	433.654	237.541	279.262	297.889	540.922	510.097	500.205
ENSMUSG00000024579	Pcyox1l	1119.44	-0.239733	0.10601	-2.26142	0.0237333	0.259642	chr18	61696837	61707635	-	10799	1048.69	1151.66	1041.33	815.334	984.196	797.145	1350.37	1367.92	1309.24	1361.47	1209.99	1255.18	992.372	1063.82	1059.7	999.852	1072.82	1268.87
ENSMUSG00000025487	Psmd13	4686.81	-0.242848	0.107374	-2.2617	0.0237161	0.259642	chr7	140881968	140898643	+	16676	4238.2	5392.44	5555.39	1115.67	1123.76	1167.76	7639.52	6804.59	8153.99	6451.3	5810.37	5707.47	1261.32	1278.11	1264	6708.57	6956.48	7733.67
ENSMUSG00000035504	Reep6	130.539	0.373578	0.165221	2.26108	0.0237544	0.259642	chr10	80329953	80336441	+	6489	203.184	191.215	237.971	173.973	164.571	152.395	42.8895	54.0804	55.6869	191.589	148.579	147.719	162.941	132.719	166.037	38.7186	41.8333	43.5958
ENSMUSG00000043496	Tril	268.468	0.658517	0.291263	2.2609	0.0237653	0.259642	chr6	53815468	53820830	-	5363	480.924	369.333	307.721	180.897	182.318	163.216	495.178	437.415	248.814	181.416	331.517	221.146	110.918	183.179	119.644	210.675	360.306	247.808
ENSMUSG00000008167	Fbxw9	497.317	-0.330632	0.14628	-2.26027	0.0238044	0.259765	chr8	85060055	85067124	+	7070	675.916	640.003	664.678	491.624	548.568	598.76	219.646	182.919	201.421	986.769	641.675	861.261	505.511	543.317	585.198	216.369	178.129	209.948
ENSMUSG00000020755	Sap30bp	2894.04	-0.221926	0.0981938	-2.26008	0.0238161	0.259765	chr11	115933282	115966725	+	33444	3454.13	3958.76	4366.36	1887.73	1864.33	2071.31	2149.67	2110.73	2369.66	5066.09	4293	4378	2403.88	2266.59	2497.06	2342.48	2341.32	2271.57
ENSMUSG00000020926	Adam11	587.203	-0.298374	0.132071	-2.2592	0.023871	0.260005	chr11	102761439	102780262	+	18824	591.529	640.003	710.631	575.581	704.265	620.402	321.021	345.16	303.316	913.015	665.819	808.566	798.02	711.98	730.073	414.517	336.016	379.743
ENSMUSG00000038602	Slc35f1	3446.33	0.478873	0.211976	2.25909	0.0238776	0.260005	chr10	52690533	53111622	+	421090	3227.19	2626.37	1856.17	2158.64	2230.58	2223.71	5823.87	6201.75	5667.03	1148.69	2391.19	1992.91	2224.25	2429.72	2355.44	6054.91	5960.57	5460.95
ENSMUSG00000022747	St3gal6	103.371	0.674395	0.298697	2.25779	0.023959	0.260086	chr16	58468125	58524243	-	56119	190.895	147.559	128.012	177.435	122.621	109.111	97.476	49.3086	41.469	67.8191	113.291	111.437	100.121	130.645	91.1574	55.8004	63.4247	63.0992
ENSMUSG00000022960	Donson	663.288	0.385428	0.170789	2.25675	0.0240234	0.260086	chr16	91676808	91688770	-	11963	497.31	628.652	677.807	709.739	661.509	788.127	742.117	798.482	875.588	403.524	613.817	364.546	666.489	700.229	670.658	678.715	759.747	702.122
ENSMUSG00000024913	Lrp5	2082.52	0.280873	0.124403	2.25778	0.0239594	0.260086	chr19	3584828	3686564	-	101737	2262.88	2463.09	2870.42	1596.05	1559.39	1979.34	2436.9	2595.86	2608.99	2102.39	1994.67	2155.31	1116.05	1430.18	1376.31	2150.02	2519.45	2268.13
ENSMUSG00000027552	E2f5	1069.3	0.244583	0.108341	2.25753	0.0239751	0.260086	chr3	14578641	14606309	+	27669	1565.67	1466.85	1510.71	1622.88	1377.07	1712.42	432.794	445.368	469.192	1174.97	1402.21	1258.63	1131.76	1314.05	1099.59	424.766	450.72	387.774
ENSMUSG00000028466	Creb3	588.903	-0.289843	0.128403	-2.25729	0.0239899	0.260086	chr4	43562332	43567060	+	4729	859.437	855.665	869.825	284.761	290.419	336.352	460.087	440.596	499.998	1254.65	938.833	965.787	331.772	329.723	293.82	554.588	453.419	580.513
ENSMUSG00000030421	Uri1	2599.29	0.285105	0.126277	2.25777	0.0239598	0.260086	chr7	37959992	38023551	-	63560	2516.05	2483.18	2285.34	4056.76	4379.67	4654.82	1135.92	1471.31	1425.35	1649.7	2316.9	2012.78	4071.57	4181.33	3908.37	1295.94	1429.08	1513.23
ENSMUSG00000034158	Lrrc58	8100.1	0.504031	0.223323	2.25696	0.0240106	0.260086	chr16	37868389	37888858	+	20470	4551.99	4132.51	2950.02	15226.5	16177.1	17286.5	5418.37	6798.23	6342.39	1656.48	3905.77	2642.52	12507.2	13522.1	13479.1	6109.57	6435.59	6659.84
ENSMUSG00000038702	Dsel	406.729	0.758795	0.336422	2.25549	0.0241027	0.260729	chr1	111858702	111864918	-	6217	172.871	95.1709	81.2384	629.244	587.291	668.195	476.983	551.938	479.856	22.889	100.291	83.7937	613.484	584.1	617.754	521.563	495.253	539.212
ENSMUSG00000010751	Tnfrsf22	173.154	0.431168	0.191206	2.255	0.0241336	0.260849	chr7	143634806	143649661	-	14856	209.739	185.976	202.686	196.476	235.562	202.893	154.662	184.51	145.734	147.507	182.938	114.028	158.033	223.963	170.92	112.74	148.441	139.966
ENSMUSG00000022559	Fbxl6	493.773	-0.243049	0.107864	-2.2533	0.0242405	0.260932	chr15	76535721	76538746	-	3026	603.818	675.801	682.731	379.97	378.351	414.804	383.406	351.523	374.406	867.237	708.536	745.504	355.33	427.879	436.253	356.439	376.5	369.417
ENSMUSG00000038954	Supt3	505.035	-0.274225	0.121695	-2.25339	0.0242346	0.260932	chr17	44777152	45119290	+	342139	516.154	520.384	605.595	210.325	206.52	224.535	692.73	561.482	706.158	710.406	623.103	652.208	287.601	266.129	330.446	647.968	607.258	721.626
ENSMUSG00000044876	Zfp444	1516.73	-0.234911	0.104249	-2.25336	0.0242364	0.260932	chr7	6172226	6193811	+	21586	1766.39	1860.64	1879.15	1429.86	1718.31	1523.05	848.691	860.515	926.536	2314.33	1941.74	2222.69	1899.35	1605.76	1613.97	1012.38	870.403	1007.29
ENSMUSG00000059534	Uqcr10	2777.49	-0.301865	0.133892	-2.25453	0.0241628	0.260932	chr11	4701973	4704342	-	2370	3014.17	2850.76	2749.8	4052.43	4435.34	5667.48	204.05	203.597	183.648	3904.69	3279.88	3434.68	5145.41	5699.3	4687.28	137.793	186.226	158.322
ENSMUSG00000094626	Tmem121b	770.331	-0.342369	0.151939	-2.25334	0.0242377	0.260932	chr6	120488939	120493807	-	4869	647.241	610.316	759.866	268.316	246.856	302.987	1069.64	1084.79	1158.76	993.551	655.605	907.909	306.251	292.396	363.816	1529.39	1284.69	1383.59
ENSMUSG00000011831	Evi5	1912.06	0.568974	0.252586	2.25259	0.0242847	0.261195	chr5	107744795	107875107	-	130313	757.845	412.116	374.189	2564.58	2748.49	2906.33	2314.73	2799.46	2744.06	213.63	478.239	349.86	2449.03	2520.96	2465.32	2631.73	3059.23	2627.22
ENSMUSG00000021061	Sptb	244.509	-0.360938	0.160283	-2.25187	0.0243304	0.261453	chr12	76580488	76710547	-	130060	193.353	178.991	233.048	121.175	142.789	128.95	269.034	384.925	280.804	275.515	236.798	265.203	139.384	160.368	134.294	430.46	452.07	374.006
ENSMUSG00000038456	Dennd2a	3591.52	0.297907	0.13231	2.25159	0.0243485	0.261453	chr6	39462378	39557867	-	95490	3847.39	4184.9	4717.57	4541.46	4812.07	5909.15	2487.59	2853.54	2728.66	3484.21	3688.47	3198.84	3084.11	4072.11	3475.38	2407.39	2809.58	2345
ENSMUSG00000010406	Mrpl52	1192.23	-0.267497	0.118846	-2.25079	0.024399	0.261619	chr14	54426909	54429756	+	2848	1665.62	1652.83	1573.89	1595.18	1481.94	1747.59	142.965	106.57	149.288	2177.84	1641.8	2068.06	1637.27	1743.31	1616.42	168.54	143.043	147.996
ENSMUSG00000020312	Shc2	702.954	0.251066	0.111567	2.25037	0.0244254	0.261619	chr10	79618051	79637918	-	19868	856.979	890.59	850.131	676.848	736.534	695.247	717.424	938.454	720.376	754.488	676.034	751.551	517.29	465.898	531.48	687.825	580.269	605.753
ENSMUSG00000025512	Chid1	877.897	-0.252477	0.112196	-2.25033	0.0244281	0.261619	chr7	141493136	141539857	-	46722	1078.19	1062.6	1046.25	937.374	1014.85	866.579	383.406	400.831	415.875	1322.47	1073.48	1399.44	1194.58	982.256	1185.05	480.567	469.613	488.732
ENSMUSG00000026475	Rgs16	1117.08	-0.455107	0.202262	-2.25009	0.0244435	0.261619	chr1	153740349	153745468	+	5120	1197.8	1329.77	1384.34	707.142	589.711	609.581	940.969	876.421	1008.29	2093.07	1327.92	1941.08	921.698	662.211	952.269	1389.32	831.269	1344.59
ENSMUSG00000042671	Rgs8	1719.9	-0.49749	0.221139	-2.24967	0.0244701	0.261691	chr1	153653025	153700323	+	47299	1564.03	1487.81	1406.49	2073.82	2117.64	1651.1	904.578	949.589	919.427	2550.85	1504.36	2238.24	2898.59	1932.02	2689.14	1544.19	896.043	1630.25
ENSMUSG00000015149	Sirt2	3244.92	-0.231292	0.102842	-2.24901	0.0245121	0.261833	chr7	28766735	28788661	+	21927	4366.01	3985.83	4508.32	3468.2	3397.9	3375.24	1376.36	1207.27	1476.3	5581.52	4442.51	5071.68	3977.34	3572.34	4321.84	1399.56	1466.87	1413.42
ENSMUSG00000027971	Ndst4	94.6239	0.559635	0.248862	2.24878	0.0245265	0.261833	chr3	125404076	125728899	+	324824	95.0379	58.4996	56.6207	124.637	132.302	120.834	109.173	87.483	95.9711	31.3664	52.0026	59.6058	116.807	105.069	128.597	111.601	97.1613	120.462
ENSMUSG00000071547	Nt5dc2	6947.77	0.285038	0.126767	2.24852	0.0245431	0.261833	chr14	31131053	31139124	+	8072	11108.8	11648.4	12214.5	6586.72	6456.17	7449.34	4373.42	4934.04	4812.77	9695.6	9796.93	9209.53	3973.41	5645.38	4876.92	3588.31	4725.82	3963.78
ENSMUSG00000017760	Ctsa	1747.06	-0.18582	0.0826698	-2.24774	0.0245931	0.262153	chr2	164832873	164841032	+	8160	1324.79	1417.09	1509.07	654.344	625.207	711.479	3539.03	3457.97	3297.38	1661.57	1550.79	1622.31	683.176	767.971	707.284	2434.72	2734.01	2748.83
ENSMUSG00000028692	Akr1a1	13066.9	-0.304355	0.135451	-2.24697	0.0246418	0.262447	chr4	116636510	116651680	-	15171	18921.5	18219.6	18191.7	14507.2	15709.2	14313.4	3640.4	3537.5	3930.08	25505.9	20909.7	21912.5	14417.4	17159.4	10846.1	4559.69	4154.99	4768.01
ENSMUSG00000039648	Kyat1	433.884	-0.360416	0.160422	-2.24668	0.0246605	0.262447	chr2	30185124	30205847	-	20724	279.379	371.952	362.701	342.752	365.443	367.011	473.084	561.482	465.638	516.273	359.375	425.015	473.119	423.732	504.621	546.616	421.032	550.684
ENSMUSG00000026854	Usp20	1209.14	-0.287397	0.127957	-2.24605	0.024701	0.262578	chr2	30982279	31023586	+	41308	926.619	1116.73	1188.21	482.969	488.871	532.031	1939.12	1811.69	1864.92	1462.35	1092.06	1388.21	570.295	526.036	578.687	2008.81	1682.78	2104.07
ENSMUSG00000036097	Slf2	3791.21	0.508259	0.226341	2.24555	0.0247328	0.262578	chr19	44931151	44983299	+	52149	782.424	522.13	506.304	5835.44	7008.77	6734.25	2959.37	3704.51	3534.34	267.886	566.457	439.701	9395.63	6904.13	8747.86	3251.23	3870.26	3211.18
ENSMUSG00000056854	Pou3f4	1009.01	-0.328579	0.146313	-2.24574	0.024721	0.262578	chrX	110814280	110817207	+	2928	970.861	913.292	864.902	528.842	400.939	486.042	1653.19	1449.04	1203.79	1253.81	1070.7	1127.33	652.747	539.17	736.584	1561.27	1307.63	1442.1
ENSMUSG00000024726	Carnmt1	328.262	0.502208	0.223678	2.24522	0.0247538	0.26259	chr19	18670764	18707200	+	36437	324.44	303.848	204.327	531.439	613.913	564.494	179.356	259.268	259.477	135.638	262.799	190.047	464.285	548.847	454.973	202.703	217.263	191.592
ENSMUSG00000038301	Snx10	1024.75	0.342397	0.152543	2.24459	0.0247942	0.262806	chr6	51523901	51590679	+	66779	1501.76	1315.8	1232.53	1719.82	1437.57	1113.66	493.879	599.657	678.907	955.402	1157.99	1081.54	1048.32	1072.12	1071.1	665.05	608.607	691.797
ENSMUSG00000035456	Prdm8	3949.02	-0.371446	0.165535	-2.24391	0.0248379	0.262848	chr5	98167198	98188991	+	21794	1651.69	1930.49	2314.06	1396.97	1544.06	1647.49	6907.8	6427.62	8114.89	2717	2218.47	2691.76	2378.35	1875.34	2543.45	9639.8	6737.86	8345.16
ENSMUSG00000052676	Zmat1	169.066	0.658905	0.293641	2.24391	0.0248381	0.262848	chrX	134971372	135009209	-	37838	71.2784	36.6714	22.9765	218.115	253.31	230.847	219.646	206.778	207.345	20.3457	37.1447	25.9156	222.817	208.755	206.732	291.529	288.785	274.195
ENSMUSG00000006127	Inpp5k	1267.13	-0.359828	0.160452	-2.24259	0.024923	0.262957	chr11	75630988	75648871	+	17884	873.365	1040.77	1128.31	508.069	671.19	620.402	1710.38	1693.99	2052.12	1475.07	1092.06	1336.38	872.62	630.414	783.791	2246.82	1859.56	2213.06
ENSMUSG00000027852	Nras	13976.3	0.227644	0.101505	2.24268	0.0249172	0.262957	chr3	103058285	103067914	+	9630	15570.6	14975.9	14746.8	22802.5	24792.9	25526.7	4759.43	5384.18	6036.7	11449.6	14414	12819.6	20141.9	22316.8	20315.1	5071	5422.14	5027.29
ENSMUSG00000044950	Pwwp2a	1997.78	0.320998	0.143122	2.24283	0.0249079	0.262957	chr11	43681998	43721491	+	39494	1423.11	1315.8	1119.28	2694.41	2841.26	3240.88	1932.62	1915.08	1985.77	791.789	1264.78	1033.17	2810.25	2950.92	2671.24	1894.94	2087.62	1987.05
ENSMUSG00000050211	Pla2g4e	56.0668	-0.806111	0.359468	-2.24251	0.0249283	0.262957	chr2	120166412	120245335	-	78924	30.3138	21.8282	35.2854	27.6971	25.0083	28.8559	74.0818	76.3488	58.0566	57.6463	40.8592	54.4227	71.6549	29.0322	66.7403	135.515	63.4247	112.431
ENSMUSG00000026436	Elk4	4650.9	0.31734	0.141574	2.24151	0.0249928	0.263287	chr1	132007607	132032612	+	25006	2176.04	2435.15	2159.79	8136.89	9645.12	8666.7	2891.79	3456.38	3311.6	1481	2296.47	1657.73	9006.93	8926.02	8153.71	2842.4	3258.95	3213.47
ENSMUSG00000036273	Lrrk2	372.431	0.608355	0.271417	2.24141	0.0249997	0.263287	chr15	91673175	91816120	+	142946	63.0855	66.3577	60.7237	216.384	221.041	179.448	1056.64	1331.33	652.841	41.5392	39.9306	43.1926	174.72	185.253	170.92	769.818	902.79	527.739
ENSMUSG00000071014	Ndufb6	1326.22	-0.240956	0.107528	-2.24086	0.0250349	0.263447	chr4	40270591	40279421	-	8831	2194.88	2156.63	2110.56	1431.59	1589.23	1417.55	205.349	211.55	225.117	2672.92	2499.84	2463.71	1453.71	1520.73	1123.19	187.899	201.07	206.507
ENSMUSG00000018567	Gabarap	11120.5	-0.232933	0.104053	-2.23859	0.0251823	0.263469	chr11	69991143	69994951	+	3809	17842.5	17665.1	18978.6	12180.7	12709	11503.6	2170.47	2258.65	2305.68	23777.4	18832.4	21422.7	10496	11766.3	8985.52	2333.37	2497.85	2442.51
ENSMUSG00000022570	Tsta3	1078.54	-0.22444	0.100228	-2.2393	0.0251366	0.263469	chr15	75924676	75929832	-	5157	1589.43	1783.8	1765.09	858.611	807.525	781.815	471.784	466.046	579.381	2226.16	1856.31	1919.48	936.422	931.104	934.364	483.983	545.183	477.26
ENSMUSG00000023143	Nagpa	200.477	-0.29709	0.132748	-2.23799	0.0252215	0.263469	chr16	5195289	5204012	-	8724	190.895	207.804	219.098	225.905	234.755	229.946	119.571	152.698	111.374	288.231	241.441	228.921	268.951	268.202	264.519	112.74	132.247	111.284
ENSMUSG00000024844	Banf1	4255.13	-0.220667	0.0985971	-2.23806	0.0252168	0.263469	chr19	5364638	5367168	-	2531	6705.9	6654.98	6445.73	4737.94	4849.18	5506.07	591.355	586.932	594.784	8070.48	7338.87	7670.14	4772.41	5547.22	4641.7	532.951	688.226	657.379
ENSMUSG00000026556	Vangl2	11535.6	0.245085	0.109469	2.23885	0.0251656	0.263469	chr1	172000960	172028444	-	27485	11115.3	12721.5	13190.2	12457.6	13628.7	16095.3	9969.85	11344.2	12478.6	10024.5	11010.6	10207.3	8894.04	9645.6	8926.92	12246.5	12216.7	11468
ENSMUSG00000030035	Wbp1	4549.35	-0.328002	0.146403	-2.2404	0.025065	0.263469	chr6	83119044	83121559	-	2516	5736.68	5055.41	5392.1	6304.56	5057.32	6652.19	675.834	779.394	758.29	7850.91	5441.7	7022.25	7618	6510.82	8780.41	739.07	774.591	738.835
ENSMUSG00000035521	Gnptg	764.391	-0.267156	0.119402	-2.23744	0.0252573	0.263469	chr17	25233331	25240124	-	6794	911.053	828.598	844.387	849.955	1026.15	935.112	233.942	267.221	215.639	1113.93	897.974	1097.09	1344.76	1182.72	1134.58	316.582	264.495	294.846
ENSMUSG00000038668	Lpar1	1469.86	0.425108	0.189844	2.23925	0.0251395	0.263469	chr4	58435255	58553898	-	118644	1465.71	1801.26	1678.93	951.223	1236.7	1330.98	1493.33	2182.3	2114.92	947.773	1558.22	1178.29	919.735	1069.35	1006.8	1664.9	2090.32	1766.78
ENSMUSG00000046138	9930021J03Rik	4307.24	0.36275	0.162009	2.23908	0.0251509	0.263469	chr19	29714402	29805989	-	91588	1085.56	718.584	618.725	7722.3	7708.19	9194.22	3932.83	4755.9	4112.54	633.261	624.032	627.157	7261.69	6891.69	7688.97	4853.5	4532.84	4568.38
ENSMUSG00000070526	Peg12	1074.04	0.419614	0.187518	2.23773	0.0252384	0.263469	chr7	62461871	62464510	-	2640	1430.48	1522.73	1436.85	1067.2	1452.09	1468.95	881.183	1011.62	890.991	933.361	1358.57	990.838	779.37	1133.64	924.597	586.474	856.909	606.9
ENSMUSG00000115987	Vps28	1420.43	-0.309394	0.138185	-2.23899	0.0251565	0.263469	chr15	76622087	76626086	-	4000	2406.26	2195.92	2482.28	1214.35	927.726	882.811	583.556	602.838	656.395	3400.28	2435.77	2942.28	1002.19	954.607	961.222	692.38	569.473	657.379
ENSMUSG00000030849	Fgfr2	5821.92	0.261993	0.117181	2.23579	0.0253654	0.263969	chr7	130162451	133123350	-	2960900	4477.43	4811.81	4317.12	4970.77	5353.38	5550.26	7317.2	8848.51	8111.34	3309.57	4576.23	3462.32	5380.99	5471.88	5578.51	7462.45	8349.12	7445.71
ENSMUSG00000035559	Mpv17l2	539.718	-0.243429	0.108849	-2.23639	0.025326	0.263969	chr8	70758649	70760946	-	2298	819.292	797.166	809.102	555.673	624.4	654.669	153.362	135.201	156.397	1089.35	879.402	901.862	610.539	556.451	561.595	140.07	120.102	150.291
ENSMUSG00000054252	Fgfr3	4093.81	0.373935	0.167241	2.2359	0.0253581	0.263969	chr5	33721674	33737068	+	15395	5018.98	5789.71	4646.18	3552.16	3934.36	3322.94	5461.26	6169.94	4163.49	4583.73	4003.27	3338.79	2912.33	3024.19	2397.77	4014.21	4219.77	3135.46
ENSMUSG00000044475	Ascc1	1160.62	-0.270541	0.121037	-2.2352	0.0254045	0.264166	chr10	60002805	60099988	+	97184	1321.52	1357.71	1460.65	1074.99	908.365	922.488	862.988	734.858	906.394	1809.92	1457.93	1725.11	1264.27	1007.14	1224.11	966.827	886.597	999.262
ENSMUSG00000004937	Sgta	3828.47	-0.252877	0.113173	-2.23443	0.0254545	0.264477	chr10	81044075	81060181	-	16107	4605.24	5474.51	5576.73	1619.42	1427.08	1433.78	4381.22	3943.1	4708.51	6931.12	5652.5	6071.15	1314.33	1502.07	1438.98	4371.79	3866.21	4594.77
ENSMUSG00000032437	Stt3b	8620.08	0.217073	0.0972169	2.23287	0.0255574	0.265337	chr9	115242581	115310421	-	67841	5397.49	5297.27	5699.82	4319.02	4496.65	5009.21	16712.6	15885.3	15135	4039.48	5202.12	4864.35	4155	4278.1	4782.51	16597.8	16642.9	16646.7
ENSMUSG00000003233	Dvl3	6914.11	0.257572	0.115419	2.23163	0.0256396	0.265561	chr16	20516982	20534010	+	17029	8174.07	8474.58	9676.4	9848.92	8924.72	12140.2	4724.34	5042.2	5321.06	8136.6	6809.56	7074.09	4757.69	5178.1	5369.33	4968.51	4948.48	4885.03
ENSMUSG00000020029	Nudt4	8790.59	0.31425	0.140798	2.23192	0.0256201	0.265561	chr10	95547007	95564146	-	17140	9906.88	7569.15	6920.04	16634.7	15619.7	16930.3	2977.57	3160.52	3054.49	5232.25	7878.4	6511.72	15070.1	16069.3	15723.8	2958.56	3033.59	2979.43
ENSMUSG00000028407	Smim27	82.2928	-0.450859	0.202015	-2.23181	0.0256278	0.265561	chr4	40269579	40270940	+	1362	104.869	94.2978	105.856	136.755	125.848	106.406	9.09776	4.7718	9.47863	130.552	115.149	171.043	116.807	110.599	126.969	6.8327	1.34946	4.58904
ENSMUSG00000059842	Zfp341	773.101	-0.307717	0.137934	-2.2309	0.0256878	0.265642	chr2	154613297	154646821	+	33525	499.768	573.645	587.542	326.307	402.552	414.804	1280.19	1514.25	1235.78	756.184	627.746	671.213	478.027	394.7	487.529	1380.21	1179.43	1105.96
ENSMUSG00000079055	Slc8a3	508.293	-0.5598	0.250923	-2.23096	0.0256836	0.265642	chr12	81197915	81333180	-	135266	293.306	309.96	353.674	173.973	146.823	179.448	625.146	596.475	837.674	478.125	347.303	584.828	292.509	154.147	291.378	1301.63	847.462	1335.41
ENSMUSG00000030359	Pzp	26.1554	-0.705838	0.316495	-2.23017	0.025736	0.265932	chr6	128483567	128526720	-	43154	52.4347	58.4996	51.6972	3.46214	5.64703	5.41049	2.59936	0	1.18483	115.293	78.004	71.6997	3.9263	5.52994	8.13906	2.27757	2.69892	2.29452
ENSMUSG00000024283	Wac	7520.09	0.362698	0.16269	2.22937	0.025789	0.26627	chr18	7868832	7929028	+	60197	5709.64	4569.95	4674.9	12552	12975.3	16108.8	4285.05	5293.52	5035.52	2795.84	4644.95	4190.55	12385.5	12104.4	12744.9	5112	5254.81	4924.04
ENSMUSG00000024766	Lipo3	204.304	0.442377	0.198467	2.22897	0.0258162	0.266342	chr19	33555160	33761951	-	206792	215.474	164.148	167.4	444.019	350.922	403.081	23.3942	31.812	40.2842	102.576	162.508	138.216	442.69	443.778	419.161	46.6901	29.6882	51.6267
ENSMUSG00000003032	Klf4	155.231	0.569132	0.255454	2.22792	0.0258858	0.266642	chr4	55527143	55532466	-	5324	249.884	178.118	150.989	328.903	243.629	271.426	68.8831	120.886	62.7959	125.465	160.651	104.526	207.112	138.94	162.781	75.1597	72.871	71.1301
ENSMUSG00000089911	Mfsd14a	1895.31	0.188906	0.0847823	2.22813	0.0258715	0.266642	chr3	116631164	116662677	-	31514	2294.84	2298.07	2218.05	3105.54	2873.53	3329.25	605.651	761.898	663.504	2023.55	2077.32	1874.56	2600.19	2713.13	2625.66	650.245	726.011	674.588
ENSMUSG00000027455	Nsfl1c	2665.65	-0.236944	0.106376	-2.22743	0.0259183	0.266768	chr2	151494182	151511414	+	17233	2796.24	3402.58	3372.63	1066.34	1121.34	1145.22	3355.77	2804.23	3732.21	3920.79	3666.19	3692.1	1088.57	1204.15	1137.03	3317.28	3546.39	3612.72
ENSMUSG00000032252	Glce	1088.19	0.26905	0.120814	2.22698	0.0259489	0.266874	chr9	62057248	62122655	-	65408	929.077	954.329	909.214	939.971	1048.73	1071.28	1376.36	1414.04	1518.95	657.846	884.045	776.603	1065.01	1045.16	1059.7	1109.18	1492.51	1335.41
ENSMUSG00000006906	Stambp	1051.15	-0.309661	0.139134	-2.22563	0.0260388	0.266936	chr6	83543211	83572729	-	29519	972.499	846.061	966.655	714.066	656.669	704.265	1297.08	1132.51	1422.98	1196.16	952.763	1302.69	1034.58	794.929	931.108	1377.93	1176.73	1440.96
ENSMUSG00000011877	Git1	5078.43	0.285817	0.128469	2.22479	0.026095	0.266936	chr11	77493562	77507786	+	14225	6567.44	6895.09	8253.49	5125.7	4693.49	6347.4	4135.58	4552.3	4613.72	6581.85	5210.48	6020.19	3157.72	3421.65	3726.06	4196.42	3908.04	4005.08
ENSMUSG00000025736	Jmjd8	1352.09	-0.214523	0.0963746	-2.22593	0.0260191	0.266936	chr17	25828867	25831843	+	2977	2004.81	2047.48	2195.08	929.585	926.919	974.789	740.818	819.159	791.465	2781.43	2157.18	2309.08	996.298	1041.01	1092.26	858.643	789.435	882.242
ENSMUSG00000027459	Fam110a	1664.04	-0.339131	0.152364	-2.2258	0.0260277	0.266936	chr2	151969398	151980219	-	10822	1977.77	2394.12	2666.92	853.418	981.776	1270.56	1081.33	1078.43	1421.79	3163.76	2894.5	2845.53	1113.11	1256.68	1274.58	1191.17	1225.31	1261.98
ENSMUSG00000033400	Agl	3841.63	0.403067	0.181197	2.22446	0.0261173	0.266936	chr3	116739999	116808166	-	68168	1128.98	1296.59	1349.05	1239.45	1267.35	1525.76	8176.29	10819.3	7792.62	819.764	1038.2	996.885	1306.48	1132.26	1543.16	10703.4	10060.2	6953.54
ENSMUSG00000036478	Btg1	8102.77	0.168253	0.0755702	2.22645	0.0259838	0.266936	chr10	96617006	96622809	+	5804	10344.4	10006.9	10479.8	14207.8	13540.8	15822.1	2056.09	2218.89	2127.95	9101.33	9356.76	8979.74	10741.4	11225.8	9931.28	1915.43	2018.8	1774.81
ENSMUSG00000052407	Ccdc171	500.012	0.486644	0.218704	2.22513	0.0260727	0.266936	chr4	83525545	83864670	+	339126	164.678	158.909	128.833	608.471	720.399	780.913	387.305	688.73	486.965	77.1443	121.649	124.395	941.33	808.063	986.453	589.89	663.935	562.157
ENSMUSG00000091844	Gm8251	28.8241	3.11514	1.40036	2.22453	0.0261129	0.266936	chr1	44055872	44079746	-	23875	0.819292	3.49251	0	38.0835	37.9158	63.1223	7.79808	25.4496	26.0662	0	0	0	70.6733	67.0506	86.274	30.7472	18.8925	42.4486
ENSMUSG00000027189	Trim44	9544.01	0.274745	0.123592	2.223	0.026216	0.267737	chr2	102300119	102407828	-	107710	8768.88	7638.12	7022.61	13766.3	12624.3	11610	9000.29	9933.3	10497.6	5221.23	7425.23	6721.63	9970.83	10358.3	9952.44	10525.8	10131.8	10623.6
ENSMUSG00000030406	Gipr	254.234	-0.641638	0.288815	-2.22162	0.026309	0.26844	chr7	19156061	19166127	-	10067	82.7485	151.051	164.939	160.124	300.906	206.5	183.255	240.181	248.814	246.692	160.651	214.235	389.685	282.718	488.343	378.076	286.086	391.215
ENSMUSG00000047712	Ust	929.688	-0.329045	0.148127	-2.22137	0.0263257	0.26844	chr10	8204756	8518825	-	314070	888.112	936.866	1103.69	995.365	1101.98	963.968	414.598	602.838	611.372	1235.16	1097.63	1345.88	1081.69	1076.27	1008.43	719.711	672.032	878.8
ENSMUSG00000011832	Evi5l	2558.53	-0.3433	0.154611	-2.22042	0.0263905	0.268805	chr8	4166567	4211257	+	44691	2655.32	2423.8	2515.93	1944.86	1798.98	1964.01	2734.53	2287.28	2659.94	3730.9	2618.7	3285.23	2213.45	1771.66	2173.94	3615.64	2419.59	3239.86
ENSMUSG00000031758	Cdyl2	211.003	0.440192	0.198317	2.21964	0.0264432	0.268805	chr8	116574400	116732991	-	158592	99.1343	142.32	148.527	151.469	177.478	151.494	335.318	478.771	390.993	83.9262	109.577	94.1599	166.868	144.47	168.478	305.194	371.102	278.784
ENSMUSG00000042208	0610010F05Rik	4485.37	0.690087	0.31087	2.21985	0.0264287	0.268805	chr11	23564961	23633639	-	68679	2741.35	1280.01	1198.88	9098.5	8151.08	10103.2	3545.53	3680.65	3996.43	511.187	1341.85	1383.03	7322.54	6304.14	7044.35	4449.23	3681.33	4903.38
ENSMUSG00000060036	Rpl3	16772.4	-0.26391	0.118888	-2.21981	0.0264314	0.268805	chr15	80077791	80091868	-	14078	18956	20633.8	20413	18801.2	17051.6	18428.1	9446.08	8280.67	12154	24053.8	23729.9	24263	18021.7	17966.1	20584.5	8948.56	10233	9937.56
ENSMUSG00000052981	Ube2ql1	3678.45	-0.424577	0.19133	-2.21908	0.0264813	0.268985	chr13	69702832	69739889	-	37058	4511.02	3881.93	4640.44	3698.43	3272.86	3048.81	1959.92	1748.07	2363.73	6703.08	4423.94	6365.73	3734.89	3015.2	3643.04	3428.88	2199.62	3572.56
ENSMUSG00000005360	Slc1a3	9884.41	-0.238308	0.107471	-2.21742	0.0265944	0.269739	chr15	8634124	8710764	-	76641	2468.53	2765.2	2794.11	1270.61	1293.17	1389.59	23412.4	26259.2	22181.2	2715.31	3401.53	3353.47	1808.06	1633.41	1839.43	28035.7	27248.3	24050
ENSMUSG00000017776	Crk	6907.82	0.32519	0.146655	2.21739	0.0265966	0.269739	chr11	75679259	75706908	+	27650	7308.9	6644.5	6573.75	10459.1	10755.2	11374.6	4047.2	4975.4	4665.85	4097.12	6895.92	5393.03	8909.75	9687.77	8857.73	4219.19	4742.01	4733.59
ENSMUSG00000032353	Tmed3	408.249	-0.220158	0.099355	-2.21587	0.0267001	0.269749	chr9	89699206	89705068	-	5863	673.458	639.13	661.396	365.256	362.216	330.941	172.857	139.973	125.592	764.661	722.465	812.021	392.63	349.769	398	151.458	144.392	142.26
ENSMUSG00000034761	Map4k5	2334.3	0.340771	0.153739	2.21656	0.0266534	0.269749	chr12	69803750	69893200	-	89451	1260.07	1126.33	1086.46	1449.77	1473.07	1624.95	4156.38	3949.46	4389.79	637.5	1112.48	993.43	1574.45	1515.9	1546.42	4852.36	4287.24	4981.4
ENSMUSG00000037652	Phc3	2756.65	0.475731	0.214674	2.21606	0.0266871	0.269749	chr3	30899371	30969415	-	70045	657.072	479.347	485.789	2822.51	3321.26	3478.94	3987.42	4622.29	4041.45	234.824	529.313	403.419	4181.51	3455.52	4076.85	4681.54	3959.32	4201.26
ENSMUSG00000051920	Rspo2	96.1268	2.94446	1.32832	2.21669	0.0266445	0.269749	chr15	43020794	43170826	-	150033	360.488	142.32	4.92354	170.51	44.3695	1.8035	538.068	249.724	14.2179	39.8437	14.8579	11.2301	22.5762	10.3686	7.32515	53.5228	18.8925	25.2397
ENSMUSG00000061731	Ext1	2046.13	0.187433	0.0845804	2.21603	0.0266895	0.269749	chr15	53064038	53346159	-	282122	2438.21	1998.59	2215.59	2523.9	2462.91	2762.05	1641.5	1592.19	1675.35	1820.1	1998.39	2024.87	2277.25	2220.27	2362.77	1558.99	1686.83	1570.6
ENSMUSG00000000743	Chmp1a	2846.51	-0.26675	0.120539	-2.21298	0.0268992	0.2701	chr8	123204264	123212763	-	8500	4153.81	4124.66	4468.11	2883.96	3006.64	2377.01	1232.1	1377.46	1498.81	5833.29	4454.58	5046.62	2158.48	2233.41	2045.34	1398.43	1344.06	1600.43
ENSMUSG00000006215	Zbtb17	1870.31	-0.231452	0.104566	-2.21345	0.0268663	0.2701	chr4	141444654	141467930	+	23277	2000.71	2246.56	2423.2	1456.7	1530.34	1737.67	1442.65	1689.22	1526.06	2835.69	2322.47	2671.89	1594.08	1674.19	1745.01	1647.82	1543.78	1577.48
ENSMUSG00000023484	Prph	82.6442	0.713291	0.322231	2.2136	0.0268565	0.2701	chr15	99055174	99058978	+	3805	86.0256	99.5366	49.2354	42.4112	46.7897	45.0874	202.75	230.637	129.146	59.3418	48.2882	35.4179	50.0603	44.2396	28.4867	121.85	97.1613	71.1301
ENSMUSG00000024085	Man2a1	990.117	0.630934	0.284966	2.21407	0.0268241	0.2701	chr17	64600736	64755110	+	154375	260.535	175.499	144.424	534.901	497.745	490.551	2991.86	2508.38	1951.41	80.5352	178.295	116.62	455.45	464.515	537.992	1924.54	2971.52	1537.33
ENSMUSG00000026799	Med27	1100.39	-0.313359	0.141589	-2.21316	0.0268867	0.2701	chr2	29346819	29524793	+	177975	1414.92	1528.85	1559.94	546.153	659.896	585.234	1070.94	815.978	1029.62	2199.04	1669.66	1726.84	778.388	680.874	622.638	1103.48	885.247	929.28
ENSMUSG00000029014	Dnajc2	2024.25	0.63569	0.287188	2.2135	0.0268632	0.2701	chr5	21757267	21785251	-	27985	1710.68	1004.97	704.887	3649.1	3524.55	3744.06	1624.6	1756.02	1898.1	377.244	972.264	852.622	2987.91	3192.85	2854.37	1818.64	2002.6	1761.04
ENSMUSG00000032131	Abcg4	543.137	-0.349057	0.157667	-2.21389	0.0268363	0.2701	chr9	44273188	44288615	-	15428	396.537	418.228	408.654	411.995	433.208	484.238	653.739	588.522	645.732	593.418	419.736	544.227	545.755	425.806	526.597	925.831	646.392	707.859
ENSMUSG00000042662	Dusp15	131.206	-0.711228	0.32134	-2.21332	0.0268758	0.2701	chr2	152940997	152951698	-	10702	117.978	141.447	152.63	148.872	142.789	117.227	40.2901	41.3556	85.3077	241.606	159.722	272.977	143.31	116.129	171.734	116.156	43.1828	108.99
ENSMUSG00000035126	Wdr78	554.64	0.45449	0.205428	2.2124	0.026939	0.270294	chr4	103038065	103114555	-	76491	332.632	308.214	291.309	990.172	1088.26	1052.34	564.061	341.979	312.795	161.07	282.3	237.559	1041.45	1045.85	1038.54	302.916	314.425	277.637
ENSMUSG00000003848	Nob1	1231.88	-0.187283	0.0847255	-2.21047	0.0270724	0.27105	chr8	107412486	107425051	-	12566	1246.96	1417.09	1384.34	889.77	907.558	940.523	1298.38	1256.57	1428.9	1547.97	1569.37	1491.87	1106.23	1031.33	1166.33	1097.79	1268.49	1124.31
ENSMUSG00000034324	Tmem132c	437.893	1.30856	0.59184	2.21101	0.0270353	0.27105	chr5	127241808	127565793	+	323986	1138.82	689.771	279.001	546.153	389.645	157.806	1282.78	849.381	304.501	321.293	348.232	181.409	159.997	186.636	99.2965	374.66	353.559	219.126
ENSMUSG00000039154	Shd	762.82	-0.370054	0.167414	-2.21042	0.0270762	0.27105	chr17	55970467	55976625	+	6159	929.896	672.308	891.981	1016.14	922.886	1082.1	171.558	182.919	222.748	1252.11	879.402	1091.91	1351.63	1112.9	1223.3	265.337	194.323	267.311
ENSMUSG00000031879	Ciao2b	1485.21	-0.304493	0.137789	-2.20985	0.0271159	0.271241	chr8	104639838	104641965	-	2128	2022.83	1774.2	2001.42	1875.61	1957.91	2459.07	181.955	155.879	193.127	2701.75	1961.24	2497.4	2209.52	2196.77	1985.93	182.205	172.731	204.212
ENSMUSG00000031730	Dhodh	445.522	-0.262205	0.118691	-2.20914	0.0271646	0.271487	chr8	109591343	109608673	-	17331	523.527	640.876	594.928	228.501	273.477	278.64	387.305	419.919	417.06	812.134	655.605	640.978	303.306	324.193	300.331	412.24	404.839	401.541
ENSMUSG00000040270	Bach2	10229.8	0.287632	0.130215	2.2089	0.0271817	0.271487	chr4	32238804	32586108	+	347305	5586.75	6379.07	6183.15	10388.2	11999.9	11088.8	13697.3	16278.2	13981	3986.92	6106.6	4776.24	9518.33	10209.7	10278.8	14238.2	14945.3	14493.3
ENSMUSG00000022752	Tomm70a	4198.69	0.31315	0.141807	2.20829	0.027224	0.27152	chr16	57121703	57156705	+	35003	4080.07	4003.29	3334.88	2591.41	2655.72	2831.49	6060.41	6039.51	6430.06	2277.88	3806.41	3107.28	2793.56	2707.6	2726.58	6896.47	6401.85	6831.93
ENSMUSG00000040669	Phc1	7742.03	0.246352	0.111559	2.20826	0.0272263	0.27152	chr6	122317731	122340561	-	22831	7674.31	7189.33	8689.23	9300.17	8795.65	11236.7	7140.44	8078.66	7199.02	6869.23	6344.32	6642.16	7865.35	7568.42	8802.39	7217.61	6621.81	6121.77
ENSMUSG00000040794	C1qtnf4	347.889	-0.457481	0.207199	-2.20793	0.0272489	0.27154	chr2	90885860	90890525	+	4666	407.188	399.019	390.601	426.709	402.552	376.931	119.571	89.0736	82.938	675.648	389.091	577.917	561.46	426.497	515.202	138.932	102.559	180.12
ENSMUSG00000000167	Pih1d2	95.0659	0.494303	0.223977	2.20693	0.0273187	0.272028	chr9	50617321	50625000	+	7680	108.147	96.9172	91.0855	193.014	211.36	184.858	23.3942	22.2684	17.7724	69.5146	75.2181	65.6528	172.757	213.594	121.272	14.8042	13.4946	16.0616
ENSMUSG00000022064	Pibf1	1295.93	0.479067	0.217152	2.20614	0.0273743	0.272354	chr14	99099424	99254493	+	155070	141.737	120.492	96.8296	600.681	634.081	703.363	2605.86	3720.42	2828.19	61.0372	99.3622	97.6153	699.862	604.146	680.425	3332.08	3781.19	2519.38
ENSMUSG00000025103	Btbd1	3256.22	0.266023	0.120597	2.20588	0.0273927	0.272354	chr7	81792074	81829431	-	37358	3748.26	3051.58	2655.43	5411.32	5415.5	5501.56	1714.28	1800.56	1896.91	2235.49	2920.51	2708.18	4838.18	4612.66	4527.76	1842.55	1793.44	1937.72
ENSMUSG00000008859	Rala	6554.85	0.266187	0.120714	2.20511	0.0274466	0.272527	chr13	17880571	17944239	-	63669	8681.22	7297.6	6968.45	10723.1	9600.75	11546.9	2507.08	2626.08	3030.79	5466.22	6843.92	6771.74	9490.84	8285.93	9404.68	3065.61	2808.23	2868.15
ENSMUSG00000038880	Mrps34	595.943	-0.242192	0.109836	-2.20504	0.0274516	0.272527	chr17	24895116	24897502	+	2387	1018.38	1010.21	981.426	536.632	502.585	522.112	172.857	174.966	201.421	1364.86	1120.84	1073.77	513.363	528.11	442.765	179.928	203.769	178.972
ENSMUSG00000013160	Atp6v0d1	3356.52	-0.271952	0.123504	-2.20197	0.0276677	0.272668	chr8	105524465	105566047	-	41583	5445.01	4941.9	5488.93	2085.07	1783.65	1950.48	2152.27	1965.98	2400.46	7343.97	5237.41	6586.87	1662.79	1626.49	1875.24	2660.2	2441.18	2769.48
ENSMUSG00000017686	Rhot1	2588.47	0.227044	0.103096	2.20224	0.0276481	0.272668	chr11	80209019	80267907	+	58889	2806.07	2745.99	2724.36	2670.18	2625.06	2817.06	2542.17	2250.7	2642.17	1987.95	2573.2	2511.22	2412.71	2429.03	2304.17	2903.9	2578.82	3067.77
ENSMUSG00000018412	Kansl1	6836.95	0.255441	0.115984	2.20238	0.0276387	0.272668	chr11	104333229	104468861	-	135633	4987.03	4512.32	4674.08	8059.86	8470.54	10000.4	6368.43	7364.48	7267.74	3335.85	4443.44	4095.52	8664.36	8475.33	9676.52	7670.85	7206.13	7792.18
ENSMUSG00000018501	Ncor1	18006.5	0.353015	0.160253	2.20286	0.0276048	0.272668	chr11	62316426	62458541	-	142116	5776.83	4871.18	4383.59	12822	13665	15531.7	30685.5	35993.7	32932.3	2867.9	4757.31	4144.76	13861.8	13046.5	14815.5	40703.5	38805.1	34453.3
ENSMUSG00000020522	Mfap3	3923.35	-0.178487	0.0810219	-2.20294	0.0275987	0.272668	chr11	57518664	57533815	+	15152	3175.58	3212.24	3241.33	2387.15	2656.52	2596.13	5414.47	5326.92	5907.56	3383.33	3647.61	3866.6	3099.81	2860.36	2985.41	5286.23	5418.09	6155.04
ENSMUSG00000028035	Dnajb4	940.737	0.313332	0.142145	2.20431	0.0275023	0.272668	chr3	152178511	152210302	-	31792	838.955	763.114	640.881	1290.51	1237.51	1457.22	1078.73	898.689	857.816	555.269	688.106	562.368	1083.66	1222.12	1135.4	949.745	738.156	935.016
ENSMUSG00000028161	Ppp3ca	5560.15	0.500629	0.227294	2.20256	0.0276257	0.272668	chr3	136670124	136937727	+	267604	3016.63	1980.25	1508.24	3821.34	3560.05	3287.77	9221.23	9207.99	9826.97	1070.69	1816.38	1711.29	5117.93	3523.27	4082.55	13746.3	10847	12736.9
ENSMUSG00000030207	Fam234b	3892.71	-0.262392	0.119075	-2.20359	0.0275533	0.272668	chr6	135197977	135244955	+	46979	2496.38	2979.11	3142.86	913.139	879.323	943.228	7630.42	7283.36	7494.04	3920.79	2862.93	3552.16	1195.56	1118.43	1283.53	7695.9	6781.05	7896.58
ENSMUSG00000031691	Tnpo2	9467.47	-0.283682	0.128853	-2.2016	0.0276938	0.272668	chr8	85036915	85057583	+	20669	4670.78	6030.69	6459.68	5326.5	6436.8	6842.46	13894.9	15813.8	14445.4	7319.38	6387.97	7182.07	6636.42	6720.96	7439.1	17660.3	16173.3	14974
ENSMUSG00000060240	Cend1	1102.37	-0.32769	0.148824	-2.20186	0.0276754	0.272668	chr7	141426446	141429491	-	3046	1467.35	1379.54	1542.71	1235.98	1231.86	1270.56	362.611	391.288	449.05	2194.8	1405	1908.25	1240.71	1265.67	1165.51	441.848	372.452	517.414
ENSMUSG00000073542	Cep76	1649.37	0.345922	0.156964	2.20384	0.0275358	0.272668	chr18	67617800	67641336	-	23537	1503.4	1571.63	1693.7	1606.43	1827.22	1986.55	1768.86	1997.79	2034.35	1054.59	1610.22	1088.45	1422.3	1781.33	1504.1	1630.74	1967.52	1639.43
ENSMUSG00000042436	Mfap4	1615.28	-0.255323	0.116099	-2.19919	0.0278643	0.274005	chr11	61485431	61488900	+	3470	2330.07	2716.3	2420.74	1139.91	1080.2	1054.14	929.271	1002.08	832.934	3194.28	2792.36	2925	1295.68	1480.64	1355.15	914.443	925.731	686.061
ENSMUSG00000046798	Cldn12	1746.01	0.299629	0.136251	2.19909	0.0278713	0.274005	chr5	5489537	5514958	-	25422	2006.45	2202.9	2290.27	2162.11	2322.54	2031.64	1230.8	1445.86	1364.92	1528.47	2051.32	1701.79	2031.86	1900.23	1679.09	1023.77	1387.25	1066.95
ENSMUSG00000017132	Cyth1	1859.78	-0.251253	0.114326	-2.19769	0.027971	0.27478	chr11	118132019	118248592	-	116574	1788.51	1754.11	1962.85	1886	1989.37	1783.66	1245.09	1250.21	1402.84	2434.71	1859.09	2258.11	2527.55	2031.56	2217.08	1761.7	1569.42	1754.16
ENSMUSG00000024256	Adcyap1	223.566	-0.547542	0.249247	-2.19678	0.0280361	0.275214	chr17	93199017	93206537	+	7521	139.28	212.17	242.895	225.905	250.889	413	59.7853	62.0334	87.6773	266.19	315.73	286.799	344.533	435.483	432.184	68.327	99.8602	81.4554
ENSMUSG00000044628	Rnf208	739.402	-0.280918	0.127942	-2.19567	0.0281155	0.275785	chr2	25242929	25244262	+	1334	1043.78	996.239	1113.54	728.78	674.416	750.254	287.229	265.63	285.544	1391.14	1066.05	1373.52	751.886	754.837	922.969	296.084	263.145	344.178
ENSMUSG00000066324	Impad1	5701.16	0.518581	0.236214	2.19538	0.0281362	0.275785	chr4	4762484	4793355	-	30872	6020.16	4318.49	3777.18	9725.15	9501.53	9043.63	3791.17	4499.81	4271.31	1809.92	4589.23	3455.41	7873.21	8719.34	8049.53	4142.89	4651.6	4381.38
ENSMUSG00000038530	Rgs4	386.557	-0.417495	0.190227	-2.19472	0.0281839	0.276001	chr1	169741477	169747642	-	6166	485.021	460.138	448.042	334.962	287.192	248.882	330.119	240.181	267.771	676.496	512.597	671.213	341.588	264.055	351.607	415.656	249.651	372.859
ENSMUSG00000085111	Ascl4	28.0411	-0.776873	0.354011	-2.19449	0.0282002	0.276001	chr10	85927681	85946206	+	18526	13.1087	25.3207	22.9765	32.8903	20.168	30.6594	24.6939	44.5368	27.2511	36.4528	26.0013	42.3288	26.5025	22.1198	21.1615	31.8859	33.7366	22.9452
ENSMUSG00000028577	Plaa	4653.26	0.410674	0.187176	2.19406	0.0282311	0.276098	chr4	94567514	94603244	-	35731	2277.63	1966.28	1668.26	2883.96	3034.07	3155.22	8011.23	8908.96	8966.78	946.925	1977.03	1524.7	3259.81	3139.63	3354.92	9629.55	9409.8	9643.86
ENSMUSG00000049550	Clip1	5808.19	0.371024	0.169134	2.19367	0.0282591	0.276166	chr5	123577795	123684618	-	106824	1564.85	1183.96	1271.91	4233.33	4485.35	5133.65	10125.8	11892.9	11855.4	738.381	1205.35	1166.2	4441.62	4374.19	5130.05	13277.1	11068.3	11399.2
ENSMUSG00000025190	Got1	2117.53	-0.255028	0.116309	-2.19267	0.0283308	0.276662	chr19	43499752	43524605	-	24854	1464.89	1795.15	1948.08	674.252	617.946	629.42	3893.84	3696.56	4261.83	2192.25	2062.46	1960.08	610.539	669.814	789.488	3567.81	3488.36	3792.84
ENSMUSG00000041997	Tlk1	4806.49	0.474962	0.216659	2.19221	0.0283643	0.276784	chr2	70712407	70825728	-	113322	2992.05	2181.95	1931.67	7961.19	8023.62	9021.99	4101.79	4725.68	4302.11	1019.83	2275.12	1818.41	7333.34	7833.86	8353.11	4056.35	4592.22	3992.46
ENSMUSG00000045466	Zfp956	664.587	-0.24539	0.111976	-2.19145	0.0284194	0.277115	chr6	47953390	47965300	+	11911	462.9	498.556	498.919	618.858	740.567	636.634	713.525	666.462	742.887	631.566	530.241	568.415	872.62	802.533	902.621	762.985	611.306	700.975
ENSMUSG00000003402	Prkcsh	5682.37	-0.236023	0.107731	-2.19085	0.0284625	0.277125	chr9	22002806	22014222	+	11417	2566.02	3189.54	3218.35	894.098	878.516	971.182	13755.8	15077.3	13107.8	3849.58	3166.59	3551.3	1026.73	1022.35	1132.96	11540.4	12404.3	10929.9
ENSMUSG00000030245	Golt1b	2511.09	0.186061	0.0849198	2.19102	0.0284503	0.277125	chr6	142387221	142403858	+	16638	3401.7	3211.36	3518.69	4030.8	3658.47	4240.92	701.827	823.931	887.437	2999.3	3037.51	2869.72	3193.06	3204.6	3135.16	732.238	808.328	744.571
ENSMUSG00000013846	St3gal1	2986.35	-0.505817	0.230939	-2.19026	0.0285054	0.277338	chr15	67102875	67176830	-	73956	2070.35	2105.11	2569.27	3011.2	3202.67	3145.3	1712.98	1673.31	2220.37	3892.82	2273.26	3410.49	5773.62	3427.87	4973.78	3144.18	1906.79	3241.01
ENSMUSG00000022312	Eif3h	11455.6	-0.286896	0.131095	-2.18845	0.0286366	0.278408	chr15	51786558	51865523	-	78966	14792.3	14748	16004	12967.4	9857.29	10493.6	5411.87	5368.28	6459.69	20379.7	16580.5	18603.9	12858.6	10717	14183.1	5216.77	5670.44	5887.73
ENSMUSG00000027489	Necab3	607.298	-0.265143	0.121191	-2.18781	0.0286832	0.278624	chr2	154544399	154558890	-	14492	735.724	810.263	920.702	598.95	581.644	586.136	262.535	221.094	272.511	1096.97	876.616	989.975	725.383	631.796	737.398	301.778	261.796	320.085
ENSMUSG00000037331	Larp1	10057.4	0.348852	0.15947	2.18757	0.0287012	0.278624	chr11	58009064	58062034	+	52971	4814.16	5480.62	5187.77	6664.62	7444.4	8063.43	16973.8	22562.7	18355.4	3602.89	4668.17	3886.47	5803.07	6128.56	6474.62	20214.5	21030	13678.8
ENSMUSG00000006599	Gtf2h1	2447.15	0.344573	0.157604	2.18632	0.0287922	0.278911	chr7	46796103	46823800	+	27698	2108.86	1845.79	1740.47	4892.87	4746.73	5518.7	731.72	812.797	912.318	1080.02	1860.02	1546.3	4515.24	4646.54	4535.9	800.565	909.538	844.383
ENSMUSG00000021263	Degs2	128.308	-0.4879	0.223353	-2.18443	0.0289305	0.278911	chr12	108678711	108702315	-	23605	144.195	144.066	107.497	174.838	218.621	286.756	35.0914	19.0872	31.9904	183.112	161.58	209.916	164.904	146.544	183.129	42.135	29.6882	26.387
ENSMUSG00000021264	Yy1	4625.19	0.277294	0.126866	2.18572	0.0288358	0.278911	chr12	108792973	108820148	+	27176	3644.21	3785.01	3666.4	3472.53	3747.21	4114.67	5652.31	7057.5	7151.63	2483.88	3621.61	3051.13	3832.07	3896.54	3796.06	6627.72	7148.1	6504.96
ENSMUSG00000025323	Sp4	2242.55	0.512504	0.234505	2.18547	0.0288546	0.278911	chr12	118234933	118301440	-	66508	1011.83	720.33	700.784	2212.31	1995.82	2237.24	3319.38	3572.49	3375.58	292.47	687.178	726.5	2605.1	2476.72	2655.77	4155.42	3673.24	3947.72
ENSMUSG00000028273	Pdlim5	840.547	0.571671	0.261668	2.18472	0.0289092	0.278911	chr3	142239590	142395696	-	156107	326.897	304.722	260.127	310.727	269.444	219.125	2713.73	2785.14	1738.14	133.943	260.942	205.597	215.946	276.497	206.732	1546.47	2173.98	1181.68
ENSMUSG00000028576	Ift74	1865.18	0.545826	0.249814	2.18493	0.0288937	0.278911	chr4	94614491	94693229	+	78739	408.827	268.05	182.171	1112.21	1089.07	1237.2	4018.61	4802.02	4654.01	137.334	273.014	178.817	1038.51	1130.87	951.456	3686.24	4708.27	3696.47
ENSMUSG00000033502	Cdc14a	1045.46	0.458508	0.209696	2.18654	0.0287764	0.278911	chr3	116272553	116428745	-	156193	721.796	722.95	706.528	1455.83	1673.94	1828.74	648.541	970.267	960.896	356.051	681.606	528.678	1623.52	1798.61	1749.9	686.686	987.806	715.89
ENSMUSG00000039523	Cep104	2287.68	0.21486	0.0982982	2.1858	0.0288304	0.278911	chr4	153975194	154008732	+	33539	2334.16	2324.27	2667.74	3215.46	3180.89	3964.98	1570.01	1717.85	1708.52	2188.86	2062.46	2061.15	2548.17	2341.93	2681.82	1518	1524.89	1567.16
ENSMUSG00000048022	Tmem229a	186.896	0.602942	0.276034	2.18431	0.0289398	0.278911	chr6	24951141	24956297	-	5157	141.737	116.126	105.856	280.433	268.637	399.474	120.87	192.463	157.582	55.9508	97.5049	86.3852	261.099	344.239	329.632	85.4088	172.731	147.996
ENSMUSG00000048732	Klhl11	1108.04	0.45834	0.209837	2.18426	0.0289428	0.278911	chr11	100462614	100472741	-	10128	319.524	345.759	331.518	821.393	820.432	913.47	1853.34	2121.86	2106.63	139.877	348.232	238.423	841.209	839.169	947.386	2345.89	2134.85	2475.78
ENSMUSG00000042541	Sem1	6089.61	-0.264318	0.12104	-2.18372	0.0289828	0.279092	chr6	6557294	6578663	-	21370	6550.24	6481.23	6618.88	8849.23	9758.06	12646.1	664.137	625.106	702.603	8081.5	7300.8	8218.69	10504.8	11124.9	9328.98	665.05	751.65	741.129
ENSMUSG00000027890	Gstm4	214.355	-0.29405	0.1347	-2.183	0.0290355	0.27919	chr3	108040408	108044894	-	4487	274.463	256.7	313.465	244.081	215.394	253.391	79.2805	77.9394	68.7201	394.199	312.016	329.128	254.228	273.041	266.961	86.5475	87.715	71.1301
ENSMUSG00000044224	Dnajc21	904.179	0.46875	0.214701	2.18327	0.0290156	0.27919	chr15	10446756	10470516	-	23761	947.101	616.428	597.39	1748.38	1622.31	1915.31	426.295	491.496	526.064	339.943	643.533	578.781	1440.95	1407.37	1438.98	449.819	603.21	481.849
ENSMUSG00000049755	Zfp672	1225.34	-0.175824	0.0805916	-2.18166	0.0291343	0.279936	chr11	58315114	58330339	-	15226	1209.27	1241.59	1312.12	1787.33	1872.39	1771.93	345.715	370.61	342.415	1542.04	1300.99	1406.35	2169.28	2113.82	2005.46	447.542	400.79	416.455
ENSMUSG00000022296	Baalc	160.353	-0.518959	0.237956	-2.1809	0.0291905	0.280272	chr15	38933144	38952912	+	19769	154.027	113.507	132.936	256.198	201.68	248.882	35.0914	38.1744	47.3931	222.108	148.579	203.005	349.44	230.875	372.769	40.9962	31.0376	59.6575
ENSMUSG00000090622	A930033H14Rik	66.6417	0.588516	0.269966	2.17997	0.02926	0.280734	chr10	69209762	69213098	-	3337	95.8571	81.2009	82.8796	120.309	129.882	102.799	27.2933	28.6308	17.7724	46.6257	85.4329	41.4649	87.3601	116.129	91.1574	15.943	16.1935	12.6198
ENSMUSG00000029913	Prdm5	253.137	0.383217	0.175831	2.17946	0.0292973	0.280788	chr6	65778988	65937010	+	158023	219.57	267.177	243.715	317.651	408.199	348.075	226.144	179.738	221.563	161.07	197.796	201.278	265.025	354.608	348.352	158.291	229.409	208.801
ENSMUSG00000032854	Ugt8a	208.762	0.531478	0.243874	2.17931	0.0293084	0.280788	chr3	125865271	125938619	-	73349	131.087	146.685	105.856	184.359	171.024	201.991	265.135	446.959	351.894	54.2553	109.577	101.935	150.181	190.092	162.781	312.027	372.452	299.435
ENSMUSG00000038502	Ptov1	7279.74	-0.208256	0.0955885	-2.17867	0.029356	0.281039	chr7	44863067	44869788	-	6722	12021.5	12786.1	13456	3850.77	3642.33	3858.58	3988.72	4256.45	4498.79	16742.9	12845.6	14615.5	3614.16	3710.59	4113.48	4403.68	4230.56	4399.74
ENSMUSG00000034210	Efcab14	2147.2	0.248241	0.114022	2.17713	0.029471	0.281936	chr4	115737744	115777327	+	39584	1976.13	1975.89	1824.99	3276.05	3501.16	3875.71	1085.23	1374.28	1254.73	1407.25	1852.59	1605.04	3381.52	3485.25	3239.34	1108.04	1263.1	1163.32
ENSMUSG00000040738	Ints8	4584.55	0.409848	0.188323	2.17631	0.0295323	0.282317	chr4	11199158	11254258	-	55101	1851.6	1680.77	1416.34	2637.29	2769.46	3247.19	9572.15	10844.7	9988.1	780.768	1587.94	1357.11	2609.02	2627.41	2746.12	8785.71	9434.09	8586.09
ENSMUSG00000022105	Rb1	4032.13	0.451248	0.207469	2.17501	0.0296293	0.283038	chr14	73183673	73325822	-	142150	1957.29	1409.23	1271.09	3517.53	3608.45	4301.34	5392.37	6470.56	6817.5	713.797	1415.21	1263.82	3980.28	3613.82	3879.07	7412.34	7412.6	8142.1
ENSMUSG00000029472	Anapc5	20645.6	0.169218	0.0778425	2.17385	0.0297165	0.283665	chr5	122787459	122821339	-	33881	26841.6	25462.2	27813.1	31238.9	30598.8	32277.2	7833.17	9031.43	9681.23	25298.2	23071.5	22880	24727.8	24807.3	25649.4	7921.38	8404.45	8083.59
ENSMUSG00000021803	Cdhr1	63.4894	-2.40059	1.10495	-2.17257	0.0298124	0.284375	chr14	37077857	37098347	-	20491	35.2295	17.4626	27.0795	8.65535	8.06718	25.2489	16.8958	14.3154	36.7297	65.2759	26.0013	329.992	22.5762	7.60367	135.108	46.6901	21.5914	298.287
ENSMUSG00000029119	Man2b2	397.132	0.400162	0.184226	2.17212	0.0298465	0.284493	chr5	36806921	36830653	-	23733	326.078	341.393	393.883	154.931	152.47	129.852	1133.32	850.971	727.485	291.622	250.727	261.747	108.955	165.898	109.063	610.388	607.258	532.328
ENSMUSG00000021470	Ercc6l2	1192.27	0.433455	0.199612	2.17149	0.0298945	0.284538	chr13	63815240	63900302	+	85063	630.035	356.236	368.445	1861.77	1936.93	2327.41	1009.85	1248.62	963.266	263.647	396.52	343.813	1987.69	1971.42	2033.95	1240.14	1236.11	1284.93
ENSMUSG00000038524	Fchsd1	490.921	-0.376096	0.173188	-2.1716	0.029886	0.284538	chr18	37957431	37969774	-	12344	275.282	300.356	357.777	212.922	203.293	241.668	853.89	914.595	799.759	450.15	315.73	444.884	253.246	244.009	328.818	1007.82	894.693	737.687
ENSMUSG00000024792	Zfpl1	455.943	-0.320296	0.147543	-2.17086	0.0299416	0.284781	chr19	6080762	6084956	-	4195	522.708	646.115	695.86	231.963	233.142	256.096	470.484	338.798	450.235	894.365	692.749	740.321	250.301	274.423	272.658	425.905	365.704	445.136
ENSMUSG00000044864	Ankrd50	6777.66	0.280815	0.129376	2.17053	0.0299666	0.284812	chr3	38449259	38484844	-	35586	2363.66	2696.22	3270.87	2804.33	2798.51	3169.64	14756.6	16082.6	13687.1	2057.46	2490.55	2309.94	3057.6	2778.11	3090.4	16691.1	14714.5	13178.6
ENSMUSG00000014907	Naf1	851.533	0.331659	0.152825	2.17019	0.0299926	0.284854	chr8	66860217	66890564	+	30348	621.842	768.352	601.493	569.522	593.745	685.328	1416.65	1469.72	1498.81	415.392	629.603	538.18	556.553	652.533	543.689	1098.93	1346.76	1320.49
ENSMUSG00000025950	Idh1	13956.7	-0.187816	0.0865607	-2.16976	0.0300248	0.284954	chr1	65158616	65186500	-	27885	8763.96	10171.9	9969.35	2268.57	2258.81	2456.36	28777.5	26132	30469.1	10655.2	10911.3	11357.1	2904.48	2610.82	2717.63	30207.4	27244.3	31345.4
ENSMUSG00000097327	E030030I06Rik	59.1721	0.823093	0.379405	2.16943	0.03005	0.284988	chr10	22113050	22149270	-	36221	97.4957	101.283	54.1589	118.578	121.008	137.066	2.59936	7.953	10.6635	34.7573	68.7178	39.7372	64.7839	94.009	81.3906	1.13878	14.8441	14.9144
ENSMUSG00000002910	Arrdc2	189.367	-0.293393	0.135285	-2.16871	0.0301047	0.285223	chr8	70835129	70839720	-	4592	147.473	164.148	173.965	170.51	148.436	134.36	228.744	198.825	220.378	212.783	205.225	177.09	182.573	188.018	193.71	222.063	205.118	235.188
ENSMUSG00000006281	Tep1	312.908	0.60541	0.279329	2.16737	0.0302064	0.285223	chr14	50824059	50870560	-	46502	103.231	159.782	159.194	171.376	198.453	201.991	614.749	1013.21	498.813	82.2307	100.291	95.0237	190.425	163.825	161.153	560.281	770.543	387.774
ENSMUSG00000015536	Mocs2	2060.37	-0.234959	0.108403	-2.16745	0.0302005	0.285223	chr13	114818236	114832275	+	14040	2459.51	2430.79	2359.2	2688.35	3013.09	3205.71	362.611	473.999	469.192	2804.32	2746.85	2980.29	3363.85	3386.4	2784.37	482.844	538.435	536.917
ENSMUSG00000024059	Clip4	633.944	0.224895	0.103779	2.16707	0.0302298	0.285223	chr17	71768473	71864273	+	95801	629.216	598.093	580.157	911.408	951.121	1136.2	362.611	388.107	413.505	506.1	514.455	526.086	873.601	963.593	945.758	368.966	342.763	399.246
ENSMUSG00000026260	Ndufa10	3929.54	-0.216875	0.100089	-2.16682	0.0302483	0.285223	chr1	92439010	92473860	-	34851	5241.83	5663.11	5877.07	2777.5	2304.79	2575.39	2997.06	2915.57	3398.09	7131.18	5994.23	6377.82	2760.19	2581.1	3074.94	2987.03	3048.44	3026.47
ENSMUSG00000050144	Slc25a44	3054.84	-0.214668	0.0989936	-2.16851	0.0301203	0.285223	chr3	88410498	88425139	-	14642	2945.35	3000.07	3354.57	4254.97	4584.58	4646.71	977.36	1272.48	1122.03	3891.97	3356.03	3543.52	5035.48	4521.42	4844.37	1252.66	1137.6	1245.92
ENSMUSG00000067199	Frat1	574.573	-0.331561	0.152921	-2.16818	0.0301447	0.285223	chr19	41829970	41832583	+	2614	779.966	632.145	679.449	679.445	621.173	684.426	267.734	213.141	273.695	1020.68	714.108	896.679	673.36	622.81	773.21	313.165	232.108	265.017
ENSMUSG00000069072	Slc7a14	364.989	-0.55538	0.256256	-2.16729	0.0302128	0.285223	chr3	31202858	31310378	-	107521	70.4591	71.5965	67.2884	141.948	129.075	100.996	808.401	647.375	582.936	83.0785	82.647	141.672	231.652	166.59	290.564	1138.78	794.833	1019.91
ENSMUSG00000000058	Cav2	144.794	0.619798	0.286305	2.16482	0.0304015	0.286161	chr6	17281185	17289115	+	7931	277.74	188.596	123.089	301.206	224.268	177.644	88.3783	68.3958	50.9476	123.77	148.579	111.437	162.941	227.419	162.781	55.8004	59.3763	53.9212
ENSMUSG00000018377	Vezf1	8203.13	0.352864	0.163121	2.1632	0.0305257	0.286161	chr11	88068279	88084729	+	16451	6941.86	6010.61	5820.45	11523.7	11908.8	13760.7	6044.81	6971.6	7146.89	3368.07	6105.67	5227.17	11651.3	11842.4	12296.5	7012.63	7076.58	6946.65
ENSMUSG00000023092	Fhl1	3827.98	0.373069	0.172426	2.16365	0.0304912	0.286161	chrX	56731787	56793346	+	61560	6102.9	7604.07	6514.66	2742.88	2743.65	2401.35	3388.27	3920.83	3739.32	4734.62	6422.33	4457.48	1723.64	2289.4	1537.47	2562.26	3422.24	2596.25
ENSMUSG00000024070	Prkd3	6714.18	0.419301	0.193803	2.16354	0.0304999	0.286161	chr17	78949405	79020816	-	71412	3944.89	3752.7	3649.16	6086.44	6663.49	7037.24	9696.92	11702.1	11319.9	1743.8	3863.05	2879.22	5534.12	6190.08	5572	9937.02	11073.7	10209.5
ENSMUSG00000029684	Wasl	2134.97	0.331732	0.153389	2.16269	0.0305653	0.286161	chr6	24613805	24665009	-	51205	1891.74	1947.95	1629.69	2257.32	2449.2	2808.04	1984.61	2117.09	2236.96	1053.74	1810.81	1482.37	2580.56	2467.74	2457.18	2369.81	2508.65	2375.97
ENSMUSG00000032344	Cgas	60.519	0.815312	0.376843	2.16353	0.0305001	0.286161	chr9	78430526	78443237	-	12712	50.7961	24.4476	19.6942	58.8564	69.3778	64.9258	126.069	108.161	95.9711	14.4116	27.8586	12.0939	83.4338	66.3593	55.3456	64.9107	90.414	56.2157
ENSMUSG00000036983	Tfb1m	366.721	-0.261134	0.12065	-2.1644	0.030434	0.286161	chr17	3519256	3557781	-	38526	389.983	428.706	399.627	354.004	372.704	348.075	271.633	271.993	255.923	495.928	537.67	426.743	434.837	436.866	406.953	209.536	298.231	261.575
ENSMUSG00000037703	Lzts3	380.457	-0.322111	0.148931	-2.16282	0.0305548	0.286161	chr2	130632839	130642803	-	9965	413.742	364.094	495.636	260.526	318.654	254.293	379.507	383.335	376.775	610.372	433.665	547.682	264.043	291.705	261.264	427.044	364.355	401.541
ENSMUSG00000042063	Zfp386	1591.83	0.634725	0.293243	2.1645	0.0304261	0.286161	chr12	116047724	116063360	+	15637	724.254	340.52	272.436	3230.18	2980.02	3588.05	735.619	773.032	828.195	167.005	310.159	384.414	3858.57	3732.02	4015.81	934.941	808.328	969.434
ENSMUSG00000061046	Haghl	422.706	-0.318917	0.147457	-2.16278	0.0305583	0.286161	chr17	25779843	25785673	-	5831	525.985	646.988	590.004	271.778	236.368	231.749	318.422	348.342	284.359	877.41	734.537	586.556	268.951	311.059	262.891	390.603	367.054	355.65
ENSMUSG00000036792	Mbd5	2292.89	0.317323	0.146765	2.16212	0.0306092	0.286368	chr2	48949508	49325405	+	375898	885.654	866.143	837.822	3424.06	3524.55	3987.53	1978.11	2174.35	2018.95	504.405	832.971	742.049	4378.8	3839.85	4231.49	2472.3	2090.32	2482.67
ENSMUSG00000020758	Itgb4	54.2696	0.587632	0.272024	2.16022	0.0307557	0.28733	chr11	115974709	116008412	+	33704	45.0611	44.5295	34.4648	46.7389	32.2687	33.3647	97.476	125.657	93.6015	27.1277	24.1441	31.0987	36.3182	41.4746	27.6728	89.9639	70.172	75.7191
ENSMUSG00000028351	Brinp1	537.302	-0.436331	0.201966	-2.16042	0.0307406	0.28733	chr4	68761514	68954397	-	192884	600.541	525.623	585.901	492.489	394.485	350.78	396.403	345.16	404.027	771.443	625.889	919.139	584.037	472.81	586.826	542.061	375.15	698.681
ENSMUSG00000041119	Pde9a	1925.31	-0.365818	0.169367	-2.15991	0.0307794	0.287347	chr17	31386210	31476310	+	90101	1683.64	1705.22	1800.37	1579.6	1509.37	1763.82	1584.31	1503.12	2063.97	2501.68	1771.8	2412.74	2196.76	1627.19	2316.38	2242.26	1894.64	2498.73
ENSMUSG00000026991	Pkp4	3927.75	0.220737	0.102214	2.15956	0.0308067	0.287398	chr2	59160850	59355208	+	194359	3364.83	3509.97	3642.6	5165.51	5620.41	6181.48	3013.96	3294.13	3304.49	2823.82	3383.89	2818.75	4953.02	5650.22	5350.61	2701.19	3175.28	2745.39
ENSMUSG00000009035	Tmem184b	1398.95	0.1676	0.0776423	2.15862	0.03088	0.287574	chr15	79360684	79403569	-	42886	1811.45	1651.96	1834.02	1712.03	1717.5	1843.17	950.066	1122.96	999.995	1616.64	1559.15	1541.11	1342.79	1421.89	1418.64	920.137	820.473	897.156
ENSMUSG00000018559	Ctdnep1	4877.59	0.229344	0.106338	2.15676	0.0310245	0.287574	chr11	69981156	69990601	+	9446	6256.11	5641.28	6575.39	8632.85	7724.33	9915.62	1069.64	1067.29	1233.41	5560.32	4921.68	5275.55	6661.94	6960.82	7505.84	884.835	908.188	1001.56
ENSMUSG00000019461	Plscr3	1002.17	-0.22543	0.104531	-2.15659	0.0310374	0.287574	chr11	69846376	69852058	+	5683	1191.25	1264.29	1367.1	1039.51	1012.43	1087.51	544.566	485.133	537.912	1682.76	1341.85	1443.5	1041.45	1199.31	1180.98	498.787	534.387	586.249
ENSMUSG00000021013	Ttc8	872.425	0.215071	0.0996494	2.15828	0.0309064	0.287574	chr12	98920574	98983238	+	62665	1005.27	1037.28	1081.54	918.333	926.919	1018.07	684.932	757.126	822.271	829.089	992.693	870.763	753.849	849.538	860.298	732.238	740.855	822.585
ENSMUSG00000024896	Minpp1	1118.12	0.178906	0.0829037	2.158	0.0309277	0.287574	chr19	32485769	32515364	+	29596	1533.71	1291.36	1487.73	1365.81	1406.92	1496	688.831	656.918	675.352	1238.55	1330.71	1242.22	1177.89	1311.29	1263.18	626.331	667.984	665.41
ENSMUSG00000031349	Nsdhl	1854.41	-0.17371	0.0805516	-2.15651	0.0310442	0.287574	chrX	72918557	72958514	+	39958	1672.17	1959.3	1932.49	768.595	794.617	815.18	2664.34	2705.61	2900.46	2159.19	2059.68	2055.97	957.035	926.957	1052.38	2511.02	2738.06	2706.38
ENSMUSG00000033615	Cplx1	1859.46	-0.558466	0.2589	-2.15708	0.0309998	0.287574	chr5	108518554	108550024	-	31471	1908.95	1548.93	2021.93	2465.04	2007.11	2690.81	444.491	389.697	558.054	3295.16	1686.37	3088.27	3613.17	2334.33	3584.44	685.548	410.237	737.687
ENSMUSG00000035441	Myo1d	271.011	0.51552	0.239042	2.15661	0.0310363	0.287574	chr11	80482126	80780025	-	297900	121.255	128.35	132.936	340.155	375.124	312.005	449.689	555.12	405.211	74.6011	93.7905	99.343	364.164	313.133	227.894	288.112	395.392	201.918
ENSMUSG00000040859	Bsdc1	1922.84	-0.209345	0.09701	-2.15797	0.0309302	0.287574	chr4	129461581	129488498	+	26918	2639.76	2553.03	2902.43	1408.23	1431.12	1570.84	1347.77	1235.9	1355.44	3346.87	2790.5	3221.3	1687.33	1516.59	1622.11	1445.12	1195.62	1341.15
ENSMUSG00000042751	Nmnat2	3479.42	-0.438399	0.203263	-2.15681	0.0310206	0.287574	chr1	152954993	153119261	+	164269	2412.81	2456.11	2486.39	1400.44	1206.04	1344.51	5618.52	4771.8	5707.32	3842.8	2588.06	3535.75	2143.76	1242.85	2086.85	8067.14	5100.97	6617.39
ENSMUSG00000051278	Zgrf1	1213.38	0.686007	0.318195	2.15594	0.0310886	0.287783	chr3	127553489	127618023	+	64535	156.485	155.417	127.191	937.374	1324.63	1408.53	1819.55	3400.7	2105.44	49.1689	144.864	79.4744	1214.21	1459.91	1222.49	1996.29	2717.82	1521.27
ENSMUSG00000000056	Narf	4721.95	-0.251937	0.116931	-2.15457	0.0311955	0.287907	chr11	121237253	121255856	+	18604	5068.14	5310.36	6330.03	3173.05	3353.53	3962.28	3891.24	3896.97	4611.35	6759.03	6242.17	6895.27	4123.59	3818.43	4508.22	4464.03	4021.4	4566.09
ENSMUSG00000013698	Pea15a	19451.9	-0.207284	0.0962447	-2.15372	0.0312621	0.287907	chr1	172196728	172206804	-	10077	26036.3	26641.7	28226.7	21642.7	23573.9	21503.1	7438.07	8220.23	8755.88	33903.6	29079.7	30421.4	19183.9	21644.2	17104.2	9037.39	9022.5	8698.52
ENSMUSG00000022474	Pmm1	1178.91	-0.25951	0.120425	-2.15496	0.0311653	0.287907	chr15	81951108	81960930	-	9823	1811.45	1673.79	1721.6	1242.04	1173.78	984.708	479.582	582.16	579.381	2323.65	1815.45	2093.11	1147.46	1018.89	1081.68	486.261	454.769	550.684
ENSMUSG00000024270	Slc39a6	8643.43	0.173982	0.0807661	2.15415	0.0312284	0.287907	chr18	24579881	24603817	-	23937	3879.35	4248.64	4163.67	1409.09	1340.77	1367.05	20303.6	22190.5	19541.4	3355.35	3773.91	3766.4	1315.31	1413.59	1332.36	21766.7	21428.1	18986
ENSMUSG00000025330	Padi4	18.1887	1.23821	0.574911	2.15374	0.0312602	0.287907	chr4	140745865	140774236	-	28372	11.4701	22.7013	45.1325	24.235	41.1426	54.1049	9.09776	11.1342	10.6635	6.78191	14.8579	12.0939	17.6683	24.8847	8.95296	1.13878	6.74731	4.58904
ENSMUSG00000027177	Hipk3	1535.22	0.470011	0.218313	2.15293	0.0313244	0.287907	chr2	104426481	104494446	-	67966	729.17	557.929	507.945	2742.88	2677.5	3034.38	1381.56	1482.44	1297.39	259.408	621.246	416.377	2507.92	2512.67	2734.72	1373.37	1493.85	1303.29
ENSMUSG00000029096	Htra3	194.036	-0.348784	0.162059	-2.15221	0.0313809	0.287907	chr5	35652023	35679782	-	27760	297.403	255.826	233.868	183.493	174.251	177.644	136.466	92.2548	82.938	369.614	283.229	348.996	185.518	175.576	182.315	89.9639	112.005	111.284
ENSMUSG00000034310	Tmem132d	37.874	-1.36115	0.632236	-2.15291	0.0313255	0.287907	chr5	127781630	128433077	-	651448	21.3016	18.3357	13.1294	22.5039	22.5881	16.2315	51.9872	30.2214	22.5117	27.1277	16.7151	91.5683	19.6315	17.2811	65.1124	60.3555	37.7849	127.346
ENSMUSG00000039427	Alg1	223.685	-0.321685	0.14938	-2.15347	0.0312818	0.287907	chr16	5233621	5244912	+	11292	268.728	297.737	324.133	125.503	142.789	181.251	189.753	200.416	158.767	424.717	322.231	365.409	171.775	163.825	173.362	175.373	167.333	173.236
ENSMUSG00000039717	Ralyl	582.828	-0.468575	0.217725	-2.15214	0.0313866	0.287907	chr3	13471655	14182287	+	710633	652.976	568.406	529.281	650.882	525.98	469.811	288.529	244.953	335.306	885.888	584.101	951.965	1006.11	640.782	822.045	539.783	353.559	440.547
ENSMUSG00000047996	Prrg1	163.205	0.657757	0.305577	2.15251	0.0313573	0.287907	chrX	78449613	78583896	-	134284	185.979	123.111	86.9825	249.274	243.629	310.201	107.873	117.704	73.4594	47.4734	114.22	89.8406	344.533	303.456	258.822	88.8251	112.005	80.3081
ENSMUSG00000059355	Wdr83os	1497.64	-0.193733	0.0899269	-2.15433	0.0312141	0.287907	chr8	85080740	85082339	+	1600	2177.68	2205.52	2207.39	1667.02	1806.24	1948.68	298.926	275.174	268.956	2724.63	2440.41	2372.14	2030.88	1891.24	1809.31	250.532	275.29	307.465
ENSMUSG00000086158	Ccpg1os	225.484	-0.272733	0.126681	-2.15292	0.031325	0.287907	chr9	72979722	72985382	-	5661	303.138	269.797	308.542	302.937	342.855	343.566	36.3911	38.1744	40.2842	344.182	358.447	362.818	305.27	327.649	266.147	27.3308	36.4355	44.7431
ENSMUSG00000020846	Rflnb	275.077	0.323935	0.150553	2.15164	0.0314256	0.288065	chr11	76019194	76027782	-	8589	379.332	331.789	333.16	416.322	361.41	413	205.349	167.013	155.213	264.495	313.873	256.564	249.32	311.751	275.914	140.07	202.419	174.383
ENSMUSG00000039345	Mettl22	431.087	-0.277931	0.129193	-2.15129	0.0314533	0.288118	chr16	8470788	8490684	+	19897	466.996	452.28	530.922	655.21	615.526	682.623	92.2773	116.114	111.374	681.582	489.382	586.556	680.231	684.331	647.055	89.9639	79.6183	97.517
ENSMUSG00000002365	Snx9	609.158	0.239257	0.111295	2.14975	0.031575	0.289031	chr17	5841329	5931954	+	90626	566.95	537.847	581.798	511.531	537.274	620.402	817.499	954.361	855.446	462.018	508.883	458.705	428.948	494.93	418.347	694.658	809.677	705.564
ENSMUSG00000020400	Tnip1	527.849	-0.208345	0.0969527	-2.14893	0.03164	0.289224	chr11	54910785	54962917	-	52133	494.852	458.392	537.486	198.208	202.486	210.107	826.597	784.166	864.925	627.327	537.67	557.185	193.37	197.004	221.382	835.867	881.199	873.064
ENSMUSG00000029918	Mrps33	541.48	-0.26353	0.122625	-2.14907	0.031629	0.289224	chr6	39801804	39810988	-	9185	761.941	722.077	714.734	713.201	787.357	724.103	89.6779	57.2616	92.4166	942.686	798.612	897.542	795.075	760.367	673.914	54.6616	71.5215	89.4862
ENSMUSG00000037434	Slc30a1	886.802	0.345875	0.16106	2.14749	0.0317544	0.289866	chr1	191906767	191913247	+	6481	771.773	622.54	536.666	884.577	786.55	811.573	1339.97	1202.49	1159.95	435.738	653.747	431.062	775.444	864.745	815.533	1221.91	1372.4	1275.75
ENSMUSG00000069020	Urm1	977.89	-0.227264	0.105822	-2.14761	0.0317451	0.289866	chr2	29820075	29845002	+	24928	1199.44	1321.04	1246.48	1288.78	1216.53	1327.37	211.848	284.718	241.705	1663.26	1386.43	1358.84	1406.6	1372.12	1259.11	253.949	294.183	269.606
ENSMUSG00000001445	Mrpl10	1559.05	-0.184289	0.085861	-2.14636	0.0318443	0.289914	chr11	97041560	97049213	+	7654	1893.38	2155.75	1978.44	1850.51	1995.01	2023.52	491.279	489.905	485.78	2395.71	2156.25	2295.26	2093.7	2156.68	2098.25	435.015	507.398	561.01
ENSMUSG00000036918	Ttc7	246.903	-0.546146	0.254458	-2.14632	0.0318478	0.289914	chr17	87282886	87381769	+	98884	204.004	218.282	257.665	255.333	222.654	250.686	119.571	152.698	142.179	434.043	213.582	344.677	450.543	250.921	451.718	169.679	128.199	177.825
ENSMUSG00000053205	Styx	400.343	0.559105	0.260435	2.14682	0.0318079	0.289914	chr14	45351093	45422820	+	71728	152.388	129.223	103.394	804.082	891.424	1076.69	96.1763	114.523	123.222	44.0824	112.363	105.39	1073.84	1017.51	1019.01	92.2415	110.656	139.966
ENSMUSG00000095115	Itpripl2	193.427	0.546375	0.254509	2.14678	0.031811	0.289914	chr7	118485111	118491975	-	6865	244.968	227.013	220.739	225.039	190.386	201.09	236.542	221.094	189.573	105.12	225.654	144.263	141.347	201.152	119.644	157.152	249.651	181.267
ENSMUSG00000022200	Golph3	4752.36	0.232739	0.108475	2.14556	0.0319083	0.290063	chr15	12321450	12351591	+	30142	5396.68	4890.39	5383.89	7813.18	8516.52	8787.53	1506.33	1835.55	1802.12	4053.89	4762.88	4520.54	7138.01	7912.66	6166.96	1603.41	1751.6	1700.24
ENSMUSG00000031851	Ntpcr	316.795	-0.274794	0.128061	-2.1458	0.0318892	0.290063	chr8	125729963	125748235	+	18273	408.007	434.818	434.092	387.76	371.897	340.861	76.6811	71.577	84.1228	561.203	424.379	558.048	416.187	453.455	393.116	101.352	99.8602	84.8972
ENSMUSG00000034303	Ccdc15	397.898	0.492109	0.229434	2.14488	0.0319622	0.290152	chr9	37275835	37348432	-	72598	128.629	117.872	108.318	329.769	496.938	458.99	523.771	811.206	649.286	70.3624	116.077	66.5166	453.487	463.824	514.388	621.776	696.323	534.623
ENSMUSG00000036975	Tmem177	1040.35	-0.231062	0.107722	-2.14499	0.0319537	0.290152	chr1	119907890	119913208	-	5319	1377.23	1497.41	1693.7	824.855	738.954	777.306	578.358	637.831	759.475	1910.8	1703.09	1747.57	717.531	785.943	704.028	755.013	731.409	785.872
ENSMUSG00000031609	Sap30	2041.99	0.227473	0.106077	2.14441	0.0320003	0.290298	chr8	57482707	57487860	-	5154	3545.9	3833.9	3663.93	1968.23	1999.85	1741.27	1059.24	1052.98	1112.55	2940.81	3403.39	3089.14	1461.56	1685.94	1298.18	881.418	1068.77	948.783
ENSMUSG00000048540	Nhlh2	1350.82	0.344508	0.160701	2.14379	0.03205	0.290549	chr3	102010076	102015492	+	5417	1901.58	1707.84	1196.42	2249.53	2399.18	2014.5	553.664	682.368	490.519	1218.2	1368.78	1198.16	1861.06	2132.48	1719.78	540.922	522.242	557.568
ENSMUSG00000000308	Ckmt1	216.239	-0.631424	0.29492	-2.141	0.0322742	0.290881	chr2	121357714	121363737	+	6024	120.436	128.35	123.089	73.5705	43.5628	45.0874	358.712	376.972	407.581	230.585	129.078	215.963	100.121	50.4607	122.086	589.89	360.306	416.455
ENSMUSG00000008036	Ap2s1	3216.04	-0.240359	0.112355	-2.13929	0.0324123	0.290881	chr7	16738410	16749294	+	10885	5066.5	4773.39	4803.73	3694.1	3913.39	3827.02	833.095	885.965	778.432	6390.26	5093.47	5813.72	3250.97	3655.98	2662.28	813.091	793.484	839.794
ENSMUSG00000022119	Rbm26	6506.94	0.474746	0.221648	2.14189	0.0322022	0.290881	chr14	105106751	105177327	-	70577	597.264	515.145	415.219	2804.33	3105.06	3344.58	14260.1	19550.1	14138.6	228.89	448.523	422.424	3847.77	3637.32	3871.75	16225.4	17707.6	12004.9
ENSMUSG00000023755	Rhebl1	263.02	-0.379286	0.177121	-2.14139	0.0322426	0.290881	chr15	98877778	98894540	-	16763	308.054	318.692	387.319	288.223	281.545	403.983	61.085	46.1274	72.2745	502.709	391.877	424.151	317.048	310.368	361.374	71.7434	97.1613	90.6335
ENSMUSG00000026224	4933407L21Rik	104.168	-0.457138	0.213413	-2.14203	0.0321907	0.290881	chr1	85928483	85940624	+	12142	90.9414	106.522	106.677	169.645	157.31	194.777	15.5962	36.5838	37.9145	147.507	126.292	143.399	183.554	151.382	134.294	14.8042	33.7366	24.0924
ENSMUSG00000028098	Rnf115	2208.03	0.191096	0.0892394	2.14138	0.0322432	0.290881	chr3	96727664	96791638	+	63975	2950.27	2930.22	2908.17	2720.38	2586.34	2753.04	1385.46	1468.12	1722.74	2373.67	2776.57	2549.23	1898.36	2135.94	1910.24	1599.99	1577.52	1498.32
ENSMUSG00000028278	Rragd	2256.04	0.361978	0.169211	2.13921	0.0324184	0.290881	chr4	32983037	33022180	+	39144	2114.59	1916.52	1980.08	3078.71	3785.93	3662.9	1560.92	1867.37	1768.95	1181.75	2016.96	1479.78	2842.64	3714.05	3001.68	1424.62	1723.26	1487.99
ENSMUSG00000031791	Tmem38a	777.563	-0.254073	0.118758	-2.13941	0.0324023	0.290881	chr8	72572055	72587282	+	15228	770.954	681.913	768.072	1070.67	1181.84	1135.3	230.043	248.134	272.511	956.25	789.326	902.725	1392.85	1247.69	1433.29	347.329	248.301	318.938
ENSMUSG00000035640	Cbarp	1478.37	-0.392795	0.183474	-2.14087	0.0322845	0.290881	chr10	80130451	80140835	-	10385	1584.51	1497.41	1540.25	1509.49	1533.57	1333.68	1195.71	1202.49	1068.72	2584.76	1372.5	2110.39	1564.63	1385.94	1325.04	1400.7	1008.05	1392.77
ENSMUSG00000037349	Nudt22	103.305	-0.325308	0.151999	-2.1402	0.0323389	0.290881	chr19	6993018	6996117	-	3100	145.834	151.924	155.092	49.3355	52.4367	61.3188	102.675	74.7582	94.7863	200.914	186.652	179.681	50.0603	44.9308	45.5787	74.0209	93.1129	96.3697
ENSMUSG00000038520	Tbc1d17	1799.68	-0.317893	0.148549	-2.13999	0.0323554	0.290881	chr7	44834623	44849079	-	14457	909.414	1128.95	1174.26	459.599	437.241	470.712	3453.25	4270.76	3626.76	1524.24	1089.27	1389.94	469.192	510.137	594.965	3934.5	3789.29	3161.85
ENSMUSG00000042502	Cd2bp2	4292.44	-0.212715	0.0994296	-2.13935	0.0324072	0.290881	chr7	127191660	127196050	-	4391	4628.18	5867.42	5987.85	2550.73	2751.72	2720.57	3730.08	3912.88	4251.16	6642.89	6316.46	6141.99	2999.69	3060.13	3235.27	4050.65	4478.87	3937.39
ENSMUSG00000052738	Suclg1	1771.67	-0.186911	0.0872519	-2.1422	0.0321772	0.290881	chr6	73248382	73276911	+	28530	2514.41	2874.34	2878.63	641.361	713.946	704.265	1627.2	1484.03	1795.02	3252.78	3016.15	3140.97	823.541	768.662	725.19	1669.46	1658.49	1601.57
ENSMUSG00000054484	Tmem62	300.894	-0.310781	0.14521	-2.14022	0.0323369	0.290881	chr2	120977017	121007852	+	30836	191.714	256.7	243.715	255.333	257.343	263.31	387.305	297.442	385.069	307.729	267.442	282.48	325.883	279.262	297.076	356.439	337.366	424.486
ENSMUSG00000070000	Fcho1	1082.08	-0.338584	0.158183	-2.14045	0.0323182	0.290881	chr8	71708387	71725716	-	17330	1014.28	1080.93	1212.01	656.941	648.601	734.023	1243.79	1186.59	1300.94	1657.33	1084.63	1439.18	730.291	646.312	817.161	1473.59	1082.27	1468.49
ENSMUSG00000034640	Tiparp	1082.82	0.596351	0.278891	2.13829	0.0324929	0.291351	chr3	65528410	65555518	+	27109	834.858	461.011	370.907	1319.94	1333.51	1295.81	1646.7	1409.27	1584.12	209.392	528.384	365.409	1332.98	1194.47	1184.23	1604.55	1269.84	1545.36
ENSMUSG00000001211	Agpat3	4480.69	0.209972	0.0983715	2.13448	0.0328037	0.29144	chr10	78269178	78352489	-	83312	5423.71	4951.51	5209.11	6825.61	6174.62	7415.97	2538.28	2559.28	2682.45	4782.95	4080.35	4609.52	5230.81	4957.59	5643.62	2774.08	2256.3	2536.59
ENSMUSG00000001418	Glmp	658.302	-0.22584	0.10574	-2.13579	0.0326961	0.29144	chr3	88325023	88331313	+	6291	973.319	1050.37	1026.56	368.718	371.09	445.463	465.286	489.905	496.443	1293.65	1124.56	1148.06	366.127	467.971	387.419	449.819	466.914	457.756
ENSMUSG00000018733	Pex12	486.992	-0.240076	0.112493	-2.13415	0.0328305	0.29144	chr11	83294642	83302586	-	7945	655.433	583.249	636.778	560.001	477.577	410.295	275.532	259.268	223.933	726.513	739.18	749.824	533.976	506.681	511.133	324.553	298.231	293.698
ENSMUSG00000022437	Samm50	2355.44	-0.182763	0.0856398	-2.13409	0.0328351	0.29144	chr15	84192241	84217267	+	25027	2674.17	3307.41	3089.52	986.71	966.448	1021.68	2751.42	2759.69	2896.91	3677.49	3343.96	3273.14	1029.67	1042.39	1146.79	2831.02	2708.37	2891.09
ENSMUSG00000024319	Vps52	3306.94	-0.272958	0.127844	-2.13509	0.0327539	0.29144	chr17	33955812	33967035	+	11224	1618.1	2140.04	2144.2	745.226	811.559	895.435	6577.68	7491.73	6470.35	2633.93	2094.96	2401.51	1014.95	921.427	1047.5	7338.32	6848.52	6329.43
ENSMUSG00000026479	Lamc2	51.4243	-0.873461	0.409099	-2.13508	0.0327541	0.29144	chr1	153122756	153186447	-	63692	17.2051	23.5745	17.2324	24.235	18.5545	31.5612	129.968	81.1206	54.5021	50.0166	19.501	36.2818	20.6131	24.1935	29.3006	140.07	76.9193	130.788
ENSMUSG00000030513	Pcsk6	185.345	0.858459	0.4018	2.13653	0.032636	0.29144	chr7	65861734	66050386	+	188653	203.184	196.454	150.989	122.04	125.041	133.459	540.667	432.643	276.065	55.9508	150.436	97.6153	48.0971	105.069	31.7423	154.875	330.618	181.267
ENSMUSG00000033940	Brk1	5912.98	-0.224925	0.10533	-2.13543	0.0327257	0.29144	chr6	113604772	113616951	+	12180	6316.74	5924.17	6416.19	8857.02	9066.71	11220.4	739.518	750.764	804.499	7803.44	6671.2	7329.79	11273.4	11026	9621.99	832.451	848.812	930.427
ENSMUSG00000034573	Ptpn13	2681.03	0.349868	0.163887	2.1348	0.032777	0.29144	chr5	103425192	103598303	+	173112	779.147	906.307	969.937	883.711	1068.9	1178.58	6651.76	7553.76	6018.93	544.249	787.468	752.415	953.109	861.289	1130.51	6140.32	6003.76	5074.33
ENSMUSG00000050132	Sarm1	2271.02	-0.333744	0.15635	-2.1346	0.0327936	0.29144	chr11	78472330	78497754	-	25425	1641.04	1885.08	1974.34	875.921	750.248	713.282	3696.29	3486.6	4017.75	2809.41	1772.73	2348.81	995.316	996.081	1012.5	4427.59	3283.24	4192.08
ENSMUSG00000056629	Fkbp2	484.64	-0.235846	0.110464	-2.13505	0.0327569	0.29144	chr19	6977741	6980501	-	2761	858.618	740.412	800.075	459.599	412.233	454.481	155.962	144.745	136.255	876.562	948.119	1001.2	431.893	430.644	376.024	149.181	198.371	149.144
ENSMUSG00000056698	Elmod3	662.041	-0.237569	0.111138	-2.1376	0.0325494	0.29144	chr6	72565922	72598413	-	32492	856.16	818.121	757.405	819.662	859.155	856.66	198.851	281.536	255.923	1057.98	881.259	926.913	828.449	863.362	822.858	301.778	241.554	289.109
ENSMUSG00000057894	Zfp329	2915.25	0.558152	0.261253	2.13644	0.0326438	0.29144	chr7	12804977	12818858	-	13882	725.073	374.572	302.798	5544.62	5719.63	5868.57	1696.08	1988.25	1784.35	194.132	390.948	368.001	7347.08	6760.36	7124.93	2177.35	2071.42	2036.38
ENSMUSG00000060257	Scrt2	7765.91	-0.329194	0.154242	-2.13427	0.0328207	0.29144	chr2	152081529	152095802	+	14274	7486.69	8990.6	10551.1	5675.31	6585.24	6782.95	5028.46	5874.09	7024.85	12934.8	9469.12	11551.4	6882.8	6582.71	6548.68	7823.44	6430.19	7563.88
ENSMUSG00000072704	Smim10l1	2746.46	0.40049	0.187505	2.1359	0.032688	0.29144	chr6	133104909	133110899	+	5991	2472.62	1704.35	1581.28	5724.65	5174.29	6553.9	500.377	582.16	571.087	1030	1755.09	1578.26	6364.53	6270.96	6059.53	522.702	523.591	466.934
ENSMUSG00000072501	Phf20l1	5299.74	0.295094	0.138338	2.13314	0.0329133	0.291739	chr15	66577560	66647976	+	70417	2176.04	1694.74	1488.55	9302.77	9647.54	10613.6	3563.72	4250.09	3967.99	1223.29	1509.93	1635.27	11056.5	9711.27	10051.7	4609.8	4495.06	4397.44
ENSMUSG00000075595	Zfp652	10069	0.270414	0.126764	2.13321	0.0329075	0.291739	chr11	95712673	95835115	+	122443	4878.06	4613.61	4850.51	16530.9	17097.6	19475.9	8281.56	9974.66	9760.62	3266.34	4711.81	3914.11	15764.1	13353.4	15721.4	10162.5	9404.4	9479.8
ENSMUSG00000024807	Syvn1	1913.15	-0.244946	0.114881	-2.13217	0.0329927	0.292247	chr19	6046576	6053712	+	7137	912.691	1036.4	1161.13	717.529	647.795	797.145	3934.13	3984.46	3686	1352.99	1107.84	1224.08	718.512	758.985	864.368	3973.22	3652.99	3906.42
ENSMUSG00000000184	Ccnd2	60249.2	0.414335	0.194483	2.13045	0.0331347	0.292627	chr6	127125162	127152193	-	27032	68055.3	78640	63361.9	45839.6	43758.8	36171.8	65935.4	87887.1	87302.9	40609.3	69989	47022.1	26244.4	34019.5	28960.4	75230.3	103276	82182.7
ENSMUSG00000006527	Sfmbt1	2549.34	0.232681	0.109244	2.12992	0.0331784	0.292627	chr14	30714849	30822721	+	107873	1594.34	1562.9	1553.38	2309.25	2466.94	2726.88	3373.97	3995.59	3491.69	1158.01	1521.08	1331.2	2369.52	2498.84	2559.73	3918.55	3998.46	3457.84
ENSMUSG00000020903	Stx8	777.956	-0.261707	0.12285	-2.1303	0.0331468	0.292627	chr11	67966193	68207148	+	240956	1379.69	1225	1241.55	741.764	713.946	646.553	252.138	286.308	252.368	1822.64	1314	1473.73	662.563	632.487	585.198	280.141	236.156	256.986
ENSMUSG00000024614	Tmx3	2204.13	0.495505	0.232605	2.13025	0.0331514	0.292627	chr18	90510154	90543267	+	33114	1305.13	958.694	792.69	2468.51	2927.58	2947.81	2657.85	2791.5	2924.16	409.458	936.047	823.251	3349.13	2982.02	2979.71	2564.54	2661.14	3195.12
ENSMUSG00000025239	Limd1	3492.73	0.269078	0.126353	2.12957	0.0332071	0.292627	chr9	123478706	123521552	+	42847	3634.38	4046.95	4259.68	4110.43	4119.91	4840.58	2587.66	3006.24	3158.75	3185.8	3625.33	3098.64	3551.34	4010.59	3917.33	2254.79	3045.74	2414.98
ENSMUSG00000025630	Hprt	1121.55	0.202123	0.0948551	2.13086	0.033101	0.292627	chrX	52988137	53021659	+	33523	1871.26	1931.36	1747.04	1175.4	1174.58	1062.26	536.768	628.287	669.428	1461.5	1685.44	1677.6	1000.22	1012.67	940.875	505.62	577.57	530.034
ENSMUSG00000031327	Chic1	961.509	0.500736	0.235144	2.12949	0.0332135	0.292627	chrX	103356476	103396092	+	39617	476.009	256.7	243.715	1866.96	1907.08	2194.85	347.015	351.523	287.913	153.441	258.156	279.024	2521.66	2428.34	2639.5	338.219	358.957	398.099
ENSMUSG00000044986	Tst	382.397	-0.243824	0.114499	-2.12949	0.0332137	0.292627	chr15	78399556	78405907	-	6352	418.658	431.325	428.348	390.356	367.057	438.249	276.832	235.409	276.065	539.162	476.381	497.579	425.022	468.663	435.439	217.508	268.543	292.551
ENSMUSG00000029826	Zc3hav1	104.78	0.795712	0.373823	2.12858	0.0332891	0.292915	chr6	38305286	38354603	-	49318	41.7839	61.9921	48.4148	59.7219	26.6217	33.3647	314.523	283.127	245.26	21.1935	39.002	27.6433	21.5946	39.4008	22.7894	156.013	303.629	139.966
ENSMUSG00000040112	Mrps35	1140.27	-0.183884	0.0863891	-2.12856	0.0332909	0.292915	chr6	147042764	147073991	+	31228	1518.97	1634.5	1674	889.77	1002.75	1067.67	590.055	664.871	721.561	1916.74	1775.52	1790.77	1104.27	1112.21	1097.96	638.858	669.333	655.085
ENSMUSG00000096255	Dynlt1b	173.881	-0.353908	0.166288	-2.12828	0.0333137	0.29292	chr17	6430112	6436296	+	6185	208.919	148.432	157.553	269.181	297.679	278.64	23.3942	20.6778	26.0662	238.215	199.653	220.282	372.017	304.838	301.145	17.0818	24.2903	21.7979
ENSMUSG00000021606	Ndufs6	2064.34	-0.328795	0.154576	-2.12708	0.0334138	0.293604	chr13	73319838	73328542	-	8705	2733.98	2778.29	2565.99	2427.83	2877.56	3438.36	276.832	173.375	258.293	3576.61	3212.09	3356.93	3002.64	3207.37	2462.06	259.643	303.629	246.661
ENSMUSG00000003423	Pih1d1	1633.77	-0.221183	0.104036	-2.12602	0.0335018	0.293979	chr7	45154303	45160065	+	5763	2159.65	2266.64	2213.95	1782.14	1874.81	1825.14	593.954	556.71	599.523	2879.77	2345.69	2513.81	2030.88	2009.44	1850.82	686.686	519.543	698.681
ENSMUSG00000029436	Mmp17	1293	-0.405505	0.19073	-2.12607	0.0334978	0.293979	chr5	129584169	129611099	+	26931	1576.32	1637.99	1927.57	615.395	618.753	743.04	912.376	1087.97	1203.79	2694.12	1616.72	2499.12	812.743	637.326	816.347	1440.56	1029.64	1404.24
ENSMUSG00000035805	Mlc1	959.336	-0.276328	0.130015	-2.12536	0.0335566	0.293979	chr15	88955884	88979007	-	23124	845.509	901.941	870.646	744.36	651.828	688.935	1276.29	1115.01	1014.21	1209.72	928.619	1031.44	832.375	742.395	974.245	1112.59	1072.82	1255.1
ENSMUSG00000040710	St8sia4	1152.59	0.711382	0.334667	2.12564	0.0335332	0.293979	chr1	95587682	95667571	-	79890	486.659	177.245	162.477	1300.03	1056.8	1331.88	2018.4	2002.57	1720.37	98.3378	235.869	171.043	1521.44	1167.51	1642.46	1899.49	1914.89	1839.06
ENSMUSG00000056895	H2bu2	2250.36	-0.331967	0.156203	-2.12522	0.0335682	0.293979	chr11	58948920	58949533	+	614	3519.68	3203.51	3424.32	2477.16	2971.14	2702.54	334.018	370.61	343.6	5017.77	3351.38	4403.05	2620.8	2573.5	2029.07	388.325	317.124	458.904
ENSMUSG00000024902	Mrpl11	2199.51	-0.19789	0.0931495	-2.12443	0.0336342	0.294081	chr19	4962147	4966999	+	4853	3445.94	3378.13	3437.45	2265.97	2337.06	2339.13	578.358	653.737	694.31	4234.46	3569.61	3965.08	2278.23	2415.89	1956.63	700.352	655.839	684.914
ENSMUSG00000026017	Carf	446.631	0.434575	0.204577	2.12426	0.0336482	0.294081	chr1	60098247	60153953	+	55707	283.475	185.103	187.095	725.318	868.029	928.8	141.665	203.597	161.137	122.074	201.51	162.404	1126.85	1048.62	1049.12	238.006	217.263	189.298
ENSMUSG00000028385	Snx30	1157.8	0.298081	0.140339	2.12401	0.0336693	0.294081	chr4	59805840	59904737	+	98898	634.951	658.338	576.875	756.478	729.273	627.616	2208.16	2470.2	2028.43	423.87	609.174	488.94	745.996	694.699	806.58	2286.68	2225.26	1868.88
ENSMUSG00000043991	Pura	1036.9	0.425547	0.200284	2.12472	0.0336097	0.294081	chr18	36281097	36292535	+	11439	841.413	613.809	470.198	1427.27	1533.57	1503.21	825.297	1038.66	1023.69	343.334	607.317	483.757	1754.07	1680.41	1557.82	995.297	955.419	1009.59
ENSMUSG00000019817	Plagl1	8164.56	0.538519	0.253707	2.1226	0.033787	0.294829	chr10	13060504	13131694	+	71191	2294.84	3320.51	2949.2	4524.15	6831.29	6693.67	11677.6	19014	17300.9	1307.21	2864.79	1725.11	6036.68	6369.8	6339.51	14593.5	18889.8	14229.5
ENSMUSG00000021893	Capn7	3439.22	0.466642	0.21986	2.12245	0.0337998	0.294829	chr14	31336638	31371986	+	35349	1549.28	943.851	919.881	2967.05	2930.81	3330.15	6320.35	6898.44	6088.83	523.055	1060.48	887.176	2872.09	2729.72	2935.76	7098.04	6192.68	5658.28
ENSMUSG00000005949	Ctns	786.499	-0.264198	0.124512	-2.12188	0.0338481	0.295055	chr11	73183596	73199042	-	15447	611.192	715.965	752.481	570.388	740.567	783.619	735.619	784.166	815.162	878.258	791.183	827.57	882.435	853.685	956.339	742.487	862.306	853.561
ENSMUSG00000053565	Eif3k	5182.8	-0.275164	0.12973	-2.12105	0.0339179	0.295273	chr7	28971372	28981864	-	10493	8165.88	8274.63	8292.06	4892.87	4331.27	4219.28	1950.82	1423.59	2036.72	11031.6	8988.1	9909.25	5064.92	4164.05	5113.77	1748.03	1927.03	1756.45
ENSMUSG00000077450	Rab11b	4601.64	-0.188835	0.0890294	-2.12105	0.033918	0.295273	chr17	33742484	33760530	-	18047	6196.3	5994.9	6439.17	4210.83	4627.34	4082.21	2578.57	2597.45	2983.4	7586.42	6497.54	7150.97	4365.06	4052.07	4006.04	3161.26	2920.24	3379.82
ENSMUSG00000031482	Slc25a15	731.896	0.315964	0.149005	2.12049	0.0339651	0.295487	chr8	22375551	22398597	-	23047	829.943	945.597	1005.22	1038.64	1136.67	1063.16	382.106	448.549	445.496	662.084	910.975	661.711	809.799	940.782	726.004	357.578	450.72	359.092
ENSMUSG00000025958	Creb1	5187.12	0.556857	0.262711	2.11965	0.0340353	0.295903	chr1	64532645	64604548	+	71904	2556.19	1456.38	1208.73	8953.96	8787.58	8499.87	4586.57	5608.46	5714.43	684.973	1668.73	1196.44	8146.08	8681.32	8365.32	5590.29	6001.06	5661.72
ENSMUSG00000003575	Crtc1	3220.79	-0.325429	0.153562	-2.1192	0.0340732	0.296036	chr8	70382355	70439579	-	57225	1695.93	2081.54	2335.4	1416.02	1456.93	1518.54	5291	6169.94	5428.88	3146.81	2029.03	2482.71	1811.99	1573.96	1747.46	6668.72	5414.04	5705.32
ENSMUSG00000022546	Gpt	297.257	0.360826	0.170329	2.1184	0.0341412	0.296353	chr15	76695716	76699686	+	3971	259.716	324.804	407.833	445.751	455.796	487.845	223.545	230.637	165.876	275.515	254.441	242.742	307.233	387.787	381.722	150.319	178.129	170.942
ENSMUSG00000040532	Abhd11	639.317	-0.280875	0.132598	-2.11824	0.0341547	0.296353	chr5	135009152	135012175	+	3024	820.111	806.77	817.308	822.258	709.912	737.63	214.447	203.597	188.388	1075.78	858.972	1034.03	958.016	770.045	835.881	257.365	170.032	227.157
ENSMUSG00000025423	Pias2	5804.86	0.234491	0.110756	2.11719	0.0342439	0.296384	chr18	77065208	77153800	+	88593	4610.97	4451.21	4322.87	9802.18	10312.3	11528.8	2569.47	2788.32	2779.61	3289.23	4475.94	3613.49	10624.6	10725.3	9867.79	2713.72	2825.77	3185.94
ENSMUSG00000027080	Med19	1825.05	-0.211717	0.100001	-2.11713	0.0342484	0.296384	chr2	84678402	84688215	+	9814	2715.95	3054.2	3128.09	921.795	962.415	1087.51	1255.49	1237.49	1295.02	3394.35	3408.03	3502.06	1111.14	1181.33	1250.97	1223.05	1176.73	945.341
ENSMUSG00000032307	Ube2q2	1929.39	0.434238	0.20509	2.11731	0.0342337	0.296384	chr9	55148854	55207529	+	58676	1760.66	1480.82	1349.87	3695.83	3672.99	4451.03	713.525	804.844	832.934	691.755	1483.93	1223.21	3355.02	3556.45	3388.29	661.633	750.301	855.855
ENSMUSG00000049672	Zbtb14	2195.86	0.192533	0.0909095	2.11785	0.0341874	0.296384	chr17	69383050	69391199	+	8150	1990.88	2064.95	2039.99	3043.22	2949.36	3558.3	1560.92	1592.19	1638.62	1648.01	1977.96	1709.56	2949.63	3034.56	3153.07	1587.46	1586.97	1439.81
ENSMUSG00000033510	Otud7a	358.14	-0.329553	0.155717	-2.11636	0.0343144	0.29676	chr7	63444751	63759028	+	314278	285.933	292.498	375.01	242.35	297.679	284.051	334.018	335.617	422.984	450.15	325.016	422.424	340.606	308.294	286.495	465.762	491.204	486.438
ENSMUSG00000031562	Dctd	906.204	0.292964	0.138517	2.115	0.0344297	0.296976	chr8	48099092	48153233	+	54142	1400.17	1631.88	1628.87	1131.25	1216.53	996.431	375.608	400.831	463.268	1216.51	1414.29	1173.98	682.194	885.482	642.985	319.998	379.199	352.208
ENSMUSG00000036398	Ppp1r11	1859.38	-0.222722	0.105295	-2.11522	0.0344113	0.296976	chr17	36948356	36951741	-	3386	3127.24	2945.06	2875.35	1808.1	2011.96	2146.16	366.51	372.201	431.278	3796.18	3023.58	3620.4	1838.49	2055.07	1770.24	432.738	416.984	431.369
ENSMUSG00000039257	Vstm2b	159.665	-0.566699	0.267909	-2.11527	0.0344071	0.296976	chr7	40898328	40930594	+	32267	180.244	132.715	135.397	236.291	162.957	176.743	63.6843	71.577	48.578	244.149	145.793	273.841	264.043	199.769	327.19	56.9392	63.4247	90.6335
ENSMUSG00000073838	Tufm	1671.53	-0.244269	0.115451	-2.11578	0.0343638	0.296976	chr7	126487361	126490731	+	3371	1464.07	1918.26	1808.58	515.859	500.165	486.944	2582.46	2592.68	2783.16	2327.04	1988.17	1832.23	500.603	605.529	584.384	2526.96	2469.52	2600.84
ENSMUSG00000002416	Ndufb2	776.761	-0.2139	0.101167	-2.11433	0.034487	0.297275	chr6	39592574	39603382	+	10809	1012.64	974.411	992.914	1068.07	1090.68	956.754	178.056	190.872	203.791	1163.1	1078.13	1214.58	1098.38	1092.16	982.384	185.622	245.602	253.544
ENSMUSG00000022949	Clic6	166.634	3.56452	1.68681	2.11318	0.0345857	0.297931	chr16	92485736	92541243	+	55508	282.656	29.6863	9.84708	97.8055	10.4873	0	2425.2	65.2146	9.47863	6.78191	8.35757	12.0939	3.9263	1.38249	4.88343	23.9145	5.39785	2.29452
ENSMUSG00000059213	Ddn	29.7709	-1.07877	0.510711	-2.1123	0.0346608	0.298382	chr15	98803777	98809490	-	5714	22.9402	23.5745	25.4383	32.8903	19.3612	15.3297	24.6939	14.3154	7.10897	72.9056	28.7872	50.1034	53.9866	19.3548	48.0204	36.4411	10.7957	29.8287
ENSMUSG00000035215	Lsm7	487.259	-0.343108	0.162477	-2.11173	0.0347093	0.298605	chr10	80852821	80855209	-	2389	661.988	721.204	623.648	583.371	680.87	768.289	61.085	31.812	68.7201	921.493	772.611	850.894	595.816	718.893	532.294	64.9107	63.4247	49.3321
ENSMUSG00000036825	Ssx2ip	2211.62	0.281291	0.133229	2.11134	0.0347435	0.298703	chr3	146404642	146440144	+	35503	1985.96	2199.41	2224.62	2596.61	2807.38	3302.2	1840.35	2085.28	2422.97	1492.02	2026.25	1757.08	2144.74	2373.04	2178.83	2082.84	2296.78	1992.79
ENSMUSG00000003269	Cyth2	5657.74	-0.25052	0.118818	-2.10843	0.0349934	0.298993	chr7	45806637	45814581	-	7945	8387.91	8247.57	9175.84	4374.41	4027.94	4686.38	2637.05	2917.16	3303.3	11767.5	8573.93	10363.6	4478.92	4265.66	4661.24	3444.82	3057.88	3468.16
ENSMUSG00000011958	Bnip2	2869.49	0.172386	0.0817055	2.10984	0.034872	0.298993	chr9	69989466	70008317	+	18852	3535.24	3252.4	3392.32	3387.7	3716.55	3992.04	1593.41	1724.21	1742.88	2805.17	3242.74	2987.2	3857.59	3799.07	3728.5	1524.83	1681.43	1687.62
ENSMUSG00000022415	Syngr1	1073.57	-0.371353	0.176003	-2.10992	0.0348652	0.298993	chr15	80091334	80119501	+	28168	1190.43	1183.96	1235.81	955.551	867.222	702.461	947.467	871.649	904.024	1865.87	1115.27	1687.97	897.159	776.957	873.321	1257.22	874.452	1117.43
ENSMUSG00000023904	Hcfc1r1	843.201	-0.39012	0.18506	-2.10807	0.0350252	0.298993	chr17	23673596	23675227	+	1632	1241.23	1026.8	1086.46	1055.09	1013.24	1057.75	157.261	108.161	116.113	1759.91	1102.27	1533.34	1283.9	1058.98	1118.31	182.205	107.957	168.647
ENSMUSG00000024817	Uhrf2	6395.57	0.211078	0.100149	2.10764	0.0350621	0.298993	chr19	30030513	30093722	+	63210	3045.31	3319.63	3334.88	7466.97	8528.63	8769.5	6666.06	7598.3	8120.81	2477.09	3122.02	2781.6	8839.08	8403.44	8594.03	7958.96	8179.09	7914.94
ENSMUSG00000026147	Col9a1	36.2901	-0.628633	0.298014	-2.10941	0.0349093	0.298993	chr1	24177610	24252684	+	75075	29.4945	20.0819	27.9001	8.65535	9.68062	15.3297	46.7885	34.9932	53.3173	40.6915	32.5016	46.648	23.5578	14.5161	18.7198	68.327	78.2688	83.7499
ENSMUSG00000028138	Adh5	6293.7	-0.211823	0.100536	-2.10695	0.0351223	0.298993	chr3	138443093	138455499	+	12407	5964.44	7212.04	7058.72	1834.07	1714.28	1856.7	9386.29	9249.34	11195.4	8116.26	7522.74	7795.4	2135.91	1995.62	2311.49	8735.61	9276.2	9926.08
ENSMUSG00000028224	Nbn	1329.56	0.504216	0.239315	2.10691	0.0351253	0.298993	chr4	15957925	15992589	+	34665	597.264	447.915	405.371	804.948	909.978	1028.89	2462.89	2859.9	2672.97	200.914	500.525	322.217	750.904	855.068	749.607	2514.43	3273.8	2574.45
ENSMUSG00000028245	Nsmaf	1097.38	0.317873	0.150857	2.1071	0.0351085	0.298993	chr4	6396207	6454271	-	58065	1000.36	1032.91	1186.57	1018.73	1087.46	1257.94	1164.51	1247.03	1222.74	670.562	1017.77	895.815	848.08	1093.55	1059.7	1231.02	1456.07	1261.98
ENSMUSG00000030884	Uqcrc2	7185.28	-0.233645	0.110788	-2.10893	0.0349506	0.298993	chr7	120635176	120659524	+	24349	5390.94	6624.42	6790.38	2227.89	2026.48	2104.68	12315.8	11986.8	13404	7437.22	7230.22	7443.81	2904.48	2345.39	3107.49	11427.7	11937.3	12630.2
ENSMUSG00000040276	Pacsin1	341.408	-0.497985	0.23597	-2.11037	0.0348261	0.298993	chr17	27655509	27711482	+	55974	241.691	283.767	262.589	119.444	146.823	112.718	488.68	411.966	517.77	462.018	268.371	381.823	214.965	144.47	217.313	782.344	427.78	660.821
ENSMUSG00000042757	Tmem108	1426.61	-0.393324	0.186534	-2.10859	0.0349799	0.298993	chr9	103482947	103761837	-	278891	1519.79	1438.04	1609.18	1300.9	1313.34	1501.41	618.648	752.354	908.763	2405.88	1510.86	2081.02	1958.24	1479.26	2064.06	1174.09	871.753	1171.35
ENSMUSG00000043153	Crppa	172.641	0.43797	0.207891	2.10673	0.0351409	0.298993	chr12	36381450	36689503	+	308054	217.112	230.506	197.762	154.065	141.176	108.21	230.043	171.785	261.847	131.4	167.151	177.954	105.028	109.908	100.11	163.985	176.78	262.722
ENSMUSG00000043614	Vps37d	701.192	-0.261511	0.124064	-2.10787	0.0350426	0.298993	chr5	135072900	135078266	-	5367	828.304	791.054	913.317	769.461	834.953	840.429	244.34	265.63	319.904	1149.53	853.4	1032.3	1003.17	870.966	905.063	341.635	310.376	347.619
ENSMUSG00000044117	Bmerb1	4582.52	-0.375317	0.178069	-2.10771	0.0350561	0.298993	chr16	13986604	14101500	+	114897	4829.73	3985.83	4577.25	7030.74	6052	7263.58	909.776	920.958	989.332	6926.88	4283.72	6160.99	9211.09	6922.8	9066.09	1262.91	874.452	1217.24
ENSMUSG00000066735	Vkorc1l1	3217.26	0.229339	0.108827	2.10737	0.0350851	0.298993	chr5	129941970	129986692	+	44723	3984.22	3692.46	3608.96	4153.7	4090.87	4114.67	2139.27	2492.47	2617.29	2753.46	3684.76	3190.21	3394.28	3692.62	3328.87	2143.19	2446.58	2382.86
ENSMUSG00000041075	Fzd7	1172.05	0.369297	0.175326	2.10635	0.0351738	0.29908	chr1	59482424	59486955	+	4532	722.615	778.83	642.522	437.961	433.208	362.503	2802.11	3295.72	2400.46	511.187	644.461	504.49	326.864	384.331	301.145	2167.11	2671.94	1709.42
ENSMUSG00000036568	Bicral	2590.38	-0.197137	0.09361	-2.10594	0.0352098	0.299192	chr17	46798120	46858482	-	60363	2045.77	2044.87	2032.6	3690.64	3439.85	3801.77	1354.27	1488.8	1545.02	2266.01	2263.04	2490.49	4500.52	3877.18	4686.47	1773.09	1527.59	1798.9
ENSMUSG00000020308	Tpgs1	525.243	-0.253967	0.12069	-2.10428	0.0353539	0.300222	chr10	79669369	79676127	+	6759	644.783	689.771	693.399	645.689	619.56	540.147	174.157	200.416	199.051	936.752	715.965	764.509	652.747	759.676	647.055	190.177	188.925	191.592
ENSMUSG00000027806	Tsc22d2	1609.41	0.258987	0.123105	2.10379	0.0353965	0.300391	chr3	58414715	58466783	+	52069	598.902	613.809	589.184	2042.66	1858.68	1788.17	2551.27	2218.89	2221.55	428.108	548.814	529.541	2145.72	1842.85	1810.94	2575.93	2084.92	2519.38
ENSMUSG00000042050	Wdr60	902.702	0.406779	0.193397	2.10334	0.0354362	0.300534	chr12	116206262	116263022	-	56761	286.752	294.244	236.33	630.109	736.534	770.994	1629.8	1881.68	1761.84	136.486	252.584	228.057	779.37	740.321	727.632	1828.89	1967.52	1359.5
ENSMUSG00000022807	Osbpl11	2384.73	0.271754	0.129244	2.10265	0.0354965	0.300799	chr16	33185071	33243312	+	58242	1060.16	1191.82	1033.12	894.098	1054.38	1040.62	4985.57	5812.06	4681.26	800.266	1084.63	837.073	1081.69	1055.53	1017.38	5411.5	5292.59	4591.33
ENSMUSG00000025732	Mcrip2	77.3547	-0.467115	0.222181	-2.10241	0.0355172	0.300799	chr17	25863698	25868764	-	5067	120.436	91.6784	85.3414	83.9569	111.327	109.111	15.5962	6.3624	11.8483	153.441	128.149	129.578	99.139	117.511	96.8548	18.2205	8.09677	5.73629
ENSMUSG00000028447	Dctn3	1622.09	-0.25993	0.123647	-2.1022	0.0355361	0.300799	chr4	41714798	41723170	-	8373	2662.7	2564.38	2786.72	1550.17	1840.12	1308.44	439.292	451.731	465.638	3512.18	2681.85	3400.99	1410.52	1358.98	1316.9	465.762	492.554	488.732
ENSMUSG00000026103	Gls	4722.93	0.357584	0.170131	2.10181	0.0355698	0.300815	chr1	52163448	52233232	-	69785	1500.12	1487.81	1279.3	3538.31	4437.76	4202.14	7677.21	8600.38	8973.89	832.48	1421.71	1077.22	6297.78	4484.09	5469.45	8114.97	7805.29	7812.83
ENSMUSG00000035086	Becn1	4652.84	-0.147446	0.0701569	-2.10165	0.0355837	0.300815	chr11	101285952	101302286	-	16335	4196.41	3910.74	4184.19	7050.65	7027.32	7305.96	1959.92	2263.42	2382.69	4552.36	4606.88	4455.75	7333.34	7752.29	7750.82	2345.89	2416.89	2255.51
ENSMUSG00000020513	Tubd1	279.399	-0.300995	0.143302	-2.10042	0.0356916	0.300953	chr11	86544991	86567360	+	22370	268.728	364.967	308.542	149.738	191.192	175.841	257.337	287.899	259.477	412.001	367.733	380.095	186.499	237.096	190.454	307.472	323.871	360.239
ENSMUSG00000026667	Uhmk1	4726.78	0.369331	0.175824	2.10058	0.0356783	0.300953	chr1	170193420	170215397	-	21978	2434.94	2352.21	2262.37	8170.65	8614.94	8884.02	3346.68	4622.29	4101.88	1315.69	2474.77	1668.1	7569.9	7895.38	8013.71	3557.56	4150.95	3645.99
ENSMUSG00000028163	Nfkb1	1491.63	0.323765	0.154122	2.1007	0.0356671	0.300953	chr3	135584655	135691547	-	106893	870.907	1000.6	1041.33	1203.09	1347.22	1546.5	2167.87	2753.33	2223.92	690.908	891.474	745.504	1193.59	1178.57	1134.58	2104.47	2794.74	1960.67
ENSMUSG00000041957	Pkp2	37.654	0.942473	0.448677	2.10056	0.0356797	0.300953	chr16	16213318	16272712	+	59395	22.9402	17.4626	18.8736	24.235	22.5881	9.01748	115.672	106.57	67.5352	11.0206	13.9293	6.04697	21.5946	22.1198	17.9059	51.2453	87.715	41.3013
ENSMUSG00000033228	Scaf11	11469.8	0.495989	0.23618	2.10005	0.0357248	0.30104	chr15	96411699	96460843	-	49145	1561.57	1234.6	1046.25	4190.06	5113.79	5219.32	26429	34721.2	25612.4	592.57	1211.85	920.866	4191.32	5076.49	4762.16	29568.5	34343.8	20659.8
[truncated: 11,593 more rows]
[truncated: 206 more columns]

## Sheet: GO-BP
Category	Term	Count	%	PValue	Genes	List Total	Pop Hits	Pop Total	Fold Enrichment	Bonferroni	Benjamini	FDR
[truncated: 28 more rows]

## Sheet: GO-MF
Category	Term	Count	%	PValue	Genes	List Total	Pop Hits	Pop Total	Fold Enrichment	Bonferroni	Benjamini	FDR
[truncated: 16 more rows]
