# Supplementary material for: Impaired cortical development and translational control in a missense mouse model of DDX3X syndrome
Source: Dis Model Mech. 2025 Nov 28;18(11):dmm052498. doi: 10.1242/dmm.052498 (PMC12690540; doi:10.1242/dmm.052498)
Supplement: Table S2. [file dmm-18-052498-TableS2.xlsx]

## Sheet: DDX3X_totalRNA_LoF_cHetCtrl_pro
Geneid	gene_name	baseMean	log2FoldChange	lfcSE	stat	pvalue	padj	Chr	Start	End	Strand	Length	cHetF_LoF_input_1	cHetF_LoF_input_2	cHetF_LoF_input_3	cHetF_LoF_mono_1	cHetF_LoF_mono_2	cHetF_LoF_mono_3	cHetF_LoF_poly_1	cHetF_LoF_poly_2	cHetF_LoF_poly_3	CtrlF_LoF_input_1	CtrlF_LoF_input_2	CtrlF_LoF_input_3	CtrlF_LoF_mono_1	CtrlF_LoF_mono_2	CtrlF_LoF_mono_3	CtrlF_LoF_poly_1	CtrlF_LoF_poly_2	CtrlF_LoF_poly_3	Column1	Column2	Column3	Column4	Column5	Column6	Column7	Column8	Column9	Column10	Column11	Column12	Column13	Column14	Column15	Column16	Column17	Column18	Column19
ENSMUSG00000043336	Filip1l	654.929	1.64764	0.314279	5.2426	1.5833e-07	0.00178034	chr16	57353093	57573126	+	220034	587.756	645.536	851.279	325.015	424.347	564.726	1231.42	658.195	610.599	112.272	275.337	277.541	541.478	580.509	344.408	1434.16	1123.97	1200.16
ENSMUSG00000070866	Zfp804a	299.302	-1.43452	0.279972	-5.12381	2.99419e-07	0.00178034	chr2	82053222	82259879	+	206658	9.906	21.488	32.7034	528.871	464.183	474.82	303.466	403.565	340.442	74.0343	52.8163	43.2236	426.095	568.821	430.077	354.465	451.048	407.415
ENSMUSG00000061371	Zfp873	697.764	-1.02964	0.209807	-4.90753	9.2232e-07	0.00274206	chr10	82048123	82064745	+	16623	79.248	89.5334	74.3259	1435.64	1219.35	1022.69	687.188	675.01	629.268	233.493	128.144	134.979	1331.03	1433.74	1443.4	601.64	578.133	762.937
ENSMUSG00000072066	6720489N17Rik	281.18	-1.73453	0.350873	-4.94347	7.67437e-07	0.00274206	chr13	62603013	62624182	-	21170	9.0805	12.5347	1.98202	577.912	635.654	616.235	139.193	116.505	154.846	38.2375	25.9752	16.6828	721.147	715.896	750.256	168.405	153.127	207.572
ENSMUSG00000055480	Zfp458	331.66	-0.789944	0.165174	-4.78251	1.73123e-06	0.00343131	chr13	67254918	67278466	-	23549	59.436	62.6734	69.3708	450.983	448.595	484.185	431.373	462.418	339.343	108.204	116.023	106.163	492.852	570.769	540.842	411.505	400.006	415.143
ENSMUSG00000074305	Peak1	3321.53	1.17135	0.244012	4.80039	1.58358e-06	0.00343131	chr9	56201126	56418067	-	216942	1875.54	2464.86	2881.86	2575.12	2462.08	2873.27	7214.22	4353.93	4068.83	706.173	1419.98	1080.59	2648.05	3259.03	2130.48	6216.04	5162.58	6394.98
ENSMUSG00000047454	Gphn	9903.78	1.24896	0.264006	4.73081	2.23623e-06	0.00379903	chr12	78226379	78684772	+	458394	6777.35	7889.69	9970.57	5124.28	6001.47	6721.46	23582.6	12287.1	12094.5	2229.16	4534.41	3602.73	6920.54	7559.28	4574.22	20675.8	18221.1	19501.8
ENSMUSG00000060961	Slc4a4	525.584	-0.767182	0.164089	-4.67541	2.93366e-06	0.00436089	chr5	88886486	89239653	+	353168	93.2815	132.509	125.859	518.294	469.379	515.09	838.921	910.422	833.533	225.357	164.51	206.26	510.16	479.212	557.283	1038.95	794.803	1046.69
ENSMUSG00000030659	Nucb2	446.64	-0.828023	0.18035	-4.5912	4.40695e-06	0.00582305	chr7	116504369	116540584	+	36216	122.174	175.486	144.688	459.637	459.853	453.28	832.651	599.341	588.635	325.425	228.582	230.526	473.072	504.536	441.327	723.869	680.218	596.217
ENSMUSG00000051037	Zfp455	108.862	-1.47334	0.323941	-4.54817	5.41146e-06	0.00643531	chr13	67194506	67209298	+	14793	11.557	28.6507	29.7304	149.045	117.778	121.749	121.637	129.717	110.918	97.6276	39.8287	54.5983	156.592	211.36	174.8	135.81	113.543	154.575
ENSMUSG00000021665	Hexb	1698.27	1.15126	0.259602	4.43473	9.21865e-06	0.00751924	chr13	97176331	97198357	-	22027	1953.96	2097.77	1947.34	656.762	959.543	1164.1	3162.57	1952.96	1662.67	679.326	963.681	1057.84	1279.93	1135.69	692.277	3646.51	2522.95	3032.98
ENSMUSG00000028256	Odf2l	1423.44	-0.881293	0.19685	-4.47697	7.57095e-06	0.00751924	chr3	145118588	145153915	+	35328	72.644	98.4868	93.1551	2428.96	1609.05	1861.82	2411.43	2071.87	2034.96	211.527	138.535	135.737	1768.66	2041.52	1928.86	2364.46	2044.82	2305.37
ENSMUSG00000029635	Cdk8	7836.5	1.09531	0.245427	4.46286	8.0872e-06	0.00751924	chr5	146231230	146302874	+	71645	6358.83	7015.84	9085.6	6617.62	7610.53	8933.54	13474.2	6144.75	6661.68	2648.15	4202.79	3661.12	8130.42	8428.09	6227.04	12859.9	11523.1	11473.9
ENSMUSG00000049164	Zfp518a	1442.53	-0.876646	0.197951	-4.42861	9.48441e-06	0.00751924	chr19	40894705	40917947	+	23243	54.483	53.7201	62.4338	2169.33	1846.34	1869.31	2336.19	2123.52	1947.11	139.119	92.645	81.1391	2157.67	2351.26	2249.04	2338.65	1756.28	2337.39
ENSMUSG00000078495	Zfp984	194.989	-1.85157	0.416208	-4.44866	8.64085e-06	0.00751924	chr4	147753974	147809788	-	55815	6.604	5.37201	4.95506	453.868	453.791	460.772	79.0015	86.4781	82.3649	33.3561	12.9876	15.1662	529.116	505.51	504.497	96.4253	62.5009	117.035
ENSMUSG00000110277	Gm45871	213.352	-1.07846	0.246243	-4.37968	1.18856e-05	0.00883395	chr18	90579777	90592528	+	12752	23.114	18.802	26.7573	368.287	290.115	288.451	245.783	208.989	229.524	61.0173	45.0237	38.6738	398.073	487.004	436.135	200.999	240.629	232.966
ENSMUSG00000043410	Hfm1	334.415	-0.896967	0.209525	-4.28096	1.86091e-05	0.0126494	chr5	106840192	106926321	-	86130	83.3755	97.5914	79.281	664.454	649.51	627.474	216.941	249.826	203.167	229.425	142.864	112.988	652.741	703.234	668.048	181.986	211.461	245.111
ENSMUSG00000058331	Zfp85	254.329	-1.20147	0.28107	-4.27462	1.91464e-05	0.0126494	chr13	67747800	67755228	-	7429	15.6845	30.4414	35.6764	384.634	310.033	280.958	382.468	333.902	311.889	91.9327	51.0846	43.2236	409.611	518.172	459.499	271.621	330.213	316.878
ENSMUSG00000062101	Zfp119b	120.853	-1.6833	0.395959	-4.25119	2.12634e-05	0.0133087	chr17	55938381	55949500	-	11120	5.7785	10.744	6.93708	244.242	155.882	162.019	131.669	126.114	131.784	39.8646	13.8535	21.2327	267.03	284.41	207.683	112.723	119.793	133.597
ENSMUSG00000054893	Zfp667	436.433	-0.765463	0.180664	-4.23694	2.26588e-05	0.0134729	chr7	6286579	6307883	+	21305	99.8855	149.521	128.832	784.652	638.252	723.936	391.246	391.554	432.69	250.578	202.607	188.819	709.608	851.283	760.64	317.796	473.965	359.938
ENSMUSG00000012640	Zfp715	991.349	-1.09605	0.260569	-4.20638	2.59492e-05	0.0136743	chr7	43296197	43313294	-	17098	75.1205	168.323	126.85	1056.78	781.144	847.558	2007.64	1768	1881.21	401.9	203.473	185.027	963.452	1007.12	942.363	1891.84	1620.86	1915.62
ENSMUSG00000033849	B3galt2	493.779	-1.20464	0.285949	-4.21278	2.52243e-05	0.0136743	chr1	143640664	143654614	+	13951	26.416	61.7781	41.6225	1116.4	1163.06	1022.69	322.276	221	260.273	156.204	77.0599	65.2146	1185.15	1262.31	1118.89	262.114	294.796	230.758
ENSMUSG00000059423	Zfp933	970.12	-0.93478	0.222456	-4.20208	2.64472e-05	0.0136743	chr4	147822986	147848366	-	25381	111.442	182.648	180.364	1542.38	1403.81	1328	1116.05	1106.2	1065.25	452.341	220.789	232.043	1691.19	1902.24	1805.98	996.848	1027.1	1097.48
ENSMUSG00000050377	Il31ra	1719.67	1.62329	0.387619	4.18784	2.81616e-05	0.0139541	chr13	112519898	112594360	-	74463	1754.19	1932.13	2308.07	930.813	1169.12	1457.24	3622.78	1384.85	1266.22	455.596	775.794	714.327	1551.91	1527.24	841.982	3478.1	2720.87	3062.79
ENSMUSG00000031433	Rbm41	991.709	-0.751219	0.181588	-4.13695	3.51952e-05	0.0154174	chrX	139889511	139998595	-	109085	62.738	66.2547	79.281	1544.3	1217.62	1271.8	1478.46	1484.54	1549.56	155.391	86.5841	106.922	1454.66	1611.01	1452.92	1392.06	1378.15	1458.52
ENSMUSG00000035202	Lars2	24302.2	1.48118	0.357271	4.14582	3.38606e-05	0.0154174	chr9	123366927	123462666	+	95740	21818.8	24621.7	31342.7	14663.2	18288.5	21015.7	48484.4	21805.7	21219.4	5467.96	12725.3	9668.44	20696.5	22157.7	13392.1	47680.3	41789.2	40602.4
ENSMUSG00000060771	Tsga10	793.147	-1.1668	0.282527	-4.12985	3.63006e-05	0.0154174	chr1	37754776	37866429	-	111654	83.3755	180.858	104.056	1480.84	1668.81	1637.99	540.471	498.45	454.654	452.341	186.156	188.061	1673.88	1835.03	1771.36	505.214	545.841	469.245
ENSMUSG00000062949	Atp11c	2291.81	-0.915114	0.22129	-4.13537	3.5439e-05	0.0154174	chrX	60223290	60592698	-	369409	74.295	125.347	118.921	2245.3	1706.91	1932.06	5560.2	4036.85	4475.16	267.662	179.229	152.42	1986.24	2323.01	2123.56	4666.44	3868.81	5410.11
ENSMUSG00000028132	Tlcd4	564.083	0.829875	0.20383	4.07142	4.67277e-05	0.0185057	chr3	121201761	121283098	-	81338	412.75	476.318	524.245	650.031	665.965	808.224	714.776	378.342	509.564	242.442	310.837	241.901	712.081	794.791	591.032	771.403	762.511	586.28
ENSMUSG00000028175	Depdc1a	282.673	-1.21756	0.299596	-4.06399	4.82406e-05	0.0185057	chr3	159495433	159529955	+	34523	18.9865	26.86	15.8562	566.373	455.523	507.598	283.402	252.228	242.702	74.0343	30.3044	39.4321	544.775	711.026	543.438	247.175	210.42	317.982
ENSMUSG00000066613	Zfp932	1539.06	-1.10242	0.270759	-4.07158	4.66944e-05	0.0185057	chr5	109996521	110010411	+	13891	70.1675	87.7428	72.3439	4882.92	3955.08	3835.08	257.069	395.157	398.646	272.544	120.352	101.613	4000.51	4188.24	4113.86	293.35	327.088	331.232
ENSMUSG00000035151	Elmod2	1140.61	-0.760974	0.191138	-3.98128	6.85444e-05	0.0239744	chr8	83312632	83332486	-	19855	269.938	483.48	344.872	1835.66	1372.63	1335.49	1371.87	1420.88	1411.19	750.106	556.736	553.566	1420.87	1915.87	1515.22	1343.16	1317.73	1311.68
ENSMUSG00000056824	Zfp663	382.528	-0.5871	0.14712	-3.99063	6.58988e-05	0.0239744	chr2	165351297	165368729	-	17433	147.764	217.566	207.121	679.84	684.151	698.65	181.829	162.146	179.006	324.612	254.557	278.3	723.619	682.78	817.753	203.716	213.545	228.55
ENSMUSG00000074212	Dnajb14	1593.29	-0.61661	0.154711	-3.98554	6.73256e-05	0.0239744	chr3	137867675	137916557	+	48883	383.857	542.573	407.306	3230.92	2736.6	2692.52	1324.22	1299.57	1472.68	837.157	641.588	566.457	2737.06	3133.38	2760.46	1227.73	1401.06	1284.07
ENSMUSG00000096916	Zfp850	719.878	-1.01162	0.255102	-3.96556	7.32239e-05	0.0248794	chr7	27984854	28014115	-	29262	32.1945	24.174	44.5955	1141.4	960.409	911.242	1166.21	998.102	938.96	104.95	44.1579	53.0816	1049.99	1172.71	1090.34	1067.47	1080.22	1077.61
ENSMUSG00000044966	Fbxo48	194.613	-1.36065	0.346742	-3.92409	8.70578e-05	0.0265459	chr11	16951375	16954772	+	3398	6.604	14.3253	18.8292	589.451	420.883	535.694	26.3338	38.4347	57.1063	43.1189	25.9752	31.0907	420.326	584.405	598.82	31.2364	23.9587	36.4355
ENSMUSG00000047141	Zfp654	1493.84	-0.948979	0.241323	-3.9324	8.41007e-05	0.0265459	chr16	64780347	64851652	-	71306	31.369	51.0341	56.4877	2487.62	2012.62	1980.76	2477.89	1968.58	1928.44	127.729	81.3891	57.6315	2356.3	2644.43	2329.51	2110.49	1914.61	2272.25
ENSMUSG00000061544	Zfp229	805.175	-0.867257	0.220626	-3.93089	8.46332e-05	0.0265459	chr17	21730795	21769342	+	38548	47.0535	60.8827	45.5865	943.314	865.148	798.858	1557.46	1480.94	1343.1	139.933	66.6698	73.556	923.892	963.294	972.65	1421.93	1254.18	1534.71
ENSMUSG00000069727	Zfp975	166.772	-1.06433	0.271153	-3.9252	8.66567e-05	0.0265459	chr7	42660105	42692742	-	32638	19.812	16.116	16.8472	307.707	309.167	253.799	110.351	110.5	102.133	52.0681	24.2436	34.1239	417.853	432.46	424.02	127.662	108.335	134.701
ENSMUSG00000038174	Fam126b	1114.01	-0.968565	0.247765	-3.9092	9.26016e-05	0.0271051	chr1	58522806	58586323	-	63518	46.228	62.6734	60.4517	2886.67	2520.97	2318.84	527.931	518.869	613.893	175.73	74.4623	80.3808	2573.05	3244.42	2696.42	525.586	563.55	561.989
ENSMUSG00000047996	Prrg1	158.58	-0.914749	0.234131	-3.907	9.34501e-05	0.0271051	chrX	78449613	78583896	-	134284	62.738	72.5221	58.4697	285.59	256.34	230.386	95.3034	84.0759	91.1505	157.831	72.7307	134.221	304.942	326.293	297.679	108.648	88.543	126.972
ENSMUSG00000019880	Rspo3	968.977	-0.785262	0.202824	-3.87163	0.000108108	0.0298981	chr10	29452416	29535867	-	83452	374.777	631.211	371.629	1399.1	1624.64	1292.41	672.14	743.472	571.063	996.615	684.014	693.853	1917.01	1425.95	1848.38	779.551	713.552	702.211
ENSMUSG00000026896	Ifih1	106.135	-1.56241	0.403203	-3.87501	0.000106621	0.0298981	chr2	62595798	62646255	-	50458	4.953	4.47667	9.91012	26.9243	32.9085	20.6036	356.134	261.837	260.273	19.5255	19.0485	17.4411	28.0217	30.1943	40.6713	255.323	240.629	281.547
ENSMUSG00000035597	Prpf39	1696.61	-0.901812	0.23351	-3.86199	0.000112467	0.0303968	chr12	65036333	65063386	+	27054	82.55	114.603	140.724	2709.74	2553.87	2432.16	2901.74	2240.02	1981.15	316.476	149.791	163.036	2707.39	2711.64	2768.24	2190.62	2198.99	2176.19
ENSMUSG00000067430	Zfp763	1338.78	-1.03245	0.268048	-3.85174	0.00011728	0.0309931	chr17	33016863	33033402	-	16540	118.872	252.484	150.634	1873.17	1293.82	1156.61	2370.05	2167.96	2215.07	536.138	278.801	252.517	1618.67	1986.98	1694.35	2156.67	2000.03	1975.24
ENSMUSG00000020280	Pus10	1129.7	-0.663633	0.172827	-3.83987	0.000123102	0.0312242	chr11	23665674	23732876	+	67203	254.254	355.448	328.025	1377.95	1050.47	1269.93	1986.32	1729.56	1818.62	637.834	421.665	424.653	1095.32	1373.35	1155.24	1745.16	1554.19	1756.63
ENSMUSG00000035614	Togaram1	1341.52	-0.784277	0.204278	-3.83926	0.000123406	0.0312242	chr12	64965804	65022573	+	56770	83.3755	111.917	96.1282	1709.7	1635.03	1774.72	2028.96	2164.36	2067.91	248.95	113.425	138.771	1624.43	1849.64	1773.1	2327.79	2222.95	2176.19
ENSMUSG00000031661	Nkd1	2172.16	0.349458	0.0911534	3.83373	0.000126213	0.0312692	chr8	88521354	88594884	+	73531	3292.92	2672.57	2951.23	3003.99	3167.88	3118.64	885.319	1016.12	1106.98	2374.79	2300.54	2324.22	2728	2563.59	2703.34	958.821	958.347	971.612
ENSMUSG00000046138	9930021J03Rik	3982.12	-0.506832	0.132487	-3.82551	0.0001305	0.0316715	chr19	29714402	29805989	-	91588	596.011	548.84	575.778	7255.15	6878.75	6889.1	3837.22	4304.69	4464.18	1020.21	748.953	676.412	6544.72	7900.18	6879.51	4079.74	4122.98	4355.69
ENSMUSG00000028572	Hook1	1851.69	-0.923091	0.242202	-3.81124	0.000138271	0.0328865	chr4	95967240	96025413	+	58174	70.1675	110.126	140.724	1396.22	1037.48	1272.74	4745.11	3815.85	3848.09	292.883	175.766	138.012	1128.29	1314.91	1026.3	4294.32	4240.69	4282.82
ENSMUSG00000000600	Krit1	1884.14	-0.875207	0.230015	-3.805	0.000141805	0.0330655	chr5	3803184	3845564	+	42381	219.583	435.132	319.106	2670.32	2066.31	2218.63	3108.65	2701.24	3048.6	865.632	475.347	444.369	2093.39	2302.56	2283.65	2971.53	2691.71	2998.75
ENSMUSG00000040536	Necab1	89.9802	-1.62499	0.428404	-3.79312	0.000148766	0.0333796	chr4	14952245	15149794	-	197550	2.4765	10.744	9.91012	77.8883	62.353	77.7318	186.845	122.511	133.98	40.6782	17.3168	12.1329	99.7243	100.323	109.899	191.493	159.377	204.259
ENSMUSG00000047036	Zfp445	11126.3	-0.857293	0.22588	-3.79535	0.000147434	0.0333796	chr9	122844529	122866006	-	21478	171.704	250.694	349.827	13017.9	10046.6	11006.1	23817.1	20288.7	20581.3	661.427	379.238	355.647	10322.7	10897.2	11022.8	23673.1	20050.3	23381.6
ENSMUSG00000068134	Zfp120	771.299	-0.942091	0.248749	-3.78731	0.000152289	0.0335374	chr2	150114406	150136708	-	22303	72.644	59.0921	45.5865	1641.42	1428.92	1451.62	549.249	533.282	527.136	179.798	95.2425	67.4895	1823.88	2111.65	1872.61	441.384	502.091	480.286
ENSMUSG00000034825	Nrip3	103.362	-0.80818	0.214133	-3.77419	0.000160526	0.0347087	chr7	109758055	109782025	-	23971	79.248	69.8361	77.2989	151.93	103.056	137.67	65.2076	38.4347	53.8118	148.882	133.34	114.505	173.899	129.543	130.667	89.6348	89.5846	73.975
ENSMUSG00000035476	Tab3	1258.41	-1.15588	0.307024	-3.7648	0.000166683	0.0352324	chrX	85574022	85634469	+	60448	53.6575	96.6961	96.1282	1685.66	1489.54	1607.08	1908.58	1954.17	2029.47	330.307	96.9742	120.571	1576.63	1831.14	1689.16	2084.69	2012.53	1988.49
ENSMUSG00000071266	Zfp946	1064.81	-0.755159	0.200758	-3.76153	0.000168874	0.0352324	chr17	22424222	22456689	+	32468	89.9795	68.9407	79.281	2102.98	2353.83	2501.47	689.696	608.95	641.348	192.001	109.096	101.613	2658.77	2439.89	2471.43	596.207	768.761	692.274
ENSMUSG00000024614	Tmx3	2120.95	-0.915365	0.243686	-3.75633	0.000172424	0.0353529	chr18	90510154	90543267	+	33114	295.529	665.233	523.254	3554.98	2319.18	2828.31	3303.02	2680.82	2618.11	1280.55	722.112	794.708	2687.61	3153.84	2747.48	2723	2568.79	2710.58
ENSMUSG00000005087	Cd44	254.202	0.834323	0.222686	3.74664	0.000179219	0.0354179	chr2	102811141	102901665	-	90525	263.334	213.985	268.564	108.659	171.471	169.512	495.327	345.912	270.157	117.967	138.535	161.52	149.999	198.698	145.378	467.188	450.007	439.434
ENSMUSG00000035840	Lysmd3	911.321	-1.13202	0.302749	-3.73914	0.000184655	0.0354179	chr13	81657663	81672871	+	15209	81.7245	192.497	122.885	2283.76	1988.37	2128.73	287.164	309.88	331.656	498.714	184.424	186.544	2264.81	2365.87	2221.35	293.35	338.547	323.503
ENSMUSG00000064329	Scn1a	226.853	-1.38108	0.368428	-3.74858	0.000177837	0.0354179	chr2	66270778	66440840	-	170063	6.604	16.116	15.8562	348.093	284.919	213.528	400.024	361.527	322.871	56.9495	24.2436	18.1994	318.129	363.305	287.295	361.255	388.547	295.9
ENSMUSG00000079038	D130040H23Rik	590.569	-1.12374	0.30022	-3.74305	0.000181797	0.0354179	chr8	69271080	69314207	+	43128	33.02	30.4414	40.6315	1016.39	591.487	878.463	621.98	781.906	836.828	122.848	51.0846	52.3233	1002.19	1416.21	1021.11	740.166	685.427	707.731
ENSMUSG00000027365	Trpm7	2898.53	-0.603029	0.161502	-3.73388	0.000188551	0.0355913	chr2	126791565	126876230	-	84666	246.824	237.264	258.654	5556.99	4162.93	4939.25	3257.87	3425.49	3738.27	494.647	324.69	308.632	4827.15	5667.75	4899.59	3190.18	3270.88	3366.42
ENSMUSG00000039145	Camk1d	7727.71	1.32056	0.354277	3.72747	0.000193413	0.0359385	chr2	5293457	5714515	-	421059	6043.48	7026.58	8639.64	4700.22	5405.66	5924.48	18009.8	7894.73	7276.67	1816.69	3870.31	3005.18	6379.06	7282.66	4194.34	14401.3	13125.2	14102.7
ENSMUSG00000041633	Kctd12b	122.321	-1.42141	0.385328	-3.68882	0.000225295	0.0405663	chrX	153685154	153696391	-	11238	9.0805	24.174	13.8742	100.966	73.6112	64.6204	295.942	270.244	193.283	71.5936	27.7069	26.5408	106.318	108.115	127.206	226.803	181.253	280.443
ENSMUSG00000058093	Zfp729b	501.342	-1.13242	0.30731	-3.68493	0.000228764	0.0405663	chr13	67589439	67609707	-	20269	12.3825	17.0114	17.8382	466.368	432.141	384.913	1207.59	910.422	871.97	48.0003	37.2312	18.1994	526.643	659.404	533.919	996.848	797.928	1085.34
ENSMUSG00000062209	Erbb4	1836.88	-1.11558	0.302994	-3.68184	0.000231555	0.0405663	chr1	68032186	69108059	-	1075874	70.1675	81.4754	47.5686	1328.91	730.916	651.823	5498.76	3266.95	2967.33	196.069	122.084	114.505	1130.76	1476.6	938.901	4859.29	5265.7	4315.95
ENSMUSG00000074829	2010315B03Rik	203.933	-1.23734	0.336108	-3.68139	0.000231964	0.0405663	chr9	124291804	124312696	-	20893	24.765	31.3367	8.91911	446.175	324.755	370.865	154.241	130.918	162.533	83.797	43.2921	28.0574	443.402	512.328	461.23	133.094	152.086	158.991
ENSMUSG00000028414	Fktn	1608.06	-0.692773	0.188553	-3.67415	0.000238644	0.0411298	chr4	53713998	53777890	+	63893	339.28	578.386	430.099	3453.05	2953.97	2729.04	1013.23	1216.7	1287.09	906.31	638.991	632.43	2685.14	3382.73	3319.47	998.206	1188.56	1192.43
ENSMUSG00000020120	Plek	213.409	-0.917369	0.253526	-3.61845	0.000296377	0.0469936	chr11	16971206	17052381	-	81176	52.0065	99.3821	51.5326	208.664	223.432	217.274	339.832	383.146	222.934	139.933	94.3767	148.629	259.613	224.996	230.182	298.783	282.296	364.355
ENSMUSG00000024172	St6gal2	950.276	-0.867205	0.239496	-3.62095	0.000293521	0.0469936	chr17	55445382	55514581	+	69200	133.731	272.182	196.22	1179.86	1256.59	1174.41	1366.85	1172.26	1371.65	546.715	244.167	306.357	1339.27	1290.56	1286.77	1302.42	1351.06	1313.88
ENSMUSG00000028883	Sema3a	2732.33	-0.828289	0.228334	-3.62754	0.00028614	0.0469936	chr5	13125414	13602565	+	477152	97.409	184.439	150.634	1547.19	1334.53	1315.82	7846.23	6159.16	6299.27	349.832	219.058	197.919	1221.42	1772.7	1310.13	6259.5	5769.88	7146.87
ENSMUSG00000036273	Lrrk2	348.737	-0.813756	0.224489	-3.62492	0.000289046	0.0469936	chr15	91673175	91816120	+	142946	23.114	43.8714	48.5596	225.972	201.781	194.798	734.84	820.341	686.374	65.8986	66.6698	68.2478	210.987	229.866	260.469	903.139	633.343	858.994
ENSMUSG00000058748	Zfp958	459.645	-1.22431	0.338076	-3.62141	0.000293005	0.0469936	chr8	4613167	4630231	+	17065	18.9865	23.2787	25.7663	870.233	660.768	607.807	550.503	480.434	518.35	96.8141	39.8287	21.991	956.859	980.826	903.422	502.498	506.257	508.992
ENSMUSG00000074656	Eif2s2	3454.45	-0.460129	0.126674	-3.63239	0.000280809	0.0469936	chr2	154871410	154892935	-	21526	2231.33	2980.57	2682.67	3670.37	3903.12	3768.59	3175.11	3337.81	3643.82	4325.72	3474.62	3059.02	3878.53	4325.57	4042.9	3131.79	3205.26	3343.23
ENSMUSG00000022034	Esco2	1989.46	-0.807386	0.224811	-3.59141	0.000328899	0.0482872	chr14	65819038	65833994	-	14957	51.181	76.1034	103.065	1053.9	814.919	862.542	5683.09	4589.35	4569.61	180.611	118.62	101.613	957.683	1067.51	986.495	5259.93	4129.23	5204.75
ENSMUSG00000027968	Larp7	3132.72	-0.377006	0.10497	-3.59155	0.000328716	0.0482872	chr3	127536714	127553349	-	16636	1362.07	1616.97	1551.92	1579.88	1395.15	1449.75	6588.48	6681.64	5964.32	2196.62	1894.46	1791.88	1532.13	1654.84	1705.6	6206.53	5324.04	5892.61
ENSMUSG00000033790	Tubgcp5	1997.85	-0.484878	0.134493	-3.60522	0.000311884	0.0482872	chr7	55794154	55831677	+	37524	426.783	589.13	538.119	1533.73	1326.73	1294.28	4301.19	3788.22	3787.69	805.428	681.417	686.27	1410.15	1642.18	1492.72	4134.07	3393.8	4129.35
ENSMUSG00000036353	P2ry12	86.0371	-0.885751	0.246527	-3.59292	0.000326995	0.0482872	chr3	59216272	59262871	-	46600	31.369	39.3947	39.6405	57.695	55.4249	44.0168	183.083	141.728	143.864	89.492	55.4138	58.3898	74.1751	63.3105	54.5168	134.452	128.127	154.575
ENSMUSG00000054263	Lifr	987.23	-0.65443	0.182214	-3.59155	0.000328713	0.0482872	chr15	7090614	7197489	+	106876	107.315	210.404	132.796	1006.78	1008.91	910.305	1991.34	1792.02	1531.99	253.018	208.668	246.451	1092.02	1018.81	1111.11	1819.86	1556.27	1772.09
ENSMUSG00000057367	Birc2	2305.32	-0.677549	0.188122	-3.60165	0.000316203	0.0482872	chr9	7818227	7837064	-	18838	422.656	700.151	656.05	2926.1	2519.23	2653.18	4042.87	3077.18	3200.15	1241.5	820.817	781.059	2342.28	2544.11	2684.31	3802.69	3505.26	3576.2
ENSMUSG00000042444	Mindy2	1110.45	-0.671924	0.187659	-3.58056	0.000342861	0.0497233	chr9	70599014	70657174	-	58161	240.22	311.576	246.762	1923.17	1502.53	1744.75	1186.28	1316.39	1415.58	583.325	385.299	304.082	1616.19	1836.01	1631.18	1222.29	1313.56	1208.99
ENSMUSG00000016493	Cd46	78.4116	-1.50089	0.420216	-3.57171	0.00035466	0.0497247	chr1	195036826	195092249	-	55424	1.651	8.95334	7.9281	202.894	168.007	196.671	30.0958	42.038	57.1063	18.712	18.1827	14.4079	165.658	191.88	184.319	32.5945	42.709	27.6026
ENSMUSG00000026834	Acvr1c	136.429	-1.12539	0.315366	-3.56852	0.000359005	0.0497247	chr2	58267453	58357895	-	90443	15.6845	20.5927	20.8113	227.895	264.134	228.513	111.605	163.348	126.293	61.8308	30.3044	31.849	257.965	195.776	238.836	153.466	112.502	194.322
ENSMUSG00000040321	Zfp770	957.354	-0.933389	0.261594	-3.56809	0.000359597	0.0497247	chr2	114193461	114201469	-	8009	92.456	198.764	160.544	1921.24	1796.11	1818.74	703.49	739.868	865.381	452.341	218.192	191.094	2033.22	1837.95	1949.63	748.315	753.136	751.896
ENSMUSG00000058729	Lin9	1287.8	-0.525818	0.147066	-3.57539	0.00034971	0.0497247	chr1	180641150	180690694	+	49545	437.515	622.257	535.146	1992.4	1547.57	1608.95	1365.6	1547	1367.26	898.174	664.1	732.527	1760.42	2040.55	1924.53	1454.53	1307.31	1374.61
ENSMUSG00000022762	Ncam2	781.61	-0.824319	0.231666	-3.55822	0.000373373	0.0510363	chr16	81200697	81626828	+	426132	36.322	55.5107	51.5326	802.923	595.817	580.647	1931.15	1295.97	1350.78	98.4412	59.743	94.0304	662.631	759.726	685.355	1715.28	1536.48	1756.63
ENSMUSG00000026779	Mastl	1328.42	-0.769852	0.216866	-3.54989	0.000385393	0.0520807	chr2	23115606	23156024	-	40419	70.993	109.231	112.975	1807.78	1436.72	1370.14	2461.59	2109.11	2093.17	232.679	115.157	150.145	1584.87	1938.28	1755.79	2274.82	2031.28	2256.79
ENSMUSG00000037674	Rfx7	5699.8	-0.619792	0.175392	-3.53376	0.000409701	0.0541351	chr9	72532240	72622937	+	90698	557.212	829.975	830.468	8266.74	7599.27	7798.47	8731.55	8000.43	8545.09	1519.74	1017.36	869.022	6913.94	8188.49	7361.5	8634.82	8480.33	8451.92
ENSMUSG00000041225	Arhgap12	3031.58	-0.73941	0.209121	-3.5358	0.000406548	0.0541351	chr18	6024427	6136098	-	111672	243.522	416.33	340.908	2115.48	2234.32	2363.8	6011.64	6626.39	5732.6	809.496	442.445	417.828	2254.92	2211	2265.48	7282.15	6480.3	6319.9
ENSMUSG00000040710	St8sia4	1225.63	-0.920382	0.261221	-3.52338	0.00042608	0.0556806	chr1	95587682	95667571	-	79890	86.6775	132.509	151.625	1510.65	1186.44	1225.92	2391.36	1924.14	2039.36	367.731	187.888	144.837	1401.91	1943.15	1624.26	1848.38	1929.19	1965.31
ENSMUSG00000048249	Crebrf	1016.95	-0.797558	0.22709	-3.51207	0.000444625	0.0568546	chr17	26715650	26776635	+	60986	134.556	239.054	149.643	2044.33	2022.14	1756.93	629.504	626.966	671	449.087	219.058	241.142	2205.47	2550.93	2380.57	647.815	664.593	672.4
ENSMUSG00000062257	Opcml	982.059	-0.824388	0.234564	-3.51456	0.000440482	0.0568546	chr9	27790775	28925410	+	1134636	228.663	496.015	266.582	826.001	1030.56	875.654	1561.22	1565.01	1323.33	788.343	444.177	522.475	960.156	884.399	912.075	1518.36	1796.9	1677.14
ENSMUSG00000061665	Cd2ap	860.647	-0.834175	0.237969	-3.50539	0.000455938	0.057681	chr17	42792951	42876665	-	83715	59.436	94.9054	70.3618	1405.84	1247.93	1243.71	979.368	1351.22	1039.99	201.764	88.3158	109.955	1412.62	1536.01	1465.03	1053.89	988.556	1142.75
ENSMUSG00000025001	Hells	5976.78	-0.688256	0.196519	-3.50224	0.000461367	0.0577535	chr19	38930915	38971051	+	40137	311.213	500.492	470.731	2061.64	1657.55	1880.55	17966	14789	14713.7	915.259	599.162	550.533	1900.53	2250.93	2154.71	15243.4	12725.2	16891.7
ENSMUSG00000034610	Tut4	7623.53	-0.446383	0.127635	-3.49735	0.000469901	0.058209	chr4	108459426	108559421	+	99996	406.146	450.353	534.155	6200.29	5214.27	5640.71	17405.4	15975.6	16061.2	738.716	589.638	564.182	5674.4	6410.92	6167.33	16647.6	14992.9	17549.7
ENSMUSG00000034801	Sos2	1617.47	-0.575287	0.164756	-3.49175	0.000479874	0.0585392	chr12	69583762	69681852	-	98091	340.931	515.713	471.722	2268.38	1958.06	2164.32	2207.03	2112.71	2435.81	838.784	579.248	559.632	1696.96	2095.09	1958.28	2244.94	2381.28	2285.5
ENSMUSG00000036572	Upf3b	2570.85	-0.723267	0.20722	-3.49034	0.000482412	0.0585392	chrX	37091678	37110322	-	18645	131.254	175.486	229.915	2460.69	1990.1	2070.66	6613.56	5361.64	4588.28	394.578	223.387	265.408	1945.04	2079.51	1960.01	5634.77	4903.2	5247.81
ENSMUSG00000033031	Cip2a	4070.24	-0.969166	0.278006	-3.48613	0.000490056	0.0588662	chr16	48994185	49019709	+	25525	93.2815	182.648	209.104	4469.44	3136.7	3549.44	9605.58	7904.34	8061.88	497.901	238.972	210.81	3377.44	4325.57	3554.84	7916.38	7481.36	8448.61
ENSMUSG00000021065	Fut8	994.75	-0.483737	0.139178	-3.47569	0.000509549	0.0591024	chr12	77238125	77476338	+	238214	496.951	749.395	596.589	1451.03	1324.13	1429.14	872.779	819.14	856.595	969.768	840.732	765.892	1388.72	1409.39	1440.8	784.984	953.139	756.312
ENSMUSG00000021635	Rad17	1052.56	-0.502004	0.144653	-3.4704	0.000519685	0.0591024	chr13	100617164	100651051	-	33888	584.454	829.975	735.331	1532.76	1498.2	1549.95	659.6	827.548	874.166	1192.68	877.097	972.911	1524.71	1512.63	1572.33	674.977	722.927	803.788
ENSMUSG00000030031	Kbtbd8	665.347	-1.0469	0.301153	-3.4763	0.000508386	0.0591024	chr6	95117240	95129790	+	12551	40.4495	105.649	107.029	1215.44	1005.44	870.971	882.811	753.08	775.328	276.612	111.694	132.704	1147.24	1286.66	1170.81	721.153	632.301	740.854
ENSMUSG00000037640	Zfp60	7352.77	-0.908145	0.261501	-3.47282	0.00051503	0.0591024	chr7	27731389	27753702	+	22314	473.011	940.996	731.367	8781.18	5848.19	5990.03	15125.7	13360.9	12874.2	2056.69	1025.16	943.337	7696.9	9382.62	7339.87	13938.2	11939.8	13901.8
ENSMUSG00000046699	Slitrk4	266.067	-1.34402	0.38769	-3.46674	0.000526813	0.0591024	chrX	64264885	64276996	-	12112	9.0805	16.116	6.93708	515.409	365.458	425.184	477.771	285.858	322.871	48.0003	17.3168	16.6828	432.688	562.977	417.962	267.546	319.796	281.547
ENSMUSG00000054519	Zfp867	780.078	-0.556443	0.160482	-3.46732	0.000525666	0.0591024	chr11	59461197	59472474	-	11278	220.408	372.459	264.6	1383.72	1158.73	1376.7	638.282	608.95	623.777	493.833	369.714	396.596	1344.22	1482.44	1350.81	672.261	629.176	654.734
ENSMUSG00000063297	Luzp2	421.304	-1.1921	0.343814	-3.46728	0.000525756	0.0591024	chr7	54835498	55268885	+	433388	45.4025	106.545	55.4967	487.523	595.817	566.599	647.06	551.298	393.155	268.476	83.1207	122.088	740.103	479.212	732.949	573.12	526.049	609.466
ENSMUSG00000028233	Tgs1	4003.21	-0.639074	0.184989	-3.45466	0.000550994	0.0612375	chr4	3574875	3616619	+	41745	469.709	718.058	629.293	2917.45	2391.93	2495.85	9630.66	8239.44	7894.95	1271.6	795.708	761.343	2499.7	2960.01	2589.98	8947.18	7875.12	8969.75
ENSMUSG00000022337	Emc2	748.557	-0.521205	0.151122	-3.4489	0.000562881	0.0614108	chr15	43477229	43527763	+	50535	501.904	612.409	562.895	706.764	716.193	598.441	861.493	958.466	824.747	1001.5	752.416	652.904	722.795	794.791	746.794	931.659	740.636	787.227
ENSMUSG00000062794	Zfp599	765.942	-0.837871	0.242821	-3.45057	0.000559399	0.0614108	chr9	22247430	22259895	-	12466	83.3755	184.439	110.993	951.968	1149.2	1064.83	1006.96	1019.72	1090.51	331.12	167.973	177.444	1106.86	1087.97	1130.14	1068.83	996.89	1057.73
ENSMUSG00000051379	Flrt3	2861.11	-0.790451	0.229476	-3.4446	0.000571914	0.0615352	chr2	140650914	140671469	-	20556	490.347	809.382	644.158	2405.88	2463.81	2210.21	6091.9	4266.25	4072.12	1628.75	866.707	865.989	2988.43	2699.95	2969	6077.51	4469.86	5479.67
ENSMUSG00000063887	Nlgn1	1634.44	-0.767369	0.222855	-3.44336	0.000574525	0.0615352	chr3	25426215	26332460	-	906246	166.751	276.658	202.166	1229.87	948.285	874.717	4385.21	3260.95	3014.56	516.613	288.325	293.466	1037.63	1088.94	1053.13	3700.83	3554.22	3527.62
ENSMUSG00000075376	Rc3h2	7672.4	-0.723923	0.210381	-3.44101	0.000579544	0.0615352	chr2	37370069	37422903	-	52835	863.473	1419.1	1193.18	18282.6	15030.5	17522.4	3621.53	4347.93	4275.29	2772.62	1470.2	1496.9	16840.2	19841.5	16583.5	3971.09	4276.1	4294.97
ENSMUSG00000059834	Sclt1	841.654	-0.908076	0.26438	-3.43474	0.000593125	0.0624198	chr3	41626720	41742514	-	115795	38.7985	47.4527	68.3798	1855.86	1725.97	2019.15	570.567	557.303	742.383	152.95	58.0114	77.3475	1724.16	1822.37	1798.19	560.897	670.843	659.151
ENSMUSG00000005802	Slc30a4	1749.83	-0.890245	0.260551	-3.41678	0.000633658	0.0649609	chr2	122681233	122702663	-	21431	198.12	516.608	337.935	3962.69	3781.88	4116.04	680.918	789.113	759.954	947.802	461.493	540.675	4120.01	4419.08	3723.59	666.829	696.885	777.29
ENSMUSG00000029014	Dnajc2	2002.78	-0.790382	0.23103	-3.42112	0.000623642	0.0649609	chr5	21757267	21785251	-	27985	393.763	804.905	580.733	3143.42	3299.51	3437.99	1807	1910.93	2154.67	1496.14	851.122	729.494	3118.65	3251.24	3276.2	1845.66	2076.07	1872.56
ENSMUSG00000052572	Dlg2	1284.21	-0.562758	0.164663	-3.41763	0.00063169	0.0649609	chr7	90476672	92449247	+	1972576	476.313	667.919	551.003	1266.41	1069.53	1003.96	2252.17	1752.38	1448.52	928.276	807.83	767.409	1165.37	1378.22	1246.96	2096.91	2301.08	1935.5
ENSMUSG00000021712	Trim23	2081.8	-0.924739	0.271605	-3.40472	0.00066233	0.0653744	chr13	104178797	104203372	+	24576	152.717	367.087	222.978	1272.18	1062.6	1155.68	5926.37	4438.01	3726.19	695.597	362.787	351.097	1293.94	1450.3	1176.87	4938.06	4225.06	4654.91
ENSMUSG00000025892	Gria4	902.077	-0.837359	0.245887	-3.40546	0.000660534	0.0653744	chr9	4417896	4796234	-	378339	142.811	226.52	145.679	1085.63	820.115	776.382	1936.16	1124.22	1170.68	423.053	255.423	241.901	1024.44	1150.3	963.131	1525.15	1738.57	1487.23
ENSMUSG00000029334	Prkg2	232.752	-0.85026	0.249737	-3.40462	0.000662558	0.0653744	chr5	98929773	99037351	-	107579	23.114	35.8134	36.6674	260.589	172.337	250.989	441.405	393.956	431.592	70.78	51.9505	48.5318	224.174	284.41	244.028	370.762	360.422	488.014
ENSMUSG00000031878	Nae1	2214.44	-0.54447	0.15978	-3.40763	0.000655297	0.0653744	chr8	104511028	104534637	-	23610	710.755	1083.35	1047.5	1312.56	1370.9	1334.55	4881.79	4141.34	3614.17	1674.31	1180.14	1287.61	1372.24	1478.54	1465.03	4181.6	3919.85	3803.64
ENSMUSG00000062014	Gmfb	4198.02	-0.69453	0.204061	-3.40354	0.000665178	0.0653744	chr14	46808149	46822242	-	14094	1546.99	2956.39	2300.14	5960.86	7685.01	8290.15	2181.95	2366.14	2800.41	4682.06	3118.76	3208.41	7379.6	6844.36	6981.62	2182.47	2687.54	2391.49
ENSMUSG00000027206	Cops2	2922.31	-0.85399	0.251133	-3.40055	0.000672507	0.0655529	chr2	125830304	125859139	-	28836	394.589	783.417	588.661	5196.4	4786.46	4378.27	2728.69	2721.66	2713.65	1666.99	791.379	734.043	5201.32	6351.51	5558.99	2496.19	2617.75	2891.65
ENSMUSG00000020246	Hcfc2	1351.56	-0.297718	0.0878706	-3.38814	0.000703678	0.0680337	chr10	82696160	82742428	+	46269	770.191	862.207	869.117	1423.14	1193.37	1198.76	1867.2	1950.56	1871.33	1047.87	1016.5	1008.55	1260.15	1363.61	1309.27	1837.51	1736.48	1742.28
ENSMUSG00000038702	Dsel	412.854	-0.928767	0.274907	-3.37848	0.000728883	0.069343	chr1	111858702	111864918	-	6217	36.322	77.8941	54.5057	565.411	574.167	661.189	591.885	457.613	475.52	162.713	58.0114	99.3385	640.378	622.391	640.357	579.91	555.216	578.551
ENSMUSG00000040648	Ppip5k2	3086.07	-0.83946	0.248314	-3.38064	0.000723166	0.069343	chr1	97706048	97770411	-	64364	180.784	384.994	332.98	3864.61	3204.25	3574.73	5630.43	4943.67	5543.71	813.564	396.555	396.596	3419.47	3732.4	3479.56	5278.95	5562.58	4809.48
ENSMUSG00000043987	Cep164	1609.16	0.308099	0.091889	3.35294	0.000799567	0.0754639	chr9	45766946	45828691	-	61746	1214.31	1232.88	1485.53	1187.56	1121.49	1196.88	2396.38	2415.38	2412.74	1026.72	1045.07	1101.82	1008.78	1153.23	1043.61	2683.61	2489.62	2749.22
ENSMUSG00000004591	Pkn2	3486.52	-0.717735	0.214231	-3.35028	0.000807304	0.0755942	chr3	142790902	142882004	-	91103	303.784	538.096	505.416	4628.1	4234.81	4485.97	5278.06	5259.55	5552.49	1062.51	634.662	517.167	4185.12	4843.74	4577.68	5528.84	5178.2	5443.24
ENSMUSG00000002266	Zim1	189.889	-1.00419	0.300508	-3.34163	0.000832881	0.0761894	chr7	6671269	6696450	-	25182	18.161	27.7554	30.7214	344.247	319.559	344.642	230.735	151.337	130.686	75.6614	40.6945	36.3988	334.612	356.487	353.061	175.195	261.462	186.594
ENSMUSG00000025986	Slc39a10	4163.77	-0.567749	0.16982	-3.34324	0.000828063	0.0761894	chr1	46807544	46892852	-	85309	1131.76	1880.2	1652.02	2577.04	1966.72	2111.87	9472.66	7855.1	7707.16	2716.49	1968.06	2226.4	2343.11	2764.24	2562.29	8057.63	7651.15	8303.97
ENSMUSG00000040455	Usp45	1040.71	-0.638113	0.190771	-3.34491	0.0008231	0.0761894	chr4	21767156	21837872	+	70717	236.918	385.889	323.07	1305.83	954.347	1094.8	1512.32	1775.2	1720.88	640.275	411.275	419.345	1070.59	1318.81	1210.62	1382.55	1400.02	1570.04
ENSMUSG00000024293	Esco1	1048.72	-0.649706	0.194722	-3.33659	0.000848129	0.076992	chr18	10566507	10610352	-	43846	107.315	100.277	110.002	2104.91	2400.59	2515.51	581.853	602.945	694.062	239.188	139.4	119.813	2454.37	2245.09	2622	589.417	637.509	612.778
ENSMUSG00000032409	Atr	2464.95	-0.617806	0.185569	-3.32925	0.00087079	0.0784502	chr9	95857597	95951781	+	94185	120.523	113.707	89.1911	2367.42	2010.02	2071.6	4895.59	4958.08	5159.34	210.713	159.315	128.154	2149.43	2652.22	2383.16	4908.19	4085.48	5906.96
ENSMUSG00000024993	Fam45a	1156.81	-0.364852	0.109867	-3.32085	0.000897433	0.0786097	chr19	60811585	60836227	+	24643	664.527	723.43	722.448	2125.1	1874.05	1680.13	679.664	653.39	644.643	958.378	871.036	887.222	2074.43	2418.46	1995.49	613.863	576.05	660.255
ENSMUSG00000026977	Marchf7	4379.34	-0.851733	0.25605	-3.32643	0.000879657	0.0786097	chr2	60209887	60250676	+	40790	239.395	615.99	495.506	5988.74	4222.68	4588.99	8087	6660.02	6891.2	1111.33	642.454	682.478	4627.7	5377.5	4733.45	8941.75	7150.1	7771.8
ENSMUSG00000050321	Neto1	323.393	-0.81929	0.24665	-3.32167	0.000894808	0.0786097	chr18	86394952	86506718	+	111767	91.6305	102.068	75.3169	637.53	672.027	403.644	195.623	229.407	132.882	201.764	146.327	127.396	722.795	826.933	619.588	205.074	250.004	181.073
ENSMUSG00000058690	Ccser2	2656.96	-0.627943	0.189119	-3.32036	0.000899001	0.0786097	chr14	36874936	36968777	-	93842	384.683	671.501	509.38	4174.24	3899.66	4146.01	2851.58	3155.25	3411.01	1077.97	714.319	626.363	3931.28	4426.87	4137.22	3179.32	3463.59	3065
ENSMUSG00000040738	Ints8	4534.11	-0.514326	0.155295	-3.31193	0.000926539	0.080221	chr4	11199158	11254258	-	55101	794.131	1355.54	1251.65	2981.87	2445.62	2523.01	10271.5	9393.69	9780.56	1819.13	1529.08	1507.52	2608.49	3007.74	2833.15	9274.49	8966.8	9270.07
ENSMUSG00000073514	Dok6	811.089	-0.786648	0.237614	-3.31061	0.00093092	0.080221	chr18	89292424	89769528	-	477105	22.2885	49.2434	51.5326	1618.35	1424.59	1611.76	865.255	903.216	996.066	100.882	56.2797	53.0816	1354.93	1435.69	1281.58	847.456	1001.06	926.344
ENSMUSG00000025979	Mob4	3185.68	-0.401277	0.121809	-3.29432	0.000986599	0.0832378	chr1	55131231	55154899	+	23669	2556.57	3553.58	3198.99	3343.43	3819.12	3892.21	2193.23	2259.24	2311.71	4700.77	3856.46	3735.43	3789.52	3613.57	3477.83	2205.56	2373.99	2461.05
ENSMUSG00000026739	Bmi1	7447.68	-0.500165	0.152183	-3.28661	0.00101401	0.0832378	chr2	18677018	18686629	+	9612	2554.1	4151.66	3317.91	15416.1	14936.1	15665.3	2105.45	2248.43	2283.16	5633.11	4012.31	4530.14	16232	17371.4	16631.1	2098.27	2297.95	2573.67
ENSMUSG00000026950	Neb	171.551	-1.07434	0.326908	-3.28636	0.00101492	0.0832378	chr2	52136647	52378474	-	241828	11.557	17.9067	8.91911	107.697	98.7256	105.828	374.944	314.684	244.898	37.4239	25.1094	18.9577	174.724	196.75	128.937	418.296	407.298	395.27
ENSMUSG00000028382	Ptbp3	1667.74	-0.659142	0.200245	-3.29168	0.000995898	0.0832378	chr4	59471868	59549364	-	77497	321.945	647.327	463.794	2626.09	2315.72	2602.61	1908.58	1874.89	1894.39	978.717	604.357	678.687	2415.64	2805.14	2358.94	1727.51	1819.82	1975.24
ENSMUSG00000029486	Mrpl1	673.408	-0.359035	0.1091	-3.29088	0.000998744	0.0832378	chr5	96209493	96266727	+	57235	597.662	692.093	590.643	641.376	567.239	539.44	647.06	748.276	719.32	881.089	790.513	740.868	670.048	737.324	638.626	649.173	630.218	640.381
ENSMUSG00000034560	Washc4	2188.79	-0.670878	0.203976	-3.28901	0.0010054	0.0832378	chr10	83543752	83596473	+	52722	65.2145	104.754	87.209	2459.73	1877.52	2057.55	4878.03	4094.5	4135.82	184.679	103.035	120.571	2109.05	2477.88	2232.59	4189.75	3697.97	4522.41
ENSMUSG00000037236	Matr3	12693.4	-0.897734	0.272545	-3.29389	0.000988105	0.0832378	chr18	35562138	35593835	+	31698	554.736	1146.92	805.693	5240.63	4246.93	4592.73	36521.3	30567.6	27129.9	2397.57	1110.01	1163.25	5112.31	6296.96	4942.86	31726.7	24632.7	40293.2
ENSMUSG00000021549	Rasa1	4953.95	-0.760206	0.231725	-3.28065	0.0010357	0.0838039	chr13	85214780	85289130	-	74351	215.455	337.541	373.611	4903.12	3690.08	4507.51	10464.6	10031.5	9624.62	785.902	409.543	372.33	4313.69	5205.1	4331.06	10409.9	9161.59	10034.1
ENSMUSG00000022800	Fyttd1	2691.4	-0.678167	0.206962	-3.27677	0.00105001	0.0838039	chr16	32877500	32908875	+	31376	794.131	1637.57	1236.78	3765.56	3416.42	3612.19	2899.23	2913.83	3032.13	2627	1592.28	1649.32	3291.73	3938.89	3478.69	2789.54	2878.17	2891.65
ENSMUSG00000031922	Cep57	2160.23	-0.613955	0.18717	-3.2802	0.00103734	0.0838039	chr9	13807792	13827107	-	19316	463.931	765.511	699.654	3084.76	2816.28	3128.94	3247.84	2785.32	2574.18	1298.45	880.56	771.959	2545.85	2773.98	2756.13	3039.44	2704.21	2547.17
ENSMUSG00000033931	Rbm34	908.712	-0.470043	0.143378	-3.27834	0.00104418	0.0838039	chr8	126947172	126971071	-	23900	415.226	641.955	527.218	1131.78	1073.86	1018.01	1028.27	1000.5	1061.96	876.208	671.893	645.321	1153.83	1127.9	1182.06	980.551	928.139	892.117
ENSMUSG00000031093	Dock11	3918.78	-0.705873	0.215797	-3.271	0.00107168	0.083804	chrX	35888832	36076562	+	187731	83.3755	100.277	117.93	1269.29	1034.02	1106.04	11550.5	9782.84	9667.45	200.95	183.558	106.922	1009.61	1372.38	1206.29	10925.9	8465.75	12354.9
ENSMUSG00000039662	Icmt	1690.37	0.330486	0.101058	3.27026	0.00107449	0.083804	chr4	152297227	152307121	+	9895	2023.3	1703.82	1888.87	2120.29	2003.09	2085.65	1247.72	1417.28	1479.27	1321.23	1668.48	1477.94	1924.43	1954.83	1861.36	1400.2	1487.52	1361.36
ENSMUSG00000042508	Dmtf1	2797.92	-0.732749	0.224131	-3.26928	0.0010782	0.083804	chr5	9118801	9161776	-	42976	490.347	953.531	859.207	5404.1	4847.08	5028.22	2017.67	2179.97	2673.02	1803.67	1065.85	956.228	4910.39	5056.08	4993.92	2170.25	2542.75	2410.26
ENSMUSG00000064138	Fam172a	2433.69	-0.518279	0.158305	-3.27392	0.00106068	0.083804	chr13	77702033	78166235	+	464203	1701.36	1919.6	1825.44	2994.37	1888.78	2156.82	2272.23	2641.19	2772.95	3050.86	2487.56	2262.04	2616.73	3087.61	2429.89	2584.47	2556.29	2558.21
ENSMUSG00000051235	Gen1	1323.46	-0.548892	0.168036	-3.26652	0.00108878	0.0840765	chr12	11238920	11265801	-	26882	168.402	212.194	212.077	1230.83	1049.61	1152.87	2579.46	2513.87	2520.37	378.307	265.813	222.185	1246.14	1417.18	1486.67	2546.44	2095.86	2523.98
ENSMUSG00000022748	Cmss1	23254.5	1.45082	0.445634	3.25562	0.00113143	0.0868048	chr16	57302000	57606864	-	304865	19751.7	22826.5	30143.6	13733.3	14245.9	18067.5	59133.3	19583.7	18692.4	4863.48	11961.6	9777.64	18212.5	21423.3	10662.8	42978.5	38826.6	43696.1
ENSMUSG00000056019	Zfp709	460.903	-0.733957	0.225569	-3.2538	0.00113871	0.0868048	chr8	71882019	71895727	+	13709	90.805	183.544	110.002	739.458	661.634	664.935	452.691	476.831	474.422	292.883	187.022	159.245	792.025	850.309	754.582	492.992	501.049	411.831
ENSMUSG00000006740	Kif5b	13710.5	-0.516094	0.159135	-3.24311	0.00118231	0.0874683	chr18	6201002	6242174	-	41173	487.87	635.687	696.681	5455.07	4494.61	5009.49	40369.8	32332	31800.5	1072.28	794.842	734.043	4593.09	5562.56	4942	37289.4	34647.4	35871.3
ENSMUSG00000034063	4930590J08Rik	167.382	-0.868337	0.267305	-3.24849	0.00116019	0.0874683	chr6	91902809	91950725	+	47917	23.9395	19.6974	55.4967	418.289	282.32	306.245	130.415	138.125	144.962	69.1529	55.4138	53.84	293.404	330.189	305.467	131.736	125.002	129.18
ENSMUSG00000049321	Zfp2	1366.83	-0.852628	0.262796	-3.24444	0.00117681	0.0874683	chr11	50898712	50916165	-	17454	175.006	436.923	256.672	2907.83	3089.94	3320.93	574.329	735.064	773.132	765.563	422.53	379.913	2913.43	2670.73	2942.18	708.93	727.094	802.684
ENSMUSG00000068617	Efcab1	74.5052	-1.07105	0.330301	-3.24266	0.00118419	0.0874683	chr16	14906606	14981371	+	74766	54.483	43.8714	24.7753	170.2	88.3334	103.955	36.3658	19.2174	25.2586	104.95	91.7792	63.698	137.636	163.633	133.263	24.4459	36.4589	18.7698
ENSMUSG00000068882	Ssb	11770.1	-0.746947	0.230188	-3.24495	0.00117473	0.0874683	chr2	69861562	69871846	+	10285	773.493	1266	1070.29	3210.73	2784.23	2923.84	39127.1	30839.1	26432.6	2629.44	1342.05	1246.66	3353.54	3611.62	3550.52	31298.8	28632.7	27768.2
ENSMUSG00000090659	Zfp493	162.737	-1.09491	0.337863	-3.24068	0.00119245	0.0875347	chr13	67779693	67792512	+	12820	17.3355	19.6974	20.8113	338.478	242.484	200.417	134.177	170.554	171.319	52.8816	52.8163	18.1994	320.601	337.007	297.679	176.553	138.544	219.717
ENSMUSG00000020283	Pex13	1506.48	-0.250527	0.0774033	-3.23665	0.00120944	0.0876988	chr11	23646479	23665959	-	19481	1313.37	1521.17	1526.16	1731.81	1746.75	1744.75	1221.39	1159.05	1160.8	1793.09	1665.88	1725.15	1674.71	1842.82	1793	1158.46	1201.06	1137.23
ENSMUSG00000028261	Ndufaf4	1322.06	-0.499157	0.154185	-3.23739	0.00120627	0.0876988	chr4	24898083	24905001	+	6919	633.158	841.614	739.295	2491.46	2551.28	2813.33	270.862	305.076	378.879	1264.28	994.851	869.781	2911.78	2918.13	2737.09	309.648	400.006	366.563
ENSMUSG00000017412	Cacnb4	625.142	-0.538471	0.166516	-3.23374	0.00122179	0.0880574	chr2	52428320	52676831	-	248512	97.409	131.614	89.1911	1444.3	1278.24	1220.3	372.436	356.722	450.262	185.492	138.535	138.771	1424.99	1443.48	1334.36	354.465	417.714	374.292
ENSMUSG00000020728	Cep112	583.231	-0.747949	0.232408	-3.21826	0.0012897	0.0891695	chr11	108425192	108860615	+	435424	81.7245	71.6267	46.5776	894.273	678.955	774.509	842.683	720.651	845.613	165.967	95.2425	76.5892	866.2	886.348	844.578	916.72	818.762	871.139
ENSMUSG00000030641	Ddias	555.416	-1.10918	0.344221	-3.2223	0.00127165	0.0891695	chr7	92857525	92874247	-	16723	30.5435	72.5221	79.281	1090.44	972.533	1160.36	342.34	417.978	561.18	228.611	67.5356	95.547	1125.81	1208.74	1214.08	377.553	448.965	503.472
ENSMUSG00000033063	Cntnap3	247.364	-0.957579	0.296949	-3.22472	0.00126094	0.0891695	chr13	64736182	64903955	-	167774	34.671	33.1274	35.6764	109.621	80.5393	56.1917	744.872	528.477	496.386	48.0003	84.8524	68.2478	82.4168	128.569	59.7089	609.788	618.759	632.652
ENSMUSG00000039375	Wdr17	517.579	-0.587727	0.182562	-3.21932	0.00128495	0.0891695	chr8	54629055	54887184	-	258130	98.2345	156.683	140.724	513.486	439.935	386.786	999.432	881.596	844.515	235.933	200.009	157.728	463.182	519.146	455.172	937.091	850.012	1036.75
ENSMUSG00000039634	Zfp189	708.124	-0.635801	0.197543	-3.21854	0.00128843	0.0891695	chr4	49521176	49531517	+	10342	182.435	339.332	237.843	924.082	851.291	712.698	871.525	1032.93	813.765	501.969	352.397	325.315	982.408	936.996	1010.72	892.274	855.221	923.032
ENSMUSG00000039756	Dnttip2	2219.83	-0.745813	0.231457	-3.22225	0.00127188	0.0891695	chr3	122274388	122285271	+	10884	199.771	444.086	299.286	1441.41	1490.41	1398.24	5194.04	4892.02	3965.6	727.326	442.445	411.004	1501.63	1677.24	1598.3	5311.54	4726.11	4236.45
ENSMUSG00000069208	Zfp825	325.882	-0.731784	0.226759	-3.22714	0.00125034	0.0891695	chr13	74480054	74493992	-	13939	89.9795	142.358	99.1012	674.07	540.393	663.062	121.637	122.511	147.159	253.018	146.327	150.904	743.399	856.153	745.064	93.7091	148.961	128.076
ENSMUSG00000022329	Stk3	969.188	-0.951877	0.297017	-3.20479	0.00135162	0.0900192	chr15	34875496	35178921	-	303426	89.154	276.658	145.679	830.808	882.468	769.826	2044.01	1862.88	1691.23	501.969	270.142	216.876	913.178	848.361	875.731	1913.57	1612.52	1700.32
ENSMUSG00000022829	Stxbp5l	120.616	-1.51968	0.474801	-3.20067	0.00137109	0.0900192	chr16	37114942	37384962	-	270021	5.7785	8.05801	1.98202	145.199	86.6014	102.082	274.624	216.195	187.792	25.2205	9.52425	11.3746	119.504	138.309	81.3426	297.425	208.336	251.736
ENSMUSG00000026017	Carf	461.537	-0.79418	0.248129	-3.20068	0.00137105	0.0900192	chr1	60098247	60153953	+	55707	85.0265	182.648	110.993	939.467	1053.94	925.29	146.717	213.793	206.461	305.9	163.644	186.544	1056.58	1056.8	1049.67	180.628	207.295	236.278
ENSMUSG00000026034	Clk1	2049.28	-0.695571	0.216784	-3.20859	0.00133389	0.0900192	chr1	58410189	58424066	-	13878	296.354	520.189	338.926	2965.52	2459.48	2012.6	3320.57	3651.3	2688.39	797.292	537.687	536.125	2626.62	2879.17	2861.7	2982.39	2223.99	3188.66
ENSMUSG00000026775	Yme1l1	7580.52	-0.900627	0.280802	-3.20733	0.00133971	0.0900192	chr2	23156369	23199260	+	42892	325.247	881.904	673.888	3276.12	2939.25	2909.79	23118.6	17031.4	16803.5	1754.86	854.585	900.871	2882.11	3554.16	2938.72	19101.7	16365.9	20136.7
ENSMUSG00000036093	Arl5a	8291.74	-0.76185	0.237838	-3.20323	0.00135898	0.0900192	chr2	52397951	52424901	-	26951	1229.99	2831.94	1810.58	18856.7	17239.7	18872	2395.13	2499.46	3055.19	4672.3	2620.04	2664.7	20194.6	22219.1	20256	2414.71	2796.92	2622.25
ENSMUSG00000036790	Slitrk2	1334.98	-0.608462	0.190187	-3.19928	0.00137769	0.0900192	chrX	66649318	66661393	+	12076	343.408	471.841	410.279	1701.04	1236.67	1125.71	2387.6	1861.68	1739.55	766.377	462.359	638.496	1456.3	1510.69	1586.18	2137.65	1984.4	2209.31
ENSMUSG00000046753	Ccdc66	1376.08	-0.62922	0.196462	-3.20275	0.00136122	0.0900192	chr14	27481090	27508460	-	27371	78.4225	107.44	106.038	2196.26	1794.38	1813.12	1965.01	2064.66	1986.64	213.967	121.218	115.263	1945.86	2102.88	2106.25	2128.15	1808.36	2115.47
ENSMUSG00000051705	Senp8	430.421	-0.573659	0.179297	-3.1995	0.00137667	0.0900192	chr9	59734259	59750710	-	16452	175.006	297.251	257.663	782.729	626.994	609.68	238.259	243.82	275.648	432.002	315.166	337.448	768.124	887.322	767.563	229.519	259.379	244.007
ENSMUSG00000058291	Zfp68	5049.82	-0.882521	0.275143	-3.2075	0.00133894	0.0900192	chr5	138603652	138619761	-	16110	368.173	815.649	656.05	11160.1	11297.1	10448.8	2563.16	3042.35	3347.31	1836.21	800.903	753.759	11439.4	11585.8	11911.5	2746.08	3264.63	2859.63
ENSMUSG00000024976	Shoc2	2711.11	-0.569894	0.179077	-3.1824	0.00146058	0.0914538	chr19	53944306	54033133	+	88828	1002.16	1837.23	1517.24	3706.91	3443.27	3865.05	2569.43	2505.46	2830.06	2705.91	1916.11	1843.45	3531.56	3897.98	3830.89	2498.91	2821.92	2476.51
ENSMUSG00000026970	Rbms1	515.409	-0.590184	0.185454	-3.18237	0.00146074	0.0914538	chr2	60750193	60963192	-	213000	135.382	236.368	138.742	640.415	572.435	510.408	778.729	785.51	596.322	284.747	245.899	238.109	623.071	609.729	681.893	695.349	729.177	775.082
ENSMUSG00000027550	Lrrcc1	1444.17	-0.748531	0.23533	-3.18077	0.00146886	0.0914538	chr3	14533788	14572658	+	38871	34.671	53.7201	36.6674	1684.69	1410.74	1451.62	2987.01	2696.44	2564.29	95.1869	39.8287	74.3143	1434.05	1628.54	1512.63	3059.81	2310.45	2920.36
ENSMUSG00000030145	Zfp248	380.1	-0.557736	0.17527	-3.18215	0.00146184	0.0914538	chr6	118427319	118455528	-	28210	72.644	106.545	90.1821	590.412	560.311	486.995	482.787	421.581	457.949	170.035	113.425	112.23	563.731	626.287	617.858	449.532	467.715	451.579
ENSMUSG00000039789	Zfp597	873.071	-0.63352	0.198949	-3.18434	0.00145084	0.0914538	chr16	3858321	3884561	-	26241	218.757	412.749	286.402	1732.77	1737.22	1696.05	388.738	484.037	449.163	613.427	415.604	394.321	1776.08	1977.24	1796.46	385.701	498.966	451.579
ENSMUSG00000039841	Zfp800	694.292	-0.806134	0.253264	-3.18298	0.00145767	0.0914538	chr6	28239927	28398005	-	158079	44.577	82.3707	103.065	959.661	811.455	856.923	1134.86	1172.26	1104.79	202.577	92.645	104.647	826.64	919.464	873.135	1094.63	1008.35	1105.21
ENSMUSG00000049421	Zfp260	3227.52	-0.843638	0.265165	-3.18156	0.00146485	0.0914538	chr7	30094777	30107622	+	12846	542.353	1142.45	816.594	5242.56	5535.56	5836.44	2839.04	3083.18	3034.32	2434.18	1023.42	1030.54	5337.31	5615.16	5471.59	2962.02	2949	3199.7
ENSMUSG00000078870	Gm14410	272.66	-0.738342	0.231471	-3.18978	0.00142381	0.0914538	chr2	177183453	177206421	-	22969	28.067	57.3014	40.6315	747.151	558.579	634.029	75.2396	93.6846	122.998	79.7292	68.4014	61.4231	693.125	646.741	691.412	107.29	91.668	110.411
ENSMUSG00000091474	2610021A01Rik	953.775	-0.927941	0.291456	-3.18381	0.00145351	0.0914538	chr7	41599230	41628533	+	29304	29.718	61.7781	50.5416	1046.2	1150.93	1255.88	1714.21	1513.37	1383.73	152.95	50.2188	65.9729	1237.08	1310.04	1349.08	1666.39	1496.9	1632.97
ENSMUSG00000044098	Rsbn1	3303.76	-0.674434	0.212193	-3.17839	0.00148093	0.0917254	chr3	103914120	103966636	+	52517	421.83	803.115	579.742	3855.95	2905.48	3006.25	6302.57	5927.35	5615.09	1305.77	788.781	784.85	3283.48	4063.56	3528.02	5429.7	5091.74	5774.47
ENSMUSG00000033740	St18	2109.35	-0.740943	0.233324	-3.1756	0.00149527	0.0921333	chr1	6487231	6860940	+	373710	154.368	326.797	286.402	1575.07	1351.85	1505	4654.82	4126.93	3941.44	614.241	326.422	340.481	1502.46	1750.29	1574.93	4928.56	4351.11	4657.11
ENSMUSG00000049488	Tmem67	940.242	-0.544529	0.17166	-3.17213	0.00151325	0.0927605	chr4	12039355	12090020	-	50666	217.106	273.077	274.51	1057.74	767.288	709.888	1750.57	1419.68	1541.87	408.409	324.69	380.671	862.904	1068.49	874	1704.42	1438.56	1850.48
ENSMUSG00000015342	Xk	510.458	-0.553974	0.175026	-3.16508	0.00155038	0.0931758	chrX	9272756	9313250	+	40495	177.482	259.647	235.861	815.423	804.527	885.955	392.5	433.592	548.001	366.917	258.887	360.197	786.256	898.036	778.812	359.897	454.173	372.083
ENSMUSG00000018405	Mrm1	258.198	0.395526	0.124973	3.1649	0.00155136	0.0931758	chr11	84813061	84819515	-	6455	369.824	367.087	384.513	219.241	197.451	264.101	226.973	277.451	258.077	276.612	296.118	279.816	187.91	172.399	182.588	207.79	232.295	247.32
ENSMUSG00000021585	Cast	463.261	-0.648395	0.204866	-3.16498	0.00155095	0.0931758	chr13	74692368	74808810	-	116443	79.248	129.823	65.4068	225.011	180.997	180.75	1132.36	1150.64	904.916	162.713	133.34	134.979	227.47	231.814	192.107	1117.72	932.305	1157.1
ENSMUSG00000022797	Tfrc	4560.91	-0.723903	0.228685	-3.1655	0.00154816	0.0931758	chr16	32608920	32632794	+	23875	463.931	709.105	488.569	2924.18	2278.48	2154.95	12364.4	8647.81	6928.54	1203.26	802.635	738.593	2749.42	2964.88	2545.85	12436.2	9083.47	12612.2
ENSMUSG00000048732	Klhl11	1057.75	-0.662285	0.20957	-3.1602	0.0015766	0.093278	chr11	100462614	100472741	-	10128	102.362	247.112	199.193	1023.13	1014.97	974.926	1903.56	1943.36	1762.61	351.459	243.301	271.475	849.717	995.436	867.077	2191.98	2054.2	2043.7
ENSMUSG00000049225	Pdp1	1743.31	-0.439825	0.139082	-3.16233	0.00156512	0.093278	chr4	11958184	11966452	-	8269	726.44	1118.27	886.956	1024.09	1006.31	1030.18	3713.07	3008.72	2821.27	1362.72	1177.54	1164	1002.19	1053.88	970.919	3135.86	3119.84	3057.27
ENSMUSG00000051316	Taf7	1021.91	-0.394508	0.124825	-3.1605	0.00157498	0.093278	chr18	37640491	37644204	-	3714	576.199	772.673	731.367	383.672	375.85	348.388	2198.25	1936.15	1633.02	952.683	878.829	900.871	462.358	520.12	499.305	1770.97	1748.98	1704.74
ENSMUSG00000071722	Spin4	184.916	-0.572648	0.181466	-3.15568	0.00160126	0.0938038	chrX	95022510	95026682	-	4173	122.174	217.566	177.391	129.814	136.83	147.035	205.655	195.777	196.578	267.662	238.972	260.858	101.373	99.3488	136.725	249.891	222.92	221.925
ENSMUSG00000074925	Ptar1	3517.41	-0.829701	0.262887	-3.15612	0.00159885	0.0938038	chr19	23687429	23731668	+	44240	147.764	294.565	222.978	9704.3	6231.83	7882.76	1807	2242.43	2451.18	593.901	261.484	326.073	7744.71	9568.66	7487.85	1997.77	2153.16	2194.96
ENSMUSG00000001376	Vps50	2072.4	-0.572536	0.181763	-3.1499	0.00163328	0.0941033	chr6	3498382	3603531	+	105150	353.314	614.199	492.533	1351.99	1120.62	1044.23	4776.46	4427.2	3898.61	899.801	603.491	666.554	1221.42	1483.41	1323.12	4458.65	4279.23	4288.34
ENSMUSG00000032258	Lca5	970.33	-0.504296	0.160214	-3.14764	0.00164594	0.0941033	chr9	83390293	83441127	-	50835	302.958	496.911	384.513	1205.83	1287.76	1178.15	1122.32	1291.17	1208.02	692.343	488.334	498.209	1185.98	1214.59	1242.64	1272.54	1142.73	1250.95
ENSMUSG00000053141	Ptprt	631.506	-0.853305	0.270627	-3.15306	0.00161566	0.0941033	chr2	161521990	162661147	-	1139158	80.0735	130.719	79.281	785.614	599.281	401.77	1162.45	1008.91	934.567	250.578	126.413	147.112	712.081	714.922	588.436	1310.57	1359.39	974.925
ENSMUSG00000060090	Rp2	672.066	-1.0224	0.324412	-3.15156	0.00162403	0.0941033	chrX	20364481	20405653	+	41173	64.389	223.834	176.4	953.891	1002.84	1234.34	664.616	726.656	851.104	504.409	204.339	233.559	1015.37	1036.34	1006.4	733.376	734.386	730.918
ENSMUSG00000094441	Zfp955a	872.525	-0.803633	0.255285	-3.14798	0.00164402	0.0941033	chr17	33239718	33255145	-	15428	73.4695	86.8474	94.1461	1055.82	858.22	724.873	1536.14	1525.38	1563.84	241.628	105.633	96.3053	1045.04	1286.66	1116.3	1453.17	1344.81	1497.17
ENSMUSG00000021245	Mlh3	701.784	-0.638947	0.203149	-3.14521	0.00165968	0.094435	chr12	85234520	85270599	-	36080	104.013	179.962	129.823	692.34	699.739	672.427	1113.55	1276.75	1281.6	299.391	186.156	158.487	692.301	694.468	679.297	1328.23	1157.31	1286.28
ENSMUSG00000021929	Kpna3	5820.88	-0.775995	0.247324	-3.13757	0.00170356	0.0946672	chr14	61365211	61439874	-	74664	605.091	1416.42	1053.45	4727.15	3786.21	4121.66	14114.9	11170.1	10289	2478.11	1485.78	1300.5	4450.51	5285.94	4550.86	11839.9	10973.1	11127.2
ENSMUSG00000038379	Ttk	3000.76	-0.647585	0.206384	-3.13776	0.00170243	0.0946672	chr9	83834689	83872389	+	37701	206.375	343.808	363.701	1688.54	1036.62	1287.73	7373.48	6730.88	7827.96	578.444	430.323	420.862	1284.88	1636.33	1405.32	7424.75	6242.8	7730.94
ENSMUSG00000046311	Zfp62	3398.38	-0.868951	0.276514	-3.14251	0.00167503	0.0946672	chr11	49203292	49218816	+	15525	78.4225	98.4868	107.029	5356.02	4656.56	4557.14	5487.47	4947.27	4645.38	304.273	114.291	99.3385	5214.51	5851.84	5460.34	4985.6	4591.73	4615.16
ENSMUSG00000061778	Mospd2	831.807	-0.719781	0.229115	-3.14157	0.00168044	0.0946672	chrX	164936169	164980375	-	44207	147.764	313.367	236.852	894.273	732.648	924.353	1557.46	1359.63	1288.19	529.63	304.776	313.94	801.091	971.086	855.828	1226.37	1177.1	1338.18
ENSMUSG00000068823	Csde1	27259.6	-0.649665	0.206929	-3.13956	0.00169204	0.0946672	chr3	103020426	103058186	+	37761	5828.85	11839	8194.68	33032.3	32143.8	32155.7	38754.6	36215.1	33126.1	18249.9	11578.9	10743.7	32829.1	36374.3	35995	39682.4	35141.1	38788.3
ENSMUSG00000015568	Lpl	1870.24	-0.768736	0.24583	-3.1271	0.00176538	0.0954269	chr8	68880491	68907448	+	26958	161.798	356.343	300.277	815.423	761.226	760.461	5304.39	4150.95	3845.89	660.614	377.507	354.889	888.453	1033.42	831.598	4807.69	3810.47	4442.92
ENSMUSG00000021668	Polk	437.796	-0.64787	0.207011	-3.12964	0.00175019	0.0954269	chr13	96480690	96542579	-	61890	55.3085	85.0568	63.4248	556.757	426.079	482.312	792.523	688.222	638.054	136.679	103.901	78.8642	473.072	545.445	531.323	801.281	645.843	776.186
ENSMUSG00000025665	Rps6ka6	2668.05	-0.686286	0.219211	-3.13071	0.00174383	0.0954269	chrX	111388192	111537959	-	149768	467.233	1003.67	794.792	1413.53	1105.9	1454.43	6508.22	5557.42	5597.52	1537.64	1076.24	1030.54	1201.64	1680.16	1309.27	5524.76	5230.28	5531.57
ENSMUSG00000040943	Tet2	3351.86	-0.596258	0.190613	-3.1281	0.00175938	0.0954269	chr3	133463679	133545139	-	81461	204.724	312.472	330.998	6483	5406.52	5902	3661.66	3561.22	3553.77	582.512	375.775	322.281	5680.16	6712.86	6048.77	3952.08	3706.3	3536.45
ENSMUSG00000041649	Klf8	491.247	-0.513596	0.164005	-3.1316	0.00173859	0.0954269	chrX	153237466	153396132	+	158667	245.999	344.704	249.735	757.728	783.742	666.808	446.421	341.108	377.78	497.901	346.336	355.647	732.685	709.078	717.372	408.789	452.09	408.519
ENSMUSG00000049717	Lig4	1440.78	-0.800079	0.255384	-3.13285	0.0017312	0.0954269	chr8	9969049	9977686	-	8638	61.9125	143.253	126.85	526.948	616.602	590.013	4194.61	3480.74	2989.3	276.612	135.937	163.795	588.456	550.315	647.279	3861.09	3184.42	3795.91
ENSMUSG00000027499	Pkia	9657.12	-0.446987	0.14306	-3.12448	0.00178119	0.0958456	chr3	7366669	7445366	+	78698	4995.93	6613.83	5513.99	18765.3	19559.8	20730	1809.51	1730.76	1868.04	9545.54	7375.23	6422.12	21200.9	22035	20134	1629.72	2140.66	1757.74
ENSMUSG00000020074	Ccar1	14036.9	-0.538805	0.172525	-3.12305	0.00178986	0.0958784	chr10	62743928	62792286	-	48359	584.454	742.232	928.578	8135.96	6777.42	6822.61	37375.3	30812.6	32210.2	1392.82	981.864	899.355	7801.57	8631.66	8175.8	34862.5	29942.1	35587.5
ENSMUSG00000041161	Otud3	369.677	0.350285	0.112222	3.12137	0.00180012	0.0959958	chr4	138895379	138913945	-	18567	346.71	375.145	426.135	522.14	477.174	486.995	310.99	296.668	294.317	282.307	296.984	319.248	430.216	429.538	375.56	321.87	317.713	344.481
ENSMUSG00000019920	Lims1	2229.45	-0.595745	0.191467	-3.11148	0.00186155	0.0970944	chr10	58323466	58424691	+	101226	876.681	1632.19	1227.86	3089.57	2346.9	2624.15	2025.2	2707.25	2641.17	2273.91	1548.12	1823.73	2666.18	2817.81	2901.51	2181.11	2337.53	2409.16
ENSMUSG00000032293	Ireb2	8587.34	-0.781333	0.250959	-3.11339	0.00184954	0.0970944	chr9	54863789	54912530	+	48742	605.917	1268.69	1071.28	8438.86	6834.58	7592.43	18236.8	16266.3	16101.8	2596.89	1255.47	1209.5	7545.26	8940.42	7830.52	16234.8	16098.2	16444.5
ENSMUSG00000048280	Zfp738	1451.25	-0.649204	0.208626	-3.1118	0.00185948	0.0970944	chr13	67658685	67687071	-	28387	88.3285	128.928	140.724	2170.29	1529.38	1733.51	2225.84	2308.49	2110.74	241.628	191.351	127.396	1917.01	2438.92	2385.76	2081.97	2071.91	2230.29
ENSMUSG00000072915	Gm12258	819.743	-0.594337	0.190875	-3.11374	0.0018473	0.0970944	chr11	58847158	58861956	+	14799	222.885	373.354	240.816	1165.44	975.131	995.529	1034.54	1061.76	1058.66	561.359	375.775	326.831	970.046	1013.94	1059.18	1105.5	1090.64	1123.98
ENSMUSG00000074909	Ranbp6	2434.43	-0.893282	0.287052	-3.11192	0.00185875	0.0970944	chr19	29808400	29812974	-	4575	84.201	231.892	160.544	1410.64	1456.64	1364.52	6653.69	5223.52	4759.59	460.477	212.997	210.81	1562.62	1644.13	1725.5	5872.44	4854.24	5931.25
ENSMUSG00000021022	Ppp2r3c	1121.89	-0.342495	0.110255	-3.10638	0.00189395	0.0972032	chr12	55278991	55302998	-	24008	909.701	1061.87	1007.86	1482.76	1382.16	1333.62	736.094	840.759	820.355	1474.99	1176.68	1125.33	1418.39	1549.65	1473.69	778.193	791.678	830.287
ENSMUSG00000021848	Otx2	106.609	-1.3484	0.434125	-3.10601	0.00189633	0.0972032	chr14	48657677	48673819	-	16143	89.9795	42.0807	44.5955	136.545	45.0327	68.3665	58.9377	32.4293	25.2586	153.764	94.3767	202.469	192.855	142.205	259.604	138.527	58.3342	133.597
ENSMUSG00000039763	Dnajc28	399.464	-0.467104	0.150369	-3.10639	0.00189386	0.0972032	chr16	91614254	91619026	-	4773	190.69	302.623	218.023	325.977	336.013	293.133	583.107	640.178	558.983	364.476	307.374	310.907	331.315	300.969	348.735	569.045	592.717	616.091
ENSMUSG00000057522	Spop	6290.72	-0.273561	0.0880276	-3.10767	0.00188568	0.0972032	chr11	95414080	95493406	+	79327	6169.79	7159.09	6885.55	7115.72	7800.19	7486.6	2997.04	3492.75	3534	8872.72	7996.91	7564.14	8507.88	8350.17	8463.09	3685.89	3627.14	3524.3
ENSMUSG00000020668	Kif3c	8672.73	0.168567	0.0543749	3.10008	0.00193469	0.098744	chr12	3365132	3406494	+	41363	10792.6	10347.4	10665.3	5832.01	5746	6072.45	10493.4	9989.42	9900.26	9220.12	9809.98	9269.57	5016.71	5196.33	5031.13	10735.8	11326.2	10664.6
ENSMUSG00000027820	Mme	244.629	-1.09938	0.355137	-3.09564	0.00196392	0.0989535	chr3	63241537	63386030	+	144494	15.6845	32.232	24.7753	297.129	285.785	234.132	388.738	433.592	283.335	82.1699	31.1703	41.707	381.59	234.736	300.275	545.958	280.212	510.097
ENSMUSG00000036499	Eea1	1855.18	-0.477637	0.15434	-3.09471	0.00197002	0.0989535	chr10	95940650	96045518	+	104869	70.1675	85.0568	75.3169	1986.63	1752.81	1808.44	4116.86	3364.24	3614.17	104.95	105.633	109.955	1648.34	1964.57	1803.38	3362.66	3712.55	3707.58
ENSMUSG00000038608	Dock10	122.683	-1.29186	0.416993	-3.09804	0.00194803	0.0989535	chr1	80501073	80758527	-	257455	1.651	14.3253	5.94607	68.2725	62.353	82.4145	353.626	269.043	229.524	14.6441	25.9752	12.8913	59.3401	77.9207	63.1703	315.08	238.545	313.566
ENSMUSG00000071252	2210408I21Rik	1116.5	-0.602762	0.194791	-3.09441	0.00197208	0.0989535	chr13	77135540	77613784	+	478245	151.892	180.858	185.319	1176.02	792.403	840.066	2534.32	1793.22	1821.91	331.12	231.18	223.701	1044.22	1313.94	1126.68	2122.72	2048.99	2178.4
ENSMUSG00000024789	Jak2	2395.42	-0.663196	0.214555	-3.09102	0.00199467	0.0992494	chr19	29251828	29313080	+	61253	239.395	445.876	374.603	3615.56	2810.21	2973.48	3582.66	3462.73	3615.27	790.784	470.152	416.312	2958.76	3308.71	3283.13	3581.32	3742.76	3445.91
ENSMUSG00000063894	Zkscan8	3057.11	-0.707064	0.228726	-3.09131	0.00199277	0.0992494	chr13	21513222	21531120	-	17899	151.066	281.135	259.645	5089.66	4149.94	4529.05	4778.97	4628.98	4449.9	541.02	279.667	307.115	3747.49	4733.68	3663.88	4654.22	3916.72	4865.79
ENSMUSG00000037824	Tspan14	3392.64	0.224213	0.0725856	3.08895	0.00200863	0.0995279	chr14	40906445	40966807	-	60363	5379.78	4926.13	5266.24	2102.02	2159.84	2230.81	3387.03	3048.35	3563.66	4243.55	4541.34	4546.06	1959.87	1993.79	2097.6	3290.68	3152.13	3178.72
ENSMUSG00000006720	Zfp184	1529.49	-0.511323	0.165681	-3.0862	0.00202733	0.0996028	chr13	21945094	21960779	+	15686	468.058	786.999	559.922	1909.71	2060.25	2086.58	1815.78	1699.54	1753.82	1076.34	759.343	750.726	2142.01	2098.99	2283.65	1901.34	1670.86	1706.95
ENSMUSG00000036257	Pnpla8	3251.82	-0.837905	0.271463	-3.08662	0.00202445	0.0996028	chr12	44221370	44322532	+	101163	484.568	1176.47	792.81	4755.99	5052.32	5607.93	3157.55	3341.42	3524.12	2303.2	1048.53	1033.58	5264.78	5154.45	5323.61	3146.73	3770.89	3593.86
ENSMUSG00000036391	Sec24a	1792.96	-0.390981	0.126735	-3.08504	0.00203527	0.0996028	chr11	51692264	51763634	-	71371	336.804	466.469	449.919	1338.52	1247.93	1180.03	3765.74	3549.21	3426.38	624.817	521.236	495.176	1251.91	1253.55	1279.85	3861.09	3345.88	3878.72
ENSMUSG00000001833	Septin7	8821.01	-0.777334	0.252996	-3.07252	0.0021226	0.10071	chr9	25252439	25308571	+	56133	681.863	1435.22	1009.84	4873.31	4136.95	4374.52	26081.8	19611.3	16943	2660.35	1363.7	1334.62	4851.88	5757.36	4858.92	20117.6	18585.7	20100.2
ENSMUSG00000019990	Pde7b	144.495	-0.753119	0.245506	-3.06762	0.00215773	0.10071	chr10	20398004	20725078	-	327075	51.181	59.0921	34.6854	102.889	97.8595	88.9702	308.482	294.266	166.926	86.2377	86.5841	72.7977	118.68	116.881	127.206	229.519	258.337	300.317
ENSMUSG00000020561	Twistnb	742.954	-0.678025	0.221045	-3.06737	0.00215953	0.10071	chr12	33429635	33441392	+	11758	174.18	376.04	281.447	1271.21	1239.27	1171.6	530.439	590.934	691.865	597.969	350.666	380.671	1252.74	1331.47	1401	567.687	566.675	597.321
ENSMUSG00000021945	Zmym2	12305.2	-0.77173	0.25102	-3.07437	0.00210945	0.10071	chr14	56886653	56962701	+	76049	420.179	865.788	712.538	7447.47	6159.96	6376.82	30597.4	27729.4	28775	1755.67	847.658	807.599	6624.66	7966.41	7243.82	29373.1	26342.1	31448.2
ENSMUSG00000022674	Ube2v2	615.044	-0.753778	0.245591	-3.06924	0.00214607	0.10071	chr16	15552077	15595773	-	43697	169.227	381.412	247.753	959.661	1338.86	1158.49	305.974	324.293	363.504	615.054	393.958	336.689	1285.7	1134.72	1077.36	285.202	357.297	335.648
ENSMUSG00000022686	B3gnt5	2515.8	-0.823474	0.267918	-3.07361	0.00211488	0.10071	chr16	19760208	19772753	+	12546	271.589	488.852	427.126	5219.48	5277.49	5931.97	1398.2	1167.45	1535.28	1158.51	509.98	432.236	5802.14	5883.01	5498.41	1352.67	1552.11	1377.92
ENSMUSG00000025666	Tmem47	379.971	-0.946739	0.307408	-3.07974	0.00207178	0.10071	chrX	81070698	81097872	+	27175	113.919	184.439	104.056	633.684	334.281	385.85	527.931	349.516	321.772	407.595	168.839	199.435	541.478	610.703	504.497	479.41	508.341	463.724
ENSMUSG00000025860	Xiap	4176.86	-0.72095	0.23457	-3.0735	0.00211564	0.10071	chrX	42059679	42109656	+	49978	557.212	1200.64	966.237	8358.09	7749.96	8208.67	2822.74	2820.15	3033.23	2165.71	1106.54	1216.33	8198	10151.1	8481.26	2573.61	2756.29	2817.68
ENSMUSG00000030061	Uba3	2893.14	-0.488228	0.159074	-3.06918	0.0021465	0.10071	chr6	97183670	97205647	-	21978	1097.91	1829.17	1693.64	4019.42	3361.87	3467.03	3185.14	3222.51	3272.63	2534.25	2000.09	1945.06	3433.48	4100.57	3710.61	2904.98	3053.17	3244.96
ENSMUSG00000036097	Slf2	3816.41	-0.539794	0.175529	-3.07523	0.00210339	0.10071	chr19	44931151	44983299	+	52149	306.26	398.424	418.207	8835.99	6490.77	7132.6	3355.68	3645.29	3859.07	719.19	466.688	445.128	7006.25	8527.44	7300.93	3274.39	3297.96	3215.15
ENSMUSG00000048970	C1galt1c1	303.326	-0.32807	0.106858	-3.07013	0.00213965	0.10071	chrX	38630785	38635087	-	4303	316.992	369.773	347.845	203.856	202.647	173.258	334.816	330.298	304.201	443.392	417.335	436.786	240.657	241.554	226.721	278.411	284.379	306.941
ENSMUSG00000078779	Zfp59	662.985	-0.621912	0.202079	-3.07757	0.00208694	0.10071	chr7	27838607	27856438	+	17832	103.187	218.462	177.391	996.201	727.452	776.382	1005.7	939.248	1032.31	284.747	231.18	250.242	785.432	974.008	758.909	880.051	943.764	849.057
ENSMUSG00000024231	Cul2	3488.78	-0.515216	0.168078	-3.06534	0.00217423	0.100941	chr18	3382988	3436377	+	53390	666.178	1095.89	912.722	1563.54	1369.17	1482.52	9194.27	7604.07	7030.67	1572.62	1108.28	1140.5	1482.68	1671.4	1603.49	8111.95	7368.86	7819.27
ENSMUSG00000045767	B230219D22Rik	5014.67	-0.678448	0.2214	-3.06435	0.00218145	0.100941	chr13	55693124	55703500	+	10377	1376.11	2908.05	2062.3	8940.81	9153.76	10857.2	2683.54	3015.92	3298.99	4626.74	2621.77	2907.36	8896.89	8621.92	8611.07	2937.58	3533.38	3210.74
ENSMUSG00000038594	Cep85l	1265.47	-0.799479	0.261137	-3.06153	0.00220209	0.101501	chr10	53273443	53379947	-	106505	71.8185	134.3	115.948	2932.83	2815.41	2487.42	779.983	805.928	859.89	304.273	125.547	129.671	2774.97	3079.81	2635.85	867.828	905.222	951.739
ENSMUSG00000058152	Chsy3	117.599	-0.832761	0.272296	-3.0583	0.002226	0.10196	chr18	59175401	59535999	+	360599	45.4025	34.0227	24.7753	111.544	61.487	84.2875	268.354	160.945	185.596	55.3223	64.9381	66.7312	96.4276	100.323	106.438	202.357	246.879	200.947
ENSMUSG00000060510	Zfp266	9066.31	-0.597819	0.195502	-3.05787	0.0022292	0.10196	chr9	20495068	20521417	-	26350	2116.58	4331.63	3279.26	9031.2	9690.69	9843.85	14461	12616.2	12386.6	6292.91	4032.22	4395.16	9531.5	9937.81	10303.7	13528.1	13538.7	13876.4
ENSMUSG00000004698	Hdac9	837.441	-0.56847	0.186137	-3.05404	0.00225783	0.102256	chr12	34047580	34917095	-	869516	251.777	440.504	334.962	920.236	809.723	855.05	1315.44	1228.71	1096	667.122	406.945	448.161	795.322	852.257	854.097	1294.27	1246.89	1256.47
ENSMUSG00000023919	Cenpq	630.697	-0.523969	0.171721	-3.05128	0.00227866	0.102256	chr17	40923051	40935047	-	11997	442.468	582.863	556.949	735.612	800.197	796.985	353.626	439.597	511.761	960.819	735.965	577.832	840.651	898.036	778.812	444.1	428.131	468.141
ENSMUSG00000028252	Ccnc	1054.07	-0.468026	0.153344	-3.05214	0.00227219	0.102256	chr4	21727701	21759922	+	32222	690.118	968.752	805.693	1509.69	1344.05	1652.04	619.472	650.988	786.31	1357.84	1083.17	967.603	1613.72	1606.14	1627.72	487.559	606.259	596.217
ENSMUSG00000040929	Rfx3	4511.68	-0.609542	0.19976	-3.05137	0.00227802	0.102256	chr19	27761721	28011166	-	249446	300.482	415.435	391.45	5270.44	3710.87	4227.49	9199.29	8178.19	8466.02	762.309	422.53	503.517	4034.3	5313.21	3785.03	8569.63	8219.91	9440.1
ENSMUSG00000074746	Pdzd8	2128.13	-0.62573	0.20505	-3.0516	0.00227625	0.102256	chr19	59297178	59345780	-	48603	265.811	484.376	411.27	3135.72	2824.94	3300.32	2861.61	2664.01	3269.34	821.699	494.395	474.702	2735.41	3121.7	3095.35	2583.11	2833.37	2929.19
ENSMUSG00000029253	Cenpc1	4522.88	-0.736225	0.241408	-3.04971	0.00229063	0.102407	chr5	86012024	86065583	-	53560	288.099	518.399	501.452	3219.38	2911.54	3047.46	10083.4	9614.68	9286.37	1110.51	574.053	492.901	3149.97	3404.16	3180.15	10863.5	8314.7	10851.1
ENSMUSG00000020463	Ppp4r3b	3226.28	-0.778602	0.256723	-3.03285	0.00242258	0.103531	chr11	29172890	29220797	+	47908	168.402	264.124	306.223	4986.77	3961.15	4504.7	4409.04	4616.97	4947.39	680.953	268.411	316.215	4640.06	5201.2	4639.12	4556.44	4511.52	5094.34
ENSMUSG00000027104	Atf2	5282.38	-0.476023	0.156567	-3.04039	0.00236275	0.103531	chr2	73816509	73892639	-	76131	1899.48	2987.73	2513.21	9724.5	9779.89	10621.2	2617.08	2727.66	2757.58	4267.14	2997.54	3027.17	9988.91	10712.1	10333.1	2445.94	3042.75	2639.92
ENSMUSG00000027882	Stxbp3	520.156	-0.509324	0.167927	-3.033	0.00242136	0.103531	chr3	108793176	108840526	-	47351	122.174	173.695	171.445	498.1	414.821	440.168	1064.64	807.129	850.006	266.849	187.888	208.535	494.501	524.016	486.325	880.051	822.929	949.53
ENSMUSG00000031202	Rab39b	989.378	-0.705278	0.23196	-3.04052	0.00236172	0.103531	chrX	75572046	75578231	-	6186	261.683	498.701	357.755	1512.57	2455.15	2365.67	422.596	435.994	508.466	816.818	488.334	517.167	2053	1756.14	1881.26	434.593	523.966	518.929
ENSMUSG00000032475	Nck1	678.686	-0.433243	0.142842	-3.03302	0.00242122	0.103531	chr9	100492293	100546134	-	53842	326.072	520.189	465.776	685.609	628.726	553.488	905.383	879.194	867.577	642.715	574.053	552.807	703.839	706.156	745.929	866.47	825.012	767.353
ENSMUSG00000033676	Gabrb3	1998.05	-0.681929	0.224871	-3.03253	0.00242513	0.103531	chr7	57419692	57828802	+	409111	502.729	937.415	523.254	3313.62	2988.61	3006.25	2018.93	1813.64	2144.78	1437.57	949.828	762.859	3013.16	3335.98	2992.37	1961.1	2433.37	1829.5
ENSMUSG00000037416	Dmxl1	3495.23	-0.606973	0.200116	-3.03311	0.00242048	0.103531	chr18	49832670	49965473	+	132804	98.2345	123.556	102.074	4347.32	3867.62	4332.38	5990.32	5733.98	5812.77	241.628	127.279	124.363	4495.84	4909.98	4326.73	6184.8	5272.99	6822.26
ENSMUSG00000043259	Fam13c	939.347	-0.353254	0.116245	-3.03887	0.0023747	0.103531	chr10	70440481	70558736	+	118256	518.414	731.488	615.418	1527	1322.4	1418.84	668.378	691.825	692.964	860.75	780.123	740.868	1424.99	1431.79	1350.81	689.917	750.011	692.274
ENSMUSG00000045103	Dmd	2335.85	-0.730612	0.241026	-3.03126	0.00243537	0.103531	chrX	82948870	85206141	+	2257272	198.12	371.564	372.62	1168.32	742.174	886.892	6269.96	4943.67	4937.5	668.749	361.922	530.816	1075.54	1102.58	1003.8	6741.63	4726.11	5943.4
ENSMUSG00000056917	Sipa1	548.947	0.278361	0.0916272	3.03797	0.00238176	0.103531	chr19	5651185	5663707	-	12523	718.185	675.082	665.96	324.054	343.807	306.245	728.57	721.852	744.579	575.189	526.431	596.031	283.514	303.891	289.026	679.052	652.093	747.479
ENSMUSG00000062190	Lancl2	2490.35	-0.338678	0.111513	-3.03712	0.00238846	0.103531	chr6	57702540	57739439	+	36900	1778.13	2381.59	2091.04	1923.17	2170.23	1992.93	3280.44	3109.61	3035.42	2893.03	2611.38	2399.29	2031.57	1979.18	1973.86	2934.86	3369.84	2870.67
ENSMUSG00000064061	Dzip3	5197.79	-0.562958	0.184935	-3.04408	0.0023339	0.103531	chr16	48924232	48994165	-	69934	207.2	211.299	282.438	3441.51	2979.09	3388.36	13835.3	12104.5	10762.4	471.053	296.118	266.925	3177.99	3533.7	3376.58	12085.8	10406.4	12733.6
ENSMUSG00000066880	Zfp617	1413.17	-0.630946	0.208166	-3.03098	0.00243765	0.103531	chr8	71908635	71934629	+	25995	250.126	390.366	346.854	2261.65	2473.34	2586.69	1272.8	1348.82	1336.51	743.597	425.128	359.439	2287.07	2562.62	2821.03	1310.57	1332.31	1328.24
ENSMUSG00000071350	Setdb2	480.369	-0.533058	0.175407	-3.03898	0.00237378	0.103531	chr14	59402009	59440884	-	38876	147.764	255.17	221.987	554.834	570.703	611.553	564.297	619.76	557.885	374.239	267.545	260.858	599.994	618.495	673.24	615.221	603.134	529.97
ENSMUSG00000015189	Casd1	2019	-0.47439	0.156653	-3.02829	0.00245941	0.103714	chr6	4600839	4643355	+	42517	881.634	1426.27	1113.9	2316.46	2022.14	2422.8	2654.7	2486.25	2623.6	1892.35	1393.14	1467.33	2049.71	2469.11	2250.77	2191.98	2218.78	2461.05
ENSMUSG00000026955	Sapcd2	577.452	0.363819	0.120128	3.0286	0.0024569	0.103714	chr2	25372321	25378213	+	5893	1010.41	894.439	1094.08	476.946	389.706	468.264	387.484	440.798	477.717	755.801	833.805	740.868	425.271	399.343	360.85	416.938	442.715	378.708
ENSMUSG00000025597	Klhl4	90.0154	-1.29118	0.426809	-3.0252	0.0024847	0.10441	chrX	114474333	114560829	+	86497	8.255	17.9067	4.95506	51.9255	38.1046	42.1438	285.91	230.608	148.257	30.9154	19.0485	26.5408	42.8567	29.2202	79.6119	167.047	192.711	204.259
ENSMUSG00000027109	Sp3	5116.07	-0.797741	0.26398	-3.02198	0.0025113	0.10447	chr2	72936427	72980446	-	44020	681.863	1825.59	1201.11	7523.43	5993.68	6551.95	7572.86	6752.5	6399.21	3153.37	1561.98	1730.46	6781.25	7363.5	7001.52	6699.52	6690.72	6604.76
ENSMUSG00000038047	Haus6	2517.76	-0.709125	0.234667	-3.02183	0.00251248	0.10447	chr4	86578855	86612055	-	33201	245.999	444.981	416.225	4168.47	3264.01	3567.23	2999.55	3269.35	3385.75	902.242	434.652	471.668	3608.21	4618.75	4119.92	3137.22	3082.34	3183.13
ENSMUSG00000054659	Pm20d2	92.3717	-0.780461	0.258222	-3.02244	0.00250749	0.10447	chr4	33174230	33189737	-	15508	37.1475	51.0341	51.5326	109.621	76.2092	88.0336	91.5415	154.94	137.275	97.6276	79.6574	62.1814	70.0543	90.5828	96.9188	131.736	105.21	131.388
ENSMUSG00000025862	Stag2	11790.8	-0.652052	0.215903	-3.02012	0.00252676	0.104698	chrX	42149317	42277185	+	127869	269.113	409.168	418.207	5598.34	4620.18	4839.04	33138	28038.1	28701.4	831.462	489.2	401.146	5195.55	6041.77	5573.7	30403.9	25044.1	32222.2
ENSMUSG00000021969	Zdhhc20	1908.47	-0.558259	0.185058	-3.01667	0.00255567	0.105254	chr14	57832703	57890276	-	57574	398.716	573.909	448.928	3386.7	2566	2725.3	2309.85	2118.71	2263.39	955.124	544.614	592.998	3111.23	3288.25	3001.02	2007.28	1869.82	2190.54
ENSMUSG00000022837	Iqcb1	1420.63	-0.460908	0.152847	-3.01549	0.00256567	0.105254	chr16	36828385	36872721	+	44337	520.065	752.976	625.329	1926.05	1663.61	1575.24	1954.97	1694.73	1701.11	1064.95	841.598	705.986	1748.06	1969.44	1852.71	1651.45	1626.07	1697.01
ENSMUSG00000074165	Zfp788	1335.12	-0.625261	0.207359	-3.01536	0.00256675	0.105254	chr7	41633203	41651530	+	18328	127.127	160.265	152.616	2509.73	2053.32	2048.19	1533.63	1598.64	1412.28	331.12	202.607	144.837	2340.64	2630.8	2493.93	1427.37	1419.81	1445.27
ENSMUSG00000020070	Rufy2	1513.93	-0.438876	0.145636	-3.01352	0.00258236	0.105293	chr10	62980223	63017210	+	36988	483.743	593.607	607.49	2770.32	2092.29	2397.51	1729.26	1537.39	1647.3	943.734	660.637	677.928	2085.97	2267.49	2104.52	1533.3	1470.85	1647.32
ENSMUSG00000046169	Adamts6	586.048	-0.63175	0.209663	-3.01316	0.00258539	0.105293	chr13	104287835	104496695	+	208861	84.201	113.707	80.272	1357.76	1167.39	1239.03	255.815	377.141	432.69	174.103	114.291	142.562	1271.69	1276.92	1420.03	368.046	281.254	391.957
ENSMUSG00000079184	Mphosph8	4571.71	-0.470015	0.156276	-3.0076	0.00263323	0.106875	chr14	56668248	56697430	+	29183	271.589	262.333	285.411	3096.3	2471.6	2490.23	13135.6	10007.4	9252.33	452.341	332.483	349.581	2774.15	2944.43	3040.83	11069.9	9354.3	10699.9
ENSMUSG00000031095	Cul4b	4082.3	-0.928932	0.308987	-3.00638	0.00264377	0.106938	chrX	38533274	38576196	-	42923	126.301	448.562	333.971	1443.34	1339.72	1448.81	11726.1	9952.19	9439.02	883.53	407.811	437.544	1408.5	1663.61	1511.76	10638	9191.8	11080.8
ENSMUSG00000003226	Ranbp2	6205.84	-0.693427	0.230906	-3.00307	0.00267268	0.106958	chr10	58446920	58494356	+	47437	99.06	160.265	191.265	5430.06	3606.95	4260.27	13509.3	13004.1	13644	316.476	213.863	196.402	4733.2	6244.37	4886.61	13036.4	11364.7	16807.8
ENSMUSG00000006262	Mob1b	2080.17	-0.637235	0.212101	-3.0044	0.00266103	0.106958	chr5	88720855	88764220	+	43366	371.475	671.501	556.949	3674.21	3515.15	3902.51	1847.13	1843.67	2239.23	1173.97	645.917	667.312	3359.31	3855.12	3440.62	1768.25	1843.78	2066.88
ENSMUSG00000020326	Ccng1	2045.5	-0.693526	0.231084	-3.00119	0.00268925	0.106958	chr11	40748552	40755311	-	6760	439.991	810.277	537.128	5306.98	4104.9	3924.05	474.009	642.58	694.062	1333.43	750.684	806.083	4558.47	5461.26	5147.08	541.883	609.384	676.816
ENSMUSG00000021377	Dek	6721.12	-0.564805	0.188152	-3.00185	0.0026834	0.106958	chr13	47084775	47106201	-	21427	1067.37	1240.93	1442.91	11232.3	10939.5	14247.4	5984.05	7223.32	7835.65	2553.78	1581.03	1412.73	10954.8	11554.7	11492.7	6114.18	6888.64	7214.22
ENSMUSG00000057858	Fam204a	1259.95	-0.309144	0.102966	-3.00238	0.00267874	0.106958	chr19	60198586	60226701	-	28116	865.124	888.172	830.468	2424.15	2401.46	2303.86	283.402	360.325	331.656	1158.51	1077.97	966.086	2549.15	2739.89	2564.02	286.56	290.629	357.73
ENSMUSG00000007827	Ankrd26	2138.77	-0.514651	0.171653	-2.99821	0.00271568	0.107292	chr6	118501308	118562226	-	60919	84.201	107.44	135.769	2106.83	1566.62	1950.79	4674.88	4215.81	4244.54	146.441	145.461	172.895	1706.03	2232.43	2009.34	4551	4072.98	4374.46
ENSMUSG00000018800	Abca5	800.51	-0.827146	0.275855	-2.99848	0.00271334	0.107292	chr11	110269369	110337716	-	68348	46.228	103.859	47.5686	626.953	457.255	453.28	2239.63	1842.46	1418.87	161.086	92.645	97.0636	435.985	513.302	448.25	1885.05	1548.98	1990.7
ENSMUSG00000020024	Cep83	2077.72	-0.690473	0.230481	-2.9958	0.00273729	0.107788	chr10	94688654	94790853	+	102200	250.126	395.738	289.375	5388.72	4364.71	5023.54	754.904	1000.5	1101.49	737.902	441.579	329.865	4719.18	5118.41	4783.64	842.024	992.723	864.514
ENSMUSG00000019818	Cd164	3377.94	-0.353258	0.118075	-2.99181	0.00277333	0.108228	chr10	41519414	41531048	+	11635	2479.8	3327.06	3117.72	5403.14	4485.08	4700.43	1734.27	1918.13	1946.01	4069.45	3401.89	3926.53	4879.9	5287.89	4986.13	1639.23	1654.19	1846.06
ENSMUSG00000020634	Ubxn2a	2725.12	-0.591017	0.19746	-2.9931	0.00276159	0.108228	chr12	4879032	4907705	-	28674	587.756	980.391	845.333	5315.64	5409.12	6359.96	1054.61	1352.42	1413.38	1658.86	988.791	986.56	6047.74	5938.53	6002.04	1392.06	1314.6	1404.42
ENSMUSG00000067931	Zfp948	445.695	-0.816515	0.272942	-2.99154	0.00277579	0.108228	chr17	21567008	21588699	+	21692	32.1945	17.0114	11.8921	836.578	859.952	838.192	556.773	432.391	399.744	49.6274	35.4995	25.0242	844.772	778.233	846.309	540.525	492.716	425.08
ENSMUSG00000022119	Rbm26	5797.8	-0.614804	0.205796	-2.98744	0.00281323	0.108538	chr14	105106751	105177327	-	70577	218.757	381.412	413.252	3754.02	2735.74	2978.16	14994	13135.1	13237.7	639.461	498.724	411.762	3166.45	3956.42	3226.01	13892	11939.8	14781.8
ENSMUSG00000028224	Nbn	1419.73	-0.616696	0.206482	-2.98668	0.00282024	0.108538	chr4	15957925	15992589	+	34665	177.482	394.842	276.492	851.002	826.177	899.067	3262.89	3155.25	2808.09	536.138	370.58	393.563	873.618	980.826	797.85	3274.39	2751.08	2925.88
ENSMUSG00000062743	Zfp677	97.8629	-1.83729	0.614842	-2.98824	0.00280593	0.108538	chr17	21383748	21399265	+	15518	0	0.895334	6.93708	206.741	193.121	226.64	60.1916	51.6467	50.5172	15.4577	4.32921	6.06647	321.425	248.372	198.164	67.9052	47.9174	55.2053
ENSMUSG00000064370	mt-Cytb	361419	-0.673463	0.225427	-2.9875	0.00281273	0.108538	chrM	14145	15288	+	1144	118391	184598	129195	884325	661004	757845	3735.64	2642.39	4074.32	296323	208394	184572	815285	1.35876e+06	886412	3021.78	3310.47	3646.86
ENSMUSG00000042851	Zc3h6	665.1	-0.640635	0.214613	-2.98507	0.00283516	0.108761	chr2	128967402	129018563	+	51162	98.2345	141.463	131.805	802.923	774.216	816.652	984.384	1183.07	773.132	250.578	144.595	182.753	972.518	840.569	870.539	1226.37	804.178	973.821
ENSMUSG00000038024	Dennd4c	1590.97	-0.600021	0.201128	-2.98328	0.0028518	0.109047	chr4	86748555	86850603	+	102049	76.7715	101.173	128.832	1615.46	1366.57	1331.74	3205.21	3020.73	3063.98	201.764	138.535	122.846	1483.5	1696.72	1583.58	3214.63	2547.95	3737.4
ENSMUSG00000026020	Nop58	6837.9	-0.683418	0.229202	-2.98173	0.00286626	0.109248	chr1	59684971	59719044	+	34074	734.695	1821.11	1338.86	3331.89	2904.61	3327.48	17257.4	15821.9	15128.8	2750.66	1794.89	1707.71	3093.93	3326.24	3281.39	16499.6	14219	14742
ENSMUSG00000032179	Bmp5	87.5197	-1.05443	0.354462	-2.97475	0.00293228	0.110392	chr9	75775364	75900310	+	124947	32.1945	69.8361	24.7753	76.9267	80.5393	54.3186	125.399	147.733	71.3829	123.662	65.8039	74.3143	79.1201	100.323	106.438	104.574	100.001	138.013
ENSMUSG00000032253	Phip	14646.6	-0.546213	0.183541	-2.97598	0.00292055	0.110392	chr9	82866159	82975516	-	109358	373.126	490.643	545.057	21124.1	15977.1	18695	26607.2	21969	23896.8	851.801	638.991	564.94	18126.7	24366.8	19127.6	23014.4	20102.4	27166.5
ENSMUSG00000037400	Atp11b	2247.12	-0.67472	0.226825	-2.97463	0.0029334	0.110392	chr3	35754106	35856276	+	102171	274.891	565.851	374.603	4821.38	4172.45	4446.63	1578.78	1792.02	1892.2	928.276	484.005	527.025	4284.85	4556.41	4517.11	1686.76	1756.28	1788.65
ENSMUSG00000040520	Manea	727.194	-0.840888	0.28245	-2.97712	0.00290968	0.110392	chr4	26324506	26346891	-	22386	162.623	320.53	214.059	1219.29	877.272	990.847	774.967	851.569	777.525	686.648	298.715	263.133	1067.3	1379.2	1137.93	677.694	697.927	692.274
ENSMUSG00000008855	Hdac5	4870.27	0.191187	0.0643301	2.97197	0.00295892	0.11081	chr11	102194432	102230166	-	35735	6324.15	5944.12	6136.35	4498.29	4784.73	4520.62	4095.54	4397.17	4557.53	5068.5	5545.71	5506.84	4319.46	4287.58	4276.54	4303.83	4530.27	4567.68
ENSMUSG00000023963	Cyp39a1	1578.59	-0.375772	0.126457	-2.97154	0.00296314	0.11081	chr17	43667425	43751431	+	84007	799.909	1089.62	1052.45	2474.16	2151.18	2343.19	1058.37	1090.59	1133.34	1430.24	1151.57	1233.01	2399.98	2816.83	2832.28	1082.41	1069.81	1205.68
ENSMUSG00000034653	Ythdc2	1615.69	-0.648041	0.218424	-2.9669	0.00300818	0.112142	chr18	44827746	44889724	+	61979	66.04	94.9054	102.074	1201.02	829.641	908.432	3976.41	3415.89	3547.18	178.17	129.01	103.888	1026.09	1169.78	978.707	3979.24	2994.84	4381.09
ENSMUSG00000037001	Zfp39	935.934	-0.617457	0.208327	-2.96388	0.00303788	0.112895	chr11	58888153	58904225	-	16073	160.147	279.344	237.843	1322.18	1032.29	1016.13	1316.69	1270.75	1268.42	479.189	286.593	272.233	1285.7	1366.53	1199.37	1458.6	1213.56	1381.24
ENSMUSG00000030123	Plxnd1	7333.37	0.35583	0.120099	2.96279	0.00304862	0.112942	chr6	115954811	115995005	-	40195	8065.13	6073.05	7663.5	7348.42	5881.97	6531.35	10719.1	9439.33	10227.5	5280.03	5907.63	5848.84	4696.93	5363.86	4918.63	9050.4	8699.09	10285.8
ENSMUSG00000039782	Cpeb2	708.007	-0.558016	0.188515	-2.96007	0.00307573	0.113001	chr5	43233170	43289724	+	56555	208.851	250.694	280.456	1275.06	939.625	894.384	806.317	660.597	733.597	427.121	341.141	320.007	989.826	1415.23	974.38	756.464	815.637	654.734
ENSMUSG00000057093	Zfp607b	702.098	-0.571176	0.19296	-2.96007	0.00307569	0.113001	chr7	27689340	27706484	+	17145	233.616	342.018	248.744	1327.95	1155.26	1195.01	446.421	600.542	539.216	549.155	354.995	320.765	1195.04	1425.95	1162.16	475.336	532.299	533.283
ENSMUSG00000063364	3300002I08Rik	1907.88	-0.409745	0.138439	-2.95976	0.00307875	0.113001	chr2	150310935	150362765	-	51831	239.395	275.763	281.447	3443.43	2991.21	3244.13	2033.98	2052.65	2069.01	448.274	304.776	304.082	3195.3	3698.31	3306.49	2172.97	2064.61	2215.94
ENSMUSG00000058900	Rsl1	266.756	-0.535671	0.181151	-2.95704	0.00310605	0.113653	chr13	67173182	67184044	+	10863	126.301	145.939	123.876	394.249	284.052	265.037	352.372	297.869	294.317	200.137	186.156	188.061	343.678	483.108	344.408	249.891	259.379	262.777
ENSMUSG00000001891	Ugp2	1789.69	-0.365347	0.123845	-2.95003	0.00317744	0.114829	chr11	21321138	21371201	-	50064	1248.98	1668.01	1445.89	1625.08	1867.13	2096.89	1914.85	1841.26	1752.73	2166.52	1722.16	1730.46	1808.22	1841.85	1842.32	1849.74	1902.11	1890.23
ENSMUSG00000016200	Syt14	1711.59	-0.606977	0.205781	-2.94962	0.00318162	0.114829	chr1	192891233	193035775	-	144543	260.032	504.073	348.836	2924.18	2490.66	2785.23	1810.77	1796.82	2132.7	743.597	513.444	437.544	2522.78	3091.5	2526.81	1989.62	2018.78	1911.21
ENSMUSG00000020436	Gabrg2	1426.15	-0.651741	0.220777	-2.95203	0.00315693	0.114829	chr11	41910203	42000857	-	90655	244.348	388.575	245.771	951.968	736.112	675.237	4327.53	2714.45	2518.17	554.85	447.64	378.396	790.377	887.322	719.103	2902.27	3203.17	2985.5
ENSMUSG00000022894	Adamts5	234.292	-0.719494	0.24399	-2.94886	0.00318948	0.114829	chr16	85856173	85901828	-	45656	28.8925	55.5107	44.5955	236.55	175.801	172.321	479.025	318.288	331.656	73.2207	77.9257	60.6647	273.624	271.748	338.351	454.965	379.172	444.954
ENSMUSG00000030929	Eri2	2033.29	-0.406332	0.137823	-2.94822	0.00319613	0.114829	chr7	119768679	119794058	-	25380	609.219	879.218	833.441	3467.47	2909.81	2849.85	2139.31	2112.71	2224.95	1186.99	952.425	935.754	2844.2	3263.9	3074.58	2208.28	1973.99	2133.13
ENSMUSG00000047789	Slc38a9	1010.94	-0.334948	0.113523	-2.95049	0.00317265	0.114829	chr13	112660751	112738749	+	77999	426.783	506.759	445.955	1261.6	1127.55	1109.79	1462.16	1392.06	1335.41	621.563	617.345	502.001	1097.79	1234.07	1104.18	1347.24	1215.64	1388.96
ENSMUSG00000058355	Abce1	8619.82	-0.603203	0.204759	-2.94592	0.00321992	0.115335	chr8	79683462	79711740	-	28279	1051.69	2019.87	1656.97	5322.37	4653.09	5100.33	22018.9	16956.9	16288.5	3147.68	2105.73	1928.38	4828.8	5558.67	5440.43	19700.6	17936.7	19441.1
ENSMUSG00000020128	Vps54	2203.17	-0.525633	0.178847	-2.93901	0.00329266	0.117192	chr11	21239281	21321136	+	81856	470.535	709.105	631.275	4601.18	4020.9	4687.32	1314.18	1292.37	1652.79	1143.87	667.564	793.95	4246.11	4697.64	4490.28	1344.52	1461.48	1432.02
ENSMUSG00000020948	Klhl28	1703.96	-0.78896	0.268419	-2.93928	0.00328972	0.117192	chr12	64938833	64965534	-	26702	114.744	194.288	139.733	1618.35	1035.75	1235.28	3810.88	3546.8	3566.95	410.036	179.229	185.786	1275.81	1767.82	1241.77	3626.14	3092.75	3629.19
ENSMUSG00000052299	Ltn1	4940.57	-0.64602	0.21987	-2.93819	0.00330133	0.117192	chr16	87376651	87432612	-	55962	329.374	658.071	533.164	3600.17	2790.3	2736.53	11892.9	10218.8	10367	1038.92	672.759	666.554	2898.6	3429.48	3166.3	11610.4	9133.47	13187.4
ENSMUSG00000042447	Mios	1555.12	-0.558622	0.190614	-2.93065	0.00338255	0.119363	chr6	8209222	8236274	+	27053	277.368	601.665	498.479	1144.28	1103.3	1156.61	3119.93	2977.49	2853.12	805.428	615.613	605.889	1155.48	1230.17	1100.72	2918.56	2956.29	2871.78
ENSMUSG00000059820	Nkapd1	1832.09	-0.423599	0.144517	-2.93113	0.00337728	0.119363	chr9	50605240	50617464	-	12225	744.601	1106.63	933.533	3232.84	3057.89	3042.78	1089.72	1434.1	1270.62	1480.69	1112.61	1140.5	3372.49	3153.84	3135.15	1267.11	1197.93	1204.58
ENSMUSG00000000058	Cav2	163.368	-0.729097	0.249293	-2.92466	0.00344833	0.121324	chr6	17281185	17289115	+	7931	105.664	158.474	88.2001	315.399	236.422	240.688	66.4616	84.0759	51.6154	251.391	154.12	178.961	285.986	208.438	308.929	61.1147	72.9177	71.7668
ENSMUSG00000069206	Zfp874a	364.698	-0.660144	0.22593	-2.9219	0.00347904	0.122043	chr13	67424549	67451624	-	27076	85.0265	140.567	110.002	695.225	761.226	693.967	173.051	219.799	194.381	257.086	137.669	134.979	780.487	786.999	852.367	176.553	207.295	157.887
ENSMUSG00000042208	0610010F05Rik	3938.18	-0.78006	0.26711	-2.92037	0.00349616	0.122284	chr11	23564961	23633639	-	68679	503.555	1172.89	851.279	6591.66	5972.03	6852.57	4072.97	3879.5	4434.53	2277.16	1086.63	975.944	6366.7	6869.68	6070.41	4058.01	4659.44	4192.29
ENSMUSG00000025959	Klf7	5159.45	-0.423065	0.145161	-2.91446	0.0035631	0.123966	chr1	64029447	64122282	-	92836	1511.49	2342.19	1848.24	8662.91	8641.95	8055.08	4974.59	4462.03	4589.37	3045.98	2417.43	2180.9	8137.83	8360.89	7391.79	5532.91	5652.17	5062.32
ENSMUSG00000047497	Adamts12	639.805	-0.951454	0.32648	-2.91428	0.00356513	0.123966	chr15	11064790	11349231	+	284442	29.718	59.9874	29.7304	180.778	143.758	123.622	1917.35	2009.42	1086.12	90.3056	42.4262	97.8219	208.514	183.114	241.432	1711.21	1247.93	2113.26
ENSMUSG00000020863	Luc7l3	8283.56	-0.589296	0.202362	-2.91209	0.00359016	0.123967	chr11	94287890	94321988	-	34099	665.353	1094.99	1002.9	11761.1	9658.65	9136.77	18476.3	13287.6	11899	1810.18	1206.12	1139.74	8539.2	9140.09	9284.3	13817.3	14256.5	12928
ENSMUSG00000034912	Mdga2	525.323	-0.61776	0.21217	-2.91162	0.00359556	0.123967	chr12	66466060	67222549	-	756490	61.9125	92.2194	75.3169	745.227	782.01	656.506	867.763	619.76	598.518	157.831	109.962	84.1723	836.53	813.297	759.774	727.943	741.678	725.397
ENSMUSG00000036902	Neto2	4424.19	-0.773237	0.265576	-2.91155	0.00359641	0.123967	chr8	85636588	85700924	-	64337	516.763	1050.23	799.747	10212	10032.8	9634.06	1656.52	1904.92	2081.09	2186.05	917.792	940.304	11096.6	11126.1	9991.29	1658.24	2013.57	1817.36
ENSMUSG00000056579	Tug1	8015.86	-0.542388	0.186374	-2.91021	0.00361185	0.124139	chr11	3639785	3649673	-	9889	2151.25	3577.76	2728.26	13529.5	12470.6	13206.9	6471.86	7469.55	8281.52	5537.93	3288.46	3489.74	13113.3	14217.6	13225.1	6730.76	7344.9	7450.5
ENSMUSG00000000340	Dbt	1317.66	-0.513578	0.176969	-2.90207	0.00370704	0.124655	chr3	116513070	116549981	+	36912	303.784	522.875	369.647	1446.22	1203.76	1321.44	2045.26	2253.24	2089.87	706.987	481.408	518.684	1429.93	1644.13	1424.36	2167.53	1795.86	1992.91
ENSMUSG00000015757	Ppil4	3341.64	-0.63133	0.21745	-2.90333	0.0036922	0.124655	chr10	7792891	7823135	+	30245	301.307	539.887	365.683	2522.23	1892.24	1738.2	7798.58	8121.74	6995.53	861.564	529.895	477.735	2043.11	2428.2	2209.23	7548.34	6705.31	7070.69
ENSMUSG00000017453	Pipox	183.874	-0.494824	0.170331	-2.90507	0.00367175	0.124655	chr11	77880615	77894096	-	13482	156.845	153.997	105.047	207.702	187.059	164.829	190.607	170.554	169.123	200.95	192.217	194.885	188.734	254.216	235.374	192.851	161.461	183.281
ENSMUSG00000020859	Spag9	19245.9	-0.642644	0.221354	-2.90323	0.00369331	0.124655	chr11	93996091	94126085	+	129995	1622.93	3111.29	2778.8	31339.9	25744	26950.5	25620.3	24391.6	25517.8	5658.33	3002.74	3066.6	28821.1	32617.6	30627.2	25423.7	24524.3	25607.5
ENSMUSG00000029422	Rsrc2	5692.54	-0.665849	0.229464	-2.90176	0.00371072	0.124655	chr5	123728426	123749414	-	20989	708.279	1123.64	863.171	10007.2	9491.51	8863.3	7949.06	6463.04	5399.84	2164.08	1125.59	985.802	10219.7	9504.37	9692.75	6138.63	6202.17	5563.59
ENSMUSG00000036898	Zfp157	3169.43	-0.807195	0.278106	-2.90248	0.00370226	0.124655	chr5	138441468	138460694	+	19227	178.308	486.166	336.944	5996.44	4667.81	4893.36	3605.23	3516.78	3464.82	901.428	438.116	411.762	5848.29	6425.53	5668.02	3416.99	3314.63	3479.03
ENSMUSG00000041685	Fcho2	1867.19	-0.614901	0.211771	-2.90361	0.00368886	0.124655	chr13	98723403	98815449	-	92047	97.409	142.358	162.526	2334.73	1636.77	1977.95	3849.76	2983.49	3271.53	275.798	167.107	171.378	2062.89	2482.75	2088.08	3393.9	2927.13	3583.92
ENSMUSG00000059975	Zfp74	1081.77	-0.663323	0.228107	-2.90795	0.00363803	0.124655	chr7	29930815	29954089	-	23275	145.288	264.124	232.888	829.847	939.625	885.019	2370.05	1907.32	1698.91	496.274	264.947	254.792	956.035	934.074	919.864	2096.91	2180.24	2095.59
ENSMUSG00000001496	Nkx2-1	118.331	-4.09253	1.41134	-2.89975	0.00373462	0.125031	chr12	56531958	56536908	-	4951	29.718	8.95334	7.9281	26.9243	2.59804	2.80958	37.6198	7.20651	4.3928	17.8984	607.82	170.62	7.41751	455.836	104.707	16.2972	448.965	172.24
ENSMUSG00000020817	Rabep1	5050.34	-0.552908	0.190778	-2.89817	0.00375346	0.125031	chr11	70844778	70943105	+	98328	600.138	746.709	719.475	8710.99	8670.53	9214.5	5688.11	5616.27	5494.29	1500.21	802.635	727.977	8562.28	8198.23	8527.99	5595.39	6056.34	5474.15
ENSMUSG00000034640	Tiparp	1087.67	-0.693593	0.239313	-2.89827	0.00375225	0.125031	chr3	65528410	65555518	+	27109	184.912	410.063	287.393	1433.72	1289.49	1136.01	1573.76	1390.86	1195.94	676.071	354.129	395.837	1480.21	1513.61	1549.84	1510.21	1591.69	1604.26
ENSMUSG00000037286	Stag1	8767.62	-0.589698	0.203864	-2.89261	0.00382057	0.126566	chr9	100597798	100959375	+	361578	557.212	919.508	936.506	4924.27	4364.71	4843.72	22031.4	19652.2	19757.7	1689.77	948.962	991.11	4580.72	5318.09	5095.16	21334.4	17923.2	21948.5
ENSMUSG00000040850	Psme4	11337	-0.435985	0.150725	-2.89259	0.00382081	0.126566	chr11	30771726	30880361	+	108636	901.446	1053.81	1158.49	4939.66	4324.87	4856.83	30630	25744.1	26368.9	1776.01	1283.18	1151.87	4538.69	5763.21	4984.4	29442.3	27202.5	27944.9
ENSMUSG00000062931	Zfp938	370.437	-0.625596	0.216365	-2.89139	0.0038354	0.126696	chr10	82224850	82241280	-	16431	85.0265	142.358	86.218	568.296	619.2	651.823	357.388	287.059	285.532	223.73	136.803	123.604	745.872	741.22	739.871	266.188	306.254	301.421
ENSMUSG00000025616	Usp16	1687.87	-0.628016	0.217372	-2.88913	0.00386307	0.127257	chr16	87454703	87483517	+	28815	277.368	441.4	366.674	3757.87	3455.39	3427.69	884.065	1153.04	1180.56	828.208	452.835	395.837	3426.07	3461.63	3581.67	1048.46	1133.35	1109.63
ENSMUSG00000063334	Krr1	1756.28	-0.553014	0.191617	-2.88604	0.00390118	0.128157	chr10	111972664	111988432	+	15769	630.682	1143.34	896.866	2302.99	2016.08	1811.25	1865.94	2272.45	2291.94	1675.94	1148.11	1093.48	2080.2	2413.59	2188.46	1838.87	1896.9	2045.91
ENSMUSG00000074575	Kcng1	1341.13	0.301397	0.104508	2.88397	0.00392694	0.128295	chr2	168260117	168281736	-	21620	1675.76	1750.38	1976.08	994.278	1098.97	1113.53	1343.03	1516.97	1652.79	1479.87	1350.71	1550.74	996.419	846.413	879.192	1329.58	1255.23	1330.45
ENSMUSG00000092416	Zfp141	746.299	-0.790427	0.274063	-2.88411	0.0039252	0.128295	chr7	42473386	42505740	-	32355	63.5635	97.5914	66.3978	1099.09	1114.56	1062.96	1053.35	930.841	899.425	225.357	91.7792	76.5892	1163.72	1218.48	1264.27	998.206	1014.6	992.59
ENSMUSG00000021714	Cenpk	426.775	-0.540336	0.18769	-2.87887	0.003991	0.129762	chr13	104228611	104252392	+	23782	129.603	213.985	189.283	614.452	509.216	565.663	516.645	509.26	507.368	318.103	237.24	218.393	621.423	760.7	603.147	357.181	352.088	458.204
ENSMUSG00000029202	Pds5a	10442	-0.619053	0.215049	-2.87866	0.00399368	0.129762	chr5	65605721	65698273	-	92553	604.266	1061.87	945.425	10323.6	8047	9813.88	21060.8	20489.3	21465.4	1900.48	1152.43	956.986	8255.69	10094.6	9260.94	21543.6	19261.7	21718.8
ENSMUSG00000025240	Sacm1l	2108.74	-0.594122	0.206821	-2.87264	0.00407064	0.130837	chr9	123529759	123592600	+	62842	296.354	612.409	475.686	1527	1322.4	1387.93	5281.82	4397.17	3719.6	869.699	600.028	618.78	1360.7	1512.63	1292.83	4405.69	3884.43	4392.13
ENSMUSG00000031644	Nek1	1328.72	-0.508027	0.176833	-2.87293	0.00406689	0.130837	chr8	60993195	61131346	+	138152	121.348	144.149	147.661	905.812	805.393	867.225	3177.62	2817.75	2768.56	272.544	168.839	145.595	884.332	903.88	922.46	3097.83	2738.58	3027.46
ENSMUSG00000034071	Zfp551	245.549	-0.546586	0.19037	-2.87118	0.00408944	0.130837	chr7	12415153	12422751	-	7599	61.9125	118.184	80.272	368.287	290.115	303.435	309.736	312.282	293.219	148.882	109.962	120.571	343.678	325.319	325.37	315.08	302.088	291.484
ENSMUSG00000041846	Ppp4r3a	4765.82	-0.492832	0.17164	-2.87131	0.00408779	0.130837	chr12	101039409	101083702	-	44294	825.5	1323.3	1131.74	5301.21	4337	4845.6	8872	8084.5	8014.66	2001.37	1273.65	1339.93	4576.6	5214.84	4772.39	7995.15	7636.57	8238.83
ENSMUSG00000046096	Mosmo	3170.15	-0.427333	0.148849	-2.87092	0.00409278	0.130837	chr7	120677618	120734854	+	57237	960.882	1324.2	1209.03	8415.78	6701.21	7082.02	606.932	643.782	758.856	1859.81	1378.42	1458.99	7228.78	8486.53	7019.69	604.356	668.76	654.734
ENSMUSG00000060427	Zfp868	1205.42	-0.36929	0.128602	-2.87157	0.00408438	0.130837	chr8	69610857	69625548	-	14692	738.822	1006.36	857.225	1811.62	2024.74	2031.33	638.282	650.988	673.196	1339.13	999.181	1022.2	2063.72	2039.57	1947.9	577.194	629.176	647.006
ENSMUSG00000049659	Aftph	2279.09	-0.587994	0.204898	-2.86969	0.00410868	0.130993	chr11	20685084	20741589	-	56506	359.918	674.187	562.895	3538.63	2714.09	2921.97	3171.35	3063.97	3136.46	1086.92	675.356	636.98	2977.72	3237.6	3137.75	3164.38	3183.38	2780.14
ENSMUSG00000017548	Suz12	7132.83	-0.591812	0.206314	-2.8685	0.00412425	0.131138	chr11	79993106	80034123	+	41018	716.534	1097.68	1083.18	10674.5	7888.52	9974.02	10380.6	9970.21	11235.7	2083.54	1167.15	1114.71	9371.61	11234.2	10369.4	9967.12	9790.77	10271.5
ENSMUSG00000047648	Fbxo30	2218.29	-0.586762	0.204641	-2.86727	0.00414024	0.131295	chr10	11281330	11298052	+	16723	235.267	456.62	331.989	1822.2	1651.49	1560.26	5225.39	4171.37	4078.71	674.444	428.591	433.753	1846.14	2034.7	1802.52	4666.44	3961.52	4547.81
ENSMUSG00000034252	Senp6	6191.26	-0.640621	0.223754	-2.86306	0.00419578	0.132703	chr9	80066903	80144953	+	78051	445.77	763.72	757.133	7893.64	7549.04	8400.66	9557.93	9898.14	10280.2	1534.38	817.354	712.811	7250.2	8002.45	7907.54	10086.6	9830.35	9754.77
ENSMUSG00000022253	Nadk2	1137.64	-0.466706	0.1631	-2.86148	0.0042167	0.133011	chr15	9071260	9110891	+	39632	597.662	773.569	691.726	1678.93	1313.74	1617.38	921.685	1002.91	1259.63	1147.12	777.525	925.137	1494.22	1831.14	1563.68	880.051	998.973	1002.53
ENSMUSG00000047632	Fgfbp3	685.316	0.367815	0.128692	2.8581	0.00426188	0.133877	chr19	36917550	36919615	-	2066	1315.02	1290.18	1584.63	450.983	573.301	609.68	341.086	379.543	358.013	1076.34	1027.75	1141.26	480.49	432.46	445.654	244.459	263.546	321.295
ENSMUSG00000094870	Zfp131	3126.95	-0.697329	0.244014	-2.85774	0.00426668	0.133877	chr13	119765187	119790889	-	25703	472.186	998.298	788.845	6007.98	5360.62	5798.98	2518.02	2603.95	2842.14	1847.6	836.403	978.219	5579.62	6058.33	5927.63	2456.81	2538.58	2670.83
ENSMUSG00000032985	5730522E02Rik	513.983	-0.466554	0.163314	-2.8568	0.00427941	0.133923	chr11	25602763	26210763	-	608001	224.536	182.648	196.22	1101.01	1006.31	972.116	176.813	211.391	262.47	336.002	268.411	230.526	1160.43	1214.59	1131.01	162.972	217.712	196.531
ENSMUSG00000001173	Ocrl	2645.71	-0.261638	0.0916417	-2.85501	0.00430361	0.133931	chrX	47912387	47965868	+	53482	1272.1	1526.54	1452.82	2032.79	1886.18	2192.41	4562.03	4313.1	3968.89	1781.7	1676.27	1637.19	2080.2	2136.97	2140	4567.3	4190.69	4205.54
ENSMUSG00000034457	Eda2r	80.9358	-0.751684	0.263418	-2.85358	0.00432299	0.133931	chrX	97333840	97377216	-	43377	31.369	59.9874	44.5955	125.967	119.51	125.495	47.6517	50.4456	43.928	104.95	58.0114	65.2146	154.944	110.063	128.071	57.0403	66.6676	62.934
ENSMUSG00000050890	Pdik1l	1766.47	-0.630505	0.220962	-2.85345	0.00432472	0.133931	chr4	134275002	134287895	-	12894	411.924	842.51	579.742	3493.43	3066.55	3345.28	1028.27	1112.2	1152.01	1324.48	819.086	695.37	3446.67	3574.61	3491.67	1083.77	1248.98	1079.81
ENSMUSG00000054737	Zfp182	551.795	-0.668336	0.234067	-2.85531	0.00429942	0.133931	chrX	21028939	21062316	-	33378	25.5905	26.86	31.7124	1118.32	950.883	957.132	669.632	559.706	609.5	65.0851	37.2312	31.0907	941.2	1075.31	1078.22	547.316	595.842	611.674
ENSMUSG00000029190	D5Ertd579e	2494.08	-0.455379	0.159674	-2.85192	0.00434555	0.134227	chr5	36600485	36696024	-	95540	456.501	729.697	583.706	3113.61	2671.65	2715.93	3825.93	3645.29	3652.61	997.429	678.819	749.21	2693.38	3134.36	2919.68	4311.98	3776.1	4237.56
ENSMUSG00000029629	Phf14	7247.96	-0.505489	0.177451	-2.84862	0.00439099	0.134374	chr6	11907809	12081205	+	173397	998.029	1818.42	1463.72	3984.8	3868.48	3955.89	17760.3	15623.7	14259	2546.45	1744.67	1783.54	3969.19	4105.44	3881.08	17123	15290.8	16286.7
ENSMUSG00000030446	Zfp273	278.706	-0.914902	0.32107	-2.84954	0.00437829	0.134374	chr13	67813740	67827002	+	13263	24.765	32.232	24.7753	541.372	412.223	385.85	314.752	331.499	247.095	83.797	19.9143	50.0484	529.94	622.391	509.689	281.127	291.671	313.566
ENSMUSG00000036561	Ppp6r2	4028.14	0.162654	0.0570902	2.84908	0.00438464	0.134374	chr15	89211553	89287010	+	75458	4198.49	4092.57	4186.03	4843.5	4776.07	4817.5	3345.65	3268.15	3540.59	3700.9	3786.32	3660.36	4445.56	4493.1	4224.62	3603.05	3895.89	3628.09
ENSMUSG00000058192	Zfp846	2524.51	-0.474066	0.166439	-2.84829	0.0043955	0.134374	chr9	20581291	20605409	+	24119	518.414	831.766	565.868	4651.18	4265.12	4722.91	2500.46	2291.67	2338.07	1134.11	794.842	732.527	4110.95	4234.01	4095.69	2485.33	2654.21	2514.05
ENSMUSG00000059474	Mbtd1	7803.37	-0.628148	0.220628	-2.84709	0.0044121	0.134535	chr11	93885852	93946985	+	61134	1546.16	3287.67	2605.37	12821.8	12373.6	14007.6	6247.39	7159.67	8485.78	5208.43	3115.3	3172.77	12483.7	13313.7	13211.2	6661.5	7363.65	7395.3
ENSMUSG00000034109	Golim4	3342.05	-0.587525	0.206509	-2.84503	0.00444071	0.135061	chr3	75875084	75956949	-	81866	389.636	787.894	649.113	2794.36	2591.98	3034.35	7172.84	6162.77	6044.49	1222.79	745.489	774.992	2574.7	2621.06	2716.32	6882.87	6185.51	6805.7
ENSMUSG00000028518	Prkaa2	1384.5	-0.699865	0.246173	-2.84298	0.00446941	0.135587	chr4	105029874	105109890	-	80017	140.335	296.356	220.005	1723.16	1519.85	1570.56	2583.22	2181.17	2260.09	528.816	308.239	229.009	1493.39	1689.9	1548.11	2178.4	2344.83	2105.53
ENSMUSG00000024795	Kif20b	2963.5	-0.633528	0.222929	-2.84184	0.0044854	0.135726	chr19	34922361	34975745	+	53385	35.4965	44.7667	75.3169	3406.89	2753.92	2798.35	6239.87	5128.63	5693.06	102.509	73.5965	62.9397	2907.66	3457.73	3341.1	5599.46	5067.78	6553.97
ENSMUSG00000030393	Zik1	3464.72	-0.448646	0.157917	-2.84103	0.00449683	0.135727	chr7	10487229	10495394	-	8166	1482.6	2623.33	2097.97	3401.12	3011.13	2879.82	4919.41	4753.89	4866.12	3294.12	2553.37	2617.68	3190.35	3520.07	3320.34	4474.95	4784.44	4574.31
ENSMUSG00000026000	Lancl1	1876.9	0.197765	0.0696737	2.83845	0.0045333	0.135779	chr1	67000517	67038872	-	38356	2752.22	2743.3	2695.55	879.849	877.272	965.56	2317.38	2232.82	2154.67	2263.33	2407.9	2470.57	737.63	806.479	833.329	2179.76	2240.66	2225.88
ENSMUSG00000033446	Lpar6	521.928	-0.406882	0.143385	-2.83768	0.00454422	0.135779	chr14	73237895	73243294	+	5400	398.716	499.597	437.036	699.071	711.863	624.664	387.484	337.505	331.656	692.343	578.382	499.726	722.795	712.974	819.483	277.053	300.004	364.355
ENSMUSG00000044308	Ubr3	7591.56	-0.479158	0.16883	-2.8381	0.00453826	0.135779	chr2	69897246	70024013	+	126768	457.327	634.792	696.681	3679.02	2869.1	3027.79	21702.9	17478.2	16615.8	955.124	826.012	710.536	3448.32	3898.96	3440.62	19577.1	15970	20660
ENSMUSG00000045932	Ifit2	385.029	-0.751487	0.264778	-2.83818	0.00453718	0.135779	chr19	34550694	34576419	+	25726	72.644	146.835	138.742	549.064	576.765	552.551	410.056	417.978	416.217	318.103	140.266	143.32	564.555	569.795	599.685	469.904	396.881	447.163
ENSMUSG00000046873	Mbtps2	1883.84	-0.622795	0.219536	-2.83687	0.00455586	0.135785	chrX	157535371	157598715	-	63345	388.81	900.706	613.436	2397.23	2372.01	2681.28	2815.21	2140.33	2176.63	1238.24	798.306	892.53	2568.11	2402.88	2544.12	2277.54	2422.95	2278.87
ENSMUSG00000034320	Slc26a2	617.622	-0.589901	0.208064	-2.83519	0.00457977	0.136157	chr18	61192919	61211612	-	18694	85.0265	162.951	133.787	969.277	1004.58	927.163	626.996	754.281	777.525	258.713	143.73	170.62	891.75	936.022	1017.65	748.315	763.553	745.271
ENSMUSG00000036879	Phkb	1610.79	-0.504782	0.178218	-2.83239	0.00462014	0.136673	chr8	85840959	86061376	+	220418	357.441	644.641	506.407	2771.28	2288.87	2308.54	1523.6	1778.81	1693.42	886.784	613.016	639.255	2376.08	2621.06	2601.23	1823.93	1710.44	1849.38
ENSMUSG00000073427	Gm4924	300.355	-0.809178	0.285654	-2.83272	0.00461534	0.136673	chr10	82354255	82422882	+	68628	18.9865	27.7554	30.7214	573.104	574.167	647.141	216.941	189.771	289.925	65.0851	46.7554	23.5076	737.63	694.468	632.568	194.209	242.712	200.947
ENSMUSG00000021796	Bmpr1a	5501.09	-0.610149	0.215891	-2.82619	0.00471053	0.137974	chr14	34410734	34503341	-	92608	1408.3	2936.7	2230.77	9858.16	9727.93	11737.5	3247.84	3694.54	4577.29	4396.5	2754.24	2885.37	9038.65	9897.87	9927.26	3383.04	3690.68	3626.98
ENSMUSG00000027706	Sec62	3256.8	-0.447977	0.158434	-2.82754	0.00469074	0.137974	chr3	30792875	30821263	+	28389	663.702	970.542	902.812	3488.63	2740.07	2879.82	6731.43	5687.14	5320.77	1402.58	1077.97	978.977	3168.93	3525.91	3274.47	5416.12	4999.03	5393.55
ENSMUSG00000039270	Megf9	5700.35	-0.771769	0.273042	-2.82656	0.00470506	0.137974	chr4	70427065	70534995	-	107931	623.252	1473.72	1051.46	10780.3	11599.4	12668.4	3932.52	4209.8	4809.01	2853.17	1178.41	1342.97	10967.2	11133.9	11372.4	4153.08	4479.23	3978.09
ENSMUSG00000063108	Zfp26	3563.64	-0.624552	0.220839	-2.82809	0.00468273	0.137974	chr9	20428449	20460162	-	31714	431.736	838.928	701.636	3775.18	3644.19	3885.65	6455.55	5801.24	6086.22	1450.58	720.38	868.264	3818.37	4322.65	3742.62	5985.16	5420.91	6196.24
ENSMUSG00000046351	Zfp322a	2457.15	-0.679462	0.240674	-2.82317	0.0047552	0.138276	chr13	23353103	23369208	-	16106	236.093	413.644	364.692	4518.48	5020.28	5482.43	1600.09	1847.27	2098.66	837.97	403.482	382.188	5099.13	5149.58	5185.16	1703.06	1989.61	1896.85
ENSMUSG00000053289	Ddx10	2304.83	-0.642019	0.227414	-2.82313	0.00475572	0.138276	chr9	53098635	53248053	-	149419	95.758	159.369	127.841	642.338	552.517	616.235	6752.75	5738.78	5831.44	296.137	164.51	136.496	597.522	726.61	639.491	6569.15	5314.66	6525.26
ENSMUSG00000060227	Casc4	2907.93	-0.633448	0.224337	-2.82364	0.00474812	0.138276	chr2	121866970	121936220	+	69251	769.366	1469.24	1051.46	5930.09	4592.47	5598.56	1832.08	2008.21	2477.54	2395.13	1281.44	1426.38	5092.53	5608.34	5012.09	1832.08	2050.03	1915.62
ENSMUSG00000031696	Vps35	9992.36	-0.510314	0.180833	-2.82202	0.0047722	0.138417	chr8	85260392	85299802	-	39411	1727.77	3071	2361.58	3850.18	3198.19	3453.91	26613.5	22805	20782.3	4132.9	3009.66	3055.23	3358.48	4133.69	3679.45	25465.8	21088.8	24075
ENSMUSG00000022533	Atp13a3	2765.23	-0.619183	0.219616	-2.81939	0.00481155	0.13855	chr16	30312423	30405975	-	93553	298.831	631.211	426.135	3692.48	3372.26	3760.16	4345.08	3974.39	4636.6	949.429	535.956	596.789	3154.09	4013.89	3591.19	3863.8	3980.27	3951.59
ENSMUSG00000047976	Kcna1	352.699	-0.728192	0.258178	-2.82051	0.00479477	0.13855	chr6	126640397	126646384	-	5988	45.4025	109.231	77.2989	472.138	747.37	604.997	260.83	317.086	350.325	165.967	121.218	96.3053	693.949	628.235	598.82	380.269	366.672	312.462
ENSMUSG00000067942	Zfp160	1517.65	-0.476713	0.169085	-2.81937	0.00481174	0.13855	chr17	21008903	21043070	+	34168	113.093	149.521	124.868	2803.98	2469.01	2622.28	2008.9	1926.54	1684.64	241.628	137.669	159.245	2418.93	2685.34	2586.52	1727.51	1714.61	1743.38
ENSMUSG00000005371	Fbxo11	9310.32	-0.647714	0.230096	-2.81497	0.00487813	0.138947	chr17	87990859	88065291	-	74433	776.795	1651.89	1344.8	5978.17	5619.56	5809.28	21874.6	20464.1	17810.6	2779.13	1503.97	1627.33	5864.78	6685.59	6031.47	22032.5	17707.6	22023.6
ENSMUSG00000020608	Smc6	4726.15	-0.406963	0.14452	-2.81597	0.00486301	0.138947	chr12	11265886	11319785	+	53900	278.193	376.04	369.647	4174.24	3639.86	4163.8	10310.3	9451.34	9467.57	546.715	423.396	385.979	3738.43	4430.76	3925.21	9838.1	8924.09	10627
ENSMUSG00000024371	C2	86.854	0.53125	0.188782	2.81409	0.00489149	0.138947	chr17	34862604	34898265	-	35662	138.684	159.369	149.643	92.312	68.4151	101.145	42.6358	36.0325	34.0442	101.695	105.633	102.372	104.669	90.5828	77.0159	50.2498	62.5009	46.3724
ENSMUSG00000026349	Ccnt2	4308.53	-0.471266	0.167438	-2.81457	0.00488432	0.138947	chr1	127774164	127808061	+	33898	828.802	1330.47	1112.91	8837.92	6389.45	6938.74	4004	4038.05	4213.79	1845.98	1287.51	1401.36	7616.96	8305.37	7268.05	4085.17	3811.51	4237.56
ENSMUSG00000044647	Csrnp3	4317.75	-0.686787	0.2439	-2.81585	0.00486477	0.138947	chr2	65845767	66031546	+	185780	506.031	958.008	652.086	5630.07	4386.36	4382.95	8765.41	6175.98	6140.03	1570.18	982.73	853.098	4671.38	6062.23	4089.63	7140.91	8302.2	6450.18
ENSMUSG00000075700	Selenot	3790.22	-0.453697	0.161239	-2.81382	0.00489562	0.138947	chr3	58576636	58593133	+	16498	2373.31	3384.36	2681.68	5798.35	7337.73	7776.93	1060.88	1053.35	1087.22	4593.38	3436.52	3527.65	7583.17	6659.29	6909.79	794.49	1112.52	1053.32
ENSMUSG00000037270	4932438A13Rik	4057.36	-0.576352	0.205024	-2.81114	0.0049366	0.139776	chr3	36863104	37053033	+	189930	96.5835	135.195	164.508	1742.39	1161.32	1272.74	11145.5	9499.38	10305.5	241.628	177.497	169.861	1860.97	1770.75	1768.77	10517.2	8523.04	12479.7
ENSMUSG00000027002	Nckap1	10744	-0.576959	0.205649	-2.80556	0.00502297	0.141838	chr2	80500512	80581380	-	80869	1685.67	3562.53	2972.04	5017.54	4666.08	5297.94	25502.4	23108.9	22711.9	5302.81	3285	3672.49	4788.42	5465.16	4933.34	24693	23542	23185.1
ENSMUSG00000033439	Trmt13	397.119	-0.551023	0.19645	-2.8049	0.00503326	0.141838	chr3	116581093	116614587	-	33495	86.6775	122.661	92.1641	722.149	624.396	599.378	485.295	397.559	387.664	200.137	118.62	122.846	634.609	742.194	676.701	396.566	352.088	386.437
ENSMUSG00000021704	Mtx3	1366.5	-0.449703	0.160484	-2.80216	0.00507611	0.142707	chr13	92844760	92858230	+	13471	399.542	649.117	529.2	2704.94	2363.35	2634.45	818.857	1073.77	1124.56	814.377	666.698	672.62	2409.87	2349.31	2309.61	916.72	1080.22	1079.81
ENSMUSG00000047534	Mis18bp1	2564.39	-0.512332	0.182988	-2.79982	0.00511309	0.142734	chr12	65132734	65172604	-	39871	99.06	95.8008	113.966	2384.73	1965.85	2332.89	5886.24	4902.83	5026.46	193.628	110.828	134.979	2174.98	2489.57	2263.75	5724.41	4519.86	5739.14
ENSMUSG00000050812	Ecpas	6721.52	-0.508618	0.18164	-2.80015	0.00510792	0.142734	chr4	58798911	58912749	-	113839	620.776	1026.95	1003.9	3819.41	3032.78	3129.88	16240.5	14511.5	16032.6	1579.13	1110.01	1081.35	3178.82	3893.11	3517.63	16164.1	14120	16924.8
ENSMUSG00000068959	Zfp619	397.147	-0.778281	0.277896	-2.80062	0.00510047	0.142734	chr7	39517766	39540420	+	22655	10.7315	24.174	29.7304	390.403	288.383	275.339	900.367	693.026	776.427	42.3053	38.9629	28.0574	356.865	414.928	356.523	943.882	723.969	854.577
ENSMUSG00000004535	Tax1bp1	10435.2	-0.642559	0.229888	-2.7951	0.00518838	0.14316	chr6	52713729	52766780	+	53052	449.897	952.636	886.956	2932.83	2365.95	2556.72	29078.8	28187.1	26239.3	1646.65	1054.59	871.297	2660.41	3126.57	2633.25	29044.4	26410.8	26734.8
ENSMUSG00000025245	Lztfl1	1057.44	-0.604806	0.216435	-2.7944	0.0051996	0.14316	chr9	123694416	123717697	-	23282	229.489	384.994	287.393	2071.25	1690.46	1785.02	837.667	946.455	844.515	670.376	341.141	359.439	1872.51	2177.88	2019.72	812.146	850.012	853.473
ENSMUSG00000027014	Cwc22	2496.64	-0.613975	0.219465	-2.7976	0.00514834	0.14316	chr2	77881159	77946375	-	65217	155.194	342.018	307.214	1610.65	1439.31	1542.46	5700.65	5645.1	5160.44	541.02	365.385	323.04	1448.06	1565.23	1572.33	6414.32	5047.99	5759.01
ENSMUSG00000031133	Arhgef6	189.721	-0.932217	0.333399	-2.7961	0.00517235	0.14316	chrX	57231485	57338729	-	107245	43.7515	57.3014	29.7304	193.278	88.3334	78.6683	445.167	329.097	233.916	100.882	72.7307	76.5892	154.944	224.996	140.186	416.938	354.172	374.292
ENSMUSG00000041238	Rbbp8	1863.64	-0.701074	0.250891	-2.79434	0.00520056	0.14316	chr18	11633276	11745221	+	111946	158.496	304.414	252.708	3841.53	3117.65	3452.04	1854.66	1822.05	1751.63	606.918	309.971	245.692	3258.76	3774.28	3439.75	1718	1804.19	1832.81
ENSMUSG00000079083	Jrkl	444.154	-0.916442	0.327892	-2.79495	0.00519075	0.14316	chr9	13242607	13245829	-	3223	43.7515	129.823	71.3529	441.367	467.647	473.883	827.635	719.45	660.018	262.781	87.45	111.471	512.632	567.847	512.285	713.004	680.218	712.148
ENSMUSG00000061244	Exoc5	2881.93	-0.639854	0.229094	-2.79298	0.00522247	0.143431	chr14	49004090	49066653	-	62564	428.434	829.08	617.4	4214.62	3961.15	4386.7	3724.36	3379.85	3654.81	1456.28	745.489	718.877	4078.81	4451.22	4222.03	3400.69	3780.26	3824.62
ENSMUSG00000020362	Cnot6	13373.8	-0.529162	0.189528	-2.792	0.0052384	0.143537	chr11	49671503	49712723	-	41221	2953.64	5157.13	4285.14	25800.3	23110.4	28264.4	8011.76	9798.45	11080.8	7681.67	4927.5	5277.83	24280	26004.1	24985.2	8966.2	10314.7	9828.74
ENSMUSG00000022864	D16Ertd472e	661.177	-0.468985	0.168047	-2.79079	0.00525791	0.14374	chr16	78540338	78576708	-	36371	217.932	367.982	309.196	1123.13	997.648	1007.7	511.629	589.733	548.001	509.291	348.068	379.913	1072.24	1165.89	1084.28	526.944	571.883	569.718
ENSMUSG00000055421	Pcdh9	2429.17	-0.618063	0.221586	-2.78927	0.00528262	0.144085	chr14	93013410	93890679	-	877270	234.442	342.018	296.313	1747.2	1411.6	1674.51	6301.31	4447.62	5679.89	671.19	339.41	328.348	1556.85	1699.64	1515.22	5227.34	5261.54	4990.55
ENSMUSG00000062184	Hs6st2	2294.03	-0.815976	0.293209	-2.78292	0.00538726	0.146602	chrX	51387212	51681856	-	294645	206.375	612.409	303.25	1917.4	1753.68	1584.61	4865.49	4278.26	4063.34	1012.07	493.529	469.393	2357.12	2293.79	2344.22	4286.17	4060.48	4391.03
ENSMUSG00000019894	Slc6a15	2061.27	-0.654634	0.235312	-2.78198	0.00540283	0.146636	chr10	103367783	103419377	+	51595	849.439	1319.72	956.327	1549.11	1532.84	1401.05	2979.49	2536.69	2175.53	2006.25	1183.6	1729.7	2073.61	1656.79	2148.66	4086.53	2297.95	4619.58
ENSMUSG00000024597	Slc12a2	4225.58	-0.526629	0.189358	-2.78112	0.00541713	0.146636	chr18	57878678	57946821	+	68144	367.347	617.781	591.634	2504.93	1884.45	1965.77	11317.3	9131.85	9767.38	921.768	661.503	686.27	1961.52	2382.42	2205.77	9633.03	8422	11037.7
ENSMUSG00000035847	Ids	9836.3	-0.440466	0.158406	-2.78062	0.0054255	0.146636	chrX	70343069	70365084	-	22016	3316.86	4127.49	3815.4	25794.5	17826.9	18382.2	2146.84	2116.31	2242.52	6075.69	4720.57	4483.12	24432.5	29089.7	22565.6	1914.93	2211.49	1790.86
ENSMUSG00000066798	Zbtb6	1593.04	-0.611861	0.220207	-2.77858	0.00545977	0.147228	chr2	37425500	37443171	-	17672	462.28	954.426	614.427	2115.48	1867.13	1764.42	2106.71	1777.61	1659.38	1409.91	857.183	836.415	2181.57	2492.49	2234.33	1806.28	1725.03	1809.63
ENSMUSG00000047757	Fancb	462.676	-0.538032	0.193871	-2.77521	0.0055166	0.148424	chrX	164980592	164997272	+	16681	113.093	174.59	114.957	266.359	225.164	254.736	1149.91	863.58	925.782	244.069	173.168	167.586	268.679	269.8	232.778	992.774	832.304	1058.84
ENSMUSG00000035941	Ibtk	5352.89	-0.57975	0.209188	-2.77143	0.00558099	0.149818	chr9	85687360	85749334	-	61975	630.682	1376.13	1038.58	6291.64	5775.45	5461.83	9046.3	8480.86	8406.71	2011.13	1241.62	1297.47	5989.23	6020.34	6262.51	9202.51	8715.75	9103.35
ENSMUSG00000063253	Scoc	1990.28	-0.516946	0.186647	-2.76965	0.00561166	0.150302	chr8	83430084	83458391	-	28308	703.326	1116.48	908.758	4408.86	4304.95	4442.89	302.212	425.184	388.762	1725.57	1093.56	1084.38	4671.38	4580.76	4633.93	298.783	352.088	383.124
ENSMUSG00000039621	Prex1	10623.3	0.303078	0.10946	2.76885	0.0056255	0.150334	chr2	166566342	166713832	-	147491	6140.07	7043.59	7723.95	2620.32	2733.14	2801.16	25636.6	23489.6	21631.2	5430.54	5885.12	5628.93	2409.87	2675.6	2357.2	24513.8	19385.7	23112.2
ENSMUSG00000001089	Luzp1	4652.08	-0.375929	0.135895	-2.76632	0.00566925	0.150488	chr4	136469761	136554780	+	85020	1033.53	1520.28	1329.94	5643.54	5685.38	5732.49	7219.24	6754.9	6580.41	2007.87	1452.02	1578.04	4998.58	5734.96	5436.11	7124.61	6625.1	7280.47
ENSMUSG00000051285	Pcmtd1	1511.09	-0.847725	0.306337	-2.7673	0.00565236	0.150488	chr1	7088920	7173628	+	84709	113.919	293.67	213.068	3153.03	2839.66	3230.08	902.875	1054.55	1299.17	625.63	255.423	235.076	3243.1	3428.51	2941.31	1060.68	1123.97	1185.81
ENSMUSG00000054648	Zfp869	2416.85	-0.375439	0.135705	-2.76658	0.00566471	0.150488	chr8	69702656	69716983	-	14328	759.46	1155.88	985.066	3834.8	3603.48	3607.51	2450.3	2303.68	2589.55	1467.67	1123	1170.07	3488.7	3646.69	3945.98	2441.87	2397.95	2531.71
ENSMUSG00000036197	Gxylt1	2224.04	-0.524336	0.189711	-2.76387	0.00571202	0.15095	chr15	93239742	93275179	-	35438	346.71	672.396	573.796	3792.49	3096	3402.41	2207.03	2703.64	2731.22	905.496	714.319	669.587	3313.98	4076.22	3328.12	2384.83	2575.04	2539.44
ENSMUSG00000038535	Zfp280d	3175.41	-0.755883	0.273443	-2.76432	0.0057042	0.15095	chr9	72274860	72363777	+	88918	139.509	213.09	243.789	3706.91	3426.82	3600.01	5680.59	5352.03	5414.12	573.562	200.875	231.284	3972.49	4291.48	3978.86	5507.11	4769.86	5855.07
ENSMUSG00000022019	Tdrd3	3983.4	-0.4436	0.160548	-2.76304	0.00572661	0.151	chr14	87416639	87545504	+	128866	1253.11	2047.63	1544	3863.64	3736.85	3588.78	6476.87	6204.8	5740.29	2702.66	1964.59	1920.8	3855.46	4310.96	4300.77	6521.61	5433.41	6234.88
ENSMUSG00000020076	Ddx50	4073.14	-0.424224	0.153674	-2.76053	0.00577068	0.151007	chr10	62615895	62651218	-	35324	1193.67	1862.3	1716.43	5341.6	5007.29	4895.23	5367.09	5516.58	4731.04	2600.15	1889.27	1912.46	5038.96	5625.87	5165.25	5561.43	4840.7	5051.28
ENSMUSG00000020687	Cdc27	6344.25	-0.575892	0.20859	-2.76088	0.0057646	0.151007	chr11	104502745	104550620	-	47876	605.091	988.449	890.92	5693.54	5317.32	5878.59	13790.2	11478.8	9928.82	1750.79	941.169	1010.07	5453.52	6343.72	5637.73	13738.6	11852.3	12897.1
ENSMUSG00000031357	Syap1	700.915	-0.567319	0.20554	-2.76014	0.00577766	0.151007	chrX	162857057	162888447	-	31391	252.603	456.62	315.142	1216.4	805.393	1018.94	832.651	601.744	658.919	619.935	435.518	461.81	998.891	1049.01	918.133	680.41	620.842	673.504
ENSMUSG00000042063	Zfp386	1669.29	-0.77461	0.280541	-2.76113	0.0057602	0.151007	chr12	116047724	116063360	+	15637	141.986	293.67	209.104	4078.08	3548.06	3481.07	738.602	978.884	1093.81	594.715	278.801	229.009	3778.81	4203.82	3850.79	740.166	950.014	857.89
ENSMUSG00000066800	Rnasel	2195.63	-0.482336	0.174816	-2.7591	0.00579607	0.151155	chr1	153749426	153764221	+	14796	353.314	628.525	496.497	3828.07	3467.52	2955.68	2850.33	2680.82	2540.13	839.598	659.771	564.94	3153.27	2969.75	3233.8	2820.78	2782.33	2696.22
ENSMUSG00000021027	Ralgapa1	4572.15	-0.536929	0.194866	-2.75538	0.00586243	0.151539	chr12	55602896	55821167	-	218272	212.153	378.726	380.549	3039.57	2515.77	2690.64	11916.7	9671.14	10010.1	589.834	435.518	382.188	2364.54	2893.78	2653.15	11124.2	9758.48	11281.7
ENSMUSG00000028180	Zranb2	3649.08	-0.525263	0.190625	-2.75548	0.00586066	0.151539	chr3	157534160	157548410	+	14251	1247.33	2254.45	1701.57	6272.41	4524.92	5100.33	3487.35	3700.54	4060.04	3081.78	2124.77	2280.99	4818.91	6012.55	5006.03	3156.23	3222.96	3630.3
ENSMUSG00000040785	Ttc3	44430.8	-0.508118	0.184435	-2.755	0.00586928	0.151539	chr16	94370618	94469343	+	98726	4600.51	6937.05	6451.49	36376.7	33911.4	37332.8	99012.8	82460.5	81701.6	11834.1	7135.4	6613.22	34666.1	36679.2	35885.9	95659.4	88004.4	94492.6
ENSMUSG00000041966	Dcaf17	1062.6	-0.400224	0.145152	-2.75727	0.00582855	0.151539	chr2	71055328	71099142	+	43815	282.321	402.005	335.953	1552.96	1241	1265.25	1459.65	1516.97	1526.5	540.206	403.482	401.904	1165.37	1316.86	1262.54	1548.24	1442.73	1462.94
ENSMUSG00000064128	Cenpj	2427.4	-0.6849	0.248629	-2.75471	0.00587449	0.151539	chr14	56526761	56575425	-	48665	67.691	99.3821	123.876	1293.33	1114.56	1274.61	6045.5	5731.58	5973.1	242.442	95.2425	128.154	1213.18	1436.66	1368.98	6164.43	5066.74	6253.65
ENSMUSG00000020594	Pum2	12139.1	-0.570547	0.207504	-2.74958	0.00596722	0.153598	chr12	8674134	8752581	+	78448	2641.6	5704.17	4146.39	13442.9	12242.8	14003.9	17628.6	17427.7	19273.4	8051.84	4963.87	5534.9	12746.6	14830.2	14059.3	16805.2	17839.8	17160
ENSMUSG00000021693	Kif2a	5867.2	-0.448998	0.163606	-2.74439	0.00606227	0.153656	chr13	106958996	107022126	-	63131	1172.21	1890.05	1804.63	4065.58	3261.41	3801.37	13624.6	11691.4	10793.1	2544.83	2192.31	1904.87	3642.82	4347	4002.23	12045	11017.9	11808.4
ENSMUSG00000025907	Rb1cc1	4542.78	-0.495606	0.180563	-2.74479	0.00605505	0.153656	chr1	6206197	6276648	+	70452	89.9795	119.079	166.49	2903.98	2849.19	2885.44	11864	9660.33	9735.53	221.289	165.376	140.287	2803.82	3110.98	3049.48	11083.5	10547	10374.2
ENSMUSG00000027177	Hipk3	1501.23	-0.565875	0.206204	-2.74425	0.00606495	0.153656	chr2	104426481	104494446	-	67966	235.267	485.271	344.872	2612.62	2658.66	2351.62	1412	1534.99	1500.14	699.665	432.055	444.369	2524.43	2848.97	2513.83	1377.12	1509.4	1536.91
ENSMUSG00000031099	Smarca1	2243.45	-0.838726	0.305678	-2.74382	0.00607283	0.153656	chrX	47809368	47892974	-	83607	42.926	103.859	73.3349	635.607	508.35	485.121	6863.1	5917.75	5571.16	218.849	96.1084	78.1059	462.358	669.144	564.206	6245.92	5358.41	6487.72
ENSMUSG00000041997	Tlk1	4576.68	-0.512983	0.186851	-2.74541	0.00604361	0.153656	chr2	70712407	70825728	-	113322	927.862	1832.75	1564.81	7797.48	6476.92	8127.19	3972.65	4226.62	4714.57	2463.47	1865.89	1841.17	7498.28	8445.63	7657.45	4352.72	4394.86	4219.89
ENSMUSG00000049092	Gpr137c	947.907	-0.396126	0.144361	-2.74399	0.00606967	0.153656	chr14	45219717	45282725	+	63009	404.495	444.086	399.378	2004.9	1776.19	1760.67	405.04	451.608	567.769	650.851	444.177	546.741	1978.83	1976.26	1956.55	387.059	458.34	449.371
ENSMUSG00000072704	Smim10l1	2632.19	-0.469538	0.171053	-2.745	0.00605117	0.153656	chr6	133104909	133110899	+	5991	870.902	1476.41	1202.1	5207.94	5691.44	6017.19	547.995	521.271	541.412	2082.72	1422.58	1408.18	5879.61	6626.18	6171.65	531.018	581.258	599.529
ENSMUSG00000074794	Arrdc3	3903.87	-0.486645	0.177175	-2.7467	0.00601986	0.153656	chr13	80883384	80896042	+	12659	1442.97	2696.75	2015.72	5366.6	4750.95	4706.05	4044.13	3782.22	3749.25	3524.36	2451.2	2648.02	5245	6234.63	5915.51	4039	3919.85	3737.4
ENSMUSG00000051469	Zfp24	4058.24	-0.527435	0.192384	-2.74158	0.00611449	0.154054	chr18	24009702	24020810	-	11109	1000.51	1983.17	1580.66	3675.17	3277	3784.51	7542.77	6433.01	6065.35	2777.51	1892.73	1907.15	3512.6	3746.04	3696.76	6833.98	6620.93	6718.48
ENSMUSG00000087370	Tmem170b	4399.63	-0.594168	0.216702	-2.74187	0.00610909	0.154054	chr13	41605907	41641355	+	35449	506.031	1112.9	823.531	9476.41	10142.8	10181.9	2171.92	2157.15	2524.76	1638.52	944.633	1102.58	9355.95	10471.6	9650.35	2227.29	2480.24	2224.77
ENSMUSG00000027810	Eif2a	5597.97	-0.406111	0.148209	-2.74011	0.00614181	0.154415	chr3	58525821	58557501	+	31681	2265.17	3198.13	2605.37	5860.85	7056.28	5878.59	8532.17	7510.38	6634.22	4115	3310.98	3265.28	5685.11	6905.72	6864.8	7608.09	6365.72	7101.6
ENSMUSG00000021270	Hsp90aa1	52744.4	-0.549838	0.200767	-2.73868	0.00616858	0.154744	chr12	110690605	110702728	-	12124	2028.25	3626.1	3210.88	4783.88	3787.08	4028.01	168191	144985	146354	5652.64	3891.96	3432.11	4100.23	5262.57	4717.87	153429	128863	159055
ENSMUSG00000025234	Arih1	5509.12	-0.391436	0.142963	-2.73803	0.0061809	0.154744	chr9	59388258	59486618	-	98361	1916.81	2991.31	2605.37	5478.14	4800.31	5411.26	8601.14	8179.39	8498.96	3842.46	2961.18	3049.92	4804.9	5711.58	4904.79	8215.17	8485.54	8705.87
ENSMUSG00000029729	Zkscan1	7314.45	-0.510235	0.186444	-2.73667	0.00620646	0.155057	chr5	138085084	138107822	+	22739	1177.16	2079.86	1714.45	7629.21	7240.74	6711.16	13436.5	12737.5	11729.9	3132.22	1930.83	2016.34	6572.74	7504.73	7335.54	13699.2	12333.5	12678.4
ENSMUSG00000048581	E130311K13Rik	129.804	-0.438453	0.160285	-2.73545	0.00622945	0.155305	chr3	63914684	63929472	-	14789	136.207	150.416	120.903	159.623	162.811	177.94	60.1916	66.0597	58.2045	185.492	171.437	195.644	176.372	142.205	186.915	66.5471	51.0424	68.4545
ENSMUSG00000036503	Rnf13	1106.65	-0.361736	0.132334	-2.73351	0.00626634	0.155898	chr3	57736062	57835233	+	99172	916.305	1204.22	994.976	1496.22	1567.48	1697.93	515.391	504.456	621.581	1555.53	1217.37	1229.98	1635.15	1494.13	1714.25	473.978	537.508	543.22
ENSMUSG00000024924	Vldlr	1876.11	-0.438437	0.160452	-2.73251	0.00628534	0.156044	chr19	27216484	27254231	+	37748	308.737	299.937	357.755	2110.68	1748.48	1684.81	4128.14	3125.22	3152.93	537.766	423.396	348.064	1701.08	1836.01	1677.04	3609.84	3564.64	3155.53
ENSMUSG00000025326	Ube3a	11835.5	-0.637152	0.23328	-2.73127	0.00630904	0.156307	chr7	59228750	59311536	+	82787	506.857	925.776	837.405	9086.97	7449.45	8357.58	32468.4	23632.5	22205.6	1646.65	1012.17	870.539	7872.45	10458.9	8476.07	25190.1	23183.7	28858
ENSMUSG00000033454	Zbtb1	1851.68	-0.666638	0.244179	-2.73012	0.00633115	0.156528	chr12	76370266	76396950	+	26685	121.348	283.821	223.969	2885.71	2125.2	2450.89	2929.33	2703.64	2636.78	462.104	274.472	260.858	2552.45	2895.73	2485.28	2838.44	2250.03	2950.17
ENSMUSG00000019966	Kitl	949.614	-0.875974	0.32127	-2.72659	0.00639917	0.157303	chr10	100015630	100100416	+	84787	71.8185	109.231	97.1192	1470.26	2116.54	2008.85	917.923	780.705	758.856	314.036	107.364	88.7222	2193.11	1566.21	1832.8	904.497	911.472	843.536
ENSMUSG00000027006	Dnajc10	2795.02	-0.301285	0.110505	-2.72644	0.00640216	0.157303	chr2	80315466	80354043	+	38578	1873.06	2590.2	2256.53	2660.7	2580.72	2537.99	3162.57	3388.26	3503.25	3073.64	2468.51	2735.98	2784.86	2816.83	2969	2959.31	2984.42	2964.52
ENSMUSG00000028522	Mier1	2358.2	-0.576185	0.211301	-2.72684	0.00639432	0.157303	chr4	103114390	103165754	+	51365	553.91	955.322	695.69	4866.58	4482.49	4878.37	1069.66	1352.42	1504.53	1557.97	834.671	894.047	5073.58	5118.41	4992.19	1215.5	1239.6	1162.62
ENSMUSG00000020364	Zfp354a	293.181	-0.589557	0.216368	-2.72479	0.0064343	0.157442	chr11	51059257	51072799	+	13543	66.04	137.881	82.254	494.254	476.308	488.868	260.83	281.054	232.818	183.052	114.291	132.704	478.017	576.613	555.553	247.175	234.378	235.174
ENSMUSG00000055202	Zfp811	1909.47	-0.663042	0.24329	-2.72531	0.00642407	0.157442	chr17	32795676	32809931	-	14256	345.884	633.001	360.728	2861.67	2211.8	2187.73	2945.63	2346.92	2235.93	1046.24	554.138	520.958	2687.61	3054.49	2894.58	2558.67	2485.45	2438.97
ENSMUSG00000035967	Ints6l	1168.28	-0.549976	0.201942	-2.72343	0.00646079	0.157765	chrX	56454857	56507843	+	52987	122.999	200.555	166.49	3058.8	2184.09	2203.65	1107.28	953.661	1144.32	300.205	214.729	201.71	1944.21	2310.35	1961.74	1015.86	818.762	1119.56
ENSMUSG00000074093	Svip	2013.02	-0.422979	0.155387	-2.7221	0.00648676	0.158075	chr7	51997171	52006018	-	8848	860.996	1248.99	1126.78	3738.64	4140.41	4419.48	343.594	421.581	410.726	1777.64	1260.66	1299.74	4575.78	4336.28	5021.61	414.222	382.297	454.891
ENSMUSG00000020572	Nampt	2182.36	-0.37952	0.139465	-2.72126	0.00650344	0.158157	chr12	32819545	32853349	+	33805	792.48	1214.07	1084.17	2526.08	2340.84	2357.24	3304.27	2972.69	2961.84	1574.25	1232.09	1212.54	2306.85	2534.37	2308.75	2987.83	2713.58	2858.53
ENSMUSG00000022122	Ednrb	3044.62	-0.449314	0.165259	-2.71884	0.00655106	0.15899	chr14	103814625	103844402	-	29778	761.111	1081.56	1041.55	937.544	710.997	916.861	8810.55	5999.42	6517.81	1447.33	1249.41	1239.84	900.815	1106.47	993.418	7485.87	6558.43	7044.19
ENSMUSG00000020677	Ddx52	2920.14	-0.490614	0.180559	-2.7172	0.00658376	0.159458	chr11	83942062	83963088	+	21027	722.312	1221.24	1012.81	2693.4	2142.52	1959.22	5403.45	5367.65	5143.96	1710.92	1264.13	1177.65	2222.78	2667.81	2437.68	5721.69	4656.32	5036.93
ENSMUSG00000017144	Rnd3	4699.88	-0.436707	0.160773	-2.71629	0.00660181	0.159571	chr2	51130438	51149111	-	18674	2662.24	4306.56	3911.52	4112.69	3221.57	3659.01	5505.03	5623.48	6472.78	5448.44	4652.16	4624.17	3792.82	5094.06	4162.32	5553.28	5904.25	5891.5
ENSMUSG00000020290	Xpo1	13066.3	-0.64667	0.238331	-2.71332	0.0066612	0.159985	chr11	23256041	23298249	+	42209	866.775	1866.77	1516.25	11156.3	9545.2	9334.37	30784.3	24552.6	27396.8	3102.93	1685.79	1863.17	10018.6	10909.9	9859.76	24539.6	23479.5	32714.6
ENSMUSG00000025742	Prps2	1020.13	-0.354352	0.130668	-2.71186	0.00669074	0.159985	chrX	167346322	167382749	-	36428	663.702	809.382	813.621	649.069	512.68	473.883	1662.79	1586.63	1497.94	968.141	919.523	1033.58	608.236	699.338	628.242	1810.35	1436.48	1588.81
ENSMUSG00000026824	Kcnj3	445.703	-0.581021	0.214287	-2.71142	0.00669967	0.159985	chr2	55435970	55598145	+	162176	140.335	250.694	161.535	437.521	633.056	514.154	595.647	589.733	583.144	366.917	211.265	247.967	555.489	521.094	469.883	608.43	558.341	577.447
ENSMUSG00000042271	Nxt2	750.99	-0.479971	0.176897	-2.71328	0.00666204	0.159985	chrX	142226770	142239692	+	12923	415.226	671.501	505.416	1410.64	1263.51	1418.84	149.225	147.733	196.578	916.073	656.308	647.596	1598.06	1614.91	1456.38	169.763	135.419	144.638
ENSMUSG00000066324	Impad1	5515.54	-0.608688	0.224395	-2.71257	0.00667632	0.159985	chr4	4762484	4793355	-	30872	1740.15	3666.39	2693.57	7716.71	9391.05	11335.7	3775.77	4247.04	4870.51	5424.03	3113.56	3812.78	8362.83	8145.63	8736.54	3871.95	4151.1	4224.31
ENSMUSG00000090093	Gm14399	102.708	-1.19114	0.43892	-2.71381	0.00665152	0.159985	chr2	175129493	175142012	-	12520	3.302	4.47667	8.91911	199.048	193.987	159.21	66.4616	102.092	81.2667	10.5763	7.79257	18.1994	239.833	234.736	246.624	84.2024	105.21	82.8079
ENSMUSG00000044934	Zfp367	1042.1	-0.488519	0.180332	-2.70899	0.00674874	0.160834	chr13	64133018	64153202	-	20185	464.756	682.245	610.463	2004.9	1397.75	1859.01	541.725	574.119	679.785	1002.31	645.917	815.941	1778.55	2055.16	1932.32	569.045	517.716	626.028
ENSMUSG00000018425	Dhx40	3036.68	-0.438081	0.161848	-2.70675	0.00679453	0.160957	chr11	86768846	86807746	-	38901	908.875	1516.7	1261.56	1853.93	1763.2	1705.42	5709.43	6198.8	5905.02	2025.77	1452.88	1515.1	1657.4	2032.76	1867.42	6112.82	5275.08	5898.13
ENSMUSG00000034083	Ccdc174	1319.32	-0.333955	0.123324	-2.70796	0.00676988	0.160957	chr6	91878053	91899843	+	21791	619.125	868.474	781.908	1547.19	1522.45	1453.49	1722.99	1586.63	1447.43	1071.46	864.975	922.104	1617.02	1666.53	1645.89	1556.39	1497.94	1355.84
ENSMUSG00000037533	Rapgef6	2258.8	-0.58742	0.216975	-2.70731	0.00678299	0.160957	chr11	54522847	54699285	+	176439	121.348	255.17	196.22	2191.45	1863.66	1901.15	4736.33	4580.94	4245.64	388.883	234.643	235.834	1947.51	2284.05	2056.06	4826.7	3894.85	4697.97
ENSMUSG00000041828	Abca8a	110.527	-1.06544	0.39381	-2.70547	0.00682069	0.161256	chr11	110025634	110095978	-	70345	7.4295	16.116	21.8023	53.8487	41.5687	30.9054	316.006	264.239	160.337	41.4917	30.3044	21.991	48.6259	32.1423	49.3248	320.512	191.669	341.168
ENSMUSG00000029571	Tmem106b	1248.65	-0.618169	0.228772	-2.70212	0.00688981	0.162567	chr6	13069759	13089269	+	19511	328.549	556.003	470.731	1459.68	1841.15	1863.69	1721.73	1504.96	1529.79	1047.06	483.139	549.016	1398.61	1410.36	1444.26	1583.55	1717.73	1565.62
ENSMUSG00000021578	Ccdc127	3834.9	-0.274738	0.101903	-2.69608	0.00701618	0.16389	chr13	74350309	74365783	+	15475	2799.27	3308.26	3145.47	5832.97	6130.51	6652.16	1768.13	1915.73	2185.42	4091.41	3576.79	3524.62	5863.95	5955.09	6400.1	1880.97	2075.03	1922.25
ENSMUSG00000027620	Rbm39	20852.9	-0.443702	0.164553	-2.69641	0.00700916	0.16389	chr2	156147239	156180238	-	33000	2862.01	4774.82	4167.21	17086.4	16146.8	17138.5	49776	39034.1	36682	6437.73	4772.52	4842.56	16813.8	17287.7	17069.8	40722.7	38548.5	41188.6
ENSMUSG00000029276	Glmn	878.726	-0.58757	0.21797	-2.69564	0.00702529	0.16389	chr5	107548967	107597888	-	48922	139.509	239.054	168.472	767.344	671.161	737.047	1948.7	1653.89	1459.51	373.426	253.691	194.885	724.444	932.126	745.064	1738.37	1439.6	1630.76
ENSMUSG00000030350	Prmt8	1697.59	-0.410541	0.152169	-2.69794	0.00697708	0.16389	chr6	127689011	127769472	-	80462	1731.07	1500.58	1414.17	1975.09	1681.8	1726.96	865.255	851.569	944.451	2159.2	2226.08	1791.88	2784.86	2880.14	2155.58	1495.27	1363.56	1009.15
ENSMUSG00000046404	Yod1	1143.73	-0.630129	0.233672	-2.69664	0.00700438	0.16389	chr1	130717327	130724358	+	7032	259.207	574.805	395.414	2388.57	2424.84	2448.08	339.832	383.146	454.654	864.005	466.688	571.007	2548.33	2810.01	2577	315.08	365.63	400.79
ENSMUSG00000073176	Zfp449	445.72	-0.903503	0.335191	-2.69549	0.00702857	0.16389	chrX	56346400	56365674	+	19275	34.671	128.033	83.245	508.678	424.347	472.01	769.952	766.292	625.973	231.866	147.193	80.3808	500.27	551.289	540.842	810.788	587.509	759.624
ENSMUSG00000024423	Impact	981.732	-0.414275	0.153908	-2.6917	0.0071088	0.164478	chr18	12955852	12992950	+	37099	275.717	383.203	352.8	1310.64	933.563	1081.69	1374.38	1264.74	1493.55	517.426	387.031	442.094	1203.29	1380.17	1165.62	1377.12	1383.35	1344.8
ENSMUSG00000034780	B3galt1	1392.17	-0.731735	0.27185	-2.69169	0.00710912	0.164478	chr2	67565871	68122689	+	556819	199.771	554.212	306.223	2040.48	2897.68	2756.2	1192.55	1163.85	1288.19	827.394	425.994	506.551	2575.52	2187.62	2427.3	1177.48	1303.14	1228.87
ENSMUSG00000042042	Csgalnact2	583.261	-0.591899	0.219798	-2.69292	0.0070829	0.164478	chr6	118107452	118139140	-	31689	179.959	307.995	212.077	1238.52	1053.07	1241.84	186.845	207.788	209.756	498.714	270.142	285.883	1289	1319.78	1351.67	187.418	257.295	200.947
ENSMUSG00000044667	Plppr4	320.484	-0.895398	0.332647	-2.69173	0.00710818	0.164478	chr3	117319139	117360876	-	41738	36.322	66.2547	68.3798	286.552	143.758	184.496	911.653	539.287	434.887	151.323	96.1084	69.7645	201.097	282.462	200.76	791.774	702.094	601.737
ENSMUSG00000024228	Nudt12	232.788	-0.498636	0.185571	-2.68703	0.00720896	0.164733	chr17	58999618	59013372	-	13755	37.973	57.3014	60.4517	187.509	187.925	179.813	505.359	469.624	483.208	74.0343	77.0599	67.4895	144.229	149.997	181.723	454.965	398.964	472.557
ENSMUSG00000026610	Esrrg	462.795	-0.688926	0.256276	-2.68822	0.0071834	0.164733	chr1	187608791	188214885	+	606095	134.556	230.101	210.095	496.177	349.87	451.406	692.204	509.26	688.571	449.901	226.85	248.725	424.446	650.638	462.96	746.957	726.052	631.548
ENSMUSG00000029238	Clock	1992.75	-0.482836	0.179773	-2.6858	0.00723562	0.164733	chr5	76209868	76304792	-	94925	278.193	272.182	305.232	5109.86	4111.83	4533.73	963.066	1061.76	1250.85	546.715	338.544	310.148	4088.7	5095.04	4548.26	964.253	1031.27	1059.94
ENSMUSG00000036202	Rif1	5355.81	-0.55284	0.205802	-2.68628	0.0072253	0.164733	chr2	52072832	52122383	+	49552	157.67	136.986	215.05	5617.57	4406.28	5055.38	10811.9	10132.4	11810	344.137	183.558	218.393	4809.02	5486.59	4816.52	10141	9399.1	12663
ENSMUSG00000049122	Frmd3	314.793	-0.66009	0.24539	-2.68996	0.00714611	0.164733	chr4	74013442	74202214	+	188773	127.952	108.335	109.011	366.363	220.833	240.688	718.538	426.385	393.155	212.34	186.156	147.87	273.624	352.591	295.083	516.079	558.341	412.935
ENSMUSG00000052504	Epha3	7771.04	-0.622359	0.231758	-2.68538	0.00724481	0.164733	chr16	63543534	63864175	-	320642	737.997	1480.88	1290.3	4772.34	4296.29	4252.77	20526.6	15336.7	16303.9	2600.15	1355.04	1445.34	4523.03	5090.17	4518.84	17625.5	17148.2	16574.8
ENSMUSG00000055022	Cntn1	991.442	-0.631184	0.234672	-2.68965	0.00715274	0.164733	chr15	92051165	92341967	+	290803	96.5835	153.102	106.038	276.936	217.369	213.528	3254.11	1858.08	2069.01	234.306	175.766	141.046	260.437	224.996	221.529	3137.22	2431.29	2774.62
ENSMUSG00000066232	Ipo7	18302.5	-0.695091	0.258776	-2.68607	0.0072298	0.164733	chr7	110018274	110056609	+	38336	668.655	1570.42	1080.2	11793.8	10434.6	11550.2	45089.8	40534.2	41392.2	2685.57	1318.68	1368.75	10320.2	13052.7	12467.9	42605.1	35090.1	46422.1
ENSMUSG00000078861	Zfp931	318.876	-0.42957	0.15988	-2.68682	0.00721348	0.164733	chr2	178067695	178078476	-	10782	160.147	153.997	149.643	632.722	666.831	591.886	67.7156	69.6629	70.2847	237.561	227.716	160.762	806.036	782.129	745.064	59.7565	92.7097	65.1422
ENSMUSG00000022201	Zfr	10450.9	-0.497873	0.185591	-2.68263	0.00730456	0.164918	chr15	12117831	12185683	+	67853	1428.11	2549.02	2056.35	6792.63	4784.73	5181.81	24431.5	21964.2	21839.9	3336.42	2595.79	2586.59	5669.45	7064.48	5862.72	24459.4	20446.1	25066.5
ENSMUSG00000022789	Dnm1l	8255.09	-0.614587	0.229114	-2.68245	0.00730843	0.164918	chr16	16312230	16358959	-	46730	383.032	722.535	668.933	5908.93	4595.93	4949.55	21800.7	17854.1	16330.2	1285.43	738.562	691.578	4830.45	5736.91	4882.29	19600.1	17411.7	20200.7
ENSMUSG00000028412	Slc44a1	1489.33	-0.349854	0.130339	-2.68418	0.0072707	0.164918	chr4	53440413	53622478	+	182066	837.882	1137.07	913.713	1901.05	1728.56	1735.39	1580.03	1547	1601.17	1431.06	1019.96	1229.22	1893.11	1741.53	1932.32	1637.87	1422.94	1518.14
ENSMUSG00000045205	Dpy19l4	1809.78	-0.663747	0.247325	-2.68371	0.00728111	0.164918	chr4	11261315	11322137	-	60823	152.717	311.576	275.501	2131.83	1977.98	2049.12	3378.26	3197.29	2903.64	602.851	285.728	282.091	2150.25	2235.35	1998.09	2918.56	2775.04	2950.17
ENSMUSG00000022139	Mbnl2	709.928	-0.80108	0.298891	-2.68018	0.00735833	0.165176	chr14	120275669	120431697	+	156029	77.597	187.125	106.038	1654.89	1279.1	1248.39	476.517	605.347	527.136	331.12	118.62	195.644	1372.24	1498.02	1560.22	459.039	466.673	614.986
ENSMUSG00000032502	Stac	218.368	0.528168	0.19701	2.68092	0.00734211	0.165176	chr9	111561437	111690348	-	128912	292.227	212.194	318.115	344.247	285.785	449.533	105.335	86.4781	137.275	174.916	188.753	206.26	274.448	298.047	271.719	103.216	93.7514	88.3284
ENSMUSG00000033319	Fem1c	3680.39	-0.500203	0.186641	-2.68003	0.00736154	0.165176	chr18	46501746	46525971	-	24226	684.339	1330.47	1153.54	4468.48	4303.22	4286.49	5866.18	5401.28	4967.15	1878.52	1250.27	1350.55	4315.34	4432.71	4652.1	5513.9	5147.99	5244.5
ENSMUSG00000039456	Morc3	2478.52	-0.573704	0.214209	-2.67824	0.00740097	0.165748	chr16	93832121	93876073	+	43953	216.281	438.714	352.8	2258.76	1840.28	1802.82	5541.39	4890.82	4527.87	661.427	434.652	402.662	2141.19	2218.79	2022.32	5425.62	4271.94	5165
ENSMUSG00000020393	Kremen1	1086.24	0.293369	0.109584	2.67712	0.00742589	0.165994	chr11	5191552	5261558	-	70007	1188.72	1129.91	1137.68	1516.42	1467.89	1513.43	604.424	760.287	811.569	973.022	911.731	935.754	1428.28	1469.78	1529.93	791.774	617.717	764.041
ENSMUSG00000034723	Tmx4	3314.02	-0.367441	0.137404	-2.67417	0.00749147	0.167146	chr2	134594185	134644145	-	49961	2003.49	3084.43	2515.19	2515.5	2123.47	2204.59	5437.31	4550.91	4610.24	3581.31	3021.79	3203.86	1999.43	2255.8	2158.17	4866.08	4972.99	4547.81
ENSMUSG00000003198	Zfp959	334.838	-0.801887	0.300229	-2.67092	0.00756437	0.168073	chr17	55892093	55898928	+	6836	34.671	65.3594	37.6585	734.65	657.304	606.87	179.321	249.826	289.925	130.17	46.7554	62.9397	752.465	824.011	677.566	207.79	230.212	239.591
ENSMUSG00000035133	Arhgap5	5763.15	-0.523527	0.196092	-2.6698	0.00758955	0.168073	chr12	52503972	52571975	+	68004	226.187	231.892	309.196	7050.33	5379.68	6148.31	11639.6	9775.63	10015.6	518.24	301.313	282.091	6682.35	7949.86	6817.2	10271.3	9374.1	10763.9
ENSMUSG00000053641	Dennd4a	1713.16	-0.523693	0.19611	-2.6704	0.00757598	0.168073	chr9	64811340	64919667	+	108328	119.697	216.671	241.807	1740.47	1410.74	1502.19	3640.34	3229.72	3372.57	339.256	253.691	235.834	1481.03	1658.74	1426.96	3581.32	2988.59	3397.33
ENSMUSG00000056260	Lrif1	604.95	-0.673262	0.252125	-2.67035	0.00757722	0.168073	chr3	106684987	106736577	+	51591	63.5635	93.1148	124.868	814.462	883.334	812.906	821.365	826.346	643.545	225.357	106.498	115.263	1020.32	999.332	994.283	767.328	654.176	923.032
ENSMUSG00000000708	Kat2b	1378.77	-0.429953	0.161388	-2.66409	0.00771961	0.168443	chr17	53566861	53672720	+	105860	517.588	672.396	563.886	2949.18	2403.19	2573.58	588.123	852.77	879.657	942.92	682.283	737.077	2479.92	2938.58	2725.84	738.808	777.095	794.956
ENSMUSG00000025531	Chm	1534.92	-0.733038	0.274791	-2.66762	0.00763907	0.168443	chrX	113040593	113185517	-	144925	33.02	48.348	56.4877	1396.22	1007.17	985.227	3792.07	3228.52	3032.13	124.475	51.9505	51.565	1308.78	1566.21	1311	3340.93	2965.67	3328.88
ENSMUSG00000026484	Rnf2	3688.89	-0.391092	0.146624	-2.66731	0.00764611	0.168443	chr1	151458004	151500955	-	42952	2094.29	3387.94	3181.15	3184.77	2916.73	3165.46	4885.56	4558.12	4483.95	4359.89	3401.89	3596.66	3084.04	3558.05	3276.2	4321.48	4393.81	4550.02
ENSMUSG00000027763	Mbnl1	1398.35	-0.615568	0.230806	-2.66703	0.00765241	0.168443	chr3	60472830	60629750	+	156921	226.187	405.586	330.007	3194.38	2367.68	2897.62	813.841	902.015	965.317	728.139	384.433	360.197	2868.93	3270.72	2997.56	760.538	826.054	871.139
ENSMUSG00000030469	Zfp719	960.241	-0.52122	0.195631	-2.66429	0.00771502	0.168443	chr7	43579610	43593235	+	13626	220.408	401.11	315.142	1203.9	1000.25	1018.94	1435.82	1389.66	1368.36	602.851	367.982	372.33	1151.36	1167.84	1221.87	1438.23	1264.6	1343.7
ENSMUSG00000033900	Map9	4072.58	-0.600472	0.2253	-2.66522	0.00769389	0.168443	chr3	82358044	82395268	+	37225	307.911	410.958	445.955	1893.36	1337.13	1528.41	12794.5	9589.46	8257.36	811.936	557.602	395.837	1524.71	1933.41	1668.39	10272.7	10558.5	9018.33
ENSMUSG00000046785	Epm2aip1	8511.7	-0.624261	0.234245	-2.66499	0.00769895	0.168443	chr9	111271929	111279093	+	7165	825.5	1830.96	1331.92	6599.35	5571.07	5183.68	21959.9	16202.6	15431.9	2711.61	1592.28	1842.69	4811.49	6008.66	5269.1	19044.7	17115.9	19877.2
ENSMUSG00000097392	Thoc2l	2849.38	-0.528169	0.198171	-2.66521	0.007694	0.168443	chr5	104508350	104554207	+	45858	125.476	123.556	153.607	5602.19	3852.89	4346.43	3679.21	3647.69	3550.48	253.832	156.717	169.103	4593.09	5796.32	4659.03	3475.39	2949	4154.75
ENSMUSG00000025016	Tm9sf3	5460.75	-0.398951	0.149924	-2.66102	0.00779034	0.169675	chr19	41210844	41263997	-	53154	2683.7	4304.77	3500.25	5157.94	4402.81	4954.23	7421.13	7276.17	8112.4	5290.6	3861.65	4675.73	4564.24	5376.53	4834.69	7007.81	7463.65	7405.23
ENSMUSG00000014956	Ppp1cb	9601.56	-0.411958	0.154922	-2.65913	0.00783421	0.16981	chr5	32458843	32517433	+	58591	5860.22	9589.92	8532.61	8641.75	8558.81	9882.24	10645.1	9415.3	9904.66	12284	9101.72	10520.8	9795.23	10935.2	9810.44	9021.88	9645.97	10682.2
ENSMUSG00000024502	Jakmip2	2270.61	-0.734498	0.276428	-2.6571	0.00788149	0.16981	chr18	43531407	43687773	-	156367	203.073	475.422	332.98	1988.56	1866.26	2074.41	4870.51	3974.39	3969.99	887.598	451.969	342.756	1839.54	2102.88	1785.21	4617.55	4844.86	4243.08
ENSMUSG00000025626	Phf6	6033.63	-0.646729	0.243233	-2.65889	0.00783993	0.16981	chrX	52912266	52956943	+	44678	1146.62	2788.97	2286.26	3889.61	3843.37	4601.16	13832.8	10364.2	9234.76	4293.99	2576.74	2868.68	4024.41	4571.02	4354.42	11558.8	11012.7	11356.8
ENSMUSG00000039531	Zup1	629.92	-0.517197	0.194642	-2.65716	0.00788009	0.16981	chr10	33919142	33951269	-	32128	141.16	295.46	231.897	961.584	852.157	809.16	707.252	677.412	712.731	389.697	265.813	299.532	999.716	1082.12	1034.95	601.64	609.384	666.879
ENSMUSG00000052144	Ppp4r2	3080.01	-0.474927	0.178719	-2.65739	0.00787479	0.16981	chr6	100833622	100869934	+	36313	1010.41	1916.91	1518.23	4453.09	4679.94	4755.69	2803.93	3066.37	3275.93	2530.18	1716.1	1930.66	4203.26	4628.49	4447.88	2676.82	2950.04	2876.19
ENSMUSG00000116673	A630089N07Rik	924.176	-0.529981	0.19946	-2.65707	0.00788221	0.16981	chr16	98001310	98082450	-	81141	49.53	43.8714	70.3618	1866.43	1803.04	1940.49	684.68	817.939	941.157	96.0005	78.7915	60.6647	1745.59	2029.83	2100.2	711.646	763.553	831.391
ENSMUSG00000027306	Nusap1	5422.54	-0.414345	0.15606	-2.65504	0.00792998	0.170432	chr2	119618298	119651244	+	32947	1840.86	2848.95	2692.58	3643.44	2656.93	3011.87	11450.2	10602	10443.9	3739.14	3057.29	3040.06	3001.62	3754.8	3336.78	9785.13	9414.72	9285.52
ENSMUSG00000058503	Fam133b	1595.48	-0.352045	0.132616	-2.65462	0.00793974	0.170432	chr5	3543833	3570238	+	26406	1240.73	1576.68	1477.6	2352.03	2139.92	1928.31	817.603	915.227	1099.3	2055.06	1757.66	1668.28	2163.44	2433.07	2403.93	813.504	950.014	926.344
ENSMUSG00000004127	Trmt10a	525.825	-0.263507	0.0993061	-2.65348	0.00796665	0.170702	chr3	138143448	138159821	+	16374	449.072	505.864	487.578	692.34	671.161	664.935	388.738	366.331	420.61	619.935	545.48	564.94	606.588	711.026	683.624	361.255	368.755	356.626
ENSMUSG00000095253	Zfp799	3052.18	-0.400227	0.150899	-2.65228	0.00799504	0.171002	chr17	32815449	32830261	-	14813	1032.7	1477.3	1346.79	4594.45	3359.27	3392.1	3610.24	3612.86	3842.6	1996.49	1547.26	1544.68	3957.65	4531.09	4164.91	3738.86	3406.3	3783.77
ENSMUSG00000017485	Top2b	46415	-0.548493	0.206949	-2.65038	0.00804007	0.171656	chr14	16365179	16435462	+	70284	1083.06	1655.47	1564.81	6124.33	5981.56	6767.35	149482	121451	115152	2882.46	1685.79	1724.4	6026.32	7753.11	6461.54	142475	106052	151149
ENSMUSG00000021893	Capn7	3301.56	-0.592446	0.223678	-2.64866	0.00808126	0.172226	chr14	31336638	31371986	+	35349	443.293	981.286	674.879	2988.6	2349.5	2671.91	7155.28	6125.53	5475.62	1365.16	816.488	982.769	2400.8	2810.99	2469.7	6924.97	5946.96	6844.35
ENSMUSG00000022322	Shcbp1	2260.51	-0.558925	0.211277	-2.64547	0.00815783	0.172234	chr8	4735976	4779567	-	43592	283.972	583.758	452.892	945.237	610.54	682.729	5911.32	5437.31	5588.73	768.818	542.017	633.188	708.784	885.373	812.561	5553.28	4726.11	5562.48
ENSMUSG00000024056	Ndc80	2766.91	-0.593761	0.224424	-2.64571	0.00815189	0.172234	chr17	71496100	71526857	-	30758	189.865	405.586	311.178	1004.86	762.958	732.365	7417.37	6853.39	7229.44	597.969	412.14	357.164	858.783	1056.8	892.172	7507.6	5975.09	7239.62
ENSMUSG00000024287	Thoc1	3052.03	-0.47569	0.179929	-2.64377	0.00819891	0.172234	chr18	9957906	9995489	+	37584	537.4	977.705	861.189	2249.14	2113.94	1995.74	6888.18	5918.95	5567.87	1349.7	979.266	973.669	2190.64	2464.24	2430.76	6300.24	5329.24	5808.7
ENSMUSG00000024811	Tnks2	8094.23	-0.453463	0.17175	-2.64025	0.00828438	0.172234	chr19	36834232	36893477	+	59246	2884.3	4778.4	3763.86	8200.39	7059.74	7844.36	11840.2	11719	14721.4	6293.73	4391.55	4960.1	6521.64	7966.41	7359.77	10824.1	13083.5	11483.8
ENSMUSG00000025199	Chuk	2289.01	-0.47846	0.181144	-2.64132	0.00825829	0.172234	chr19	44073335	44107480	-	34146	785.05	1192.59	1057.41	5343.52	3727.32	4057.04	1241.45	1488.14	1791.16	1683.26	1213.91	1330.07	3874.41	4330.44	3803.2	1326.87	1389.6	1566.73
ENSMUSG00000025758	Plk4	2392.99	-0.635803	0.240426	-2.64448	0.00818165	0.172234	chr3	40800019	40816883	+	16865	425.132	903.392	670.915	5516.61	4291.1	5091.9	1000.69	1449.71	1727.47	1370.85	816.488	918.313	4637.59	5256.72	5153.14	1138.09	1389.6	1316.09
ENSMUSG00000031197	Vbp1	2885.53	-0.433335	0.16407	-2.64116	0.00826233	0.172234	chrX	75514299	75534942	+	20644	2195.83	3175.75	2982.95	3432.85	4885.18	4497.21	1156.18	1071.37	1165.19	4461.58	3553.41	3265.28	4663.97	4159.99	4017.8	926.226	1139.6	1189.12
ENSMUSG00000033910	Gucy1a1	2236.97	-0.473264	0.179243	-2.64035	0.00828199	0.172234	chr3	82092427	82145789	-	53363	690.943	981.286	746.232	828.885	601.014	624.664	5987.82	4613.37	3787.69	1215.46	1090.09	1051.77	728.564	881.477	706.123	5850.71	4776.11	5103.17
ENSMUSG00000035295	Wdr38	120.727	0.644389	0.243589	2.6454	0.00815953	0.172234	chr2	38997476	39006168	+	8693	364.045	274.868	195.229	93.2736	158.481	139.543	7.52396	4.80434	4.3928	188.747	162.778	182.753	138.46	129.543	114.226	2.71621	7.29177	4.41642
ENSMUSG00000038010	Ccdc138	644.618	-0.447653	0.169338	-2.64354	0.00820444	0.172234	chr10	58497948	58576244	+	78297	160.147	256.961	269.555	870.233	897.19	990.847	816.349	841.961	792.9	368.544	314.3	251.759	896.695	946.736	869.673	738.808	627.092	693.378
ENSMUSG00000040022	Rab11fip2	1698.21	-0.614919	0.232454	-2.64534	0.00816094	0.172234	chr19	59902884	59943654	-	40771	286.448	504.073	357.755	2497.23	2438.69	2143.71	2125.52	2339.71	2018.49	890.039	432.055	436.028	2719.75	2280.15	2230	2432.36	2201.07	2234.71
ENSMUSG00000052748	Swt1	888.24	-0.433628	0.164091	-2.64261	0.00822694	0.172234	chr1	151367699	151428455	-	60757	152.717	171.009	189.283	1096.21	995.05	817.589	1724.24	1339.21	1322.23	270.917	221.655	199.435	965.101	1120.11	1039.28	1487.12	1310.44	1566.73
ENSMUSG00000062991	Nrg1	1797.67	-0.322343	0.122006	-2.64202	0.00824123	0.172234	chr8	31814551	32884797	-	1070247	709.93	761.929	758.124	2745.32	2383.27	2317.91	1873.47	2004.61	2205.18	1081.23	797.44	908.455	2535.14	2709.69	2532	2167.53	1782.32	2084.55
ENSMUSG00000069495	Epc2	4660.83	-0.629221	0.238207	-2.64149	0.00825414	0.172234	chr2	49451486	49551948	+	100463	532.447	1224.82	829.477	9575.45	8112.82	8099.09	3552.56	3946.77	4375.22	1887.47	1050.27	1062.39	8565.58	9991.38	9247.96	3722.56	4140.69	3978.09
ENSMUSG00000020108	Ddit4	2951.21	0.246908	0.0935951	2.63804	0.00833861	0.172457	chr10	59949669	59951834	-	2166	5799.14	5708.65	5669.58	1377.95	1715.57	1466.6	1987.58	2050.25	2185.42	4815.48	4867.76	4792.51	1728.28	1474.65	1405.32	1951.59	2110.45	2014.99
ENSMUSG00000047496	Rnf152	1189.39	-0.604654	0.229127	-2.63895	0.00831638	0.172457	chr1	105276914	105356710	-	79797	212.979	386.784	313.16	1685.66	1839.41	2434.97	1588.81	1149.44	1472.68	637.834	400.019	349.581	1731.58	1566.21	1478.88	1378.47	1542.73	1239.91
ENSMUSG00000066829	Zfp810	958.908	-0.55494	0.210316	-2.6386	0.00832494	0.172457	chr9	22276748	22307648	-	30901	231.14	265.914	214.059	2201.07	2144.25	2213.95	332.308	339.907	505.172	506.85	273.606	264.65	2295.31	2175.93	2013.66	414.222	452.09	416.248
ENSMUSG00000011960	Ccnt1	5560.68	-0.427597	0.162253	-2.63537	0.00840446	0.173024	chr15	98538689	98570923	-	32235	1242.38	1985.85	1664.9	5129.09	3892.73	4020.51	11114.1	10259.7	9306.14	2525.3	2039.06	2015.59	4576.6	5381.4	4863.25	10365	8879.3	10831.3
ENSMUSG00000021265	Slc25a29	422.303	0.261362	0.0992044	2.63458	0.0084242	0.173024	chr12	108825873	108835883	-	10011	662.876	607.037	589.652	464.445	505.752	461.708	214.433	223.402	226.229	502.782	535.956	514.134	480.49	432.46	403.252	243.101	268.754	264.985
ENSMUSG00000025777	Gdap1	2045.37	-0.460573	0.174777	-2.6352	0.00840871	0.173024	chr1	17145362	17164271	+	18910	975.741	1781.72	1251.65	2558.77	2735.74	2717.8	1706.68	1927.74	2055.83	2248.69	1647.7	1619.75	2540.09	2615.21	2468.83	1876.9	2148.99	1938.81
ENSMUSG00000031425	Plp1	246.445	-0.630158	0.239169	-2.63478	0.0084193	0.173024	chrX	136822671	136839733	+	17063	34.671	46.5574	39.6405	684.648	593.219	545.059	100.319	63.6575	82.3649	68.3393	64.0722	54.5983	543.127	648.689	624.78	62.4728	113.543	66.2463
ENSMUSG00000035109	Shc4	104.27	0.521231	0.198012	2.63231	0.0084806	0.173882	chr2	125627447	125724148	-	96702	131.254	142.358	123.876	111.544	119.51	152.654	84.0175	63.6575	86.7577	87.0513	86.5841	103.13	123.625	134.413	88.2654	78.77	85.4179	73.975
ENSMUSG00000000804	Usp32	3164.07	-0.524903	0.199612	-2.62962	0.00854798	0.174446	chr11	84984442	85140161	-	155720	364.871	638.373	576.769	3584.78	2865.64	3258.18	5642.97	5157.46	5744.68	1032.41	658.039	581.623	3154.91	3776.23	3397.35	5494.89	5664.67	5359.33
ENSMUSG00000002881	Nab1	2724.49	-0.51017	0.194123	-2.62808	0.00858693	0.174446	chr1	52457294	52500679	-	43386	671.131	1250.78	1012.81	6155.1	5235.05	5631.34	1128.59	1154.24	1320.04	1854.92	1135.12	1188.27	5960.38	6063.2	5675.81	1212.79	1201.06	1190.23
ENSMUSG00000024968	Rcor2	9219.18	0.234576	0.0892807	2.6274	0.0086041	0.174446	chr19	7267325	7275225	+	7901	12229.8	12784.5	14047.6	5699.31	6683.89	6368.39	9012.45	9893.34	10306.6	10232.2	11193.6	11772	5024.13	5033.67	4961.03	10139.6	9720.98	10842.3
ENSMUSG00000027091	Zc3h15	3530.09	-0.506697	0.192871	-2.62713	0.00861083	0.174446	chr2	83644435	83664622	+	20188	1142.49	2095.98	1805.62	2505.89	2598.91	2946.32	6340.19	6101.51	5978.6	3173.71	2098.8	1892.74	2384.32	2761.31	2595.17	5739.34	5590.71	5789.93
ENSMUSG00000035293	G2e3	4200.16	-0.602056	0.22892	-2.62999	0.0085387	0.174446	chr12	51348061	51376986	+	28926	360.743	680.454	557.94	6367.61	5243.71	5422.5	6648.67	5856.49	5699.65	1189.43	635.527	601.339	5784.83	6719.68	6214.05	6115.54	5196.95	6307.75
ENSMUSG00000037007	Zfp113	2613.59	-0.462494	0.175922	-2.62897	0.00856434	0.174446	chr5	138139702	138155744	-	16043	652.145	1151.4	917.677	3887.68	3277	2978.16	2975.72	3143.24	2908.03	1533.57	1052.86	1161.73	3862.05	4309.99	3804.06	3237.72	2933.38	3258.21
ENSMUSG00000046947	Adck2	569.179	0.25854	0.0983912	2.62767	0.00859716	0.174446	chr6	39573873	39588769	+	14897	838.708	823.707	876.055	456.752	524.804	512.281	423.85	407.168	508.466	680.139	703.929	737.077	478.017	436.356	467.287	471.262	468.757	430.601
ENSMUSG00000004364	Cul3	7608.23	-0.666091	0.254014	-2.62226	0.00873482	0.174612	chr1	80264923	80340480	-	75558	706.628	1794.25	1336.88	7053.22	6422.36	7140.09	16621.7	13317.6	13008.2	2931.27	1559.38	1597.76	7138.12	7893.36	7095.84	13943.6	13403.3	13984.6
ENSMUSG00000020650	Bcap29	486.558	-0.508429	0.194289	-2.61687	0.0088741	0.174612	chr12	31590967	31634658	-	43692	178.308	317.844	247.753	687.532	572.435	683.665	517.899	481.635	519.448	441.765	309.105	306.357	638.73	798.687	617.858	533.735	425.006	480.286
ENSMUSG00000021713	Ppwd1	1224.67	-0.568782	0.217021	-2.62086	0.00877089	0.174612	chr13	104205124	104228843	-	23720	166.751	325.902	323.07	1124.09	869.478	813.843	2568.18	2411.78	2216.17	507.664	338.544	361.714	900.815	1177.58	1013.32	2482.61	2052.11	2390.39
ENSMUSG00000022811	Zfp148	6134.24	-0.57431	0.218845	-2.62427	0.00868349	0.174612	chr16	33380836	33504363	+	123528	598.487	1120.96	974.165	8573.48	7956.93	8573.91	9189.26	8580.55	8705.42	1964.76	1002.64	1041.92	8296.07	8919.97	8724.43	8770.63	8641.79	8780.95
ENSMUSG00000027582	Zgpat	732.897	0.258778	0.098923	2.61595	0.00889797	0.174612	chr2	181364928	181383628	+	18701	756.983	720.744	899.839	1040.43	1020.16	949.639	561.789	564.51	571.063	627.258	690.941	667.312	816.75	891.218	781.408	559.539	544.8	527.762
ENSMUSG00000027660	Skil	2870.3	-0.564416	0.215576	-2.61818	0.00884003	0.174612	chr3	31095058	31122577	+	27520	402.018	882.8	671.906	3271.31	3325.49	3162.65	5047.32	4247.04	4403.78	1287.06	729.904	875.089	3116.18	3328.19	3264.95	4427.42	4666.73	4555.54
ENSMUSG00000029686	Cul1	10799.7	-0.425987	0.162282	-2.62498	0.00866543	0.174612	chr6	47453398	47526139	+	72742	3087.37	5210.85	4562.62	7919.6	7507.47	8189	21843.3	19458.8	18185.1	7064.99	4952.61	5258.87	7583.99	7981.02	7485.25	20267	18958.6	18878
ENSMUSG00000032413	Rasa2	1156.85	-0.517614	0.19781	-2.61672	0.00887782	0.174612	chr9	96539300	96631617	-	92318	164.274	255.17	178.382	1900.09	1620.31	1612.7	1430.81	1446.11	1537.48	393.765	219.924	241.901	1710.15	2190.54	1740.21	1428.72	1413.56	1339.28
ENSMUSG00000032425	Zfp949	513.973	-0.337873	0.129116	-2.61682	0.00887542	0.174612	chr9	88548020	88571061	+	23042	175.006	264.124	204.148	672.147	670.295	738.921	648.314	649.787	634.759	293.696	261.484	257.067	580.214	620.443	626.511	634.234	665.635	654.734
ENSMUSG00000033166	Dis3	4085.33	-0.455188	0.17364	-2.62144	0.00875584	0.174612	chr14	99075206	99099770	-	24565	496.125	838.033	733.349	2326.07	2047.26	2080.97	10159.8	8752.31	9033.78	1181.29	792.245	859.164	2123.06	2387.29	2172.02	9971.19	8121.99	9459.97
ENSMUSG00000033813	Tcea1	1870.15	-0.349013	0.132993	-2.62429	0.0086831	0.174612	chr1	4857814	4897909	+	40096	1621.28	2197.15	2169.33	2225.1	2185.82	2425.61	1102.26	993.297	1092.71	2897.91	2444.27	2282.51	2165.09	2563.59	2263.75	884.125	1062.52	1086.44
ENSMUSG00000036745	Ttll7	691.328	-0.508049	0.193524	-2.62525	0.00865861	0.174612	chr3	146852367	146984009	+	131643	113.093	127.137	141.715	792.345	672.893	677.11	1299.14	1018.52	1117.97	251.391	143.73	147.112	658.51	782.129	642.953	1287.48	1394.81	1175.87
ENSMUSG00000039701	Usp53	258.577	-0.836566	0.319609	-2.61747	0.00885846	0.174612	chr3	122931493	122984510	-	53018	28.8925	36.7087	19.8202	427.905	350.736	380.23	334.816	335.103	323.969	90.3056	21.646	40.9487	421.974	457.784	439.596	311.006	308.338	324.607
ENSMUSG00000039735	Fnbp1l	24581.4	-0.626153	0.23929	-2.61671	0.00887809	0.174612	chr3	122538719	122619715	-	80997	1493.33	3380.78	2453.75	15030.5	12171	13556.2	68126.9	55281.1	50800.5	5253.18	3127.42	2928.59	11980.9	14828.3	12040.4	59690	54835.2	55487.9
ENSMUSG00000043885	Slc36a4	2988.71	-0.299798	0.114515	-2.61798	0.00884509	0.174612	chr9	15709738	15743361	+	33624	1264.67	1795.15	1654	4524.25	4212.29	4487.84	2788.88	2703.64	3114.49	2118.52	1806.14	1875.3	4388.69	4412.26	4408.08	2759.67	2819.83	2663.1
ENSMUSG00000044807	Zfp354c	5397.71	-0.610902	0.233379	-2.61764	0.00885389	0.174612	chr11	50811086	50827724	-	16639	539.051	1203.33	855.243	3508.82	3305.57	3607.51	13086.7	10352.2	10364.8	1855.74	1038.14	1072.25	3634.58	4115.18	3582.54	11868.5	10702.2	12466.4
ENSMUSG00000056268	Dennd1b	1011.97	-0.668859	0.255673	-2.61607	0.00889479	0.174612	chr1	138963435	139178960	+	215526	90.805	192.497	124.868	2068.37	1648.02	1831.85	791.269	1061.76	1232.18	317.29	155.851	175.169	1718.39	1993.79	1895.97	946.598	960.431	1010.26
ENSMUSG00000063047	Zfp780b	1222.68	-0.602789	0.229823	-2.62284	0.00872005	0.174612	chr7	27959135	27979171	-	20037	92.456	153.997	110.993	1438.53	1016.7	1195.95	2598.27	2127.12	2145.88	267.662	129.876	144.837	1248.61	1370.43	1363.79	2300.63	2159.41	2143.07
ENSMUSG00000079418	Atg4a	280.044	-0.322881	0.123333	-2.61796	0.00884564	0.174612	chrX	140956907	141164270	+	207364	248.475	313.367	252.708	331.746	374.984	351.198	190.607	184.967	191.087	331.934	324.69	361.714	391.48	344.799	371.234	169.763	162.502	143.534
ENSMUSG00000036403	Cep135	880.627	-0.527915	0.201873	-2.61509	0.00892047	0.174765	chr5	76588698	76646466	+	57769	75.1205	109.231	110.993	1318.33	1003.71	1131.33	1454.63	1382.45	1338.7	180.611	150.656	94.0304	1001.36	1221.41	1138.8	1378.47	1269.81	1491.65
ENSMUSG00000020273	Papolg	2556.33	-0.506515	0.193807	-2.6135	0.00896194	0.175001	chr11	23862646	23895253	-	32608	409.448	781.627	628.302	1452.95	1245.33	1165.04	6068.07	5416.89	5212.05	1051.12	747.221	784.85	1355.76	1639.26	1362.06	5731.2	4768.82	6194.03
ENSMUSG00000056536	Pign	303.55	-0.655247	0.250697	-2.6137	0.00895665	0.175001	chr1	105518422	105663677	-	145256	58.6105	130.719	117.93	275.013	381.046	333.404	407.548	355.521	474.422	195.255	116.889	169.861	285.986	333.111	383.349	411.505	492.716	541.011
ENSMUSG00000021832	Psmc6	5337.92	-0.423099	0.162025	-2.61132	0.00901932	0.175258	chr14	45329788	45349705	+	19918	2129.79	3433.61	3112.77	3971.34	3744.64	3778.89	9720.95	8671.83	8789.98	4826.06	3445.18	3360.07	3861.23	4774.59	4285.2	8056.27	8286.58	7833.63
ENSMUSG00000027379	Bub1	2457.55	-0.682584	0.261372	-2.61154	0.00901346	0.175258	chr2	127801122	127831865	-	30744	192.341	468.26	412.261	2975.14	2365.95	2569.83	4929.45	3878.3	4404.88	837.97	463.225	419.345	2426.35	2848.97	2718.92	3831.21	3931.31	4562.16
ENSMUSG00000039913	Pak7	2137.5	-0.455409	0.174378	-2.61162	0.00901146	0.175258	chr2	136081104	136387967	-	306864	685.99	1122.75	836.414	2015.48	2355.56	2209.27	3414.62	2917.44	3089.23	1571.8	1046.8	1007.79	2327.45	2230.48	2151.25	3199.69	3322.97	2970.04
ENSMUSG00000040537	Adam22	1947.32	-0.413244	0.158444	-2.60813	0.00910374	0.17661	chr5	8072352	8368160	-	295809	344.233	533.619	403.342	1513.53	1249.66	1250.26	4350.1	3700.54	3692.15	664.681	476.213	564.182	1321.14	1582.76	1348.21	4120.49	3992.77	3943.86
ENSMUSG00000007989	Fzd3	13105.5	-0.531631	0.204051	-2.60538	0.00917721	0.176778	chr14	65192449	65262463	-	70015	1555.24	2470.23	2391.31	24697.3	18812.4	23830	13380.1	12633	16842	4197.99	2462.45	2613.89	20667.7	25276.5	21276.3	13601.4	15569	13622.4
ENSMUSG00000019841	Rev3l	5827.94	-0.473501	0.181825	-2.60416	0.00921001	0.176778	chr10	39732118	39875211	+	143094	200.596	263.228	266.582	10687	8278.22	9583.49	7320.81	6765.71	6659.48	466.172	282.264	264.65	9959.24	11680.3	9665.06	7771.07	7434.48	7354.44
ENSMUSG00000024238	Zeb1	7513.2	-0.458674	0.176023	-2.60577	0.00916682	0.176778	chr18	5591860	5775467	+	183608	1338.14	2310.86	2038.51	6958.98	6424.96	5463.7	13609.6	13787.3	13292.6	3196.49	2425.22	2193.03	6609.83	8057.97	7272.37	14307.6	12185.6	13764.9
ENSMUSG00000025188	Hps1	511.513	0.349364	0.134174	2.60381	0.00921938	0.176778	chr19	42755105	42779978	-	24874	659.574	678.663	810.648	550.026	601.014	493.55	304.72	425.184	457.949	560.545	552.407	572.524	422.798	461.68	455.172	410.147	385.422	405.207
ENSMUSG00000027680	Fxr1	7086.65	-0.586186	0.225074	-2.60442	0.00920311	0.176778	chr3	34019943	34070322	+	50380	710.755	1636.67	1245.7	6974.37	5894.09	5726.87	14812.2	14138	12384.4	2334.93	1450.28	1607.62	6166.42	7330.39	6715.96	14014.3	11153.3	13263.6
ENSMUSG00000046567	4930430F08Rik	304.804	-0.547177	0.210057	-2.6049	0.00919006	0.176778	chr10	100572265	100590423	-	18159	164.274	254.275	189.283	300.976	271.928	228.513	413.818	443.2	450.262	399.46	238.106	250.242	218.404	305.839	247.489	369.404	329.171	411.831
ENSMUSG00000050029	Rap2c	2785.88	-0.468404	0.179848	-2.60445	0.00920213	0.176778	chrX	51003912	51018018	-	14107	1062.42	1706.51	1241.74	5094.47	4977.85	5540.5	1393.19	1374.04	1670.36	2420.35	1509.16	1618.99	5189.78	5747.62	5381.59	1254.89	1528.15	1434.23
ENSMUSG00000053205	Styx	373.162	-0.693055	0.266215	-2.60337	0.00923132	0.176778	chr14	45351093	45422820	+	71728	42.926	101.173	80.272	874.08	828.775	946.83	87.7795	92.4835	148.257	167.594	96.9742	97.0636	1012.9	932.126	935.44	77.4119	102.085	92.7448
ENSMUSG00000017776	Crk	6409.29	-0.409031	0.157231	-2.60147	0.00928254	0.176904	chr11	75679259	75706908	+	27650	3597.53	5431.99	4713.25	8383.09	9392.78	11174.7	4014.03	4436.81	5040.73	7235.02	5149.16	5861.73	9126.01	8823.54	9237.58	4273.95	4829.24	4646.07
ENSMUSG00000037369	Kdm6a	3623.8	-0.627928	0.241289	-2.60238	0.00925779	0.176904	chrX	18162575	18279936	+	117362	268.287	625.839	513.344	3384.78	2953.97	3114.89	7279.43	6820.96	7089.97	1031.6	548.943	592.998	3001.62	3500.59	3381.77	7221.04	6193.84	7704.44
ENSMUSG00000057113	Npm1	18784.4	-0.410879	0.157941	-2.60148	0.00928236	0.176904	chr11	33152287	33163206	-	10920	9006.2	14977.2	12950.5	17474.9	20640.6	19570.6	24731.2	22560	21287.5	19466.9	15107.2	14527.7	18364.9	22038.9	20269.9	21895.3	21879.5	21371.1
ENSMUSG00000041923	Nol4	2804.44	-0.489264	0.188163	-2.60021	0.00931664	0.17727	chr18	22693181	23041653	-	348473	1265.49	2039.57	1392.37	2935.72	3974.14	3705.84	3543.78	2830.96	2772.95	2772.62	1886.67	1934.45	3677.44	2896.7	3372.26	3053.02	3296.92	3129.03
ENSMUSG00000026098	Pms1	753.292	-0.594339	0.228667	-2.59915	0.00934558	0.177536	chr1	53189187	53297018	-	107832	45.4025	104.754	56.4877	443.29	377.582	429.866	1843.37	1780.01	1659.38	124.475	82.2549	104.647	445.875	445.122	421.424	1808.99	1381.27	2005.05
ENSMUSG00000026469	Xpr1	14640.5	-0.467218	0.17983	-2.5981	0.00937403	0.177793	chr1	155275701	155417415	-	141715	3846	6936.15	5856.88	10737	9048.11	9661.22	31130.4	24391.6	25664.9	9416.18	6694.68	6890	9425.18	11041.4	9746.4	28514.7	27849.4	26679.6
ENSMUSG00000005362	Crbn	1035.34	-0.448117	0.172808	-2.59315	0.00951009	0.177842	chr6	106780201	106800077	-	19877	501.904	735.069	663.978	1376.03	1033.15	1017.07	1137.37	1115.81	1177.27	1103.19	735.965	753.001	1238.72	1431.79	1208.02	1081.05	1118.77	1207.89
ENSMUSG00000022788	Fgd4	2372.56	-0.567787	0.219003	-2.59261	0.00952518	0.177842	chr16	16416917	16600549	-	183633	211.328	373.354	355.773	3893.45	3449.33	3973.69	3136.24	2852.58	2942.08	663.868	404.348	324.556	3407.11	4140.51	3444.95	2880.54	3264.63	2987.71
ENSMUSG00000024431	Nr3c1	519.176	-0.583734	0.22511	-2.5931	0.00951145	0.177842	chr18	39410545	39519421	-	108877	72.644	181.753	133.787	428.866	420.017	475.756	969.336	1031.73	949.942	235.12	159.315	185.786	382.414	524.016	475.941	890.916	893.763	934.073
ENSMUSG00000032932	Hspa13	2948.86	-0.60894	0.234512	-2.59662	0.0094145	0.177842	chr16	75745431	75767104	-	21674	400.367	904.288	755.151	1468.34	1040.08	1021.75	8752.87	6802.95	6077.43	1288.68	905.67	945.612	1321.14	1618.8	1302.35	6269.01	5799.04	6406.02
ENSMUSG00000035798	Zdhhc17	2711.77	-0.475613	0.183425	-2.59296	0.00951549	0.177842	chr10	110941780	111010140	-	68361	591.883	983.972	912.722	3528.05	2741.8	2697.2	4678.65	3934.75	3731.68	1440.01	976.669	1041.92	3066.73	3637.92	3409.47	4006.4	3753.18	3678.88
ENSMUSG00000046185	Zfp84	2283.17	-0.571293	0.220267	-2.59364	0.0094965	0.177842	chr7	29768552	29779821	+	11270	364.871	798.638	593.616	1835.66	1264.38	1325.19	4767.68	4482.45	4298.35	1110.51	719.514	779.542	1642.57	1877.89	1715.98	4749.29	4164.64	4606.33
ENSMUSG00000047414	Flrt2	4313	-0.56572	0.217801	-2.59741	0.00939286	0.177842	chr12	95692226	95785215	+	92990	488.696	881.009	653.077	5355.06	5605.71	5055.38	7495.11	6460.64	6315.74	1471.74	785.318	736.318	5615.88	5435.94	5647.25	6685.94	6530.3	6414.85
ENSMUSG00000048279	Sacs	4575.86	-0.55754	0.215053	-2.59257	0.0095262	0.177842	chr14	61138457	61240695	+	102239	75.1205	118.184	141.715	3734.79	3086.47	3491.38	10437	9231.54	9847.55	226.984	129.01	134.979	4244.46	4464.85	3966.75	9419.8	8265.75	11349.1
ENSMUSG00000053870	Fpgt	692.646	-0.51762	0.199551	-2.59392	0.00948875	0.177842	chr3	155084918	155093403	-	8486	141.986	299.937	190.274	946.198	803.661	903.749	1027.02	820.341	822.551	359.595	277.935	266.925	889.277	971.086	963.996	957.463	893.763	931.865
ENSMUSG00000062078	Qk	10914.1	-0.52623	0.202965	-2.59272	0.00952216	0.177842	chr17	10202601	10319854	-	117254	3174.05	5834.89	4560.64	15698.8	11374.2	13882.2	11667.1	13593.9	15191.4	8333.33	5343.11	5864.76	12960.9	16108.1	13722.7	11993.4	12776.2	14373.2
ENSMUSG00000030759	Far1	3964.86	-0.595242	0.229682	-2.59159	0.00955335	0.17807	chr7	113513834	113571511	+	57678	248.475	438.714	416.225	2699.17	1635.03	1960.15	10641.4	8485.66	8528.61	746.038	436.384	483.043	2352.17	2781.77	2287.98	9603.15	7870.95	9752.56
ENSMUSG00000007812	Zfp655	1415.58	-0.520679	0.201094	-2.58923	0.00961918	0.17823	chr5	145231715	145247302	+	15588	369.824	605.246	401.36	2210.68	2161.57	1903.02	1445.85	1572.22	1347.49	924.208	545.48	505.034	2406.57	2265.54	2429.03	1531.94	1471.9	1383.44
ENSMUSG00000021112	Mpp5	1438.71	-0.550438	0.212596	-2.58913	0.00962191	0.17823	chr12	78748907	78840714	+	91808	109.791	148.625	147.661	1299.1	1171.72	1313.95	3028.39	2637.58	2768.56	292.883	144.595	156.212	1284.88	1684.06	1417.44	2595.34	2616.7	3079.35
ENSMUSG00000034317	Trim59	4878.21	-0.487015	0.188028	-2.59012	0.0095943	0.17823	chr3	69035288	69044755	-	9468	1462.79	2751.36	2166.35	7350.35	6198.06	7498.78	5313.17	4725.07	4870.51	3777.38	2439.07	2724.61	7365.59	8209.92	7178.05	4518.41	4340.69	4917.68
ENSMUSG00000038774	Ascc3	2316.74	-0.466346	0.180066	-2.58986	0.0096014	0.17823	chr10	50592669	50851485	+	258817	141.16	192.497	186.31	1892.4	1955.46	1888.04	4681.15	4630.18	4557.53	304.273	190.485	222.185	1790.09	1972.37	2022.32	5240.92	3857.35	5976.52
ENSMUSG00000025766	D3Ertd751e	232.08	-0.685607	0.265046	-2.58674	0.00968874	0.179189	chr3	41742611	41803320	+	60710	28.067	24.174	32.7034	446.175	413.955	442.978	244.529	253.429	270.157	69.9665	32.902	33.3656	351.92	455.836	376.426	187.418	257.295	256.152
ENSMUSG00000036782	Klhl13	3240.24	-0.428135	0.16555	-2.58614	0.00970587	0.179227	chrX	23219271	23365082	-	145812	1047.56	1368.97	1151.56	696.187	542.991	578.774	9346.01	6859.4	6976.86	1671.06	1587.09	1542.4	607.412	943.814	655.067	7510.31	7277.19	7961.7
ENSMUSG00000020516	Rps6kb1	2807.53	-0.459411	0.177894	-2.5825	0.00980876	0.179732	chr11	86498871	86544805	-	45935	741.299	1035.01	1020.74	4952.16	4267.72	5020.73	2084.14	2469.43	3033.23	1671.06	1169.75	1004	4832.1	5147.63	4814.79	2354.95	2464.62	2452.22
ENSMUSG00000022255	Mtdh	4410.03	-0.446245	0.172738	-2.58336	0.00978441	0.179732	chr15	34082694	34145624	+	62931	1602.3	2462.17	2103.92	4297.32	3546.33	3950.27	7941.54	6698.45	6857.15	3710.66	2240.8	2451.61	3766.45	4048.95	3923.48	6586.8	6699.06	6493.24
ENSMUSG00000024143	Rhoq	1630.3	-0.36474	0.141227	-2.58265	0.00980453	0.179732	chr17	86963082	87000069	+	36988	605.917	767.301	765.061	3545.36	2860.44	3128	589.377	679.814	712.731	1081.23	817.354	853.098	3477.99	3960.32	3518.5	578.552	719.802	684.545
ENSMUSG00000091264	Smim13	3552.66	-0.375714	0.145459	-2.58295	0.00979588	0.179732	chr13	41249844	41276577	+	26734	1331.53	1972.42	1555.89	7209.96	7014.71	7725.42	1231.42	1220.3	1389.22	2574.93	1766.32	1963.26	7626.85	7843.69	7556.21	1316	1402.1	1247.64
ENSMUSG00000097565	Gm26965	289.322	-0.557314	0.215791	-2.58265	0.0098044	0.179732	chr13	67491152	67526151	-	35000	67.691	130.719	93.1551	564.45	432.141	386.786	292.18	230.608	250.389	164.34	128.144	135.737	468.127	571.743	492.382	290.634	228.128	280.443
ENSMUSG00000020387	Jade2	96.0187	0.580873	0.22537	2.57741	0.00995432	0.1805	chr11	51813455	51857653	-	44199	66.04	76.9987	101.083	130.775	136.83	110.51	73.9856	86.4781	77.9721	47.1867	64.0722	51.565	153.295	159.737	141.052	96.4253	59.3759	94.953
ENSMUSG00000020409	Slu7	3509.56	-0.399735	0.154972	-2.5794	0.00989723	0.1805	chr11	43433744	43447981	+	14238	998.029	1641.15	1430.03	1803.93	1531.11	1458.17	7794.82	7302.6	6412.38	1962.32	1617.39	1786.58	1622.79	1813.6	1765.31	8069.85	6750.1	7411.86
ENSMUSG00000021785	Ngly1	951.787	-0.372712	0.144491	-2.57949	0.00989474	0.1805	chr14	16249280	16311926	+	62647	571.246	879.218	673.888	928.89	915.376	988.973	989.4	1291.17	975.201	993.361	835.537	920.587	993.122	1055.82	1027.17	1052.53	1008.35	1032.34
ENSMUSG00000038388	Mpp6	2856.84	-0.372364	0.144444	-2.57792	0.00993979	0.1805	chr6	50110241	50198939	+	88699	1076.45	1537.29	1462.73	5234.86	4621.05	5464.64	1527.36	1873.69	2017.39	2081.1	1618.26	1575.77	5165.06	5339.51	5269.1	1840.23	1861.49	1857.1
ENSMUSG00000039037	St6galnac5	444.498	-0.497701	0.192995	-2.57883	0.00991364	0.1805	chr3	152817081	152982246	-	165166	394.589	302.623	273.519	645.223	427.811	396.151	402.532	333.902	371.191	527.189	456.298	389.013	670.873	689.598	564.206	361.255	441.673	353.314
ENSMUSG00000059173	Pde1a	296.919	-0.653974	0.253742	-2.57732	0.00995696	0.1805	chr2	79834453	80129458	-	295006	140.335	102.963	95.1371	287.514	171.471	194.798	637.028	390.353	386.566	239.188	148.059	146.354	253.02	222.074	231.048	623.369	591.675	483.598
ENSMUSG00000067928	Zfp760	1353.56	-0.560451	0.217403	-2.57794	0.00993912	0.1805	chr17	21707741	21725636	+	17896	75.1205	91.3241	94.1461	1677.96	1725.97	1800.01	2333.68	2074.27	2103.05	197.696	92.645	93.272	1811.52	1732.76	1825.02	2277.54	1931.28	2426.82
ENSMUSG00000030557	Mef2a	1677.71	-0.608506	0.236171	-2.57655	0.00997922	0.180535	chr7	67231163	67372858	-	141696	276.542	618.676	410.279	1952.98	1852.4	1804.69	2815.21	2470.63	2420.43	946.174	488.334	555.082	1896.41	2270.41	1986.84	2416.07	2568.79	2448.9
ENSMUSG00000075470	Alg10b	5712.6	-0.483165	0.187549	-2.5762	0.00998925	0.180535	chr15	90224311	90233471	+	9161	1624.58	3096.96	2353.65	8705.22	7148.08	8992.54	6160.87	5744.79	6645.2	4018.19	2643.41	3226.61	7638.39	8993.99	8090.13	5748.85	6110.51	5884.88
ENSMUSG00000046111	Cep295	3686.76	-0.45582	0.177028	-2.57486	0.0100282	0.180964	chr9	15316915	15357788	-	40874	200.596	220.252	295.322	5694.5	4499.81	5100.33	5506.28	5370.05	6178.47	430.375	290.057	260.1	4579.08	5615.16	4961.9	5637.49	5958.42	5563.59
ENSMUSG00000031596	Slc7a2	760.323	-0.549822	0.213627	-2.57375	0.0100602	0.180992	chr8	40862396	40922308	+	59913	84.201	151.311	98.1102	407.712	335.147	390.532	1948.7	1653.89	1659.38	165.967	135.071	186.544	304.942	455.836	347.004	1810.35	1468.77	2082.34
ENSMUSG00000045991	Onecut2	456.81	-0.758957	0.294857	-2.57398	0.0100536	0.180992	chr18	64340020	64400987	+	60968	16.51	42.976	37.6585	1278.91	794.135	870.034	80.2555	156.141	166.926	56.9495	47.6213	58.3898	1424.99	1376.27	1341.29	141.243	166.669	165.616
ENSMUSG00000040209	Zfp704	6178.38	-0.476383	0.18518	-2.57254	0.0100955	0.181354	chr3	9427020	9610085	-	183066	914.654	1339.42	1404.26	5989.71	4445.25	5883.27	12012	10258.5	12137.3	2243.81	1388.81	1455.2	5506.27	6157.68	5241.41	11561.5	11670	11601.9
ENSMUSG00000025609	Mkln1	6038.55	-0.42738	0.166181	-2.57178	0.0101178	0.181479	chr6	31398735	31516811	+	118077	709.93	1047.54	974.165	3914.61	2599.77	2944.44	15570.8	13472.6	12649.1	1319.6	1173.21	1179.17	3016.45	3716.82	2949.1	14330.7	12542.9	14583
ENSMUSG00000029787	Avl9	4892.18	-0.645195	0.251234	-2.56811	0.0102255	0.183136	chr6	56714899	56761912	+	47014	662.876	1697.55	1281.38	4977.16	4984.77	5382.23	8218.67	8072.49	8506.65	2749.03	1373.22	1571.98	4678.8	4980.1	4773.25	7896.01	7948.03	8305.08
ENSMUSG00000037315	Jade3	1576.78	-0.493224	0.192173	-2.56657	0.0102711	0.183676	chrX	20425688	20519939	+	94252	294.703	525.561	431.09	1677	1472.22	1429.14	3203.95	2617.16	2427.02	753.36	459.762	546.741	1506.58	1496.08	1514.36	2790.9	2439.62	2796.7
ENSMUSG00000090641	Zfp712	318.909	-0.809234	0.315681	-2.56345	0.0103636	0.185052	chr13	67038596	67061170	-	22575	13.208	33.1274	17.8382	466.368	342.075	363.373	494.073	504.456	435.985	61.0173	28.5728	22.7493	487.083	644.793	482.863	441.384	453.132	448.267
ENSMUSG00000028560	Usp1	5147.17	-0.590593	0.230712	-2.55987	0.0104711	0.186053	chr4	98923810	98935543	+	11734	1322.45	2827.47	2091.04	7604.2	6876.15	8945.71	4579.58	5568.23	6370.65	4302.12	2421.76	2673.04	6714.5	7727.78	7483.52	4791.39	5201.12	5148.44
ENSMUSG00000033411	Ctdspl2	2114.23	-0.52397	0.204649	-2.56033	0.0104572	0.186053	chr2	121956001	122013642	+	57642	600.138	1189	930.56	3153.99	2594.58	2834.87	2176.93	2219.6	2771.85	1678.38	1037.28	1193.58	2736.24	3164.55	2908.43	2139.01	2367.74	2359.47
ENSMUSG00000067424	Zfp563	1130.74	-0.573798	0.224184	-2.5595	0.0104823	0.186053	chr17	33089310	33110705	+	21396	230.314	444.086	262.618	1052.93	806.259	821.335	2146.84	1862.88	1897.69	629.698	369.714	395.079	1073.89	1318.81	1002.07	2096.91	1963.57	1978.56
ENSMUSG00000079509	Zfx	2543.9	-0.618921	0.241709	-2.5606	0.0104491	0.186053	chrX	94074631	94123702	-	49072	226.187	390.366	381.54	3276.12	2897.68	2546.42	4385.21	4435.61	4313.73	793.224	382.702	355.647	2845.85	3505.46	3209.57	4053.94	3916.72	3874.3
ENSMUSG00000026491	Ahctf1	6423.05	-0.563541	0.220268	-2.55843	0.0105146	0.186349	chr1	179744894	179803680	-	58787	335.153	653.594	553.976	4519.44	3551.52	4025.2	15975.9	13532.6	14230.5	1042.17	588.772	647.596	3678.26	4651.86	4008.29	14864.4	12707.5	16048.2
ENSMUSG00000031639	Tlr3	71.6363	-0.855382	0.334437	-2.55767	0.0105375	0.186476	chr8	45395665	45411080	-	15416	18.161	25.9647	16.8472	92.312	66.6831	51.509	140.447	112.902	85.6595	47.1867	25.1094	37.9155	77.4718	77.9207	122.014	100.5	94.7931	96.0571
ENSMUSG00000073563	Csnk1g3	3098.64	-0.46434	0.181921	-2.55243	0.0106975	0.189026	chr18	53862122	53955548	+	93427	1105.34	2003.76	1477.6	4854.08	4892.98	5504.91	2125.52	2398.57	2769.66	2636.76	1836.45	1854.07	4929.35	4837.9	5127.18	2278.9	2566.7	2575.88
ENSMUSG00000042589	Cux2	3615.17	0.250128	0.098045	2.55115	0.0107367	0.189438	chr5	121856366	122050102	-	193737	2659.76	3195.45	3152.41	2871.29	2995.54	2651.31	5335.74	5927.35	5364.7	2457.78	2761.17	2354.55	2610.14	2533.4	2461.05	5687.74	5052.16	5001.6
ENSMUSG00000022601	Zbtb11	1288.3	-0.638517	0.250801	-2.54591	0.0108992	0.190122	chr16	55973883	56008913	+	35031	100.711	221.148	172.436	1063.51	861.684	852.24	2813.96	2739.67	2483.03	378.307	185.29	204.744	1044.22	975.956	1018.51	2924	2220.87	2929.19
ENSMUSG00000024943	Smc5	5486.97	-0.647408	0.254254	-2.54631	0.010887	0.190122	chr19	23206451	23273897	-	67447	76.7715	126.242	155.589	5161.78	3546.33	4052.36	13229.6	11457.1	10960	277.425	130.742	151.662	3975.79	4501.87	4372.6	12963.1	9954.31	13672.1
ENSMUSG00000031285	Dcx	40560.1	-0.635973	0.249638	-2.54759	0.0108471	0.190122	chrX	143855842	143933311	-	77470	4018.53	8544.17	7316.64	35578.6	27186.8	30832.4	88795.2	77186.5	72495.4	15018.4	8387.4	7485.27	28133	38428.5	28666.3	86170.3	86607.5	79230.6
ENSMUSG00000043384	Gprasp1	1620.75	-0.363467	0.142658	-2.54782	0.0108397	0.190122	chrX	135742733	135803474	+	60742	444.119	615.99	559.922	3367.47	3322.03	3326.55	743.618	816.738	1010.34	826.581	619.942	636.221	3281.01	3302.86	3461.39	922.152	904.18	1012.46
ENSMUSG00000046949	Nqo2	241.153	-0.402121	0.157936	-2.5461	0.0108933	0.190122	chr13	33964687	33988443	+	23757	175.006	253.38	153.607	217.318	195.719	206.973	284.656	303.874	274.55	260.34	257.155	252.517	212.635	172.399	203.356	317.796	295.838	303.629
ENSMUSG00000048490	Nrip1	1607.74	-0.614538	0.24117	-2.54816	0.0108294	0.190122	chr16	76287400	76373827	-	86428	93.2815	221.148	174.418	1239.48	1450.57	1277.42	3741.91	3131.23	2962.94	353.087	193.083	200.952	1130.76	1293.48	1232.25	3560.95	3256.3	3426.04
ENSMUSG00000051278	Zgrf1	1053.11	-0.600185	0.235757	-2.54578	0.0109034	0.190122	chr3	127553489	127618023	+	64535	72.644	100.277	88.2001	1284.68	963.873	1036.74	1839.61	1968.58	1911.96	200.95	93.5108	100.855	1148.89	1311.99	1182.06	1985.55	1510.44	2155.21
ENSMUSG00000053600	Zfp472	474.782	-0.633464	0.248802	-2.54606	0.0108948	0.190122	chr17	32965814	32979233	+	13420	80.899	156.683	116.939	766.382	491.896	503.852	625.742	638.977	653.428	266.035	143.73	139.529	678.29	785.051	765.832	608.43	564.592	559.781
ENSMUSG00000006675	P4htm	237.243	0.38712	0.152241	2.54281	0.0109965	0.190323	chr9	108578862	108597667	-	18806	345.884	286.507	366.674	355.786	291.847	297.816	124.145	121.31	157.042	239.188	282.264	242.659	269.503	250.32	306.333	97.7834	108.335	126.972
ENSMUSG00000020439	Smtn	1708.77	0.298233	0.117256	2.54344	0.0109768	0.190323	chr11	3517523	3540612	-	23090	1144.97	1257.94	1322.01	1149.09	919.707	1062.96	3186.4	3005.11	2979.41	956.751	983.596	1087.42	783.784	902.906	866.212	3271.67	2585.45	3292.44
ENSMUSG00000031617	Tmem184c	2594.34	-0.989898	0.389387	-2.5422	0.0110158	0.190323	chr8	77595982	77610698	-	14717	174.18	601.665	341.899	6430.11	5883.7	5932.9	733.586	952.46	1011.44	1199.19	527.297	492.901	6367.52	6590.14	6782.59	861.038	916.68	898.741
ENSMUSG00000034647	Ankrd12	5542.01	-0.550814	0.216646	-2.54246	0.0110076	0.190323	chr17	65965698	66077089	-	111392	129.603	154.893	188.292	4219.43	2567.73	3197.31	15525.7	11546	11053.4	287.188	200.875	203.227	3116.18	4086.94	3347.16	14390.5	10973.1	14568.7
ENSMUSG00000050199	Lgr4	215.487	-0.51156	0.201211	-2.5424	0.0110094	0.190323	chr2	109917647	110014257	+	96611	120.523	144.149	97.1192	214.433	211.307	156.4	348.61	313.483	230.622	157.831	177.497	181.236	180.493	249.346	227.586	266.188	328.13	273.818
ENSMUSG00000056211	R3hdm1	6331.39	-0.351001	0.137999	-2.54351	0.0109746	0.190323	chr1	128103301	128237736	+	134436	1757.49	2549.02	2541.95	12465	10975.9	12200.1	3851.01	4135.34	4691.51	3369.78	2741.25	2621.48	11462.5	12490.7	12119.2	4548.29	4808.4	4636.14
ENSMUSG00000063884	Ptcd3	2992.99	-0.369738	0.145461	-2.54184	0.011027	0.190323	chr6	71880638	71908750	-	28113	1009.59	1416.42	1384.44	2747.25	2365.95	2182.11	5742.03	4973.69	4762.89	1897.23	1567.17	1457.47	2379.37	2751.57	2605.56	5319.69	4506.32	4805.07
ENSMUSG00000024404	Riok3	3395.16	-0.263911	0.103892	-2.54024	0.0110775	0.190918	chr18	12128741	12157387	+	28647	2337.82	2976.09	2571.68	4370.4	3837.31	3954.96	3428.42	3235.72	3320.95	3543.88	3054.69	2869.44	3673.32	3873.63	3882.81	3416.99	3558.39	3206.32
ENSMUSG00000020994	Pnn	8000.99	-0.533934	0.210644	-2.53477	0.0112521	0.191414	chr12	59066884	59073998	+	7115	352.488	648.222	715.511	5146.4	4613.25	4610.53	22366.2	16798.4	17727.1	1075.53	730.77	676.412	4378.8	4714.2	4565.57	19086.8	16489.8	19321.8
ENSMUSG00000028212	Ccne2	1072.61	-0.697469	0.275164	-2.53474	0.011253	0.191414	chr4	11191351	11204779	+	13429	138.684	385.889	314.151	994.278	862.55	766.08	2283.52	2107.9	1810.93	639.461	382.702	336.689	1027.74	1188.29	935.44	1808.99	1448.98	1874.77
ENSMUSG00000028576	Ift74	1841.75	-0.585248	0.230771	-2.53606	0.0112108	0.191414	chr4	94614491	94693229	+	78739	121.348	189.811	208.113	1114.48	963.007	1118.21	5067.38	4303.49	3480.19	375.866	212.997	188.819	1118.4	1337.31	1091.2	4487.17	3781.31	3992.44
ENSMUSG00000029267	Mtf2	4150.52	-0.60128	0.237063	-2.53638	0.0112006	0.191414	chr5	108065674	108109004	+	43331	483.743	1134.39	833.441	9227.36	7782.87	7910.85	2990.77	3143.24	3503.25	1749.98	985.327	982.769	7847.73	8760.23	8393	2896.83	3151.09	2932.5
ENSMUSG00000032224	Fam81a	449.811	-0.422596	0.166713	-2.53487	0.0112488	0.191414	chr9	70088511	70142560	-	54050	390.461	359.029	321.088	927.928	636.52	555.361	72.7316	76.8694	72.4811	497.901	437.25	500.484	952.738	1001.28	951.881	99.1415	119.793	123.66
ENSMUSG00000035248	Tut7	4146.29	-0.513808	0.202596	-2.53612	0.0112089	0.191414	chr13	59771561	59823147	-	51587	435.864	881.904	741.277	3054.95	2903.74	3166.4	8979.84	8335.53	7696.18	1281.36	831.207	825.799	2804.64	3007.74	2958.62	9673.77	7859.49	9194.99
ENSMUSG00000040586	Ofd1	915.544	-0.595987	0.234783	-2.53845	0.0111344	0.191414	chrX	166390033	166440704	-	50672	73.4695	99.3821	125.859	600.028	570.703	593.759	2238.38	1870.09	1631.92	226.171	103.035	120.571	585.983	564.925	636.03	2360.38	2017.74	2061.36
ENSMUSG00000041703	Zic5	523.591	-0.557863	0.21978	-2.53828	0.0111399	0.191414	chr14	122456795	122465677	-	8883	248.475	389.47	212.077	976.969	859.086	727.682	310.99	333.902	243.8	504.409	312.569	434.511	1070.59	923.36	992.553	335.452	239.587	309.149
ENSMUSG00000059708	Akap17b	424.714	-0.53033	0.209261	-2.5343	0.0112672	0.191414	chrX	36608314	36645395	-	37082	29.718	44.7667	41.6225	419.251	389.706	360.563	920.431	852.77	842.319	71.5936	57.1455	38.6738	367.579	430.512	417.097	745.599	752.094	863.41
ENSMUSG00000095362	Gm14325	605.934	-0.402338	0.158608	-2.53669	0.0111907	0.191414	chr2	177831791	177840336	-	8546	216.281	290.088	321.088	1289.48	1199.43	1176.28	129.161	139.326	117.507	453.968	329.02	308.632	1502.46	1521.4	1499.65	127.662	138.544	146.846
ENSMUSG00000011427	Zfp790	1385.72	-0.366948	0.144946	-2.53162	0.0113537	0.191516	chr7	29816114	29831005	+	14892	532.447	788.789	700.645	1258.71	1323.27	1514.37	2181.95	1920.53	1819.72	1009.63	748.087	847.79	1422.51	1338.29	1310.13	2110.49	2182.32	1933.29
ENSMUSG00000037818	Abhd18	394.268	-0.570716	0.225388	-2.53214	0.0113367	0.191516	chr3	40846970	40938138	+	91169	66.8655	153.102	89.1911	617.337	447.729	548.805	561.789	452.809	483.208	187.933	141.998	128.913	527.467	555.185	539.976	505.214	541.675	547.636
ENSMUSG00000064341	mt-Nd1	98695.3	-0.532177	0.21018	-2.532	0.0113413	0.191516	chrM	2751	3707	+	957	97351.2	119679	102195	156300	142876	138505	1784.43	908.02	1467.19	180816	149095	131724	148797	239569	161291	1245.38	1332.31	1579.97
ENSMUSG00000068130	Zfp442	164.924	-1.5447	0.60996	-2.53247	0.0113263	0.191516	chr2	150407141	150451486	-	44346	2.4765	0.895334	3.96405	224.049	200.915	195.734	280.894	257.032	262.47	4.88138	5.19505	10.6163	229.119	316.553	236.24	225.445	205.211	306.941
ENSMUSG00000074994	Qser1	10650.7	-0.439545	0.173554	-2.53261	0.0113216	0.191516	chr2	104754795	104816760	-	61966	781.748	1190.79	1221.92	14165.1	11991.7	13201.3	16422.3	17101	18564	1868.76	1264.99	1196.61	12772.1	15037.7	13159.3	16715.5	16447.1	18610.8
ENSMUSG00000044150	Bclaf3	1453.88	-0.742944	0.293779	-2.52893	0.0114412	0.192718	chrX	159526688	159593081	+	66394	61.9125	136.091	124.868	1836.63	1119.76	1542.46	3009.58	2701.24	2129.41	275.798	116.889	146.354	1546.96	1695.75	1343.02	2910.42	2252.12	3220.67
ENSMUSG00000027162	Lin7c	5867.43	-0.634889	0.25112	-2.52822	0.0114642	0.192831	chr2	109890853	109901003	+	10151	1766.57	4402.36	3231.69	7418.62	11804.6	11543.6	3891.14	4150.95	4568.51	6350.68	3960.36	4285.21	9800.18	8177.77	7743.99	3893.68	4428.19	4195.6
ENSMUSG00000021189	Atxn3	1233.24	-0.559902	0.221607	-2.52656	0.0115186	0.193473	chr12	101918901	101958246	-	39346	268.287	578.386	447.937	2329.92	1913.02	2014.47	840.175	1048.55	1066.35	843.665	522.102	541.433	2121.41	2575.28	2162.5	954.747	971.889	998.111
ENSMUSG00000021715	Cwc27	1254.11	-0.471009	0.186607	-2.52407	0.0116005	0.194301	chr13	104631140	104817142	-	186003	255.905	514.817	394.423	951.968	790.671	825.081	2796.4	2607.56	2288.65	636.207	481.408	495.934	804.388	871.737	889.576	2475.82	2214.62	2278.87
ENSMUSG00000070639	Lrrc8b	3329.37	-0.485617	0.192384	-2.52421	0.0115958	0.194301	chr5	105415775	105490074	+	74300	798.258	1394.93	1113.9	6709.93	5412.59	5591.07	2400.14	2497.06	2767.46	2032.28	1144.64	1452.16	6047.74	6604.75	6138.77	2679.54	2681.29	2462.15
ENSMUSG00000030465	Psd3	2624.74	-0.533768	0.211573	-2.52285	0.0116407	0.1947	chr8	67689082	68212027	-	522946	183.261	293.67	273.519	4294.43	3147.96	3794.81	3659.15	3718.56	4181.94	520.681	283.996	280.574	3441.72	4035.32	3438.89	3938.5	3854.22	3904.12
ENSMUSG00000023908	Pkmyt1	406.123	0.288303	0.114325	2.52178	0.0116763	0.195021	chr17	23726336	23736735	+	10400	649.668	579.281	665.96	275.975	272.794	295.943	359.896	333.902	409.628	450.714	560.199	540.675	241.481	241.554	244.893	366.688	413.548	407.415
ENSMUSG00000053390	Zfp952	1349.6	-0.363715	0.144261	-2.52124	0.0116942	0.195046	chr17	32993129	33005457	+	12329	553.085	839.824	705.6	1906.82	1572.68	1534.97	1528.62	1431.69	1470.49	1045.43	807.83	845.515	1796.69	2011.33	1951.36	1515.64	1352.1	1423.19
ENSMUSG00000054752	Fsd1l	7451.19	-0.610527	0.242208	-2.52067	0.0117133	0.19509	chr4	53631471	53707009	+	75539	383.857	667.919	744.25	5749.31	4273.78	4817.5	19508.4	15137.3	16425.8	1355.4	699.6	685.512	4916.99	5977.49	5128.04	16143.8	14815.8	16690.8
ENSMUSG00000000948	Gm38393	656.647	-0.735527	0.292565	-2.51406	0.011935	0.195228	chr7	59974149	60005064	-	30916	36.322	27.7554	34.6854	1946.25	1653.22	1614.57	95.3034	94.8857	115.311	88.6784	36.3653	39.4321	1770.31	2422.36	1550.7	73.3376	103.127	117.035
ENSMUSG00000013736	Trnt1	1423.35	-0.477058	0.189481	-2.51771	0.0118121	0.195228	chr6	106769120	106782474	+	13355	504.38	927.566	748.214	1193.33	1245.33	1352.35	2531.81	1993.8	1963.58	1278.92	895.28	859.164	1312.08	1214.59	1450.32	2071.11	2045.86	2032.66
ENSMUSG00000021597	Slf1	2362.65	-0.459359	0.182612	-2.5155	0.0118865	0.195228	chr13	77043088	77135473	-	92386	630.682	696.57	538.119	2477.04	2208.33	2012.6	4750.12	3363.04	3417.6	1095.06	708.258	762.101	3028.82	2769.11	2562.29	3996.9	3171.92	4339.13
ENSMUSG00000021706	Zfyve16	1441.92	-0.652121	0.259104	-2.51683	0.0118415	0.195228	chr13	92487108	92530868	-	43761	66.8655	156.683	128.832	1826.05	1544.97	1381.38	2630.88	2458.62	2416.04	271.73	122.084	158.487	1566.74	1676.27	1778.29	2686.33	2231.28	2853.01
ENSMUSG00000026153	Fam135a	3361.91	-0.570847	0.227058	-2.51411	0.0119334	0.195228	chr1	24011093	24100341	-	89249	272.415	446.772	424.153	4831	4304.95	5074.11	5037.29	4585.74	4838.66	872.14	395.689	429.203	4673.03	4978.16	4785.37	4791.39	4906.32	4868
ENSMUSG00000027665	Pik3ca	4632.28	-0.434723	0.172879	-2.5146	0.0119166	0.195228	chr3	32397671	32468486	+	70816	831.278	1331.36	1127.77	5177.17	4659.15	4984.2	7408.59	7744.6	8121.18	1966.38	1222.57	1257.28	4451.33	5197.31	4604.51	7637.97	7903.24	7755.23
ENSMUSG00000027858	Tspan2	421.97	-0.474017	0.188468	-2.51511	0.0118996	0.195228	chr3	102734529	102801513	+	66985	179.133	280.24	267.573	748.112	756.03	670.554	190.607	263.038	282.237	415.731	281.398	310.907	702.191	774.337	710.45	230.878	241.67	290.38
ENSMUSG00000027957	Slc35a3	83.0934	-0.667929	0.26514	-2.51916	0.0117636	0.195228	chr3	116669470	116712831	-	43362	37.1475	52.8247	40.6315	149.045	158.481	162.956	45.1437	19.2174	57.1063	83.797	60.6089	62.9397	159.889	148.049	158.358	24.4459	37.5005	37.5396
ENSMUSG00000029211	Gabra4	253.773	-0.786174	0.312467	-2.51603	0.0118687	0.195228	chr5	71569749	71658308	-	88560	119.697	204.136	78.2899	366.363	397.5	309.054	145.463	165.75	90.0523	344.137	142.864	207.018	548.896	431.486	546.899	146.675	163.544	160.095
ENSMUSG00000032712	Resf1	2815.12	-0.489828	0.194457	-2.51895	0.0117704	0.195228	chr6	149309414	149335663	+	26250	86.6775	105.649	133.787	2426.08	2566.86	2532.37	5808.49	5635.49	5786.41	214.781	109.962	131.188	2588.71	2648.33	2745.75	5743.42	4983.41	6424.79
ENSMUSG00000034595	Ppp1r18	3289.11	0.198462	0.0788807	2.51598	0.0118702	0.195228	chr17	35865593	35875596	+	10004	3656.96	3319	3387.28	2380.88	2169.36	2320.72	4633.5	4456.03	4129.23	2922.32	3135.21	2975.61	2118.11	2265.54	2095.87	4627.06	4083.39	4527.93
ENSMUSG00000037795	N4bp2	5604.18	-0.558188	0.221971	-2.51469	0.0119136	0.195228	chr5	65763521	65830108	+	66588	288.925	544.363	536.137	5088.7	4530.98	5203.35	12170	10480.7	10953.4	945.361	550.675	518.684	4513.97	5360.94	4974.01	11501.8	10028.3	12685.1
ENSMUSG00000052917	Senp7	2727.82	-0.526754	0.20917	-2.51831	0.0117921	0.195228	chr16	56048338	56190012	+	141675	364.045	637.478	575.778	2648.2	2113.07	2309.48	5961.48	4634.99	4460.88	1038.11	628.601	604.372	2352.17	2775.92	2615.94	5349.57	4920.91	5109.8
ENSMUSG00000025094	Slc18a2	689.242	-0.636915	0.253589	-2.5116	0.0120186	0.196326	chr19	59260896	59296012	+	35117	143.637	140.567	136.76	793.307	415.687	385.85	1875.97	1029.33	1210.22	222.103	230.314	202.469	477.193	649.664	453.442	1336.37	1408.35	1295.12
ENSMUSG00000040351	Ankib1	2936.39	-0.485704	0.19355	-2.50945	0.0120919	0.197253	chr5	3690000	3802925	-	112926	600.964	1101.26	1019.75	3058.8	2869.1	3217.91	4722.54	4171.37	4854.04	1686.52	1030.35	1092.72	2871.4	2960.99	2906.7	4785.96	5126.12	4778.57
ENSMUSG00000013663	Pten	5551.16	-0.576882	0.230046	-2.50769	0.0121524	0.197968	chr19	32757497	32826160	+	68664	833.755	1607.12	1141.65	11755.4	11687.7	11975.4	3008.33	3415.89	3610.88	2648.96	1280.58	1413.49	11521.9	12460.5	11423.4	3048.94	3615.68	3471.31
ENSMUSG00000024477	Pggt1b	1800.54	-0.464219	0.185218	-2.50635	0.0121986	0.198448	chr18	46235351	46280993	-	45643	229.489	361.715	289.375	3240.54	2307.93	2450.89	2035.23	2408.18	2542.33	503.596	360.19	350.339	2573.05	3298.97	2726.71	2179.76	2278.16	2273.35
ENSMUSG00000021072	Tmx1	1992.54	-0.287633	0.1148	-2.50551	0.0122276	0.198649	chr12	70453095	70468040	+	14946	1976.25	2667.2	2444.83	2022.21	1854.14	1877.74	1603.86	1382.45	1581.41	3015.88	2665.06	2968.78	1825.53	1987.95	1949.63	1201.92	1435.44	1405.53
ENSMUSG00000054693	Adam10	6817.08	-0.518429	0.20703	-2.50412	0.0122755	0.199155	chr9	70678997	70780229	+	101233	1021.97	2145.22	1747.15	2532.81	2409.25	2687.84	19235	15064	14044.9	2872.69	1906.58	2258.25	2488.99	3010.66	2892.85	15820.5	14564.8	16004
ENSMUSG00000018599	Mief2	399.735	0.30482	0.121817	2.50227	0.0123398	0.19919	chr11	60728398	60732951	+	4554	635.635	581.967	649.113	241.358	312.631	288.451	342.34	399.961	328.361	475.121	562.797	473.943	283.514	273.696	298.545	359.897	367.714	320.19
ENSMUSG00000020166	Cnot2	4398.89	-0.281348	0.112458	-2.5018	0.0123565	0.19919	chr10	116485161	116581511	-	96351	2195	2971.61	2988.89	3293.42	3483.97	3465.15	6833.01	7010.73	6763.81	3675.68	3091.92	3140.92	3346.12	3496.69	3783.3	6722.61	6298.01	6619.11
ENSMUSG00000020776	Fbf1	3863.26	0.199962	0.0799319	2.50166	0.0123614	0.19919	chr11	116142285	116168166	-	25882	4019.36	3636.85	4267.3	3623.25	3464.05	3618.74	4010.27	4150.95	4578.39	3374.66	3627.01	3378.27	3436.78	3666.17	3342.83	4316.05	4431.31	4596.39
ENSMUSG00000020952	Scfd1	2052.81	-0.563978	0.225428	-2.50181	0.0123562	0.19919	chr12	51377510	51450101	+	72592	302.958	597.188	395.414	991.393	833.971	783.874	5503.77	4922.05	3962.3	850.988	542.882	520.958	839.003	931.152	907.749	5485.38	3895.89	4683.61
ENSMUSG00000033906	Zdhhc15	479.719	-0.479014	0.191368	-2.5031	0.0123112	0.19919	chrX	104536969	104671064	-	134096	167.576	255.17	207.121	659.647	490.164	510.408	654.584	641.379	664.41	366.104	222.521	288.158	506.039	692.52	555.553	586.701	555.216	611.674
ENSMUSG00000040044	Orc3	2777.88	-0.312281	0.124855	-2.50114	0.0123793	0.199208	chr4	34570796	34614944	-	44149	1251.46	1631.3	1504.36	1745.27	1403.81	1388.87	5553.93	5391.67	4904.56	1990.79	1736.88	1718.33	1571.69	1820.42	1663.2	5277.59	4441.73	5006.01
ENSMUSG00000047368	Abhd17b	1158.32	-0.345186	0.138068	-2.50012	0.0124153	0.199517	chr19	21653185	21685637	+	32453	780.923	1117.38	976.147	1352.95	1356.18	1572.43	920.431	1006.51	1027.91	1443.26	1029.49	1176.9	1408.5	1421.08	1424.36	954.747	896.888	983.758
ENSMUSG00000026782	Abi2	5565.96	-0.402419	0.16104	-2.49888	0.0124586	0.199687	chr1	60409619	60481158	+	71540	2038.16	3455.99	3135.56	6815.71	5972.9	6972.45	6565.91	6542.31	7081.19	4490.06	3503.19	3410.88	6092.25	7217.4	6165.6	6556.92	7116.77	7054.13
ENSMUSG00000052446	Zfp961	1213.76	-0.363827	0.145597	-2.49886	0.0124594	0.199687	chr8	71951038	71993792	+	42755	577.85	807.591	709.565	2131.83	2246.44	2130.6	531.693	590.934	628.17	1110.51	834.671	749.968	2316.74	2454.5	2403.93	529.66	591.675	501.264
ENSMUSG00000018820	Zfyve27	1529.49	0.265531	0.106435	2.49476	0.0126041	0.199831	chr19	42163951	42194590	+	30640	1482.6	1404.78	1482.55	2345.3	1939.87	1872.12	1517.33	1273.15	1478.18	1244.75	1193.13	1197.37	1813.17	1681.14	1568.01	1408.35	1398.98	1229.97
ENSMUSG00000020459	Mtif2	2270.14	-0.339407	0.136122	-2.4934	0.0126525	0.199831	chr11	29526408	29545279	+	18872	991.425	1481.78	1365.61	2758.78	3218.97	3146.73	2469.11	2479.04	2377.6	1884.21	1455.48	1515.1	2723.87	2565.54	2912.76	2489.4	2559.41	2467.67
ENSMUSG00000020811	Wscd1	1856.51	0.297743	0.119264	2.49651	0.0125423	0.199831	chr11	71749920	71789647	+	39728	2653.16	2526.63	2786.73	1488.53	1772.73	1876.8	1514.82	1632.27	2063.52	2000.55	2271.97	2208.2	1251.91	1320.76	1323.12	1506.14	1700.02	1519.25
ENSMUSG00000023284	Zfp605	825.918	-0.707234	0.283789	-2.49211	0.0126985	0.199831	chr5	110110092	110129794	+	19703	42.926	51.9294	51.5326	1245.25	1337.13	1278.36	1024.51	1123.01	1090.51	143.187	48.4871	47.0152	1369.77	1425.95	1385.42	962.895	1168.77	1069.88
ENSMUSG00000027281	Slx4ip	1006.54	-0.548525	0.219653	-2.49724	0.0125164	0.199831	chr2	136891218	137071950	+	180733	166.751	383.203	307.214	857.733	900.654	850.367	1807	1786.01	1531.99	551.596	373.178	327.59	1076.36	1025.63	1041.88	1690.84	1723.98	1715.78
ENSMUSG00000028676	Srsf10	7152.3	-0.402535	0.161563	-2.4915	0.0127205	0.199831	chr4	135855747	135869908	+	14162	2982.53	4807.05	4348.56	13577.6	10995.8	12877.3	4228.46	4589.35	5223.03	6336.03	4758.66	4947.97	11127.9	12870.5	11433.8	4189.75	4672.98	4774.15
ENSMUSG00000030604	Zfp626	1169.06	-0.628363	0.251926	-2.49424	0.0126229	0.199831	chr7	27807196	27822916	+	15721	109.791	288.298	214.059	1989.52	1526.78	1524.67	1493.51	1465.32	1570.42	425.494	257.155	262.375	1684.6	2200.28	1728.96	1407	1346.89	1547.96
ENSMUSG00000031352	Hccs	794.359	-0.306789	0.122911	-2.49603	0.0125591	0.199831	chrX	169250193	169320372	-	70180	682.688	912.346	834.432	564.45	568.105	709.888	929.209	846.765	901.621	1113.77	934.243	955.47	586.807	588.301	556.418	885.483	838.554	889.909
ENSMUSG00000032387	Rbpms2	102.332	0.428396	0.17193	2.49169	0.0127137	0.199831	chr9	65629648	65660528	+	30881	178.308	158.474	158.562	133.66	122.974	127.368	26.3338	34.8315	27.455	97.6276	125.547	144.837	125.274	132.465	127.206	39.385	37.5005	44.1642
ENSMUSG00000034297	Med13	8910.67	-0.513385	0.205522	-2.49796	0.012491	0.199831	chr11	86267033	86357602	-	90570	464.756	767.301	826.504	9864.89	8208.94	9021.57	16196.6	15946.8	16924.3	1362.72	814.757	759.068	8912.55	11094.9	9678.04	16571.6	16058.6	16918.2
ENSMUSG00000041134	Cyyr1	152.358	-0.841495	0.337495	-2.49335	0.0126543	0.199831	chr16	85421533	85553397	-	131865	31.369	63.5687	40.6315	232.703	372.386	296.879	86.5255	108.098	51.6154	114.712	58.8772	69.0061	351.095	208.438	381.618	71.9795	95.8347	107.098
ENSMUSG00000044763	Trmt10c	814.635	-0.475069	0.190604	-2.49244	0.0126868	0.199831	chr16	56032609	56037819	-	5211	376.428	701.047	523.254	1047.16	1137.94	986.164	690.95	652.189	740.186	962.446	613.881	647.596	1165.37	1063.62	1196.77	691.275	740.636	726.501
ENSMUSG00000055707	Klhl26	701.35	0.276704	0.11086	2.49598	0.0125611	0.199831	chr8	70450219	70476968	-	26750	801.56	744.023	871.099	838.501	814.053	794.176	484.041	540.488	571.063	599.596	731.636	663.521	765.652	933.1	777.081	575.836	545.841	573.031
ENSMUSG00000057894	Zfp329	3192.19	-0.6943	0.278658	-2.49158	0.0127176	0.199831	chr7	12804977	12818858	-	13882	179.959	368.878	305.232	7843.64	6387.72	7256.22	1845.88	2135.53	2144.78	766.377	271.008	343.514	7024.38	7740.44	6952.2	1908.14	1957.32	2028.24
ENSMUSG00000057982	Zfp809	687.956	-0.505477	0.202848	-2.4919	0.012706	0.199831	chr9	22225714	22243354	+	17641	87.503	149.521	115.948	1331.79	1383.02	1343.92	489.057	590.934	556.787	233.493	141.132	125.879	1280.76	1421.08	1490.13	562.255	531.258	548.74
ENSMUSG00000024242	Map4k3	3588.86	-0.433108	0.17389	-2.49071	0.0127488	0.200012	chr17	80580512	80728485	-	147974	1085.53	1923.18	1541.02	4594.45	3658.04	4338.93	4269.85	4500.47	5445.97	2456.15	1774.97	1910.18	4022.76	4381.09	4331.93	4757.44	4795.9	4811.69
ENSMUSG00000020124	Usp15	4103.75	-0.536297	0.215511	-2.48849	0.0128287	0.200218	chr10	123105006	123196995	-	91990	289.75	592.711	471.722	3366.51	2674.25	2720.61	9693.36	8431.62	8084.94	878.649	521.236	562.665	2855.74	3366.17	2875.55	9198.43	8217.83	9065.81
ENSMUSG00000021987	Mtmr6	2588.51	-0.387776	0.155767	-2.48946	0.0127939	0.200218	chr14	60265228	60302370	+	37143	1583.31	2434.41	2106.89	2896.29	2783.37	3227.28	2124.26	2426.19	2808.09	3171.27	2358.55	2481.95	2810.41	3100.27	2723.25	2342.73	2689.62	2525.09
ENSMUSG00000027828	Ssr3	8744.2	-0.227824	0.091569	-2.48801	0.0128461	0.200218	chr3	65379655	65392623	-	12969	8698.29	10625.8	10342.2	9436.98	10601.7	10853.4	5328.21	4863.19	5482.21	12070	10707	11960.8	10551	10542.7	10257	4895.96	5061.53	5117.53
ENSMUSG00000030613	Ccdc90b	1424.65	-0.231888	0.0931511	-2.48937	0.0127969	0.200218	chr7	92561149	92582294	+	21146	1414.91	1552.51	1503.37	2013.56	2281.08	2133.41	312.244	381.945	378.879	1898.86	1657.22	1693.3	2551.62	2281.13	2474.89	370.762	370.839	373.187
ENSMUSG00000041220	Elovl6	3597.87	-0.434938	0.174802	-2.48817	0.0128402	0.200218	chr3	129532355	129638495	+	106141	654.621	1020.68	891.911	4056.92	3827.78	4095.44	5548.92	5164.67	6453.02	1536.01	961.084	972.152	3782.11	4160.96	4289.52	5737.99	5999.05	5608.85
ENSMUSG00000000838	Fmr1	2958.75	-0.745656	0.29998	-2.48569	0.0129301	0.200947	chrX	68678541	68717963	+	39423	168.402	557.793	453.883	2804.94	2204	2375.03	6470.6	6100.31	5761.15	981.158	448.506	547.499	2552.45	2785.66	2297.5	5579.09	5115.7	6053.81
ENSMUSG00000031246	Sh3bgrl	5985.61	-0.953326	0.383655	-2.48485	0.0129605	0.200947	chrX	109095365	109197873	+	102509	1026.1	3251.85	1940.4	8768.68	12008.1	13056.1	3492.37	3384.66	3658.1	6486.54	2917.88	2635.88	12676.5	11263.4	10808.2	3034	3597.97	3734.08
ENSMUSG00000033792	Atp7a	1775.4	-0.622972	0.250677	-2.48516	0.0129492	0.200947	chrX	106027276	106124926	+	97651	96.5835	251.589	178.382	1514.49	1118.89	1197.82	3840.98	3705.35	3611.98	360.409	230.314	219.151	1156.31	1526.27	1288.5	4071.59	3315.67	4272.89
ENSMUSG00000037259	Dzank1	336.324	-0.457319	0.18403	-2.48502	0.0129543	0.200947	chr2	144470557	144527414	-	56858	88.3285	85.9521	97.1192	475.022	349.87	347.452	537.963	541.689	427.199	152.136	111.694	108.438	342.03	412.979	366.042	567.687	516.674	525.554
ENSMUSG00000015880	Ncapg	4613.3	-0.627364	0.252585	-2.48378	0.0129996	0.201291	chr5	45669919	45700546	+	30628	163.449	414.54	348.836	1401.99	1147.47	1250.26	13939.4	11070.4	12128.5	650.851	414.738	364.747	1362.35	1535.04	1281.58	11845.4	10089.7	13630.2
ENSMUSG00000023892	Zfp51	276.229	-0.810239	0.326563	-2.48111	0.0130973	0.202277	chr17	21450374	21465587	+	15214	9.0805	14.3253	6.93708	508.678	453.791	439.232	300.958	294.266	310.79	17.8984	21.646	14.4079	511.808	584.405	504.497	346.316	287.504	345.585
ENSMUSG00000043019	Edem3	2208.31	-0.613769	0.247334	-2.48154	0.0130815	0.202277	chr1	151755371	151822051	+	66681	254.254	604.351	528.209	1702.96	1476.55	1636.11	5005.94	4177.37	4414.76	1009.63	543.748	567.215	1462.9	1717.18	1467.63	4359.51	4651.11	4170.2
ENSMUSG00000040651	Tasor	3060.11	-0.541214	0.218222	-2.48011	0.0131342	0.202321	chr14	27428834	27483555	+	54722	138.684	230.101	244.78	1994.32	1747.62	1907.71	8013.01	6603.56	6090.61	400.273	212.997	277.541	1948.33	2084.38	2060.39	7355.49	5663.62	8108.55
ENSMUSG00000068479	Mfap1a	1396.7	-0.432594	0.174393	-2.48057	0.0131174	0.202321	chr2	121491911	121506665	-	14755	290.576	444.981	372.62	951.006	809.723	838.192	3325.59	2775.71	2542.33	622.376	422.53	449.677	891.75	1100.63	841.982	2903.62	2830.25	2727.14
ENSMUSG00000031245	Hmgn5	2599.69	-0.59188	0.238816	-2.47839	0.0131975	0.202772	chrX	109004534	109013404	-	8871	85.0265	141.463	185.319	1352.95	1201.16	1416.03	8209.89	6109.92	5520.65	284.747	152.388	181.236	1278.28	1550.62	1372.44	6320.61	5769.88	5661.85
ENSMUSG00000038630	Zkscan16	81.9565	-0.698536	0.281809	-2.47875	0.0131843	0.202772	chr4	58943628	58958355	+	14728	25.5905	16.116	14.8652	139.43	102.19	137.67	107.843	97.2879	83.4631	29.2883	26.8411	36.3988	124.449	106.167	121.149	105.932	98.9598	101.578
ENSMUSG00000033964	Zbtb41	3292.73	-0.59689	0.240997	-2.47675	0.0132585	0.203445	chr1	139422288	139453005	+	30718	172.529	246.217	277.483	7178.22	5738.21	6380.56	2874.15	2812.94	3304.48	539.393	299.581	213.085	6135.11	7564.15	6437.31	2815.35	3277.13	3003.17
ENSMUSG00000048540	Nhlh2	1531.24	-0.35392	0.143031	-2.47443	0.013345	0.204245	chr3	102010076	102015492	+	5417	1244.85	1440.59	1343.81	1916.44	2499.32	2391.89	649.568	636.575	600.715	2003.81	1497.91	1647.05	2837.61	2065.87	2699.88	718.437	643.759	724.293
ENSMUSG00000074579	Lekr1	140.988	-0.423642	0.171203	-2.47451	0.013342	0.204245	chr3	65666228	65831355	+	165128	128.778	128.928	123.876	204.817	191.389	210.719	65.2076	34.8315	59.3027	196.069	164.51	151.662	224.998	263.956	231.048	44.8174	51.0424	61.8299
ENSMUSG00000030019	Fbxl14	4048.59	0.207238	0.083834	2.47201	0.0134357	0.20458	chr6	119479668	119482630	+	2963	4232.34	4069.29	4358.47	6413.76	5998.01	6255.07	1630.19	1910.93	1877.92	3543.88	3713.59	3708.13	6585.93	7004.09	6223.57	1640.59	1766.69	1942.12
ENSMUSG00000036295	Lrrn3	2849.01	-0.427051	0.172724	-2.47245	0.0134191	0.20458	chr12	41451668	41486431	-	34764	903.097	1488.94	1316.06	2029.9	2113.07	2125.92	6298.81	4549.71	4729.94	1998.93	1561.11	1424.1	1958.22	2011.33	2093.27	4853.86	5371.95	4453.96
ENSMUSG00000057842	Zfp595	212.686	-0.92793	0.375363	-2.47208	0.0134328	0.20458	chr13	67312998	67332570	-	19573	14.859	20.5927	18.8292	362.517	272.794	275.339	277.132	276.25	284.434	68.3393	16.451	18.1994	379.941	427.59	362.58	237.668	215.628	299.212
ENSMUSG00000059897	Zfp930	471.536	-0.751664	0.303944	-2.47304	0.013397	0.20458	chr8	69209038	69230536	+	21499	18.161	34.918	43.6045	1061.59	998.514	1012.39	218.195	264.239	222.934	91.9327	41.5604	28.0574	1238.72	1274.98	1272.93	221.371	226.045	217.509
ENSMUSG00000032289	Thsd4	1502.3	0.455935	0.184518	2.47095	0.0134755	0.204924	chr9	59966931	60522046	-	555116	591.883	883.695	1011.82	771.19	901.52	914.051	2834.02	3521.58	3602.09	551.596	592.235	668.07	566.203	798.687	661.125	2392.98	2602.12	3176.51
ENSMUSG00000070576	Mn1	14651.2	0.253762	0.102735	2.47007	0.0135087	0.205167	chr5	111417362	111457033	+	39672	9125.9	9868.37	11040.9	6425.3	7120.36	6851.64	29445	26405.9	26748.8	7376.58	9109.51	8703.12	6093.9	7047.92	6192.42	30024.9	27317.1	28823.8
ENSMUSG00000027132	Katnbl1	1416.98	-0.315739	0.127919	-2.46827	0.0135767	0.205586	chr2	112379211	112414240	+	35030	820.547	1133.49	944.434	2584.74	2672.52	2926.65	328.546	393.956	368.995	1403.4	1109.14	1094.24	2882.94	2936.63	2831.41	351.749	347.922	374.292
ENSMUSG00000037608	Bclaf1	20079.9	-0.624008	0.252843	-2.46797	0.0135882	0.205586	chr10	20312469	20344613	+	32145	543.179	1159.46	1148.58	9047.54	7243.34	7384.52	60122.7	46949.2	43564.5	2104.69	1154.17	1133.67	8230.14	9344.64	8669.04	55431	43504.8	54702.9
ENSMUSG00000038780	Smurf1	2725.29	0.173058	0.0700996	2.46874	0.013559	0.205586	chr5	144876495	144965847	-	89353	2808.35	2639.45	2842.22	1543.34	1460.97	1560.26	4264.83	4068.07	4235.75	2356.08	2591.46	2406.12	1335.98	1400.62	1250.43	4269.88	3977.14	4044.34
ENSMUSG00000039242	B3galnt2	1174.47	-0.322007	0.130632	-2.46499	0.0137016	0.206776	chr13	13954469	13999103	+	44635	706.628	803.115	824.522	1833.74	1537.17	1938.61	783.745	964.471	1099.3	1012.07	924.718	979.736	1516.47	1687.96	1786.94	858.321	988.556	894.325
ENSMUSG00000054976	Nyap2	505.936	-0.592471	0.240345	-2.46508	0.0136982	0.206776	chr1	81076950	81341764	+	264815	18.9865	38.4994	36.6674	777.921	951.749	713.634	695.966	574.119	560.081	60.2037	45.0237	35.6405	936.255	786.025	847.174	688.558	627.092	713.252
ENSMUSG00000028698	Pik3r3	5496.25	-0.428497	0.173996	-2.46268	0.0137902	0.207324	chr4	116221618	116303056	+	81439	1381.06	2380.69	2068.24	3893.45	3529.87	3684.3	12469.7	9379.27	8192.56	2977.64	2406.17	2460.71	3615.62	4104.47	3875.02	10897.4	10757.4	10858.9
ENSMUSG00000033054	Npat	2234.62	-0.613397	0.249027	-2.46318	0.0137712	0.207324	chr9	53537047	53574342	+	37296	105.664	181.753	231.897	2033.75	1657.55	1715.72	5013.46	4716.66	4816.7	400.273	203.473	188.819	1850.26	2043.47	1802.52	4485.82	4034.43	4741.03
ENSMUSG00000079450	Cldn34c1	700.735	-0.426813	0.173311	-2.46271	0.0137893	0.207324	chrX	123103495	123188795	+	85301	220.408	242.636	250.726	1667.39	1625.51	1683.88	164.273	160.945	218.542	417.358	262.35	279.058	1504.11	1746.4	1588.78	162.972	230.212	187.698
ENSMUSG00000001774	Chordc1	2712.34	-0.457196	0.185738	-2.46151	0.0138354	0.207713	chr9	18292125	18317442	+	25318	894.842	1548.03	1379.49	3891.53	2848.32	3045.59	4169.53	3269.35	3011.26	2075.4	1588.82	1581.83	3102.17	3593.12	3195.73	3169.81	3326.09	3131.24
ENSMUSG00000048327	Ckap2l	4842.17	-0.39217	0.159347	-2.4611	0.0138511	0.207713	chr2	129268210	129297212	-	29003	1429.77	2000.18	2265.45	4793.5	3684.02	4296.79	7676.94	8143.36	7759.87	2888.15	2443.4	2140.71	4279.08	5416.46	5070.93	8212.45	7204.27	7453.81
ENSMUSG00000045589	Frrs1l	2684.74	-0.590606	0.240076	-2.46008	0.0138907	0.207819	chr4	56957173	56990391	-	33219	449.897	1033.22	627.311	5638.73	5294.81	5405.64	1375.63	1490.55	1681.34	1496.14	806.964	874.331	5849.12	6350.53	5462.07	1443.66	1655.23	1390.07
ENSMUSG00000051427	Ccdc157	449.092	0.32418	0.131779	2.46002	0.0138931	0.207819	chr11	4141123	4160293	-	19171	494.474	402.9	442.982	606.759	460.719	478.566	417.58	404.766	449.163	331.12	342.007	397.354	485.435	522.068	497.574	460.397	407.298	482.494
ENSMUSG00000079084	Ccdc82	652.809	-0.586722	0.238553	-2.4595	0.013913	0.207856	chr9	13246955	13292520	+	45566	72.644	118.184	127.841	1499.11	1063.46	1140.69	593.139	625.765	625.973	237.561	122.084	117.538	1175.26	1306.15	1208.02	525.586	604.175	587.384
ENSMUSG00000073791	Efcab7	390.757	-0.461452	0.18766	-2.45898	0.0139332	0.207897	chr4	99829198	99912788	+	83591	101.536	136.091	134.778	851.002	839.167	847.558	175.559	152.538	153.748	218.035	117.754	175.169	859.607	925.308	883.519	157.54	129.169	175.553
ENSMUSG00000026107	Nabp1	181.405	-0.538179	0.219157	-2.45568	0.0140617	0.209027	chr1	51465862	51478425	-	12564	76.7715	150.416	86.218	326.939	266.732	244.434	125.399	151.337	135.078	172.475	129.876	152.42	265.382	326.293	313.256	104.574	123.96	113.723
ENSMUSG00000055733	Nap1l3	497.083	-0.615289	0.250528	-2.45597	0.0140503	0.209027	chrX	122394565	122397401	-	2837	72.644	81.4754	67.3888	66.3493	58.0229	71.1761	1838.35	1065.36	901.621	128.543	83.1207	127.396	74.9993	85.7127	59.7089	1404.28	1492.73	1268.62
ENSMUSG00000090626	Tex9	1322.28	-0.504385	0.205351	-2.45621	0.0140412	0.209027	chr9	72450394	72492212	-	41819	175.831	259.647	253.699	3554.98	2490.66	2862.97	737.348	841.961	898.327	438.511	297.849	240.384	2752.72	3079.81	2840.07	615.221	658.343	802.684
ENSMUSG00000026004	Kansl1l	993.644	-0.529822	0.215905	-2.45396	0.0141294	0.209771	chr1	66719248	66817562	-	98315	155.194	265.914	213.068	1692.39	1385.62	1342.04	1236.44	1208.29	1104.79	440.951	217.326	256.309	1623.61	1594.45	1616.47	1212.79	1083.35	1236.6
ENSMUSG00000027967	Neurog2	7859.43	0.192938	0.0787175	2.45101	0.0142456	0.210308	chr3	127633135	127635631	+	2497	10478.9	10877.4	12353	5509.88	5862.05	6166.1	7460	7560.83	7272.27	9206.29	9745.91	10533.7	5751.04	6022.29	5788.3	7092.02	6806.35	6983.46
ENSMUSG00000028552	Eps15	2356.91	-0.370378	0.151126	-2.4508	0.014254	0.210308	chr4	109280268	109387817	+	107550	1214.31	1824.69	1452.82	3077.07	2382.4	2537.99	2718.66	2468.23	2468.75	2328.42	1681.46	1795.68	2782.39	3018.45	2905.83	2483.97	2761.5	2521.78
ENSMUSG00000032030	Cul5	4594.74	-0.523325	0.213482	-2.45138	0.0142311	0.210308	chr9	53614582	53670014	-	55433	408.622	775.359	532.173	2791.48	2455.15	2711.25	11840.2	10418.2	8816.34	1127.6	677.954	660.487	2504.65	2991.18	2546.72	11053.6	9685.56	10708.7
ENSMUSG00000032265	Tent5a	158.199	-0.612245	0.249742	-2.45151	0.0142258	0.210308	chr9	85320439	85327348	-	6910	29.718	51.9294	58.4697	252.897	181.863	181.686	199.385	205.386	158.141	83.797	50.2188	78.1059	221.701	280.514	230.182	203.716	183.336	196.531
ENSMUSG00000060487	Samd5	185.856	-0.721702	0.294323	-2.45207	0.0142036	0.210308	chr10	9622936	9675208	-	52273	40.4495	76.1034	38.6495	275.975	193.987	178.877	270.862	301.472	202.069	124.475	64.9381	66.7312	222.525	277.592	213.741	251.249	308.338	237.383
ENSMUSG00000031939	Taf1d	1871.46	-0.417898	0.170581	-2.44985	0.0142916	0.210602	chr9	15306214	15316991	+	10778	799.909	821.021	771.998	4584.83	4175.92	3538.2	382.468	518.869	596.322	1348.07	987.925	861.439	4298.04	4507.71	4290.39	366.688	376.047	460.412
ENSMUSG00000020311	Erlec1	833.822	-0.26583	0.108562	-2.44865	0.0143394	0.21089	chr11	30930774	30954335	-	23562	578.675	689.407	602.535	1098.13	929.233	925.29	862.747	841.961	911.505	782.648	686.612	778.784	972.518	1036.34	912.941	795.849	858.346	745.271
ENSMUSG00000028086	Fbxw7	2354.11	-0.454352	0.185579	-2.4483	0.0143534	0.21089	chr3	84815268	84979198	+	163931	519.239	838.928	857.225	1608.73	1173.45	1405.73	5076.16	4562.92	4823.29	1248.82	850.256	934.237	1277.46	1634.39	1283.31	4919.05	4454.23	4906.64
ENSMUSG00000039987	Phtf2	1342.59	-0.522067	0.213261	-2.44802	0.0143643	0.21089	chr5	20758663	20882124	-	123462	354.139	580.177	492.533	2773.21	2074.97	2379.72	848.953	798.721	1187.15	898.174	582.711	567.215	2502.17	2931.76	2548.45	765.97	1043.77	836.912
ENSMUSG00000038127	Ccdc50	6914.49	-0.531071	0.216981	-2.44754	0.0143834	0.210909	chr16	27388869	27452218	+	63350	1887.09	3781	2706.45	13558.3	12955.6	14021.7	3420.89	4052.46	4658.56	5567.22	3134.34	3398.74	12505.9	13909.8	12491.3	3945.29	4294.85	4171.31
ENSMUSG00000018589	Glra2	1209.73	-0.467471	0.191137	-2.44574	0.0144553	0.211443	chrX	165129017	165327393	-	198377	815.594	1009.04	821.549	1271.21	1710.38	1428.21	1321.71	809.531	1043.29	1544.96	1104.81	1009.31	1757.13	1380.17	1543.78	1063.39	1193.77	947.322
ENSMUSG00000037062	Sh3glb1	5990.93	-0.335989	0.137375	-2.44578	0.014454	0.211443	chr3	144683678	144720335	-	36658	2697.73	3608.2	3217.82	10443.8	9523.55	10360.8	4261.07	4029.64	4265.4	4903.35	3765.54	3351.73	9689.74	11033.6	9663.33	4034.93	4803.2	4183.45
ENSMUSG00000025938	Slco5a1	2811.5	-0.443556	0.18154	-2.44329	0.0145541	0.211585	chr1	12866549	12992650	-	126102	712.406	1106.63	888.938	3386.7	2995.54	3165.46	5199.05	3526.39	4486.14	1487.19	1132.52	1062.39	2661.24	3182.08	2614.21	4218.27	5033.41	3748.44
ENSMUSG00000027699	Ect2	6320.93	-0.482359	0.197372	-2.4439	0.0145294	0.211585	chr3	27097222	27153878	-	56657	837.057	1726.2	1556.88	4029.04	3200.79	3263.8	15664.9	12976.5	13791.2	2272.28	1686.66	1794.92	3534.86	4063.56	3720.99	13181.8	12601.2	13874.2
ENSMUSG00000055373	Fut9	4088.94	-0.664423	0.271875	-2.44386	0.0145312	0.211585	chr4	25609332	25800244	-	190913	118.046	145.939	112.975	12610.2	7426.93	9369.96	1735.53	1375.24	1628.63	325.425	127.279	144.837	10958.1	13221.2	9256.61	1667.75	1788.57	1587.7
ENSMUSG00000055782	Abcd2	3541.31	-0.564818	0.23102	-2.44488	0.0144899	0.211585	chr15	91145871	91191799	-	45929	463.931	1077.09	756.142	2795.32	2391.93	2412.5	7669.42	6866.6	7330.48	1563.67	882.292	950.92	2550.8	3003.84	2828.82	6905.96	6330.3	6963.59
ENSMUSG00000059791	Nrm	783.238	0.276312	0.113084	2.44343	0.0145484	0.211585	chr17	35861318	35865402	+	4085	1434.72	1202.43	1430.03	781.768	744.772	765.143	338.578	377.141	386.566	1013.7	1116.94	1226.94	679.938	746.09	833.329	365.33	347.922	306.941
ENSMUSG00000026781	Acbd5	2079.23	-0.619276	0.253539	-2.44253	0.0145848	0.211774	chr2	23068167	23115558	+	47392	164.274	367.982	264.6	3447.28	3380.05	3617.81	2644.67	2564.32	2355.64	628.885	316.898	277.541	3216.73	3584.35	3481.29	2411.99	2366.7	2335.18
ENSMUSG00000027272	Ubr1	3648.66	-0.566807	0.232112	-2.44196	0.0146079	0.21185	chr2	120860269	120970715	-	110447	273.24	604.351	536.137	3716.52	2669.05	2944.44	7566.59	6822.16	6148.82	870.513	562.797	658.971	3233.21	3896.03	3472.64	7656.99	5835.5	8207.92
ENSMUSG00000056014	A430033K04Rik	1320.91	-0.419538	0.171892	-2.4407	0.0146587	0.212327	chr5	138622859	138652414	+	29556	363.22	545.259	474.695	1644.31	1318.94	1105.1	2066.58	1892.91	1805.44	764.75	535.09	549.016	1565.09	1690.88	1573.2	2092.84	1863.57	1925.56
ENSMUSG00000031931	Ankrd49	1166.55	-0.475328	0.194807	-2.44	0.0146874	0.212484	chr9	14779618	14784856	-	5239	501.078	826.393	659.023	1753.93	2308.79	2554.85	379.96	435.994	501.877	1162.58	867.573	731.01	2348.05	2265.54	2365.86	396.566	456.257	482.494
ENSMUSG00000002107	Celf2	33656.8	-0.426867	0.175083	-2.43808	0.0147653	0.213094	chr2	6539694	7509563	-	969870	7636.7	13517.8	11359	33734.3	28435.6	28614.7	65217.7	58221.4	53349.4	18012.3	13071.6	12622.8	30245.3	33687	29505.7	58130.9	54887.3	55572.9
ENSMUSG00000040964	Arhgef10l	2205.34	0.25438	0.10433	2.43821	0.01476	0.213094	chr4	140514485	140666012	-	151528	2275.08	2446.95	2864.02	1497.19	1635.9	1705.42	2597.02	2779.31	2961.84	1882.59	2262.44	2212.75	1439.82	1484.39	1539.45	2731.15	2569.83	2811.05
ENSMUSG00000030521	Mphosph10	1958.65	-0.707839	0.290466	-2.43691	0.0148136	0.213355	chr7	64376527	64392268	-	15742	91.6305	265.914	202.166	1042.36	940.491	855.987	5112.53	4729.87	4486.14	472.68	250.228	190.336	998.891	1035.37	1040.15	4876.95	4124.02	4540.08
ENSMUSG00000038602	Slc35f1	3272.55	-0.501286	0.205718	-2.43677	0.0148193	0.213355	chr10	52690533	53111622	+	421090	1035.18	1960.78	1582.65	2628.01	2088.83	2221.44	5744.54	5523.79	5339.44	2928.83	1626.05	1924.59	2407.39	2659.04	2557.96	5801.82	5138.62	5736.93
ENSMUSG00000095325	Zfp870	797.08	-0.334284	0.137209	-2.43632	0.0148376	0.213361	chr17	32879219	32891642	-	12424	335.978	501.387	440.009	1012.55	1094.64	1083.56	867.763	839.558	766.543	596.342	556.736	456.502	1087.08	1122.06	1188.99	858.321	768.761	770.665
ENSMUSG00000006678	Pola1	3121	-0.485692	0.199435	-2.43534	0.0148778	0.213452	chrX	93304767	93632155	-	327389	191.516	241.74	263.609	1392.37	1104.17	1106.04	7890.12	7206.51	7375.5	423.867	290.057	260.858	1251.09	1553.54	1274.66	8311.59	6129.26	9911.55
ENSMUSG00000027708	Dcun1d1	1152.71	-0.65263	0.267989	-2.43529	0.0148799	0.213452	chr3	35892105	35937445	-	45341	237.744	556.003	358.746	2085.68	1700.85	1865.56	904.129	879.194	1144.32	912.005	475.347	423.895	2000.26	2386.32	2054.33	846.098	877.096	1041.17
ENSMUSG00000020464	Pnpt1	1448.13	-0.451878	0.185665	-2.43384	0.0149396	0.214051	chr11	29130744	29161828	+	31085	281.495	466.469	390.459	1276.98	1053.07	1046.1	3272.92	2666.41	2430.31	645.969	445.908	464.085	1097.79	1274.98	1177.74	2805.84	2342.74	2926.98
ENSMUSG00000031403	Dkc1	3532.51	-0.485547	0.199624	-2.43231	0.015003	0.214192	chrX	75095854	75109777	+	13924	737.997	1462.08	1117.86	3956.92	3233.7	3421.14	5596.57	6220.42	6435.45	2014.38	1332.53	1297.47	3360.13	3934.02	3795.41	5433.77	4933.41	5301.91
ENSMUSG00000035310	Lin54	1302.61	-0.418193	0.171952	-2.43204	0.0150141	0.214192	chr5	100441918	100500639	-	58722	359.092	634.792	538.119	2255.88	1918.22	2008.85	1257.75	1177.06	1216.8	848.547	601.76	595.273	2074.43	2292.82	2155.58	1206	1114.6	1191.33
ENSMUSG00000038126	Mphosph9	2187.25	-0.407207	0.167476	-2.43143	0.0150395	0.214192	chr5	124250959	124327972	-	77014	601.789	883.695	734.34	4645.41	3814.79	3666.51	1299.14	1655.1	1807.64	1218.72	846.793	877.364	3845.57	4320.7	4166.64	1677.26	1677.11	1631.87
ENSMUSG00000044288	Cnr1	6951.26	-0.575181	0.23655	-2.43154	0.0150347	0.214192	chr4	33924593	33948831	+	24239	2180.15	4539.34	3599.36	5555.07	7722.24	8412.83	9625.65	8525.3	10108.9	6676.1	3539.56	5156.5	7480.15	5561.59	7029.21	10165.4	9494.93	9750.35
ENSMUSG00000064363	mt-Nd4	73900.7	-0.628765	0.258466	-2.43268	0.0149876	0.214192	chrM	10167	11544	+	1378	19065.7	25762.3	19587.4	200128	128516	150049	1047.08	608.95	959.826	44123.6	29238.6	26239.8	171966	329207	181014	784.984	1007.31	907.574
ENSMUSG00000031174	Rpgr	1434.8	-0.445849	0.183419	-2.43076	0.015067	0.214327	chrX	10073621	10216920	-	143300	526.669	891.753	859.207	2099.14	1734.63	2010.73	1423.28	1597.44	1830.7	1264.28	975.803	860.681	1746.41	1887.63	1839.73	1256.25	1582.31	1439.75
ENSMUSG00000036792	Mbd5	2190.75	-0.411803	0.169458	-2.43011	0.0150941	0.214455	chr2	48949508	49325405	+	375898	418.528	742.232	692.717	3761.72	3482.24	3783.57	1968.77	2092.29	2253.5	985.225	748.953	729.494	3613.15	3921.36	3838.68	2098.27	2320.87	1981.87
ENSMUSG00000004360	9330159F19Rik	6639.72	-0.561925	0.23176	-2.4246	0.0153254	0.216864	chr10	29211606	29230779	+	19174	354.139	679.559	755.151	2927.06	2293.2	2365.67	20644.5	15086.8	13805.5	1124.34	839	675.654	2357.12	2899.62	2470.56	17118.9	16995	16123.2
ENSMUSG00000029167	Ppargc1a	492.547	-0.630643	0.260052	-2.42507	0.0153056	0.216864	chr5	51454250	51567726	-	113477	41.275	106.545	79.281	527.91	460.719	525.392	946.764	750.678	952.139	167.594	100.438	82.6557	460.71	548.367	458.634	896.348	858.346	902.054
ENSMUSG00000037730	Mynn	1836.78	-0.443895	0.1831	-2.42433	0.0153366	0.216864	chr3	30602065	30619873	+	17809	539.051	1028.74	794.792	2701.09	2645.67	2479.93	1959.99	2141.53	1762.61	1337.5	956.754	918.313	2743.65	2526.58	2752.67	2007.28	1920.86	1844.96
ENSMUSG00000041935	AW549877	2737.14	-0.431305	0.177894	-2.4245	0.0153295	0.216864	chr15	3982035	3995744	-	13710	1159.83	2163.13	1652.02	5143.51	4284.17	4800.64	1243.96	1598.64	1593.49	2622.12	2040.79	2044.4	4772.76	4940.17	4698.83	1421.93	1457.31	1630.76
ENSMUSG00000021690	Jmy	3349.55	-0.372712	0.153832	-2.42285	0.0153994	0.217493	chr13	93430101	93499808	-	69708	653.796	1082.46	998.94	2808.79	2908.07	2944.44	6295.04	6100.31	5738.09	1419.67	1013.03	1106.37	2829.37	2952.22	3020.06	6286.66	5905.29	6229.36
ENSMUSG00000025915	Sgk3	241.179	-0.502141	0.207342	-2.4218	0.0154438	0.217862	chr1	9798107	9900845	+	102739	118.872	235.473	173.427	388.48	352.468	337.15	120.383	136.924	147.159	303.459	228.582	214.602	358.513	329.215	406.713	179.27	142.71	167.824
ENSMUSG00000073530	Pappa2	1082.27	-0.733529	0.303062	-2.42039	0.0155038	0.21845	chr1	158711727	158980490	-	268764	149.415	213.09	136.76	434.636	275.392	188.242	3590.18	2039.44	1412.28	312.408	250.228	267.683	342.854	412.979	257.008	3283.89	2768.79	3145.6
ENSMUSG00000022020	Naa16	1334.19	-0.387964	0.160423	-2.41838	0.0155898	0.219142	chr14	79325269	79390778	-	65510	213.804	296.356	302.259	1813.55	1394.28	1549.02	2124.26	1808.83	1972.37	424.68	314.3	322.281	1765.37	2051.26	1850.11	1870.11	1770.86	2171.77
ENSMUSG00000062627	Mysm1	1694.38	-0.411094	0.169979	-2.4185	0.0155846	0.219142	chr4	94942040	94979100	-	37061	141.986	153.997	185.319	3040.53	1921.68	2112.81	2318.63	2506.66	2485.22	243.256	205.204	190.336	2440.36	2813.91	2498.26	2478.54	2410.45	2351.74
ENSMUSG00000060002	Chpt1	601.532	-0.419016	0.173347	-2.41721	0.0156402	0.219591	chr10	88452745	88504073	-	51329	227.838	226.52	220.005	1511.61	1174.31	1346.73	146.717	174.157	206.461	388.07	245.899	267.683	1326.91	1563.28	1330.9	145.317	175.003	150.158
ENSMUSG00000020599	Rgs9	471.892	-0.429397	0.177727	-2.41604	0.0156902	0.220033	chr11	109225355	109298129	-	72775	120.523	171.009	161.535	524.063	387.108	403.644	881.557	779.504	717.124	241.628	186.156	181.236	383.238	472.394	384.214	926.226	781.261	791.643
ENSMUSG00000071180	Smim15	1913.64	-0.578455	0.239473	-2.41554	0.015712	0.220079	chr13	108044446	108049172	+	4727	790.829	1532.81	1257.59	2598.2	4437.45	4154.44	431.373	458.814	497.484	2389.44	1439.03	1518.14	4079.63	3058.39	4314.62	475.336	487.507	524.45
ENSMUSG00000019975	Ikbip	277.057	-0.379079	0.157164	-2.412	0.0158652	0.221329	chr10	91082940	91102607	+	19668	175.831	226.52	155.589	319.246	285.785	271.593	292.18	368.733	303.103	276.612	212.131	237.351	281.041	308.761	307.198	342.242	325.005	298.108
ENSMUSG00000021557	Agtpbp1	3264.5	-0.393288	0.163071	-2.41176	0.0158757	0.221329	chr13	59445742	59585227	-	139486	856.869	1269.58	993.985	4830.04	4096.24	4387.63	4342.58	3949.17	3935.95	1756.48	1239.02	1102.58	4101.88	4730.76	4243.66	4415.19	4530.27	3979.19
ENSMUSG00000032386	Trip4	1983.12	-0.343754	0.142495	-2.41239	0.0158484	0.221329	chr9	65828930	65908794	-	79865	594.36	855.044	786.863	1942.4	1581.34	1482.52	3619.02	3895.12	3169.4	1050.31	892.682	893.288	1635.15	1814.58	1726.37	3472.67	3032.34	3252.69
ENSMUSG00000044502	Bod1	6535.46	0.229064	0.0949385	2.41276	0.0158322	0.221329	chr11	31665181	31671885	-	6705	8865.04	7390.98	7858.72	10199.5	9892.47	9503.89	1995.1	2178.77	2474.24	6737.93	7254.88	6583.64	9651.01	10928.4	10059.7	2102.34	1968.78	1992.91
ENSMUSG00000078622	Ccdc47	2016.64	-0.494784	0.205276	-2.41033	0.0159379	0.221937	chr11	106197408	106216344	-	18937	245.999	476.318	504.425	661.57	595.817	572.219	5915.08	4661.41	4703.59	722.444	499.59	504.276	637.082	601.937	640.357	5012.76	4779.24	4565.47
ENSMUSG00000072437	Nanos1	862.396	-0.23657	0.0981666	-2.40988	0.0159577	0.221952	chr19	60755987	60759914	+	3928	758.634	785.208	669.924	1471.22	1376.96	1366.39	302.212	294.266	321.772	919.327	867.573	823.524	1554.38	1536.99	1419.17	334.093	396.881	324.607
ENSMUSG00000023068	Nus1	4019.32	-0.303132	0.125826	-2.40914	0.0159903	0.222146	chr10	52417547	52440183	+	22637	1698.05	2219.53	1989.95	8007.11	7614.86	8838.95	1450.87	1453.31	1626.43	2906.86	2041.65	2338.63	8633.98	8628.74	8674.24	1379.83	1446.9	1397.8
ENSMUSG00000021111	Papola	11742	-0.41421	0.171967	-2.40866	0.016011	0.222173	chr12	105784694	105838944	+	54251	4634.36	7134.92	6466.35	20134.6	18072.8	21713.4	6465.59	7887.52	9531.27	9889.68	7196.87	7212.28	18608.9	21287	20026.7	7743.91	9069.92	8279.68
ENSMUSG00000032193	Ldlr	2682.24	0.332966	0.138337	2.40692	0.0160878	0.222719	chr9	21723483	21749919	+	26437	2106.68	1960.78	2025.63	1754.89	1402.08	1443.19	5409.72	4326.31	4599.26	1565.3	1567.17	1704.68	1523.89	1769.77	1377.63	4834.85	3730.26	5178.25
ENSMUSG00000061136	Prpf40a	8671.41	-0.565791	0.235067	-2.40693	0.0160872	0.222719	chr2	53134704	53191702	-	56999	410.273	800.429	683.798	5096.39	4309.28	4508.45	19083.3	21067	20109.1	1383.06	705.661	714.327	4865.06	5730.09	5241.41	21952.4	17282.5	22142.8
ENSMUSG00000049232	Tigd2	303.584	-0.604575	0.251279	-2.406	0.0161284	0.223022	chr6	59208870	59212033	+	3164	70.1675	153.997	148.652	403.865	426.079	415.818	293.434	345.912	288.826	272.544	133.34	159.245	479.666	464.602	449.115	317.796	332.297	309.149
ENSMUSG00000024955	Esrra	1047.62	0.231087	0.0961014	2.40461	0.0161896	0.223608	chr19	6910977	6921840	-	10864	1206.88	1060.97	1119.84	1899.13	1735.49	1876.8	352.372	380.744	455.753	949.429	1035.55	903.146	1612.9	1599.32	1546.37	370.762	372.922	378.708
ENSMUSG00000022911	Arl13b	827.515	-0.491786	0.20464	-2.40318	0.0162532	0.223707	chr16	62793685	62847040	-	53356	258.381	484.376	352.8	1517.38	1286.03	1405.73	598.155	821.542	829.14	665.495	419.933	454.227	1215.65	1294.46	1223.6	634.234	738.552	695.586
ENSMUSG00000027714	Exosc9	2431.35	-0.255161	0.106176	-2.4032	0.0162523	0.223707	chr3	36552606	36565727	+	13122	1551.11	2072.7	1738.23	1335.64	1221.95	1178.15	4327.53	4315.5	4185.24	2255.2	2094.47	2048.95	1196.69	1316.86	1307.54	4229.13	3635.47	3753.96
ENSMUSG00000032186	Tmod2	7128.48	-0.485722	0.20214	-2.4029	0.0162657	0.223707	chr9	75565621	75611325	-	45705	1543.68	2610.79	2163.38	9735.07	9126.05	10762.6	9704.65	8644.21	10269.3	4093.04	2502.28	2250.66	8117.23	8968.67	7541.5	9877.49	11341.8	9060.29
ENSMUSG00000032745	Gpbp1	2320.07	-0.678435	0.282407	-2.40233	0.0162908	0.223707	chr13	111425680	111490111	-	64432	361.569	1026.95	670.915	2368.38	3289.99	3622.49	2989.52	2784.11	3004.67	1632.82	812.159	850.065	3193.65	2977.54	3331.58	2809.92	3060.46	2974.46
ENSMUSG00000057561	Eif1a	1166.07	-0.326903	0.136054	-2.40275	0.0162723	0.223707	chr18	46597701	46616456	+	18756	1045.91	1357.33	1146.6	1349.1	1439.31	1458.17	654.584	820.341	876.363	1754.04	1247.68	1449.89	1400.26	1311.02	1405.32	774.119	759.386	739.75
ENSMUSG00000025529	Zfp711	1856.92	-0.633111	0.263779	-2.40016	0.0163881	0.22429	chrX	112600526	112635070	+	34545	28.8925	34.918	67.3888	1623.15	1429.79	1351.41	5000.92	3984	3417.6	99.2548	45.0237	56.8732	1489.27	1491.21	1498.78	4155.8	3686.51	3963.74
ENSMUSG00000039323	Igfbp2	3993.64	0.192078	0.0800069	2.40077	0.0163608	0.22429	chr1	72824503	72852474	+	27972	7901.69	7203.86	8200.62	1484.69	1510.33	1459.11	3329.35	3325.8	3334.13	6318.95	6865.25	7215.31	1528.01	1676.27	1489.26	3104.62	2794.83	3143.39
ENSMUSG00000056342	Usp34	14011.7	-0.357022	0.148752	-2.40012	0.0163899	0.22429	chr11	23306895	23490560	+	183666	612.521	672.396	794.792	14251.6	11662.6	12557	29570.4	24965.8	28940.8	1069.84	829.476	762.859	12503.5	16156.8	13175.8	27576.3	25909.8	30198.4
ENSMUSG00000071281	Zfp65	1087.86	-0.736395	0.30693	-2.39923	0.0164295	0.224574	chr13	67705309	67729173	-	23865	52.832	111.021	122.885	1754.89	1503.4	1376.7	1472.19	1368.04	1324.43	275.798	100.438	100.097	1821.41	2103.86	1919.34	1440.95	1280.23	1453
ENSMUSG00000006010	Odr4	1216.34	-0.646884	0.269801	-2.39763	0.0165013	0.225297	chr1	150361305	150393080	-	31776	108.14	235.473	140.724	2091.44	2074.97	2012.6	1423.28	1185.47	1136.64	404.341	180.095	173.653	2324.15	2204.18	2422.11	1258.96	1187.52	1330.45
ENSMUSG00000030443	Zfp583	359.497	-0.382231	0.159544	-2.39577	0.0165853	0.226184	chr7	6315660	6331285	-	15626	156.845	200.555	143.697	694.264	631.324	596.568	288.418	227.005	275.648	261.967	192.217	199.435	589.28	582.457	635.164	277.053	237.503	281.547
ENSMUSG00000027831	Veph1	804.066	-0.409431	0.170935	-2.39524	0.0166094	0.226253	chr3	66053558	66296837	-	243280	400.367	350.971	399.378	1190.44	871.21	951.512	851.461	799.923	923.585	631.325	517.773	379.913	1211.53	1326.6	1079.95	975.118	808.345	803.788
ENSMUSG00000047228	A2ml1	73.6045	0.641698	0.268114	2.39337	0.0166942	0.227148	chr6	128539821	128581608	-	41788	151.066	98.4868	119.912	114.428	96.9935	156.4	5.01597	13.2119	5.49099	78.1021	83.9866	75.0726	75.8234	110.063	126.341	2.71621	6.25009	5.52053
ENSMUSG00000032228	Tcf12	11642.5	-0.359652	0.15032	-2.39257	0.0167308	0.227386	chr9	71842688	72111871	-	269184	4269.49	7151.93	6138.33	13843	11809	13382	14650.4	15100	14545.6	8807.64	6900.75	6820.99	12374.1	13811.4	13514.1	15668.4	15337.7	15439.8
ENSMUSG00000042680	Garem1	889.156	-0.351132	0.146819	-2.3916	0.0167753	0.227731	chr18	21127201	21300138	-	172938	327.723	355.448	357.755	1253.91	1149.2	1302.71	837.667	1071.37	1091.61	548.342	406.079	373.088	1182.68	1134.72	1228.79	1257.6	1075.02	1051.11
ENSMUSG00000000266	Mid2	173.707	-0.683615	0.285971	-2.39051	0.0168251	0.227879	chrX	140664599	140767715	+	103117	28.067	48.348	46.5776	226.934	174.069	154.527	262.084	276.25	219.64	100.068	44.1579	52.3233	229.943	268.826	181.723	249.891	272.921	290.38
ENSMUSG00000025759	Mfsd8	845.896	-0.36741	0.153682	-2.39072	0.0168153	0.227879	chr3	40818103	40846886	-	28784	301.307	457.516	402.351	971.2	884.2	800.731	1370.61	1214.3	1117.97	604.478	434.652	457.26	926.365	922.386	945.824	1148.96	1154.18	1111.83
ENSMUSG00000033904	Ccp110	4774.09	-0.571457	0.239093	-2.3901	0.0168438	0.227879	chr7	118712552	118737024	+	24473	488.696	1101.26	870.108	11114.9	7403.55	9263.2	4475.5	4304.69	4712.37	1680.01	1019.1	955.47	7771.08	9204.38	7767.35	4421.98	4909.45	4470.52
ENSMUSG00000026941	Mamdc4	82.9713	0.649988	0.272059	2.38914	0.0168878	0.227957	chr2	25563115	25574845	-	11731	103.187	70.7314	118.921	127.891	142.892	174.194	10.0319	21.6195	29.6514	55.3223	66.6698	64.4563	140.933	177.27	122.014	19.0134	16.6669	32.019
ENSMUSG00000050192	Eif5a2	799.095	-0.589905	0.246869	-2.38954	0.0168693	0.227957	chr3	28781276	28798846	+	17571	217.106	567.642	395.414	1476.03	1460.97	1655.78	310.99	439.597	368.995	754.173	490.932	530.058	1603.83	1533.09	1549.84	325.945	405.214	298.108
ENSMUSG00000058402	Zfp420	398.268	-0.693974	0.29056	-2.3884	0.0169218	0.228157	chr7	29859979	29877292	+	17314	108.14	188.02	115.948	669.262	667.697	620.918	257.069	306.277	399.744	370.171	166.241	130.429	698.894	773.363	794.388	283.844	292.713	325.711
ENSMUSG00000024622	Hmgxb3	2087.62	0.182517	0.0764371	2.38781	0.016949	0.228264	chr18	61131277	61177050	-	45774	2380.74	2291.16	2570.68	1627	1584.81	1676.38	2299.82	2400.97	2535.74	2052.62	2202.7	2125.54	1406.03	1605.17	1432.15	2407.92	2534.41	2443.38
ENSMUSG00000021302	Ggps1	4692.5	-0.397778	0.166636	-2.38712	0.0169811	0.228438	chr13	14050659	14063488	-	12830	1598.99	2429.04	1894.81	11645.7	9381.53	9604.09	946.764	1138.63	1088.32	3251	2360.28	2191.51	10368.9	12411.8	10939.7	1028.08	1166.68	1019.09
ENSMUSG00000025423	Pias2	5518.16	-0.323916	0.135831	-2.38471	0.0170926	0.22866	chr18	77065208	77153800	+	88593	2684.53	3593.87	3418.99	10144.7	9609.29	10813.2	2526.8	2678.42	3381.35	4727.62	3536.96	3871.93	9944.41	10124.8	9859.76	2687.69	2947.96	2774.62
ENSMUSG00000026754	Golga1	1272.14	-0.389511	0.163339	-2.38468	0.0170938	0.22866	chr2	39016155	39065541	-	49387	377.253	657.175	531.182	1602.96	1340.59	1416.03	1931.15	1782.41	1550.66	801.36	628.601	619.539	1413.45	1386.01	1463.3	1819.86	1773.98	1803
ENSMUSG00000028577	Plaa	4840.28	-0.458423	0.192135	-2.38595	0.0170352	0.22866	chr4	94567514	94603244	-	35731	854.392	1687.71	1432.01	3452.09	2944.45	3330.29	11242	9576.25	8604.39	2211.27	1585.36	1662.21	3008.21	3430.46	3104	10369.1	9393.89	9236.94
ENSMUSG00000040612	Ildr2	1117.17	-0.538571	0.225794	-2.38523	0.0170684	0.22866	chr1	166254139	166316823	+	62685	382.206	430.656	385.504	1702.96	780.278	1029.24	1647.75	1454.51	1496.85	661.427	570.589	508.826	1087.9	1791.2	1243.5	1704.42	1685.44	1545.75
ENSMUSG00000047213	Ythdf3	4836.63	-0.639514	0.268043	-2.38586	0.0170392	0.22866	chr3	16183212	16217037	+	33826	446.595	1222.13	854.252	3175.15	3092.53	3393.98	11017.6	10096.3	9643.29	1954.99	974.071	1000.21	3112.88	3491.82	3283.99	10633.9	9242.84	10422.8
ENSMUSG00000021180	Rps6ka5	2199.74	-0.488151	0.204773	-2.38386	0.0171322	0.228917	chr12	100548439	100726983	-	178545	265.811	517.503	341.899	683.686	626.994	604.061	5900.04	5672.72	4386.21	625.63	434.652	517.167	738.454	773.363	674.105	6384.44	4562.57	5885.98
ENSMUSG00000021779	Thrb	98.3582	-0.648264	0.272032	-2.38305	0.0171701	0.229166	chr14	17660261	18038090	+	377830	14.859	44.7667	26.7573	141.353	155.016	180.75	111.605	106.897	119.704	55.3223	40.6945	38.6738	140.933	130.517	121.149	120.871	114.585	105.994
ENSMUSG00000024298	Zfp871	10162.6	-0.595997	0.250282	-2.3813	0.0172514	0.229993	chr17	32765496	32788287	-	22792	525.843	1223.92	1149.57	14708.4	10232.8	12520.4	18335.9	15382.3	17541.5	1962.32	1210.45	1207.99	10883.1	14904.3	10693.1	16562.1	16240.9	17642.5
ENSMUSG00000023025	Larp4	3767.1	-0.61007	0.256629	-2.37724	0.0174427	0.231361	chr15	99970065	100016358	+	46294	211.328	464.678	335.953	2447.23	1971.91	2127.79	9596.81	8763.12	7953.16	772.885	375.775	395.079	2064.54	2514.89	2255.09	9251.4	6988.64	9317.54
ENSMUSG00000037341	Slc9a7	113.063	0.783138	0.329366	2.37771	0.0174205	0.231361	chrX	20105754	20291807	-	186054	28.067	18.802	36.6674	59.6182	51.0948	82.4145	302.212	183.766	253.684	13.017	12.1218	22.7493	45.3292	62.3365	57.9782	251.249	280.212	273.818
ENSMUSG00000043542	Zc2hc1a	1706.72	-0.395136	0.166198	-2.37751	0.0174301	0.231361	chr3	7503483	7553836	+	50354	1173.86	1744.11	1446.88	2015.48	1396.88	1464.73	1780.67	1599.85	1590.19	2265.77	1781.04	1692.55	1713.44	2191.52	1937.51	1591.7	1653.15	1681.55
ENSMUSG00000053825	Ppfia2	2750.43	-0.49728	0.2092	-2.37706	0.0174513	0.231361	chr10	106470339	106935952	+	465614	198.945	341.122	270.546	1703.93	1648.02	1535.91	7574.12	5591.05	5338.35	528.816	328.154	286.641	1603.01	1675.29	1572.33	6556.92	6762.6	5991.98
ENSMUSG00000069237	Fam8a1	3565.86	-0.378096	0.159005	-2.37789	0.0174121	0.231361	chr13	46669522	46678056	+	8535	1958.91	3009.22	2369.51	4876.19	5316.46	5753.09	2874.15	2658	3136.46	3968.56	2636.49	2930.11	4851.05	5076.53	4819.98	2440.51	2862.54	2647.64
ENSMUSG00000028389	Zfp37	1725.91	-0.654458	0.275431	-2.37613	0.0174955	0.231538	chr4	62189540	62231047	-	41508	80.899	96.6961	101.083	2256.84	1883.58	1681.07	3257.87	3119.22	2759.77	253.018	106.498	78.8642	2150.25	2242.17	2030.1	3241.79	2787.54	2939.13
ENSMUSG00000041684	Bivm	1899.29	-0.369332	0.155525	-2.37474	0.0175616	0.231538	chr1	44118957	44144770	+	25814	1096.26	1717.25	1474.63	1923.17	2539.15	2637.26	1854.66	1626.27	1658.28	2094.11	1629.51	1813.88	2268.11	2142.82	2450.66	1722.08	1796.9	1742.28
ENSMUSG00000042197	Zfp451	5672.09	-0.425062	0.178986	-2.37484	0.0175567	0.231538	chr1	33761545	33814595	-	53051	1214.31	2178.35	1736.25	7334	6415.43	7060.48	8379.18	7464.74	7462.26	2934.52	1981.91	1968.57	7194.99	8279.07	7127	7894.65	7701.15	7770.69
ENSMUSG00000045210	Vcpip1	4909.33	-0.538371	0.226748	-2.37432	0.0175815	0.231538	chr1	9718622	9748382	-	29761	214.63	438.714	366.674	2837.63	2824.94	2567.02	13159.4	11214.5	10643.7	663.868	354.129	461.81	2458.49	3290.2	2702.48	12122.4	9866.81	12180.5
ENSMUSG00000054099	Slc25a40	234.242	-0.461724	0.194459	-2.3744	0.0175775	0.231538	chr5	8422850	8454797	+	31948	97.409	113.707	148.652	555.795	440.801	485.121	82.7635	87.6792	119.704	191.187	137.669	164.553	395.601	471.42	456.903	76.0538	105.21	86.1202
ENSMUSG00000063698	Sfxn4	219.645	0.372365	0.15677	2.37523	0.0175378	0.231538	chr19	60837277	60861479	-	24203	251.777	324.111	354.782	259.628	213.039	250.989	120.383	154.94	164.73	258.713	235.509	223.701	222.525	242.528	223.259	156.182	132.294	164.512
ENSMUSG00000003436	Dll3	742.775	0.291603	0.122895	2.37279	0.0176542	0.232238	chr7	28293553	28302238	-	8686	752.856	651.803	782.899	457.714	430.409	433.612	1180.01	1150.64	1246.46	473.494	687.478	626.363	351.92	382.785	363.446	1166.61	1122.93	1108.52
ENSMUSG00000015243	Abca1	2013.73	-0.710119	0.299738	-2.36913	0.0178299	0.233876	chr4	53030787	53159895	-	129109	75.1205	246.217	171.445	1370.26	1004.58	911.242	4883.05	4374.35	3518.63	363.663	220.789	220.668	1331.86	1426.92	1381.09	4766.94	3752.14	6228.26
ENSMUSG00000021282	Eif5	10796.4	-0.481658	0.203268	-2.36957	0.0178086	0.233876	chr12	111538016	111546752	+	8737	3663.57	6645.17	5787.51	10163.9	13429.3	16296.5	15474.3	11965.2	12138.4	9256.73	6451.38	6766.39	12552.9	11452.4	11694.3	12677.9	14115.8	13803.5
ENSMUSG00000040640	Erc2	2743.59	-0.397992	0.168002	-2.36897	0.0178376	0.233876	chr14	27622428	28478537	+	856110	917.956	1089.62	953.353	4031.92	3155.75	3327.48	3864.81	3306.59	3065.07	1646.65	1239.88	1015.38	3361.78	4384.99	3320.34	3524.28	3796.93	3381.87
ENSMUSG00000021870	Slmap	1730.79	-0.537955	0.227125	-2.36854	0.0178584	0.23389	chr14	26413168	26534931	-	121764	166.751	339.332	311.178	2797.25	2749.59	2963.17	1882.24	1957.77	2280.96	566.24	324.69	294.224	2624.97	2764.24	2748.34	2114.57	2207.32	2061.36
ENSMUSG00000005610	Eif4g2	120042	-0.320068	0.135231	-2.36682	0.0179417	0.234464	chr7	111067750	111083030	-	15281	60581.8	80114.5	72605.5	208461	195375	221807	50635	64399.8	72002.3	102730	80915.5	82636.8	218126	233229	225320	62195.7	66970.8	62649.1
ENSMUSG00000020137	Thap2	2580.57	-0.446112	0.188484	-2.36684	0.0179408	0.234464	chr10	115368404	115384443	-	16040	744.601	1318.83	1044.53	4777.15	5731.28	6057.46	963.066	1083.38	1202.53	1837.84	1226.03	1169.31	5203.8	5068.74	5469.86	1176.12	1203.14	1172.56
ENSMUSG00000020300	Cpeb4	3889.86	-0.682336	0.288566	-2.36457	0.0180508	0.234602	chr11	31872211	31935634	+	63424	260.032	753.871	448.928	6231.06	6818.99	6148.31	5166.45	4293.88	3978.77	1215.46	555.004	576.315	6241.42	6792.73	6186.36	4663.73	4736.53	4949.7
ENSMUSG00000020986	Sec23a	6752.11	-0.234638	0.0991871	-2.36561	0.0180003	0.234602	chr12	58958383	59012017	-	53635	3790.7	4764.97	4582.44	4209.81	3672.76	4087.01	12139.9	11095.6	11128.1	5341.86	5061.71	5052.61	3801.89	4290.51	4083.57	11508.6	10624.1	12301.9
ENSMUSG00000028640	Tfap2c	2269.19	0.194167	0.0821061	2.36482	0.0180386	0.234602	chr2	172549593	172558622	+	9030	2786.89	2744.2	2971.05	2020.29	1945.07	1909.58	2270.98	2343.32	2277.66	2196.62	2494.49	2738.25	1949.16	1915.87	2029.24	2148.52	2005.24	2098.9
ENSMUSG00000056429	Tgoln1	1915.03	-0.286745	0.121186	-2.36615	0.0179742	0.234602	chr6	72608432	72617000	-	8569	1288.61	1719.04	1582.65	1763.54	1458.37	1458.17	2449.05	2468.23	2687.29	2072.15	1755.93	1769.89	1570.86	1762.95	1626.85	2527.43	2186.49	2323.04
ENSMUSG00000067851	Arfgef1	5555.62	-0.363208	0.153604	-2.36457	0.0180509	0.234602	chr1	10137571	10232670	-	95100	296.354	365.296	384.513	5414.68	4958.79	4969.22	11896.6	10484.3	10242.9	580.071	375.775	388.254	4504.08	5536.26	4945.46	12035.5	11036.6	11586.5
ENSMUSG00000020604	Arsg	116.001	-0.675984	0.286177	-2.36212	0.0181708	0.235171	chr11	109473374	109573330	+	99957	88.3285	74.3127	107.029	101.928	119.51	163.892	68.9696	92.4835	129.587	183.865	81.3891	164.553	141.757	124.673	149.705	111.364	87.5013	97.1612
ENSMUSG00000022752	Tomm70a	4218.86	-0.323977	0.137152	-2.36217	0.0181683	0.235171	chr16	57121703	57156705	+	35003	2333.69	3369.14	3013.67	2886.67	2449.95	2974.41	6846.8	6168.77	6369.55	4217.51	3314.44	3377.51	2643.93	3225.92	2756.99	6676.44	6655.31	6658.86
ENSMUSG00000028176	Lrrc7	753.561	-0.451194	0.191107	-2.36094	0.0182285	0.235171	chr3	158082891	158562221	-	479331	116.395	160.265	160.544	1003.89	898.056	837.256	1266.53	1102.6	1166.29	277.425	172.302	147.112	869.497	864.919	899.095	1246.74	1285.44	1089.75
ENSMUSG00000030691	Fchsd2	5289.2	-0.29263	0.123959	-2.3607	0.0182405	0.235171	chr7	101092863	101284405	+	191543	1948.18	2892.82	2676.72	5135.82	4839.28	5083.47	8589.85	7501.98	7506.19	3383.61	2830.43	2991.53	4648.31	5025.88	4697.97	8486.79	8384.5	8582.21
ENSMUSG00000031673	Cdh11	2783.07	-0.443776	0.187936	-2.36132	0.01821	0.235171	chr8	102632095	102785642	-	153548	591.058	1143.34	847.315	1233.71	1426.32	1205.31	7171.58	5902.13	5176.91	1397.7	1006.97	1105.61	1473.61	1423.03	1356	5894.17	5777.17	5963.27
ENSMUSG00000034158	Lrrc58	7222.67	-0.472593	0.20013	-2.36143	0.0182044	0.235171	chr16	37868389	37888858	+	20470	1612.2	3035.18	2331.85	12502.5	12697.5	14350.4	5293.1	6266.06	6714.39	4257.38	2411.37	3014.28	12424.3	12694.2	12602	5561.43	5994.88	6244.82
ENSMUSG00000039943	Plcb4	935.712	-0.486853	0.206136	-2.3618	0.0181863	0.235171	chr2	135659011	136014593	+	355583	82.55	82.3707	105.047	1337.56	1092.04	1165.98	1643.98	1561.41	1247.55	178.17	95.2425	103.888	1099.44	1267.18	1293.69	1583.55	1337.52	1565.62
ENSMUSG00000067242	Lgi1	289.18	-0.57946	0.245487	-2.36045	0.0182529	0.235171	chr19	38264536	38312214	+	47679	94.9325	155.788	103.065	202.894	353.334	216.338	507.867	371.135	366.798	209.086	167.973	151.662	340.381	246.424	370.368	416.938	432.298	497.951
ENSMUSG00000021952	Xpo4	3016.45	-0.384526	0.162996	-2.35912	0.0183185	0.235762	chr14	57577521	57665430	-	87910	444.119	676.873	645.149	3254.96	2384.14	2847.04	5611.62	5247.54	5624.98	887.598	653.71	762.101	2783.21	3280.46	3056.4	5189.31	4888.61	6058.22
ENSMUSG00000021716	Srek1ip1	1345.43	-0.287904	0.122149	-2.35699	0.0184236	0.236255	chr13	104792484	104839274	+	46791	1213.48	1357.33	1121.83	2114.52	2334.77	2230.81	327.292	438.396	438.181	1645.03	1498.77	1365.72	2441.19	2219.76	2348.55	344.958	427.09	350.001
ENSMUSG00000021911	Parg	2486.52	-0.477191	0.202495	-2.35655	0.0184454	0.236255	chr14	32201949	32297550	+	95602	436.689	869.37	756.142	1246.21	1284.3	1647.35	5255.48	5266.76	5355.92	1230.92	787.915	850.065	1214.82	1368.48	1291.1	5448.71	5306.33	5140.71
ENSMUSG00000029563	Foxp2	1567.38	-0.512661	0.217569	-2.35631	0.0184573	0.236255	chr6	14901349	15441977	+	540629	76.7715	120.87	132.796	2195.3	2212.66	2324.46	2816.47	2068.27	2047.04	209.899	133.34	126.638	2226.08	2698.98	2267.21	1813.07	2508.37	2234.71
ENSMUSG00000031210	Gpr165	85.4157	-0.824271	0.34973	-2.35688	0.0184293	0.236255	chrX	96713441	96719388	+	5948	24.765	27.7554	31.7124	33.6554	14.7222	33.715	265.846	163.348	157.042	61.8308	47.6213	39.4321	20.6042	29.2202	44.1327	194.209	219.795	128.076
ENSMUSG00000036208	Nepro	935.88	-0.313326	0.132994	-2.35594	0.018476	0.236255	chr16	44724301	44737284	+	12984	341.757	460.202	458.839	1302.95	1092.91	1102.29	1172.48	1082.18	1136.64	591.461	462.359	510.342	1169.49	1275.95	1208.02	1272.54	1078.14	1127.29
ENSMUSG00000036469	Marchf1	362.819	-0.548111	0.23256	-2.35686	0.01843	0.236255	chr8	65617900	66471637	+	853738	100.711	106.545	113.966	764.459	748.236	734.238	235.751	166.951	149.355	201.764	161.912	106.163	796.146	873.685	722.565	134.452	242.712	171.136
ENSMUSG00000048388	Fam171b	5429.36	-0.483425	0.205235	-2.35547	0.0184991	0.236295	chr2	83812636	83883486	+	70851	1490.85	2679.74	2036.53	11119.8	10151.4	12734	2813.96	2927.04	3886.53	3859.55	2375	2442.51	9762.27	10747.2	9889.18	2890.04	3216.71	2706.16
ENSMUSG00000026490	Cdc42bpa	5720.69	-0.338581	0.143831	-2.35402	0.0185719	0.236971	chr1	179960472	180165603	+	205132	629.031	669.71	816.594	7202.26	7030.3	7596.18	9166.69	8533.71	8964.6	1160.96	776.66	735.56	7051.58	7410.25	6987.67	9460.55	9666.81	9113.28
ENSMUSG00000028771	Ptpn12	4518.83	-0.311778	0.132588	-2.35149	0.0186985	0.238075	chr5	20986645	21055911	-	69267	1684.02	2489.03	2304.1	5987.78	5294.81	5561.1	5629.17	5783.22	5201.07	3128.97	2361.15	2547.16	5755.16	5756.39	5735.52	5599.46	5181.33	5339.45
ENSMUSG00000040339	Fam102b	2866.65	-0.392646	0.166974	-2.35155	0.0186956	0.238075	chr3	108970997	109027607	-	56611	1035.18	1623.24	1340.84	5382.95	5196.95	6652.16	1299.14	1596.24	1662.67	2133.98	1451.15	1663.73	5193.91	5396.98	5144.49	1564.54	1713.57	1547.96
ENSMUSG00000029823	Luc7l2	6994.49	-0.328224	0.139772	-2.34828	0.0188606	0.239137	chr6	38551334	38609470	+	58137	2622.61	3839.19	3856.03	7266.69	6196.33	7396.7	10696.6	9810.46	9979.33	4926.94	3904.94	4119.14	7191.69	8144.66	6955.66	9399.43	9435.55	10158.9
ENSMUSG00000033499	Larp4b	5696.4	-0.487696	0.207686	-2.34824	0.0188623	0.239137	chr13	9093881	9174451	+	80571	794.131	1640.25	1500.39	4252.12	3261.41	3902.51	11812.6	12100.9	11687	2298.32	1615.66	1601.55	3229.91	4020.71	3505.52	12616.8	10624.1	12071.2
ENSMUSG00000041408	Wapl	5447.74	-0.405247	0.172569	-2.34832	0.0188582	0.239137	chr14	34673928	34747983	+	74056	455.676	675.082	726.412	5177.17	4387.23	4702.31	10921	10585.2	10449.4	1071.46	674.49	711.294	4847.76	5698.92	5245.73	10710	10110.6	10909.7
ENSMUSG00000042607	Asb4	370.738	-0.673493	0.286686	-2.34924	0.0188119	0.239137	chr6	5383386	5433022	+	49637	170.053	196.078	157.571	165.392	143.758	146.098	838.921	515.265	471.127	225.357	341.141	269.2	125.274	263.956	161.82	552.748	1150.02	779.498
ENSMUSG00000043183	Simc1	2358.82	-0.321224	0.136831	-2.3476	0.0188948	0.239294	chr13	54503779	54551290	+	47512	469.709	647.327	641.185	2359.73	1838.55	1901.15	4362.64	4005.62	3999.64	817.631	742.892	634.705	2218.66	2405.8	2245.57	4622.98	4160.48	4384.4
ENSMUSG00000047694	Yipf6	1180.37	-0.400075	0.170647	-2.34446	0.0190546	0.241061	chrX	98936316	98949017	+	12702	492.823	840.719	657.041	1702.96	2246.44	2144.65	807.571	739.868	877.461	1021.84	787.05	816.699	2050.53	1840.88	1985.97	666.829	800.012	767.353
ENSMUSG00000007617	Homer1	2301.66	-0.480845	0.205293	-2.34224	0.0191683	0.242123	chr13	93299635	93405129	+	105495	626.554	1257.05	819.567	3388.62	4024.37	4553.4	1972.53	1801.63	2117.33	1586.45	1061.52	1123.81	3871.94	3326.24	3618.88	1879.62	2201.07	2199.38
ENSMUSG00000022865	Cxadr	10806.8	-0.460752	0.196765	-2.34163	0.0191996	0.242123	chr16	78301489	78359774	+	58286	2697.73	4913.59	3917.47	4784.84	3546.33	3704.9	30095.8	21883.8	21220.5	6269.32	4484.19	5111.76	3688.98	4650.89	4010.88	23185.5	23218	23137.6
ENSMUSG00000071855	Ccdc112	893.833	-0.501047	0.213965	-2.34173	0.0191946	0.242123	chr18	46282151	46311928	-	29778	160.147	275.763	223.969	932.736	660.768	750.159	2020.18	1568.62	1312.35	403.528	264.082	265.408	786.256	910.698	859.289	1713.93	1491.69	1489.44
ENSMUSG00000038446	Cdc40	2969.15	-0.346971	0.148208	-2.34111	0.0192267	0.242207	chr10	40831621	40883311	-	51691	915.479	1344.79	1347.78	1725.08	1336.26	1282.11	6261.19	6245.64	5877.56	1700.35	1399.2	1487.04	1447.24	1664.58	1588.78	6412.96	5712.58	5696.08
ENSMUSG00000025899	Alkbh8	3192.69	-0.516209	0.220654	-2.33945	0.0193123	0.242515	chr9	3335140	3391154	+	56015	230.314	385.889	381.54	3653.06	3152.29	3223.53	6283.76	5676.33	5436.09	702.919	379.238	343.514	3223.32	3875.58	3466.58	5881.95	5582.37	5590.08
ENSMUSG00000030016	Zfp638	11608.8	-0.396871	0.169631	-2.33962	0.0193034	0.242515	chr6	83867109	83989550	+	122442	290.576	317.844	376.585	7855.18	6466.52	6401.17	27760.9	26022.7	25854.9	568.681	363.653	363.23	7193.34	8087.19	7612.46	28491.7	23363.9	31567.5
ENSMUSG00000047264	Zfp358	2279.04	0.173007	0.0739401	2.33983	0.0192924	0.242515	chr8	3493138	3497208	+	4071	3828.67	3448.83	3643.95	1775.08	2018.68	1966.71	1418.27	1515.77	1575.92	3128.97	3315.31	3244.05	1865.92	1891.52	1920.2	1530.58	1518.77	1415.46
ENSMUSG00000040464	Gtpbp10	571.149	-0.406303	0.173797	-2.3378	0.0193974	0.243327	chr5	5537454	5559538	-	22085	324.421	592.711	492.533	622.145	623.53	671.491	426.358	575.32	538.118	689.088	552.407	624.847	643.675	716.87	640.357	509.289	503.132	534.387
ENSMUSG00000026663	Atf6	2014.92	-0.337183	0.14433	-2.33618	0.0194817	0.243613	chr1	170704674	170867771	-	163098	529.971	769.987	699.654	1275.06	1102.44	986.164	4174.54	4281.87	3818.44	922.581	763.672	837.932	1155.48	1330.5	1187.26	4455.94	3594.84	4382.19
ENSMUSG00000028869	Gnl2	4841.06	-0.36907	0.157958	-2.33651	0.0194648	0.243613	chr4	125016585	125055380	+	38796	873.379	1483.57	1211.02	1513.53	1345.79	1313.95	12213.9	11321.4	11096.2	1716.62	1391.41	1498.42	1292.3	1458.09	1439.07	13257.8	10225.1	12487.4
ENSMUSG00000039997	Ifi203	80.4216	-1.33915	0.573044	-2.33691	0.019444	0.243613	chr1	173920407	173942672	-	22266	0	6.26734	5.94607	82.6962	67.5491	48.6995	142.955	174.157	97.7397	15.4577	6.06089	8.3414	102.197	55.5185	109.899	225.445	119.793	178.865
ENSMUSG00000026667	Uhmk1	4683.36	-0.333142	0.142687	-2.33477	0.0195555	0.244023	chr1	170193420	170215397	-	21978	1308.42	1937.5	1748.15	9489.87	7891.98	8747.17	3491.12	3560.02	4306.04	2420.35	1863.29	2005.73	7424.93	8413.48	7941.29	3794.54	3900.06	4056.48
ENSMUSG00000033883	Zfp267	2004.14	-0.662239	0.283618	-2.33497	0.0195451	0.244023	chr3	36151017	36170342	+	19326	125.476	316.053	169.463	2690.51	2121.73	1908.64	3750.69	3200.89	3121.08	493.833	228.582	244.176	2416.46	2655.15	2507.77	3738.86	2871.92	3513.26
ENSMUSG00000007613	Tgfbr1	3676.78	-0.469381	0.201139	-2.33362	0.0196159	0.244437	chr4	47353222	47414931	+	61710	898.969	1979.58	1699.59	3841.53	3489.17	3911.88	5003.43	5482.95	6177.37	2452.89	1796.62	2086.87	3690.62	4009.99	3899.25	4819.91	5623	5318.47
ENSMUSG00000026683	Nuf2	2640.41	-0.2905	0.124499	-2.33335	0.0196298	0.244437	chr1	169497934	169531464	-	33531	1562.67	2062.85	2199.06	2525.12	2155.51	2301.99	3555.07	3556.41	3950.22	2600.96	2395.78	2124.78	2010.15	2359.05	2137.41	3416.99	3339.63	3273.67
ENSMUSG00000033282	Rpgrip1l	1341.15	-0.441221	0.189186	-2.33221	0.0196897	0.244926	chr8	91217030	91313262	-	96233	144.462	99.3821	151.625	839.463	644.314	717.38	3365.72	2876.6	2833.35	223.73	171.437	141.804	824.992	941.866	861.02	3152.16	2609.41	3541.97
ENSMUSG00000033773	Rpap2	1001.12	-0.301602	0.129351	-2.33165	0.0197193	0.245038	chr5	107597373	107661838	+	64466	543.179	765.511	690.735	949.083	1066.06	979.608	1275.31	1306.78	1105.89	882.716	750.684	828.832	1006.31	1050.95	1188.12	1307.85	1132.31	1190.23
ENSMUSG00000026686	Lmx1a	87.2571	-1.17874	0.505953	-2.32975	0.0198193	0.245994	chr1	167689237	167848741	+	159505	63.5635	51.9294	28.7393	42.3097	51.0948	29.9689	139.193	88.8803	16.473	136.679	80.5232	109.955	88.186	47.7264	71.8238	233.594	80.2095	209.78
ENSMUSG00000040297	Suco	2616.77	-0.530602	0.227784	-2.32941	0.0198376	0.245994	chr1	161816114	161876682	-	60569	289.75	486.166	360.728	3511.7	3110.72	3578.47	4184.57	3575.63	4161.08	839.598	406.079	395.837	3417.82	3755.78	3717.53	3787.75	3956.31	3566.26
ENSMUSG00000008489	Elavl2	9062.68	-0.69486	0.298382	-2.32876	0.0198718	0.246162	chr4	91250763	91400785	-	150023	1384.36	4600.23	2877.9	7312.85	8305.07	9126.46	18190.4	13871.3	11722.2	6933.19	3420.07	3991.74	8639.75	8153.42	8886.25	15661.6	15109.6	14941.9
ENSMUSG00000045252	Zfp574	1594.43	0.202255	0.0868801	2.32798	0.0199131	0.246417	chr7	25072567	25083492	+	10926	1743.46	1598.17	1724.36	1260.64	1347.52	1186.58	2087.9	2098.3	1840.58	1389.57	1483.19	1530.27	1199.99	1114.27	1200.24	2083.33	1840.65	1970.83
ENSMUSG00000051223	Bzw1	15573.4	-0.361981	0.155633	-2.32587	0.0200256	0.247551	chr1	58392898	58407353	+	14456	9273.67	14191.9	12761.3	9626.42	6978.34	7583.07	25280.5	27023.2	26074.5	17051.5	14821.5	14683.9	8359.53	11144.6	9067.1	23013.1	20811.8	22574.5
ENSMUSG00000006423	C330007P06Rik	922.547	-0.427453	0.183819	-2.3254	0.0200508	0.247605	chrX	36823737	36874111	-	50375	491.998	808.487	774.971	1453.91	1254.85	1387	474.009	617.358	710.535	1102.38	771.464	915.279	1312.08	1432.77	1316.19	570.403	555.216	656.942
ENSMUSG00000015222	Map2	52514.2	-0.549293	0.236361	-2.32396	0.0201277	0.247887	chr1	66175273	66442583	+	267311	4573.27	10771.8	8610.9	25044.5	23682	25830.4	150044	105216	105269	15440.6	9977.09	9637.35	23473.9	28257.9	23828.2	121323	129691	124583
ENSMUSG00000022136	Dnajc3	1146.33	-0.416012	0.179142	-2.32225	0.0202195	0.247887	chr14	118937976	118981697	+	43722	334.327	608.827	482.623	934.659	762.958	817.589	1968.77	2050.25	2178.83	787.53	519.505	593.756	850.541	856.153	903.422	1957.03	1927.11	2100.01
ENSMUSG00000026312	Cdh7	418.229	-0.506638	0.218056	-2.32343	0.0201561	0.247887	chr1	109982431	110140157	+	157727	74.295	91.3241	84.236	698.11	701.471	715.507	635.774	402.363	455.753	160.272	92.645	101.613	660.983	686.676	596.224	545.958	439.59	385.333
ENSMUSG00000029669	Tspan12	1218.53	-0.274913	0.11828	-2.32427	0.0201111	0.247887	chr6	21771395	21852515	-	81121	914.654	1029.63	936.506	1879.9	2113.07	2412.5	417.58	422.782	445.869	1325.3	1052	1107.89	2249.98	2025.94	2369.32	384.343	413.548	432.809
ENSMUSG00000035342	Lzts2	1738.51	0.229875	0.098972	2.32262	0.0201995	0.247887	chr19	45014414	45027111	+	12698	2020.82	1736.05	1817.52	2654.93	2583.32	2653.18	856.477	1025.73	1102.59	1455.47	1723.02	1576.52	2257.4	2323.98	2305.28	1124.51	1038.56	1037.86
ENSMUSG00000054814	Usp46	3818.71	-0.229213	0.0986597	-2.32327	0.0201649	0.247887	chr5	73998453	74068431	-	69979	2469.9	2993.1	2827.36	6608	6472.59	7141.03	1459.65	1607.05	1790.06	3576.43	3108.37	3031.72	6773.84	6965.13	6753.17	1670.47	1768.78	1720.2
ENSMUSG00000059475	Zfp426	2332.69	-0.324966	0.139901	-2.32283	0.0201884	0.247887	chr9	20468549	20492746	-	24198	1500.76	2030.62	1647.06	3129.96	3927.37	3977.43	1327.98	1554.2	1541.87	2568.42	1988.84	1929.14	3607.38	3229.81	3600.71	1458.6	1447.94	1520.35
ENSMUSG00000013662	Atad1	4247.77	-0.308054	0.132708	-2.3213	0.0202705	0.247947	chr19	32671638	32739786	-	68149	2672.14	3783.68	3450.7	3783.83	3231.96	3465.15	6557.13	5168.27	5252.69	4543.75	3743.9	3975.06	3463.98	3948.63	3754.74	5335.99	5280.29	5047.97
ENSMUSG00000020048	Hsp90b1	34170	-0.464756	0.200235	-2.32106	0.0202836	0.247947	chr10	86690209	86705509	-	15301	1812.8	3519.56	3108.8	5777.2	4968.32	4811.88	96205.1	89406.4	95510.4	4861.86	3338.68	3447.27	5377.7	6167.42	5925.89	97130.2	76474	107216
ENSMUSG00000041236	Vps41	3884.11	-0.39718	0.171125	-2.321	0.0202869	0.247947	chr13	18717286	18866811	+	149526	1431.42	2532.9	1929.5	3212.65	2335.64	2512.7	6899.47	6924.25	7026.28	3031.34	2286.69	2442.51	2573.05	3011.63	2853.05	6294.81	6255.3	6360.75
ENSMUSG00000030592	Ryr1	529.476	0.281128	0.121162	2.32026	0.0203269	0.24818	chr7	29003344	29125179	-	121836	338.455	332.169	393.432	656.762	581.961	631.22	625.742	624.564	720.419	291.256	287.459	295.741	575.269	598.041	601.416	636.95	582.3	757.416
ENSMUSG00000029655	N4bp2l2	3118.73	-0.404917	0.174622	-2.31882	0.0204049	0.248255	chr5	150608007	150666183	-	58177	841.184	1398.51	1067.32	5444.49	4009.64	4277.12	3596.45	3824.25	3916.18	1816.69	1277.98	1283.06	4038.42	4478.49	4051.55	3660.09	3334.42	3821.31
ENSMUSG00000048047	Zbtb33	3037.31	-0.633155	0.273072	-2.31864	0.0204147	0.248255	chrX	38189793	38197046	+	7254	245.999	655.385	431.09	1160.63	1100.7	1195.95	9426.26	6959.09	6202.63	1017.77	525.566	522.475	1215.65	1240.89	1095.53	7354.13	6992.81	7329.05
ENSMUSG00000053347	Zfp943	638.324	-0.49152	0.21192	-2.31937	0.0203749	0.248255	chr17	21962552	22071168	+	108617	86.6775	141.463	93.1551	1009.66	1117.16	1221.23	657.092	539.287	686.374	211.527	120.352	119.813	1310.43	1192.19	1203.7	570.403	565.633	643.693
ENSMUSG00000056383	AI987944	190.418	-0.602747	0.259961	-2.3186	0.0204165	0.248255	chr7	41372923	41393379	-	20457	15.6845	31.3367	18.8292	344.247	317.827	310.927	141.701	146.532	168.024	47.1867	27.7069	25.0242	419.501	474.342	462.095	146.675	169.794	160.095
ENSMUSG00000025997	Ikzf2	413.318	-0.62631	0.270263	-2.31741	0.0204813	0.248788	chr1	69531214	69687245	-	156032	32.1945	45.662	37.6585	1043.32	851.291	854.113	221.957	255.831	221.836	96.8141	36.3653	44.7402	974.166	1116.21	852.367	279.769	246.879	228.55
ENSMUSG00000024383	Map3k2	1740.58	-0.522541	0.225681	-2.3154	0.0205913	0.249375	chr18	32163089	32236751	+	73663	146.113	221.148	218.023	4351.17	3016.33	3324.67	1374.38	1357.23	1618.75	402.714	214.729	222.185	3300.79	4340.18	3234.67	1306.5	1415.65	1265.3
ENSMUSG00000029004	Kmt2e	10549	-0.354024	0.152901	-2.31537	0.0205925	0.249375	chr5	23434441	23504235	+	69795	1410.78	1933.92	2301.13	13301.6	15075.6	15056.6	14937.6	15215.3	16546.6	2885.71	2309.2	2018.62	13087.8	13193.9	13483.8	15186.3	16775.2	15162.7
ENSMUSG00000040123	Zmym5	2800.08	-0.54656	0.236017	-2.31576	0.0205713	0.249375	chr14	56790585	56811716	-	21132	207.2	400.214	359.737	5259.86	4333.53	4495.33	3567.61	3354.63	3219.92	708.614	352.397	350.339	4460.4	4799.91	4565.57	3484.89	3054.21	3427.14
ENSMUSG00000042225	Ammecr1	694.691	-0.454971	0.196625	-2.3139	0.020673	0.250095	chrX	142851146	142966728	-	115583	250.126	428.865	323.07	1158.71	958.677	961.814	620.726	634.173	656.723	580.071	374.043	418.587	1042.57	1321.73	1080.82	467.188	572.925	653.63
ENSMUSG00000031751	Amfr	4954.29	0.165701	0.0716232	2.31351	0.0206945	0.250101	chr8	93971588	94012842	-	41255	7025	6379.26	6791.4	3115.53	2902.88	3042.78	5680.59	5370.05	5869.87	5781.18	6046.17	6177.19	2683.49	3044.75	2778.63	5725.76	5327.16	5435.51
ENSMUSG00000015755	Tab2	6398.63	-0.302664	0.130871	-2.31269	0.0207399	0.250186	chr10	7905653	7956230	-	50578	2817.43	3840.09	3615.21	10673.6	9530.48	10675.5	4239.75	5052.96	5472.33	4873.25	3903.21	3892.4	10073.8	11137.8	10637.7	4722.13	5174.03	4843.71
ENSMUSG00000055639	Dach1	4897.77	-0.479884	0.207507	-2.31262	0.0207436	0.250186	chr14	97786853	98169765	-	382913	526.669	1031.43	1068.31	1891.44	1494.74	1727.89	13203.3	11195.3	11107.2	1488.82	1031.22	1140.5	1997.78	2116.52	2028.37	12178.1	9931.4	13000.8
ENSMUSG00000022247	Brix1	1460.88	-0.340436	0.147389	-2.30978	0.0209002	0.250392	chr15	10474779	10485947	-	11169	898.144	1277.64	1123.81	1282.75	1016.7	1049.85	1976.29	1957.77	2141.49	1706.04	1252.01	1218.6	1265.1	1377.25	1240.91	1819.86	1778.15	1913.41
ENSMUSG00000025962	Fastkd2	714.173	-0.376416	0.162976	-2.30963	0.0209086	0.250392	chr1	63730614	63754655	+	24042	500.253	646.431	572.805	1008.7	815.785	791.366	520.407	572.918	761.052	891.666	671.027	668.829	833.234	950.632	971.784	528.302	598.967	550.948
ENSMUSG00000026104	Stat1	415.648	-0.39456	0.170716	-2.3112	0.0208218	0.250392	chr1	52119440	52161865	+	42426	151.066	156.683	160.544	113.467	94.3955	111.447	1044.58	958.466	977.397	196.069	182.692	235.834	96.4276	126.621	125.475	907.213	728.136	1115.15
ENSMUSG00000032883	Acsl3	4177.65	-0.384589	0.166423	-2.31092	0.0208375	0.250392	chr1	78657825	78707743	+	49919	760.285	1235.56	1216.96	1103.9	977.729	982.418	12659.1	9484.97	9635.6	1551.47	1245.08	1395.29	919.771	1108.42	969.188	10222.4	9428.26	10301.3
ENSMUSG00000036863	Syde2	344.817	-0.401459	0.173876	-2.30888	0.0209502	0.250392	chr3	145987870	146021720	+	33851	89.9795	126.242	100.092	566.373	583.693	569.409	328.546	338.706	338.245	186.306	106.498	124.363	562.082	571.743	571.994	331.377	350.005	361.042
ENSMUSG00000045102	Poln	301.188	-0.499025	0.216111	-2.30911	0.0209375	0.250392	chr5	34007179	34169448	-	162270	42.926	32.232	43.6045	333.67	271.928	326.848	531.693	529.678	538.118	73.2207	58.8772	36.3988	323.074	389.603	343.543	486.201	518.758	541.011
ENSMUSG00000048379	Socs4	2175.95	-0.557037	0.241154	-2.30988	0.0208949	0.250392	chr14	47276931	47296102	+	19172	472.186	962.484	673.888	3804.99	4092.78	4698.56	1348.04	1545.8	1861.45	1510.79	755.013	835.657	3726.06	4126.87	3866.37	1459.96	1730.23	1695.91
ENSMUSG00000052539	Magi3	1732.21	-0.517661	0.224034	-2.31064	0.020853	0.250392	chr3	104013259	104220374	-	207116	206.375	379.622	328.025	1901.05	1641.1	1698.86	2931.83	3330.61	2900.34	643.529	345.471	318.49	1658.23	1800.94	1729.83	3190.18	2911.5	3263.73
ENSMUSG00000052812	Atad2b	6085.31	-0.479361	0.207415	-2.31111	0.0208266	0.250392	chr12	4917353	5047394	+	130042	264.985	454.83	383.522	4873.31	4091.05	4482.22	15727.6	11829.5	11513.5	681.766	388.763	466.36	4215.62	4975.23	4416.73	14523.6	11528.3	14718.8
ENSMUSG00000036779	Tent4b	2049.65	-0.331468	0.143672	-2.30711	0.0210488	0.251066	chr8	88199213	88259722	+	60510	607.568	924.88	768.034	1786.62	1591.73	1703.54	3965.12	3563.62	3421.99	1093.43	876.231	923.621	1560.97	1934.38	1829.34	3609.84	3133.38	3599.38
ENSMUSG00000043881	Kbtbd7	2583.36	-0.518346	0.224645	-2.3074	0.0210323	0.251066	chr14	79426511	79431036	+	4526	419.354	833.556	524.245	600.028	537.795	627.474	8045.62	5623.48	5316.38	981.971	689.21	873.572	651.917	772.389	585.84	6806.81	5218.83	7391.98
ENSMUSG00000027782	Kpna4	6821.71	-0.498835	0.216338	-2.30581	0.0211211	0.251222	chr3	69067149	69127113	-	59965	1097.09	2263.4	1923.55	4520.41	3975.87	4186.28	17395.4	13597.5	12293.2	3211.14	2106.59	2147.53	3687.33	4752.19	3951.17	14580.6	13373.1	13728.4
ENSMUSG00000028926	Cdk14	3006.84	-0.282515	0.122527	-2.30574	0.0211253	0.251222	chr5	4803391	5420312	-	616922	1490.03	1880.2	1747.15	4803.11	4208.83	4653.61	2645.92	2462.22	2592.85	2460.22	1907.45	1855.58	4318.64	4941.14	4199.53	2636.08	2819.83	2500.8
ENSMUSG00000033186	Mzt1	5767.88	-0.268382	0.116369	-2.3063	0.021094	0.251222	chr14	99034544	99046134	-	11591	3222.75	3768.46	3885.76	11878.4	11147.3	11083.8	650.822	624.564	801.685	4942.4	4130.93	4025.86	13510.6	14728	13416.3	600.282	727.094	676.816
ENSMUSG00000061533	Cep128	1019.39	-0.452547	0.196302	-2.30536	0.0211465	0.251223	chr12	90998492	91384409	-	385918	179.133	302.623	298.295	1231.79	1064.33	1195.95	1455.89	1693.53	1814.22	437.697	366.251	262.375	973.342	1126.93	1232.25	1424.65	1611.48	1678.24
ENSMUSG00000026458	Ppfia4	397.092	0.242127	0.105097	2.30385	0.021231	0.251906	chr1	134296783	134332928	-	36146	440.817	444.981	389.468	453.868	518.742	460.772	326.038	305.076	314.085	390.511	353.263	335.931	444.226	435.382	451.711	378.911	340.63	363.251
ENSMUSG00000047022	Mipol1	1352.06	-0.372228	0.161587	-2.30358	0.0212463	0.251906	chr12	57230427	57497199	+	266773	704.151	1229.29	1177.32	1081.78	1083.38	1139.75	1838.35	1788.42	1720.88	1479.06	1200.92	1343.72	1026.91	1162.97	1285.04	1636.51	1688.57	1750.01
ENSMUSG00000052707	Tnrc6a	6804.77	-0.370595	0.160908	-2.30316	0.02127	0.251935	chr7	123123885	123195296	+	71412	895.667	1370.76	1407.24	9072.54	6839.78	7536.24	10987.5	10732.9	10609.7	1850.04	1432.97	1464.3	7232.07	9000.81	8205.22	11823.6	10579.3	11445.2
ENSMUSG00000041718	Alg13	1553.85	-0.346973	0.150749	-2.30166	0.0213543	0.252682	chrX	144317804	144374450	+	56647	510.984	741.337	673.888	1372.18	1865.39	1613.64	2455.32	2340.91	2146.98	917.7	715.185	815.182	1649.98	1479.52	1714.25	2398.41	2071.91	2486.44
ENSMUSG00000032328	Tmem30a	2544.31	-0.574972	0.250076	-2.29919	0.0214944	0.253656	chr9	79768943	79793507	-	24565	616.648	1531.92	948.398	2926.1	3505.62	3547.57	3486.1	3086.79	3257.26	2181.98	1094.42	1336.14	3215.9	3062.28	3001.89	2894.12	3172.96	2931.4
ENSMUSG00000035032	Nek11	197.869	-0.394578	0.171611	-2.29926	0.0214903	0.253656	chr9	105162156	105395524	-	233369	162.623	164.741	128.832	266.359	332.549	318.419	82.7635	106.897	85.6595	232.679	179.229	188.819	331.315	287.332	369.503	120.871	93.7514	109.306
ENSMUSG00000036712	Cyld	1187.82	-0.366794	0.15954	-2.29908	0.0215006	0.253656	chr8	88697028	88751945	+	54918	327.723	499.597	510.371	1203.9	1067.79	1237.15	2020.18	1723.56	1740.65	680.139	497.859	544.466	1050.81	1259.39	1261.68	1902.7	1979.2	1873.67
ENSMUSG00000029191	Rfc1	4644.5	-0.43493	0.189289	-2.2977	0.021579	0.254328	chr5	65261850	65335670	-	73821	531.622	826.393	787.854	2472.23	2015.21	2010.73	11495.4	10764.1	10060.6	1301.7	780.989	816.699	1985.42	2318.14	2369.32	11600.9	9784.52	11679.2
ENSMUSG00000059669	Taf1b	1259.05	-0.252063	0.109725	-2.29722	0.0216061	0.254395	chr12	24498359	24558539	+	60181	702.5	841.614	818.576	1145.25	1051.34	1062.02	2091.66	1849.67	1891.1	1049.5	930.779	832.624	1096.14	986.67	1057.45	1906.78	1648.98	1700.32
ENSMUSG00000041417	Pik3r1	3122.09	-0.461304	0.200881	-2.2964	0.0216529	0.254695	chr13	101680563	101768217	-	87655	562.991	965.17	784.881	1869.32	1680.93	1654.84	8270.08	5761.6	5160.44	1339.13	961.95	882.672	1904.65	1929.51	1722.04	7621.68	6889.68	6235.99
ENSMUSG00000014303	Glis2	2082.91	0.270915	0.118024	2.29542	0.021709	0.255103	chr16	4594713	4624924	+	30212	2237.1	2076.28	2411.13	2954.95	2563.4	2731.85	1413.25	1658.7	1884.51	1682.45	2044.25	1846.48	2210.42	2662.94	2324.32	1537.37	1616.69	1636.28
ENSMUSG00000031284	Pak3	6118.97	-0.46577	0.203121	-2.29307	0.0218442	0.25611	chrX	143518591	143797796	+	279206	697.547	1007.25	973.174	6842.63	5248.91	6477.03	13079.1	9752.81	10840.3	1632.01	1173.21	892.53	5364.51	7525.19	5655.91	10723.6	11787.7	10468
ENSMUSG00000035456	Prdm8	3834.74	0.261436	0.114024	2.29281	0.0218587	0.25611	chr5	98167198	98188991	+	21794	2215.64	2611.69	2983.94	2072.21	2058.51	2103.44	8489.53	7152.46	6860.45	2102.25	2226.08	2186.21	1687.9	1772.7	1653.68	7663.78	6382.38	6802.39
ENSMUSG00000038733	Wdr26	8928.31	-0.358465	0.156343	-2.2928	0.0218594	0.25611	chr1	181173228	181212001	-	38774	3040.32	4586.8	4010.63	10526.5	8137.93	9758.62	11928	12987.3	14570.9	5949.59	4328.34	4640.85	8204.59	9920.27	8719.23	12557	13345	13497.7
ENSMUSG00000029920	Smarcad1	9116.6	-0.33887	0.147946	-2.2905	0.0219926	0.257164	chr6	65042583	65116061	+	73479	827.976	1061.87	1125.79	5111.78	4277.24	4700.43	24325	20712.7	20149.8	1523.8	1178.41	1110.16	4818.91	5542.11	4880.56	21531.4	18253.4	22967.6
ENSMUSG00000032235	Ice2	1206.02	-0.499947	0.218251	-2.29069	0.0219811	0.257164	chr9	69397906	69433122	+	35217	122.999	275.763	178.382	1127.94	1047.88	1098.55	2291.04	2241.22	2200.79	344.137	221.655	249.484	1105.21	1150.3	1153.51	2330.51	1857.32	2711.68
ENSMUSG00000044068	Zrsr1	509.757	-0.26055	0.113815	-2.28925	0.0220651	0.257758	chr11	22972005	22976496	+	4492	417.703	479.004	448.928	425.982	500.556	446.724	629.504	558.504	479.913	545.088	516.907	549.016	489.556	449.992	509.689	574.478	603.134	550.948
ENSMUSG00000043463	Rab9b	211.456	-0.611368	0.267146	-2.28852	0.0221074	0.258	chrX	136858147	136868755	-	10609	60.2615	119.079	73.3349	376.941	411.357	421.438	140.447	106.897	128.489	191.187	95.2425	99.3385	417.853	386.681	340.081	123.587	177.086	136.909
ENSMUSG00000022124	Fbxl3	1599.57	-0.486998	0.212909	-2.28736	0.0221751	0.258112	chr14	103080239	103099566	-	19328	544.004	913.241	586.679	3637.67	2950.51	3182.32	695.966	920.031	1112.48	1244.75	693.539	925.896	2887.06	3001.89	2933.53	885.483	808.345	868.931
ENSMUSG00000026623	Lpgat1	5311.73	-0.444167	0.194136	-2.28791	0.0221426	0.258112	chr1	191717834	191784255	+	66422	893.191	1729.79	1365.61	8838.88	8655.81	9689.32	5683.09	5359.24	6169.68	2384.55	1501.37	1539.37	7790.86	8315.11	8251.95	5657.86	6151.13	5634.25
ENSMUSG00000038178	Slc43a2	1691.82	0.234484	0.102519	2.28723	0.0221822	0.258112	chr11	75531694	75577575	+	45882	1241.55	1269.58	1241.74	1476.99	1348.38	1384.19	2825.25	2501.86	2156.86	1021.84	1046.8	1120.78	1298.06	1268.16	1228.79	2856.09	2418.79	2747.01
ENSMUSG00000005893	Nr2c2	6882.42	-0.3867	0.169319	-2.28386	0.0223799	0.25839	chr6	92091390	92174294	+	82905	2105.85	3883.96	3300.07	8535.98	9107.87	10219.4	7673.18	7885.12	8352.9	4847.21	3541.29	3755.15	8610.91	8864.45	8717.5	8188.01	8341.79	7952.87
ENSMUSG00000021548	Ccnh	1292.49	-0.239418	0.10475	-2.28561	0.0222772	0.25839	chr13	85189408	85223469	+	34062	1348.04	1529.23	1600.48	1048.13	795.867	912.178	1300.39	1423.29	1466.1	1831.33	1677.13	1775.2	904.112	1018.81	965.727	1207.35	1229.18	1232.18
ENSMUSG00000024070	Prkd3	6096.2	-0.415212	0.181791	-2.284	0.0223714	0.25839	chr17	78949405	79020816	-	71412	1563.5	2988.63	2654.92	5686.81	5640.35	6701.79	9166.69	9666.33	10226.4	3839.21	2766.36	3002.9	5002.7	5882.04	5822.05	9671.05	9637.64	9812.18
ENSMUSG00000035992	Fnip1	1793.43	-0.536598	0.234892	-2.28444	0.0223454	0.25839	chr11	54438199	54518235	+	80037	96.5835	219.357	142.706	1888.55	1710.38	1691.37	3871.08	3137.23	3173.8	312.408	187.022	165.311	1735.7	1895.42	1870.01	3541.93	3122.96	3519.89
ENSMUSG00000040270	Bach2	10082.6	-0.303341	0.132735	-2.28531	0.0222946	0.25839	chr4	32238804	32586108	+	347305	3453.89	5260.09	5213.71	11154.4	10901.4	10802.8	13781.4	13631.1	13575.9	6159.49	5112.79	5911.02	10129.8	10517.3	11121.4	14962.2	13808.5	15988.5
ENSMUSG00000043456	Zfp536	7131.71	-0.325008	0.142242	-2.2849	0.0223186	0.25839	chr7	37318024	37773641	-	455618	1133.41	1533.71	1700.58	5627.19	4485.08	4928.01	15279.9	13599.9	13891.1	1902.93	1758.52	1807.05	4452.98	5277.18	4785.37	15898	13284.6	17025.3
ENSMUSG00000063362	Alg11	1221.09	-0.334495	0.146381	-2.28509	0.0223076	0.25839	chr8	22060721	22071627	+	10907	598.487	959.798	773.98	1547.19	1470.49	1531.22	1400.71	1178.26	1248.65	1147.94	850.256	941.062	1550.26	1550.62	1557.62	1275.26	1184.39	1213.41
ENSMUSG00000078435	AU041133	219.591	-1.08628	0.475235	-2.28577	0.022268	0.25839	chr10	82128013	82153065	+	25053	4.1275	2.686	5.94607	433.674	384.51	415.818	190.607	172.956	191.087	13.8306	6.06089	6.82478	543.127	479.212	547.764	205.074	177.086	172.24
ENSMUSG00000037826	Ppm1k	740.075	-0.46737	0.204702	-2.28317	0.0224204	0.258607	chr6	57506502	57535468	-	28967	170.053	305.309	273.519	883.696	607.076	717.38	1312.93	1189.07	1113.57	423.867	289.191	320.765	674.993	908.75	711.315	1105.5	1084.39	1229.97
ENSMUSG00000006599	Gtf2h1	2387.75	-0.374821	0.164235	-2.28223	0.022476	0.258875	chr7	46796103	46823800	+	27698	1032.7	1454.92	1223.9	5025.24	4749.22	5314.8	685.934	1004.11	997.165	1994.04	1423.44	1394.53	4632.65	4670.37	4714.41	874.619	958.347	829.183
ENSMUSG00000022867	Usp25	1400.76	-0.502325	0.220148	-2.28176	0.0225033	0.258875	chr16	77013706	77116780	+	103075	298.831	645.536	460.821	1630.85	1573.55	1725.08	1936.16	2142.74	2037.16	916.073	528.163	545.224	1489.27	1722.05	1539.45	2068.39	1926.07	2028.24
ENSMUSG00000031367	Ap1s2	1992.61	-0.369666	0.162016	-2.28167	0.022509	0.258875	chrX	163909017	163933666	+	24650	1072.32	1521.17	1251.65	4117.5	3618.21	3753.6	522.915	624.564	745.677	1897.23	1581.89	1488.56	4123.31	4153.17	3617.15	475.336	611.467	691.17
ENSMUSG00000004815	Dgkq	498.661	0.281355	0.123409	2.27985	0.0226164	0.259108	chr5	108646693	108669672	-	22980	467.233	387.68	465.776	734.65	675.491	655.57	435.135	472.026	466.735	392.951	377.507	316.973	638.73	547.393	594.493	498.424	404.173	444.954
ENSMUSG00000026740	Dnajc1	2029.16	-0.283053	0.124115	-2.28057	0.022574	0.259108	chr2	18195654	18392830	-	197177	499.427	645.536	629.293	3123.22	2771.24	2681.28	2694.83	2614.76	2579.67	837.97	621.674	696.886	2779.92	3048.65	2817.57	2651.02	2316.7	2515.15
ENSMUSG00000035933	Cog5	2868.19	-0.439699	0.192849	-2.28001	0.0226068	0.259108	chr12	31654869	31937630	+	282762	402.018	673.291	538.119	2740.51	1859.33	1911.45	6174.66	5486.56	5824.85	887.598	590.504	709.019	1993.66	2577.23	2318.26	5751.57	5144.87	6043.87
ENSMUSG00000042354	Gnl3	1846.25	-0.318189	0.13951	-2.28076	0.0225629	0.259108	chr14	31012433	31019152	-	6720	818.07	994.716	994.976	2216.45	1991.83	1864.63	2733.7	2437	2317.2	1449.77	1076.24	973.669	2226.9	2210.02	2159.04	2466.32	2168.78	2133.13
ENSMUSG00000019792	Trmt11	537.42	-0.35243	0.154934	-2.27471	0.0229233	0.259562	chr10	30534225	30600749	-	66525	222.885	350.971	306.223	808.692	739.576	635.902	506.613	552.499	564.474	418.172	370.58	333.656	787.08	837.647	841.117	426.444	452.09	518.929
ENSMUSG00000020029	Nudt4	8431.66	-0.247904	0.108952	-2.27536	0.0228846	0.259562	chr10	95547007	95564146	-	17140	6125.21	6255.7	5916.34	15177.6	13858.8	16566.2	2718.66	2947.46	3379.16	8147.84	6830.62	6749.71	15650.1	17224.4	14859.7	2924	3350.05	3088.18
ENSMUSG00000020359	Phykpl	208.661	0.394194	0.173354	2.27392	0.0229708	0.259562	chr11	51584757	51604489	+	19733	416.052	375.145	378.567	125.006	160.213	205.1	97.8114	111.701	125.195	255.459	283.996	350.339	156.592	134.413	154.897	160.256	126.044	139.117
ENSMUSG00000021301	Hecw1	6682.28	-0.446962	0.196446	-2.27524	0.0228914	0.259562	chr13	14226438	14523228	-	296791	337.629	506.759	495.506	4418.48	3953.35	3663.7	17562.2	14528.3	13478.2	819.259	516.907	489.109	3773.04	4523.29	3623.21	17344.3	13564.8	16683
ENSMUSG00000021824	Ap3m1	3120.38	-0.275817	0.121121	-2.27721	0.0227737	0.259562	chr14	21031442	21052508	-	21067	1787.21	2526.63	2162.39	2342.42	2384.14	2603.55	4899.35	4579.74	4471.87	2916.63	2413.97	2508.49	2248.33	2668.78	2477.49	4544.21	4147.98	4483.77
ENSMUSG00000027122	Arl14ep	1244.33	-0.315388	0.138695	-2.27398	0.0229674	0.259562	chr2	106962527	106974424	-	11898	726.44	1108.42	1043.54	1242.37	1145.74	1209.99	1470.93	1616.66	1437.54	1361.09	1043.34	1174.62	1129.11	1261.34	1199.37	1426.01	1377.1	1424.3
ENSMUSG00000032221	Mns1	1658.25	-0.490826	0.215567	-2.2769	0.022792	0.259562	chr9	72438011	72462025	+	24015	193.992	333.96	387.486	1096.21	672.893	971.179	4035.35	3767.8	3831.62	526.376	394.824	363.23	815.926	1043.16	880.058	3617.99	3328.17	3588.34
ENSMUSG00000033488	Cryzl2	143.561	0.451446	0.19855	2.27371	0.0229834	0.259562	chr1	157458577	157492638	+	34062	212.153	253.38	174.418	143.276	166.275	127.368	101.573	104.494	164.73	165.967	144.595	157.728	116.208	134.413	134.994	81.4862	90.6263	110.411
ENSMUSG00000035093	Secisbp2l	4088.72	-0.50821	0.223374	-2.27515	0.022897	0.259562	chr2	125736986	125782870	-	45885	521.716	1144.24	919.659	2633.78	2450.82	2612.91	9442.56	8131.34	7869.69	1680.01	997.449	998.693	2609.32	3159.68	2870.36	8920.02	8434.5	8200.19
ENSMUSG00000036160	Surf6	1173.74	0.193116	0.0847888	2.27761	0.0227498	0.259562	chr2	26888628	26902879	-	14252	1471.87	1385.08	1399.31	884.657	782.01	834.446	1410.74	1497.75	1429.86	1125.97	1340.32	1258.04	797.794	779.207	777.081	1378.47	1234.39	1340.38
ENSMUSG00000038084	Opa1	7301.29	-0.422664	0.185697	-2.27609	0.0228404	0.259562	chr16	29579334	29654884	+	75551	899.795	1599.07	1474.63	2365.5	2093.16	2396.57	21177.4	16922.1	15123.3	2103.88	1592.28	1628.09	1987.89	2572.36	2346.82	19377.4	17653.4	18109.5
ENSMUSG00000040112	Mrps35	1259.19	0.19174	0.0843287	2.27373	0.0229824	0.259562	chr6	147042764	147073991	+	31228	2100.07	2001.07	1859.14	1155.82	1158.73	1166.91	703.49	751.879	833.533	1624.69	1798.35	1797.19	1151.36	1235.04	1113.7	706.214	754.178	754.104
ENSMUSG00000047777	Phf13	1360.33	0.189294	0.0830805	2.27844	0.0227006	0.259562	chr4	151989633	151996258	-	6626	1774.82	1763.81	1711.48	939.467	896.324	893.448	1642.73	1551.8	1482.57	1490.45	1524.75	1589.42	934.606	965.242	943.228	1625.65	1304.19	1451.9
ENSMUSG00000051674	Dcun1d4	2059.62	-0.324359	0.142483	-2.27647	0.0228178	0.259562	chr5	73481000	73560794	+	79795	1038.48	1573.1	1426.07	2518.39	2484.59	2612.91	2021.44	1920.53	2398.47	1808.55	1678	1567.43	2404.92	2916.18	2469.7	1893.2	2268.78	2072.41
ENSMUSG00000053046	Brsk2	4523.93	0.19823	0.0871418	2.2748	0.0229182	0.259562	chr7	141949751	142004247	+	54497	5055.36	4759.6	5089.84	3882.88	3561.91	4026.13	5229.15	4940.06	5048.42	4058.06	4553.46	4379.99	3469.75	3938.89	3146.4	5440.56	5357.37	5492.92
ENSMUSG00000030304	Ergic2	3287.01	-0.341165	0.150154	-2.27211	0.0230801	0.260407	chr6	148179079	148212374	-	33296	1973.77	2523.95	2288.25	5910.86	5280.09	5784.93	1322.96	1737.97	2126.11	3315.27	2670.25	2610.1	5463.41	5506.07	5842.82	1534.66	1750.03	1524.77
ENSMUSG00000026594	Ralgps2	6821.47	-0.29386	0.129398	-2.27097	0.0231486	0.260685	chr1	156804166	156939626	-	135461	2697.73	3630.58	3224.75	10515.9	9929.71	10290.6	6157.1	6535.1	7177.83	4800.84	3520.51	3388.88	10171.9	9931.96	9914.28	7052.63	6934.48	6911.7
ENSMUSG00000095315	Gm10130	259.641	-0.50972	0.224448	-2.27099	0.0231473	0.260685	chr2	150311431	150363071	+	51641	65.2145	119.975	87.209	509.639	367.19	372.738	225.719	260.635	189.988	134.238	103.035	149.387	412.908	525.964	518.343	211.864	185.419	234.07
ENSMUSG00000033769	Exoc6b	5042.46	-0.279996	0.123394	-2.26912	0.0232608	0.261701	chr6	84618487	85069513	-	451027	1344.74	1872.14	1708.5	2503	2510.57	2482.74	11989.4	11021.2	9492.83	2223.47	1924.76	1830.56	2520.31	2512.94	2391.82	11587.3	10185.6	10662.3
ENSMUSG00000032855	Pkd1	2995.9	0.212163	0.0935439	2.26806	0.0233257	0.262182	chr17	24549834	24596508	+	46675	1998.54	1959.89	2174.28	2439.54	2107.01	2294.49	4427.85	4355.13	4608.04	1620.62	1856.36	1816.15	2898.6	2815.86	2510.37	4741.14	4308.4	4993.87
ENSMUSG00000025764	Jade1	2179.04	-0.354066	0.156145	-2.26755	0.0233568	0.262284	chr3	41555731	41616864	+	61134	660.4	1176.47	958.309	2620.32	2438.69	2700.95	3005.82	2881.4	3148.54	1369.23	1096.15	1105.61	2384.32	2653.2	2400.47	2913.13	2758.37	2951.27
ENSMUSG00000021217	Tshz3	1747.56	-0.238565	0.105412	-2.26316	0.0236258	0.26456	chr7	36698118	36773553	+	75436	896.493	1131.7	1014.8	2040.48	1896.57	1695.12	2249.66	2216	2117.33	1309.84	1132.52	1146.56	2047.23	1982.11	1929.72	2391.62	2105.24	2153
ENSMUSG00000035493	Tgfbi	465.941	0.421326	0.186168	2.26315	0.0236262	0.26456	chr13	56609523	56639562	+	30040	271.589	288.298	305.232	131.737	154.15	160.146	1227.66	980.085	971.906	168.408	212.131	264.65	105.493	134.413	142.782	933.017	778.136	1157.1
ENSMUSG00000049470	Aff4	16867	-0.49043	0.216646	-2.26375	0.0235898	0.26456	chr11	53350833	53421830	+	70998	1530.48	3225.89	2597.44	15274.8	12429	14252.1	35357.6	32872.5	31249.3	4649.52	2831.3	2848.97	12594.1	15483.8	13595.5	36031.8	32489	34293.5
ENSMUSG00000019988	Nedd1	1579.58	-0.406664	0.179753	-2.26234	0.0236762	0.26487	chr10	92684746	92722420	-	37675	497.776	921.299	780.917	1201.02	872.942	953.385	3093.6	3000.31	2761.97	1086.92	886.621	941.062	947.793	1170.76	1081.68	2932.15	2574	2728.24
ENSMUSG00000019856	Fam184a	353.935	-0.419368	0.185571	-2.25988	0.0238287	0.266326	chr10	53633145	53751123	-	117979	44.577	69.8361	75.3169	423.097	358.53	354.944	629.504	574.119	583.144	99.2548	83.9866	69.0061	390.656	419.798	385.945	577.194	667.718	564.198
ENSMUSG00000030967	Zranb1	3931.06	-0.371127	0.164274	-2.2592	0.0238711	0.266384	chr7	132931142	132986391	+	55250	1310.07	2194.46	1806.61	4291.55	3899.66	4067.34	6083.12	5754.4	5601.91	2863.74	2136.03	1868.47	3737.6	4120.05	3911.37	6055.78	5485.5	5571.31
ENSMUSG00000041763	Tpp2	6187.29	-0.566799	0.250917	-2.25891	0.0238889	0.266384	chr1	43933647	44003000	+	69354	357.441	881.009	609.472	2892.44	2338.24	2308.54	16051.1	14463.5	14301.8	1259.4	780.123	696.886	2654.64	3119.75	2888.53	15758.1	12278.3	17731.9
ENSMUSG00000079553	Kifc1	1909.94	0.279106	0.123569	2.25872	0.0239011	0.266384	chr17	33875659	33890661	-	15003	1464.44	1253.47	1574.72	898.119	761.226	774.509	4014.03	3355.83	3639.43	1097.5	1253.74	1186	772.245	897.062	750.256	3816.27	3107.34	3762.79
ENSMUSG00000000001	Gnai3	5774.49	-0.39584	0.175337	-2.2576	0.0239704	0.266657	chr3	108107280	108146146	-	38867	2195.83	4119.43	3698.46	4604.06	4349.12	5208.97	8487.02	9080.2	9600.46	5139.28	4014.04	4019.8	4109.3	4806.73	4365.67	8356.41	8658.46	9127.64
ENSMUSG00000015882	Lcorl	3017.44	-0.524995	0.232529	-2.25776	0.0239606	0.266657	chr5	45697181	45857615	-	160435	142.811	180.858	151.625	5637.77	4509.33	4836.23	3748.18	3420.69	3499.96	359.595	182.692	141.804	5453.52	6474.23	5145.35	3494.4	3261.51	3673.36
ENSMUSG00000039831	Arhgap29	1128.06	-0.674451	0.298934	-2.25619	0.0240587	0.267389	chr3	121952541	122016753	+	64213	195.643	517.503	248.744	1198.13	1347.52	878.463	1636.46	2340.91	1280.5	698.038	369.714	467.119	1264.27	1235.04	1542.91	1701.7	1538.56	1843.86
ENSMUSG00000026384	Ptpn4	4350.6	-0.474576	0.210665	-2.25275	0.0242747	0.269388	chr1	119652467	119837613	-	185147	240.22	392.156	378.567	7985.95	7161.93	8251.75	3997.73	4135.34	4989.12	658.986	337.678	406.454	8374.37	9868.65	8316.85	3808.12	4576.11	4430.77
ENSMUSG00000027009	Itga4	953.569	-0.553715	0.245811	-2.25261	0.0242839	0.269388	chr2	79255426	79333123	+	77698	59.436	105.649	59.4607	936.583	848.693	809.16	2224.58	2033.44	1809.83	154.577	70.1331	104.647	809.333	1032.45	834.194	1698.99	1507.31	2065.78
ENSMUSG00000027547	Sall4	203.307	0.614521	0.272902	2.2518	0.0243347	0.2697	chr2	168748332	168767943	-	19612	144.462	248.008	256.672	348.093	331.683	442.041	65.2076	98.489	120.802	105.763	165.376	152.42	232.415	367.201	328.832	57.0403	98.9598	96.0571
ENSMUSG00000022035	Ccdc25	1443.38	-0.33778	0.150061	-2.25095	0.0243886	0.26981	chr14	65837302	65866607	+	29306	1012.06	1424.48	1318.05	1337.56	1546.7	1587.41	1287.85	1425.69	1734.06	1841.09	1489.25	1413.49	1356.58	1483.41	1311.87	1374.4	1629.19	1407.73
ENSMUSG00000029407	Uso1	6250.86	-0.381625	0.169636	-2.24967	0.02447	0.26981	chr5	92137938	92202798	+	64861	908.05	1540.87	1488.5	1633.73	1457.5	1596.78	17532.1	15731.8	13550.7	1981.03	1565.44	1581.07	1522.24	1806.79	1676.18	16759	14227.3	15956.5
ENSMUSG00000031955	Bcar1	4185.01	0.169784	0.0754704	2.24968	0.0244695	0.26981	chr8	111710474	111743809	-	33336	4307.46	4227.77	4789.56	2127.02	2213.53	2191.48	6597.26	6312.9	6031.31	3649.65	4053	4140.37	1962.34	2024.96	1927.13	6532.48	6011.55	6230.46
ENSMUSG00000034098	Fstl5	2725.04	-0.629354	0.279864	-2.24879	0.0245261	0.26981	chr3	76074270	76710019	+	635750	98.2345	275.763	220.005	490.408	424.347	463.581	8637.5	6605.97	7293.14	439.324	236.375	241.901	432.688	550.315	530.458	7394.87	5891.75	8824.01
ENSMUSG00000035365	Parpbp	778.901	-0.43123	0.191756	-2.24885	0.024522	0.26981	chr10	88091432	88146941	-	55510	212.153	311.576	249.735	861.579	664.233	782.001	1526.11	1286.36	1188.25	450.714	261.484	329.865	695.598	867.841	717.372	1230.44	1086.47	1298.43
ENSMUSG00000040021	Lats1	4370.97	-0.517431	0.230043	-2.24928	0.0244947	0.26981	chr10	7681214	7716460	+	35247	691.769	1531.92	1264.53	6332.99	5952.11	6034.99	5252.98	5528.59	5288.93	2376.42	1311.75	1303.53	6034.56	6840.46	6388.85	5589.95	5519.87	5433.3
ENSMUSG00000053477	Tcf4	45260.6	-0.386829	0.172003	-2.24896	0.0245148	0.26981	chr18	69343356	69689079	+	345724	7406.39	11980.5	10934.8	40959.6	37736.5	39677.9	81999.8	83829.7	75400.1	17152.4	10829.9	11662	43607.5	42474.6	46271	89285.8	75260.5	88221.3
ENSMUSG00000057788	Ddx49	1789.21	0.182988	0.0813049	2.25064	0.0244081	0.26981	chr8	70292866	70302489	-	9624	1967.99	1949.14	2075.18	787.537	746.504	755.778	3010.84	2730.07	2721.34	1674.31	1853.77	1750.18	735.982	811.349	760.64	2770.53	2408.37	2696.22
ENSMUSG00000099689	Zfp383	1199.94	-0.285021	0.126768	-2.24838	0.0245522	0.269847	chr7	29908223	29916813	+	8591	714.883	942.787	871.099	1590.46	1556.23	1568.68	1321.71	1243.12	1016.93	1166.65	884.89	1027.51	1551.08	1456.14	1570.6	1037.59	1020.85	1057.73
ENSMUSG00000062098	Btbd3	1579.29	-0.285814	0.127161	-2.24765	0.0245987	0.269859	chr2	138256565	138589292	+	332728	1164.78	1139.76	1057.41	1759.7	1323.27	1472.22	2207.03	1778.81	1909.77	1447.33	1372.36	1280.03	1444.77	1689.9	1470.22	1908.14	2222.95	1778.71
ENSMUSG00000072294	Klf12	2898.19	-0.44026	0.195869	-2.24773	0.0245933	0.269859	chr14	99870632	100284679	-	414048	378.904	603.455	591.634	6105.1	4552.63	5321.35	2667.24	2612.36	3307.78	919.327	636.393	578.59	4673.03	5658.01	4501.53	2838.44	3354.22	2867.36
ENSMUSG00000036291	Ap5m1	844.502	-0.418617	0.186283	-2.24721	0.0246268	0.269919	chr14	49066097	49094234	+	28138	290.576	472.736	429.108	1502.96	1174.31	1194.07	709.76	754.281	935.666	641.902	466.688	483.801	1133.23	1387.96	1277.25	688.558	777.095	881.076
ENSMUSG00000012609	Ttll5	1378.73	-0.209285	0.0931654	-2.24638	0.0246794	0.270231	chr12	85824659	86061893	+	237235	927.862	1137.97	1112.91	1536.61	1607.32	1696.99	1363.09	1360.83	1444.13	1318.79	1157.63	1195.85	1505.75	1620.75	1571.47	1381.19	1387.52	1490.54
ENSMUSG00000025612	Bach1	2991.14	-0.333119	0.148334	-2.24574	0.0247208	0.270231	chr16	87698945	87733346	+	34402	1154.87	1976.9	1626.25	2652.05	2864.77	2812.39	4737.58	4260.25	4554.23	2269.84	1791.43	1930.66	2796.4	2648.33	2632.38	4298.4	4645.9	4187.87
ENSMUSG00000037029	Zfp146	4047.4	-0.600738	0.267506	-2.2457	0.0247234	0.270231	chr7	30161269	30169750	-	8482	715.708	1916.91	1562.83	4542.52	5758.13	6482.65	4538.2	5527.39	5314.18	3030.52	1642.5	1688	5247.48	4509.66	5130.64	4876.95	5153.2	5215.79
ENSMUSG00000063052	Lrrc40	3375.72	-0.262611	0.116993	-2.24467	0.0247893	0.270702	chr3	158036662	158068487	+	31826	1475.99	1805.89	1664.9	2013.56	1906.1	1936.74	7260.62	6563.93	5864.38	2154.32	1820	1958.71	1772.78	1973.34	2053.47	6753.85	5392.79	6391.66
ENSMUSG00000040473	Cfap69	133.815	-0.673688	0.300224	-2.24395	0.0248357	0.27096	chr5	5579278	5664239	-	84962	36.322	45.662	23.7843	349.055	281.454	234.132	87.7795	66.0597	49.419	85.4242	41.5604	42.4653	272.8	301.943	291.622	71.9795	69.7927	57.4135
ENSMUSG00000025492	Ifitm3	102.908	0.459659	0.204958	2.2427	0.024916	0.271338	chr7	141009586	141010770	-	1185	268.287	226.52	226.942	59.6182	92.6635	58.0647	30.0958	31.2282	39.5352	188.747	168.839	167.586	70.8784	50.6484	87.4	28.5202	29.1671	27.6026
ENSMUSG00000057329	Bcl2	1901.94	-0.529913	0.236283	-2.2427	0.024916	0.271338	chr1	106538178	106714274	-	176097	464.756	966.066	678.843	1591.42	2717.55	2604.48	2781.36	2672.41	2369.91	1324.48	819.086	901.63	2199.7	1793.15	2172.02	2907.7	2607.33	2663.1
ENSMUSG00000021149	Gtpbp4	5851.49	-0.39418	0.175847	-2.24161	0.0249864	0.271856	chr13	8966331	8996083	-	29753	1143.32	2099.56	1703.55	2878.98	2405.79	2431.23	14525	13166.3	11986.8	2491.95	1980.18	2026.96	2620.03	2961.96	2706.8	14010.2	10952.2	13236
ENSMUSG00000005763	Cd247	87.4587	-0.539502	0.240796	-2.24049	0.0250591	0.272209	chr1	165788681	165877277	+	88597	52.0065	47.4527	58.4697	80.773	104.788	118.939	66.4616	76.8694	108.722	61.0173	75.3282	92.5137	115.383	143.179	110.764	96.4253	81.2512	83.912
ENSMUSG00000029403	Cdkl2	115.993	-0.601027	0.268267	-2.24041	0.0250646	0.272209	chr5	92006074	92043883	-	37810	32.1945	68.0454	40.6315	182.701	215.637	186.369	109.097	81.6738	103.231	91.1191	63.2064	59.1481	201.921	144.153	180.857	137.168	96.8764	93.8489
ENSMUSG00000029009	Mthfr	1328.31	0.170759	0.0762918	2.23824	0.0252052	0.273486	chr4	148039077	148059551	+	20475	1053.34	1077.09	1165.43	1468.34	1540.64	1504.06	1512.32	1452.11	1560.54	961.632	987.925	976.702	1467.84	1410.36	1415.71	1436.87	1355.23	1563.41
ENSMUSG00000017291	Taok1	8330.7	-0.382584	0.170965	-2.23778	0.0252351	0.27356	chr11	77529162	77607815	-	78654	605.917	773.569	852.27	12726.6	9074.96	10726.1	12951.2	12830	13626.5	1229.29	890.951	787.883	10532.9	13215.3	10307.1	12318	13042.9	13461.2
ENSMUSG00000039452	Snx22	113.321	0.422218	0.188808	2.23623	0.0253365	0.27441	chr9	66065176	66069719	-	4544	217.932	197.869	194.238	93.2736	140.294	124.558	35.1118	57.6521	45.0262	151.323	146.327	157.728	104.669	112.985	102.976	65.189	57.2925	35.3314
ENSMUSG00000053702	Nebl	150.601	-0.61538	0.275265	-2.23559	0.0253786	0.27444	chr2	17343909	17731464	-	387556	20.6375	59.0921	29.7304	271.167	271.928	272.53	126.653	112.902	152.65	70.78	51.9505	44.7402	234.064	253.242	268.257	129.02	179.169	162.303
ENSMUSG00000110723	Gm49353	2651.16	-0.603314	0.26988	-2.23549	0.0253855	0.27444	chr10	29198954	29221940	+	22987	91.6305	213.09	175.409	1638.54	872.076	1252.14	7090.07	6037.85	6003.85	336.815	177.497	213.843	1186.8	1635.36	1315.33	6449.63	6645.93	6385.04
ENSMUSG00000021831	Ero1l	620.268	-0.329197	0.147297	-2.23492	0.0254223	0.274518	chr14	45283087	45318771	-	35685	341.757	475.422	423.162	832.732	672.027	813.843	591.885	654.591	643.545	615.054	445.042	496.693	748.344	894.14	828.137	531.018	565.633	591.8
ENSMUSG00000027366	Sppl2a	2522.34	-0.405319	0.181377	-2.23467	0.0254388	0.274518	chr2	126890391	126933235	-	42845	1056.64	1872.14	1399.31	2950.14	3193.86	3470.77	2810.2	2891.01	2596.14	2406.52	1488.38	1835.87	3379.91	3089.55	3489.08	2520.64	2302.12	2649.85
ENSMUSG00000024081	Cebpz	5221.84	-0.417025	0.186645	-2.23432	0.025462	0.274518	chr17	78919006	78937066	-	18061	425.958	684.035	593.616	2279.92	1926.01	1851.52	13806.5	13041.4	12407.5	1007.19	672.759	593.756	2034.87	2318.14	2313.94	13979	11058.5	12998.6
ENSMUSG00000031555	Adam9	1329.8	-0.38411	0.171945	-2.23391	0.025489	0.274534	chr8	24949611	25016927	-	67317	344.233	590.025	547.039	1751.04	1301.62	1505	1958.74	1895.31	2093.17	737.902	557.602	635.463	1336.8	1564.26	1404.46	1866.03	1789.61	2058.05
ENSMUSG00000053929	Cyhr1	5436.88	0.229713	0.102845	2.2336	0.0255095	0.274534	chr15	76643395	76660117	-	16723	5963.41	5286.05	6031.3	8627.33	7726.57	9181.72	2665.99	2949.86	3413.2	4605.58	5276.44	4855.45	7152.95	7706.35	7540.63	2822.14	3065.67	2993.23
ENSMUSG00000004317	Clcn5	2043.29	-0.330713	0.148205	-2.23145	0.0256511	0.275204	chrX	7153810	7319358	-	165549	411.099	550.631	600.553	1782.78	1397.75	1540.59	4154.48	3712.55	4179.75	699.665	597.43	665.037	1476.91	1914.9	1570.6	3996.9	3467.76	4059.79
ENSMUSG00000034021	Pds5b	8348.66	-0.435954	0.195339	-2.23178	0.0256296	0.275204	chr5	150673739	150810690	+	136952	421.005	555.107	600.553	4328.09	3386.98	3502.61	21620.1	19182.5	20282.6	984.412	579.248	567.974	3601.61	4856.41	4033.38	20792.6	18469	22511.6
ENSMUSG00000072623	Zfp9	528.229	-0.483079	0.216506	-2.23125	0.0256645	0.275204	chr6	118461950	118479320	-	17371	190.69	348.285	270.546	666.378	544.723	529.138	822.619	599.341	504.073	480.816	342.873	307.115	609.884	645.767	602.281	670.903	732.302	640.381
ENSMUSG00000085795	Zfp703	2877.5	0.191344	0.0857323	2.23188	0.0256229	0.275204	chr8	26977325	26981461	+	4137	3426.65	3508.81	3587.46	1374.1	1641.1	1523.73	4284.89	3970.79	3621.86	2897.91	3110.1	3206.89	1448.06	1456.14	1445.13	3907.26	3540.68	3843.39
ENSMUSG00000031112	Stk26	82.0341	-0.915773	0.410505	-2.23085	0.0256912	0.275243	chrX	50841047	50893097	+	52051	9.0805	45.662	21.8023	37.5018	40.7026	44.9533	156.749	184.967	142.766	70.78	32.902	40.1904	44.5051	40.9083	50.1901	224.087	98.9598	189.906
ENSMUSG00000022110	Sucla2	2111.63	-0.285444	0.127984	-2.23031	0.0257266	0.275374	chr14	73525319	73596142	+	70824	1173.04	1655.47	1702.56	1498.15	1377.83	1552.76	3226.52	3068.77	3441.76	1998.11	1693.59	1827.53	1396.96	1633.41	1453.78	3093.76	3236.51	2978.88
ENSMUSG00000026234	Ncl	62673	-0.48027	0.215387	-2.2298	0.0257608	0.275492	chr1	86344719	86359400	-	14682	3676.78	7311.3	6696.27	23224.2	22191.6	23584.6	181587	151441	136326	10554.4	6967.42	7146.31	21688	26944	23180	175811	129272	170514
ENSMUSG00000035125	Gcfc2	898.739	-0.3697	0.16588	-2.22872	0.0258328	0.276015	chr6	81923669	81959915	+	36247	170.053	229.206	195.229	1317.37	920.573	907.496	1526.11	1394.46	1417.77	302.646	218.192	246.451	1035.98	1173.68	1162.16	1359.46	1247.93	1352.53
ENSMUSG00000030500	Slc17a6	3046.66	-0.454146	0.203964	-2.2266	0.0259743	0.277277	chr7	51622006	51671119	+	49114	619.125	1248.1	964.255	5416.6	4901.64	5365.37	3444.72	2894.61	3168.3	1728.82	1099.62	1049.5	4663.14	5087.25	4835.56	2819.42	2891.71	2642.12
ENSMUSG00000048015	Neurod4	239.972	-0.614099	0.275847	-2.22623	0.025999	0.277291	chr10	130268152	130280240	-	12089	77.597	194.288	164.508	312.515	306.569	299.689	195.623	243.82	180.105	311.595	159.315	195.644	351.92	358.435	375.56	175.195	169.794	247.32
ENSMUSG00000020530	Ggnbp2	4570.3	-0.408153	0.183376	-2.22577	0.0260295	0.277368	chr11	84832361	84870817	-	38457	586.105	1051.12	887.947	2860.71	2285.41	2508.96	11455.2	9842.89	9163.37	1363.53	1026.02	960.02	2540.09	2641.51	2714.59	11094.3	8763.67	10519.9
ENSMUSG00000020962	Gtf2a1	2592.25	-0.374449	0.168521	-2.22198	0.0262849	0.278187	chr12	91555262	91590487	-	35226	1010.41	1804.99	1402.28	2681.86	2448.22	2516.45	3622.78	3734.17	3381.35	2230.79	1516.95	1718.33	2704.92	2778.85	2551.04	3719.85	3361.51	3475.72
ENSMUSG00000022008	Gpalpp1	1879.68	-0.314898	0.14175	-2.2215	0.0263169	0.278187	chr14	76086236	76110760	-	24525	1271.27	1986.75	1663.91	1740.47	1397.75	1519.98	2008.9	2374.54	2306.22	2202.32	1895.33	2023.17	1514	1717.18	1617.33	2326.43	2060.45	2208.21
ENSMUSG00000027433	Xrn2	10977.5	-0.351573	0.158243	-2.22173	0.0263014	0.278187	chr2	147012996	147078000	+	65005	1783.91	2971.61	2603.39	3412.66	2770.38	2994.08	28729	26372.2	25511.2	3396.63	2847.75	3143.19	3110.41	3342.8	3235.53	29212.8	22619.1	29538.1
ENSMUSG00000027829	Ccnl1	2378.59	-0.351596	0.158145	-2.22324	0.0261994	0.278187	chr3	65946151	65958249	-	12099	700.849	1010.83	780.917	5213.71	4670.41	3896.89	1600.09	1743.98	1646.2	1337.5	915.194	927.412	4440.62	4674.27	4730.85	1559.1	1471.9	1493.85
ENSMUSG00000030861	Acadsb	1962.34	-0.417457	0.187794	-2.22295	0.0262191	0.278187	chr7	131410601	131448944	+	38344	539.051	1104.84	816.594	1523.15	1279.1	1224.98	3966.38	3833.86	3415.4	1286.24	987.059	1011.58	1264.27	1388.94	1244.37	3641.08	3308.38	3486.76
ENSMUSG00000035397	Klf16	742.209	0.211151	0.0949947	2.22277	0.0262313	0.278187	chr10	80567124	80577321	-	10198	1342.26	1070.82	1154.53	624.068	621.798	621.855	495.327	500.852	513.957	982.785	1023.42	1076.8	617.302	631.157	628.242	459.039	466.673	528.866
ENSMUSG00000040760	Appl1	4675.73	-0.464439	0.209017	-2.22201	0.0262823	0.278187	chr14	26918988	26971232	-	52245	416.052	763.72	622.355	3364.58	3156.62	3288.15	11902.9	9157.07	8793.28	1150.38	688.344	646.838	3014.81	3353.51	3255.43	10401.7	10116.8	10070.5
ENSMUSG00000052581	Lrrtm4	431.653	-0.403682	0.181711	-2.22155	0.0263135	0.278187	chr6	80018877	80810143	+	791267	259.207	417.226	320.097	446.175	632.19	486.058	348.61	335.103	338.245	477.562	340.276	498.968	593.401	554.211	628.242	355.823	391.672	346.689
ENSMUSG00000056592	Zfp658	1250.67	-0.338786	0.152351	-2.22371	0.0261676	0.278187	chr7	43562256	43575461	+	13206	379.73	546.154	481.632	1938.55	1531.98	1673.58	1573.76	1549.4	1514.42	712.682	524.7	541.433	1549.44	1596.4	1516.09	1728.87	1384.4	1768.78
ENSMUSG00000027950	Chrnb2	2780.57	0.164952	0.0742703	2.22097	0.026353	0.278321	chr3	89746195	89764632	-	18438	3235.13	3272.45	3617.19	1363.53	1380.43	1307.39	3760.72	4010.42	4119.34	2914.18	3219.2	2896.74	1195.04	1212.64	1254.75	3700.83	3932.35	3657.9
ENSMUSG00000022016	Akap11	9772.43	-0.385671	0.173705	-2.22026	0.0264009	0.278332	chr14	78492246	78536808	-	44563	401.193	468.26	595.598	4913.69	4304.09	4535.6	28912.1	21295.2	20844.9	790.784	579.248	542.191	4332.65	5201.2	4489.42	25727.9	21967	26002.8
ENSMUSG00000039068	Zzz3	4068.5	-0.411327	0.185235	-2.22056	0.0263804	0.278332	chr3	152395473	152462826	+	67354	906.399	1677.86	1381.47	6884.94	6475.18	7330.2	3355.68	4062.07	4326.9	2218.59	1516.95	1537.09	6388.12	6705.07	6569.71	3809.48	4262.56	3824.62
ENSMUSG00000050312	Nsun3	798.306	-0.359438	0.161931	-2.2197	0.0264391	0.278489	chr16	62732444	62786818	-	54375	353.314	586.444	459.83	1535.65	1511.19	1518.11	250.799	315.885	292.121	693.97	498.724	601.339	1709.32	1467.83	1660.6	290.634	314.588	309.149
ENSMUSG00000021147	Wdr37	3841.53	-0.345755	0.155859	-2.21839	0.0265285	0.279184	chr13	8802968	8871909	-	68942	1173.04	1849.76	1650.03	2327.99	2119.14	2327.27	9471.41	6614.37	6803.34	2185.23	1912.64	1838.9	2079.38	2160.35	2161.64	7476.36	7614.69	7382.05
ENSMUSG00000051527	Usp29	2746.95	-0.293118	0.132213	-2.21701	0.0266221	0.279426	chr7	6730578	6967219	+	236642	1130.93	1265.11	1154.53	3340.54	3378.32	3565.36	3734.39	2943.86	2928.9	1697.91	1362.83	1289.88	3373.32	3951.55	3989.25	3342.29	3879.22	3116.89
ENSMUSG00000073910	Mob3b	485.649	-0.326094	0.147043	-2.21768	0.0265769	0.279426	chr4	34949074	35157484	-	208411	380.555	419.016	514.335	544.256	639.118	800.731	273.37	332.701	326.165	528.816	548.943	567.215	602.467	649.664	648.145	306.931	311.463	347.793
ENSMUSG00000074500	Zfp558	1337.09	-0.54858	0.247438	-2.21704	0.0266206	0.279426	chr9	18455575	18478268	-	22694	355.79	711.791	469.74	1793.35	2910.67	2550.17	1102.26	909.221	1034.5	1013.7	609.552	624.847	2712.34	1766.85	2278.46	1015.86	1210.43	998.111
ENSMUSG00000019951	Uhrf1bp1l	3099.85	-0.474219	0.214037	-2.21559	0.0267197	0.279464	chr10	89744991	89819871	+	74881	435.864	852.358	689.744	6030.09	4421.87	4818.44	3684.23	3522.78	3721.8	1248.82	745.489	752.243	4268.37	5137.89	4638.26	3763.3	3657.35	3408.37
ENSMUSG00000028496	Mllt3	5684.56	-0.408714	0.18447	-2.21562	0.0267177	0.279464	chr4	87769925	88033364	-	263440	1352.99	2477.39	2045.45	6252.22	6545.33	6598.78	8098.28	8709.07	7665.43	3420.22	2205.3	2173.31	6490.32	6958.31	6712.49	8336.04	7977.2	8303.97
ENSMUSG00000032103	Pus3	734.836	-0.388537	0.175314	-2.21623	0.0266759	0.279464	chr9	35558595	35567401	+	8807	335.153	509.445	406.315	861.579	1150.93	1209.06	610.694	659.396	685.276	676.071	476.213	484.56	1120.87	946.736	1104.18	609.788	670.843	709.94
ENSMUSG00000044676	Zfp612	1209.25	-0.506122	0.22837	-2.21624	0.0266748	0.279464	chr8	110079746	110092741	+	12996	94.107	211.299	170.454	2132.79	2081.9	2511.77	1285.34	1256.33	1317.84	315.663	185.29	173.653	2064.54	1923.67	2146.06	1325.51	1273.98	1296.22
ENSMUSG00000019230	Lhx9	1137.83	-0.505373	0.22821	-2.21451	0.0267937	0.279992	chr1	138825186	138848577	-	23392	659.574	684.931	606.499	1571.23	907.582	1042.36	1666.56	1303.18	889.541	1186.18	776.66	806.841	1334.33	1325.63	1241.77	1788.62	1292.73	1396.69
ENSMUSG00000041671	Pyroxd1	798.327	-0.501789	0.226635	-2.21409	0.0268228	0.28005	chr6	142345654	142363257	+	17604	91.6305	206.822	134.778	641.376	555.115	518.836	1865.94	1800.43	1578.11	270.103	183.558	159.245	512.632	608.755	529.592	1696.27	1451.06	1565.62
ENSMUSG00000063663	Brwd3	3649.52	-0.533166	0.240975	-2.21254	0.0269296	0.280918	chrX	108737016	108834372	-	97357	68.5165	120.87	126.85	2202.03	1595.2	1745.69	9978.02	7911.55	8486.88	212.34	140.266	103.888	1795.04	2412.62	1872.61	8862.98	8098.03	9957.92
ENSMUSG00000005267	Zfp287	1425.01	-0.330675	0.149518	-2.21161	0.0269936	0.281339	chr11	62700356	62731905	-	31550	354.139	554.212	466.767	1900.09	1950.26	2037.88	1867.2	1801.63	1749.43	713.495	512.578	502.001	1886.52	1740.55	1929.72	1913.57	1884.4	1885.81
ENSMUSG00000037475	Thoc2	8473.32	-0.413855	0.187172	-2.21109	0.0270295	0.281466	chrX	41794991	41920674	-	125684	259.207	282.926	368.656	4740.61	3405.17	3645.9	23091	19760.2	19232.8	500.342	348.934	362.472	4211.5	5192.44	4536.15	20889	17001.3	24691.1
ENSMUSG00000019802	Sec63	8113.98	-0.458422	0.207595	-2.20825	0.0272271	0.281785	chr10	42761496	42832514	+	71019	704.151	1274.06	1263.54	5219.48	4621.05	5082.54	22086.6	16422.4	16256.6	1976.96	1218.24	1257.28	4791.71	5124.26	4692.78	18801.6	16656.5	18602
ENSMUSG00000021733	Slc4a7	4599.7	-0.529341	0.239514	-2.21006	0.0271007	0.281785	chr14	14702279	14799940	+	97662	405.32	908.764	604.517	4701.18	3858.96	3983.99	9704.65	8438.82	9191.93	1316.35	700.465	751.484	3829.08	4500.89	4264.43	9040.89	7492.82	9100.03
ENSMUSG00000024276	Zfp397	4378.89	-0.572712	0.259181	-2.2097	0.0271263	0.281785	chr18	23954692	23964673	+	9982	228.663	426.179	447.937	7743.63	7682.41	7888.37	5579.01	4696.24	4847.45	879.462	393.092	366.263	6866.97	7198.89	7297.47	5281.66	5443.83	5552.54
ENSMUSG00000024524	Gnal	1689.27	-0.407843	0.184663	-2.20858	0.0272037	0.281785	chr18	67088216	67226792	+	138577	588.581	1055.6	657.041	3189.57	3504.76	2580.13	887.827	1068.97	879.657	1191.87	884.89	975.944	3288.43	3352.54	3150.73	1066.11	1093.77	990.382
ENSMUSG00000030077	Chl1	9858.58	-0.581706	0.263322	-2.2091	0.0271674	0.281785	chr6	103510586	103750211	+	239626	270.764	641.955	547.039	3032.84	3120.25	2804.9	27709.5	28340.8	21937.6	1065.77	586.174	531.575	3253.81	2870.4	3178.42	27742	20246.1	29574.6
ENSMUSG00000031333	Abcb7	3866.73	-0.581806	0.26342	-2.20866	0.0271981	0.281785	chrX	104280657	104413856	-	133200	222.885	513.922	441	1481.8	1224.54	1240.9	11410.1	8962.5	9132.62	879.462	441.579	440.578	1418.39	1858.41	1656.27	9552.9	8476.17	10247.2
ENSMUSG00000040855	Reps2	331.956	-0.548903	0.248427	-2.20952	0.0271387	0.281785	chrX	162411954	162643649	-	231696	99.8855	71.6267	79.281	318.284	195.719	259.418	713.522	607.749	533.725	157.831	92.645	116.78	249.723	369.149	228.452	559.539	751.053	570.822
ENSMUSG00000041570	Camsap2	9384.8	-0.467093	0.211553	-2.20792	0.0272496	0.281785	chr1	136268123	136346104	-	77982	819.721	1500.58	1493.45	5934.9	5616.96	6211.99	24220.9	18405.4	18948.3	2387	1471.93	1411.21	5293.63	6373.91	5674.94	21229.9	21576.4	20355.3
ENSMUSG00000029270	Dipk1a	739.72	-0.280955	0.127382	-2.2056	0.0274122	0.282728	chr5	107908053	107987085	-	79033	534.924	696.57	563.886	1194.29	1130.15	1063.9	347.356	399.961	470.029	797.292	662.368	721.152	1240.37	1235.04	1142.26	384.343	384.381	346.689
ENSMUSG00000032307	Ube2q2	1719.96	-0.3813	0.172865	-2.20577	0.0274	0.282728	chr9	55148854	55207529	+	58676	719.836	1162.14	967.228	3194.38	3301.24	3890.34	576.837	715.847	846.711	1479.06	1035.55	1195.1	3172.22	3258.06	3416.39	651.89	686.468	690.066
ENSMUSG00000033014	Trim33	8804.6	-0.463608	0.210194	-2.20562	0.0274108	0.282728	chr3	103279293	103358775	+	79483	381.381	745.813	751.187	6221.45	4676.47	4685.45	22675.9	19475.6	19189.9	1055.19	755.013	778.025	5357.09	6510.27	5308.04	20587.5	17777.3	21551
ENSMUSG00000009030	Pdcl	2061.54	-0.2831	0.128394	-2.20493	0.0274594	0.282969	chr2	37350074	37359332	-	9259	1586.61	2407.55	2064.28	1448.15	1297.29	1323.31	2738.72	2715.65	2669.72	2671.74	2281.49	2416.73	1410.15	1572.05	1297.15	2406.56	2322.95	2477.61
ENSMUSG00000037326	Capn15	1407.42	0.158064	0.0717019	2.20446	0.0274923	0.283064	chr17	25958364	25985796	-	27433	1282.83	1224.82	1345.79	1030.82	1058.27	1040.48	2097.93	1949.36	2006.41	1082.85	1190.53	1179.17	903.288	948.684	934.574	2048.02	1940.65	2069.09
ENSMUSG00000031217	Efnb1	8793.54	0.245519	0.111405	2.20385	0.0275346	0.283254	chrX	99136130	99148991	+	12862	11219.4	10620.5	13289.5	2723.21	2690.7	3176.7	13760.1	12070.9	13603.4	8874.35	9853.27	10902.2	2514.54	2869.43	2729.3	12451.1	11843.9	13091.4
ENSMUSG00000032097	Ddx6	23809.3	-0.310969	0.141124	-2.20351	0.0275587	0.283257	chr9	44604892	44640731	+	35840	9678.99	13934.1	12079.4	18908.6	16004.8	17905.5	41154.8	38465.9	37235.5	16776.5	13151.3	14348.7	17549	22789.8	18020.8	41294.5	36930.7	42338
ENSMUSG00000020455	Trim11	1010	0.249935	0.113456	2.20293	0.0275996	0.283432	chr11	58978093	58991458	+	13366	698.373	684.035	761.097	2055.87	1517.26	1796.26	771.206	667.803	748.972	558.918	623.406	619.539	1577.46	1541.86	1479.74	670.903	706.26	701.107
ENSMUSG00000032050	Rdx	15587.6	-0.454202	0.206244	-2.20226	0.0276471	0.283675	chr9	52047173	52100463	+	53291	1759.97	3649.38	3175.2	4558.87	4078.92	4772.55	42718.5	37562.7	35772.7	4673.92	3570.73	3514.76	3982.38	5658.01	4517.11	42379.6	34708.8	39522.5
ENSMUSG00000038510	Rpf2	1257.34	-0.24236	0.110071	-2.20184	0.0276763	0.28373	chr10	40223246	40247036	-	23791	1009.59	1308.98	1187.23	886.58	833.971	822.272	1631.44	1569.82	1738.45	1511.6	1348.98	1285.33	956.859	1152.25	1049.67	1517	1363.56	1458.52
ENSMUSG00000026048	Ercc5	2725.75	-0.302465	0.137428	-2.2009	0.0277429	0.283923	chr1	44147744	44181260	+	33517	730.567	1017.1	957.318	2789.55	2584.18	2701.88	4809.06	4267.45	4292.86	1320.41	1018.23	995.66	2517.01	2728.2	2853.05	4764.23	3965.68	4750.96
ENSMUSG00000027351	Spred1	3771.49	-0.425686	0.193399	-2.20108	0.0277307	0.283923	chr2	117121374	117182279	+	60906	1177.99	2039.57	1603.46	6091.63	7393.16	8333.23	2217.06	2462.22	2798.21	2758.79	1703.11	2012.55	6777.96	6422.61	7167.67	2054.81	2370.87	2501.9
ENSMUSG00000020289	Nprl3	698.357	0.220246	0.10012	2.19983	0.0278192	0.284003	chr11	32225628	32267707	-	42080	959.231	881.009	853.261	829.847	894.592	826.018	393.754	502.053	530.43	805.428	739.428	768.167	767.3	747.064	763.236	440.025	431.256	438.33
ENSMUSG00000041147	Brca2	2212.58	-0.357711	0.162576	-2.20027	0.0277879	0.284003	chr5	150522630	150570329	+	47700	175.831	178.172	213.068	1883.74	1556.23	1847.77	4600.9	4328.71	4587.18	261.967	234.643	229.009	1746.41	2036.65	1818.09	4726.2	3621.93	5779.99
ENSMUSG00000041777	Cir1	803.472	-0.401959	0.182727	-2.19978	0.0278224	0.284003	chr2	73283105	73312701	-	29597	203.898	347.39	285.411	604.836	442.533	456.089	1705.43	1703.14	1466.1	441.765	342.007	320.765	481.314	558.107	528.727	1632.44	1361.48	1581.08
ENSMUSG00000004054	Map3k11	977.167	0.231867	0.105436	2.19912	0.0278692	0.284237	chr19	5688742	5702865	+	14124	1353.82	1206.02	1324.98	1012.55	1012.37	1036.74	600.663	781.906	777.525	1003.12	1131.65	1173.1	899.167	967.19	1012.46	740.166	757.303	798.268
ENSMUSG00000034892	Rps29	5033.54	0.475608	0.21632	2.19864	0.0279038	0.284346	chr12	69157722	69159186	-	1465	11358.1	8457.33	7860.71	4988.7	8292.95	7538.11	151.733	265.44	228.425	5652.64	6708.54	7542.9	7518.06	6553.13	6594.81	355.823	315.63	220.821
ENSMUSG00000025894	Aasdhppt	936.479	-0.297183	0.135214	-2.19787	0.0279585	0.284659	chr9	4294793	4309471	-	14679	766.064	1025.16	923.623	862.541	1057.4	1091.06	821.365	754.281	770.936	1200.01	1062.39	1072.25	1223.89	1092.84	1041.88	592.133	709.385	789.435
ENSMUSG00000021669	Col4a3bp	1567.96	-0.549577	0.25012	-2.19725	0.0280025	0.284864	chr13	96542618	96640167	+	97550	179.959	374.25	246.762	2060.67	1621.18	1839.34	2733.7	2343.32	2544.53	593.901	294.386	283.608	1689.54	2087.3	1859.63	2401.13	2505.24	2564.84
ENSMUSG00000020064	Herc4	2629.91	-0.386416	0.175949	-2.19618	0.0280794	0.285402	chr10	63243810	63317878	+	74069	377.253	627.629	639.203	1111.59	1189.9	1262.44	6705.1	5827.66	5501.98	871.327	635.527	640.013	1151.36	1214.59	1159.56	6452.35	5322.99	6647.82
ENSMUSG00000026721	Rabgap1l	4008.36	-0.569062	0.259169	-2.19572	0.0281119	0.285488	chr1	160219174	160793211	-	574038	421.83	688.512	581.724	3683.83	6054.3	4569.32	7500.13	6088.3	5771.04	1307.4	619.942	582.382	5478.24	3989.54	4639.99	6588.16	6542.8	7043.09
ENSMUSG00000016918	Sulf1	714.758	-1.20234	0.547819	-2.19478	0.0281795	0.28593	chr1	12692277	12861192	+	168916	163.449	164.741	88.2001	75.9651	97.8595	60.8743	1396.95	813.134	432.69	375.053	167.107	416.312	132.691	75.9726	146.244	3433.29	955.222	3869.89
ENSMUSG00000022178	Ajuba	1603.73	0.203564	0.0928077	2.1934	0.0282789	0.285963	chr14	54567472	54577558	-	10087	2204.08	1933.92	2177.25	1425.07	1313.74	1369.2	1518.59	1578.23	1629.73	1650.72	1852.9	1979.95	1116.75	1310.04	1227.93	1492.56	1483.36	1603.16
ENSMUSG00000050965	Prkca	1753.05	-0.340745	0.155338	-2.19357	0.0282662	0.285963	chr11	107933387	108343928	-	410542	373.126	534.515	577.76	957.737	816.651	851.304	3882.36	3385.86	3009.07	707.8	593.967	577.073	1028.56	1204.85	944.959	4151.72	3974.02	3983.61
ENSMUSG00000067873	Htatsf1	4337	-0.444574	0.202678	-2.19349	0.0282719	0.285963	chrX	57053583	57067183	+	13601	893.191	1992.12	1513.28	2350.11	2320.92	2472.43	9520.31	8904.84	8809.75	2476.49	1773.24	1735.01	2030.75	2383.4	2347.69	9226.95	8293.87	9021.64
ENSMUSG00000071337	Tia1	2367.31	-0.280451	0.127806	-2.19434	0.0282107	0.285963	chr6	86404219	86433405	+	29187	1041.78	1314.35	1328.95	4283.86	3522.08	3839.76	1990.09	1749.98	1948.21	1758.11	1319.54	1396.05	3911.5	3926.23	3915.69	1731.58	1950.03	1683.76
ENSMUSG00000027641	Rbl1	3549.06	-0.341251	0.155612	-2.19297	0.0283099	0.285985	chr2	157145893	157204534	-	58642	609.219	974.124	963.264	2646.28	2378.94	2164.32	7541.51	7303.8	7574.28	1222.79	961.95	1038.88	2374.43	2671.7	2508.64	7267.21	6159.47	7522.27
ENSMUSG00000032968	Inha	298.499	0.348885	0.159112	2.1927	0.0283291	0.285985	chr1	75507077	75510366	+	3290	412.75	289.193	380.549	463.483	493.628	542.25	110.351	117.706	142.766	304.273	274.472	271.475	455.765	400.317	352.196	114.081	140.627	107.098
ENSMUSG00000037343	Taf2	4423.28	-0.275136	0.125515	-2.19205	0.028376	0.286215	chr15	55015131	55072152	-	57022	1821.88	2575.88	2509.24	3709.79	2957.44	3107.4	7633.05	7343.43	7744.5	3036.22	2593.19	2726.12	3192	3507.4	3457.06	7461.42	7312.61	6930.47
ENSMUSG00000020330	Hmmr	3492.2	-0.47111	0.215008	-2.19112	0.0284429	0.286404	chr11	40701395	40733422	-	32028	237.744	326.797	383.522	2060.67	1530.25	1460.05	8528.4	8174.58	7908.13	587.393	375.775	349.581	1785.15	2248.01	1807.71	8860.27	6509.47	9726.06
ENSMUSG00000063568	Jazf1	529.942	-0.265546	0.12119	-2.19116	0.0284399	0.286404	chr6	52768797	53068631	-	299835	378.079	429.76	433.072	863.502	923.171	879.4	214.433	216.195	251.488	569.495	469.286	451.952	887.629	968.164	896.499	239.026	263.546	204.259
ENSMUSG00000022672	Prkdc	982.478	-0.405711	0.185269	-2.18984	0.0285355	0.286531	chr16	15637866	15842235	+	204370	134.556	159.369	173.427	686.571	546.455	691.158	1988.83	1946.96	2275.47	249.764	195.68	172.895	705.488	957.45	768.428	1933.94	1681.27	2416.89
ENSMUSG00000024639	Gnaq	7106.07	-0.369208	0.168594	-2.18993	0.0285292	0.286531	chr19	16132831	16387463	+	254633	2334.51	4053.18	3453.68	5928.16	5910.54	6820.73	10843.3	10963.5	11978.1	5205.99	3919.66	3584.53	5496.38	6125.54	5312.36	11412.1	12350.2	12216.9
ENSMUSG00000051890	Klhdc1	120.372	-0.432846	0.197681	-2.18962	0.0285519	0.286531	chr12	69241176	69284632	+	43457	127.952	102.963	122.885	181.739	124.706	118.939	101.573	74.4673	64.7937	170.848	149.791	156.97	126.098	136.361	144.513	100.5	85.4179	76.1832
ENSMUSG00000074785	Plxnc1	1744.21	-0.459662	0.209883	-2.19009	0.0285177	0.286531	chr10	94790866	94944835	-	153970	503.555	571.223	538.119	1447.18	882.468	965.56	4111.84	2947.46	3181.48	958.378	704.795	555.082	1082.13	1316.86	1000.34	3543.29	4017.77	3068.31
ENSMUSG00000020954	Strn3	2931.32	-0.527209	0.240825	-2.18918	0.0285839	0.28661	chr12	51609632	51691897	-	82266	604.266	1377.02	892.902	4580.02	3801.8	4132.9	3014.6	3253.74	3812.95	1972.08	1048.53	1120.78	4203.26	4720.04	4357.89	3152.16	3404.22	3314.52
ENSMUSG00000025321	Itgb8	1910.11	-0.832865	0.380608	-2.18825	0.0286514	0.286804	chr12	119158022	119238802	-	80781	79.248	171.904	169.463	1702.96	1119.76	1462.86	4623.47	4005.62	4011.72	429.562	174.034	144.837	1327.73	1805.81	1483.2	3884.18	3582.34	4203.33
ENSMUSG00000031278	Acsl4	1225.66	-0.568295	0.259687	-2.18839	0.0286416	0.286804	chrX	142317993	142390535	-	72543	58.6105	145.939	110.002	466.368	349.87	440.168	4119.37	2733.67	2748.79	197.696	127.279	140.287	401.37	572.717	449.115	3150.8	2665.66	3184.24
ENSMUSG00000022749	Tbc1d23	1575.89	-0.35354	0.161595	-2.18782	0.028683	0.286878	chr16	57168862	57231504	-	62643	402.844	491.538	430.099	1210.63	998.514	1107.91	3230.29	3188.88	2939.88	751.733	496.993	443.611	1133.23	1356.79	1272.06	3112.77	2810.46	2987.71
ENSMUSG00000041483	Zfp281	3419.45	-0.654982	0.299504	-2.18689	0.0287503	0.28731	chr1	136624901	136630053	+	5153	181.61	508.55	427.126	3244.38	3063.96	2582.94	7671.93	6511.08	6404.7	938.852	442.445	376.88	2906.84	3383.7	3187.07	6820.4	5940.71	6956.97
ENSMUSG00000021171	Esyt2	1726.57	-0.362679	0.165933	-2.1857	0.0288377	0.287459	chr12	116281196	116391050	+	109855	502.729	806.696	632.266	2064.52	1619.45	1628.62	2741.23	2775.71	2821.27	1010.45	659.771	825.04	1706.85	1882.76	1695.21	2636.08	2531.29	2538.34
ENSMUSG00000029469	Ift81	2802.58	-0.522624	0.23905	-2.18625	0.0287974	0.287459	chr5	122550204	122614518	-	64315	167.576	386.784	283.429	930.813	850.425	814.779	8015.52	6771.72	6520.01	557.291	335.946	309.39	837.355	985.696	996.879	8147.26	6239.67	7295.93
ENSMUSG00000034893	Cog3	2122.24	-0.229432	0.104958	-2.18594	0.0288204	0.287459	chr14	75702350	75754558	-	52209	871.728	1129.02	1083.18	2450.12	2120.87	2307.6	3093.6	2951.07	2867.4	1291.94	1154.17	1167.04	2369.48	2411.64	2532.87	2932.15	2890.67	2575.88
ENSMUSG00000029028	Lrrc47	3152.05	0.201187	0.0921089	2.18423	0.0289455	0.287633	chr4	154011731	154021513	+	9783	4261.23	4068.4	4485.32	1349.1	1129.28	1251.2	4476.75	4214.61	4317.02	3233.92	4033.09	3879.51	1196.69	1229.2	1154.37	4231.85	4112.56	4112.79
ENSMUSG00000031608	Galnt7	1188.09	-0.472691	0.21642	-2.18414	0.028952	0.287633	chr8	57523828	57653032	-	129205	165.1	359.924	341.899	986.585	776.814	900.003	2673.51	2262.84	2201.89	473.494	330.751	396.596	881.035	953.554	967.458	2474.46	1918.78	2320.83
ENSMUSG00000036904	Fzd8	4217.95	0.286248	0.131032	2.18456	0.0289212	0.287633	chr18	9212163	9218136	+	5974	3183.13	3274.24	4050.27	1889.51	2204	2402.19	8162.24	6427.01	8352.9	2574.93	3143.87	2896.74	2074.43	2284.05	2177.21	6613.96	6810.52	7401.92
ENSMUSG00000066392	Nrxn3	2070.18	-0.524343	0.240007	-2.1847	0.0289109	0.287633	chr12	88722876	90334935	+	1612060	368.173	347.39	403.342	1831.82	1016.7	1128.52	5329.47	3081.98	3211.13	550.783	604.357	454.227	1473.61	2184.7	1362.06	4231.85	5118.82	4564.37
ENSMUSG00000021754	Map3k1	1071.33	-0.424632	0.194478	-2.18345	0.0290029	0.287658	chr13	111746428	111808993	-	62566	162.623	290.984	279.465	1186.59	807.991	822.272	2107.96	1676.71	1681.34	308.341	346.336	327.59	999.716	1235.04	1086.01	1980.11	1914.61	2070.2
ENSMUSG00000031343	Gabra3	611.648	-0.615998	0.282105	-2.18358	0.0289934	0.287658	chrX	72432681	72656848	-	224168	203.898	239.95	200.184	263.474	200.915	183.559	2143.07	962.069	919.193	356.341	387.031	244.176	248.075	294.15	222.394	1339.09	1626.07	976.029
ENSMUSG00000024294	Mib1	8005.56	-0.486234	0.222953	-2.18088	0.0291924	0.287861	chr18	10725548	10818704	+	93157	632.333	1294.65	1228.85	8388.86	5905.35	7470.68	16471.2	14991.9	15306.7	1944.42	1160.23	1314.15	6145.82	7478.44	6581.83	16446.6	14589.8	16748.2
ENSMUSG00000024989	Cep55	1740.09	-0.383714	0.175958	-2.18071	0.0292047	0.287861	chr19	38055011	38074423	+	19413	435.864	781.627	694.699	2025.1	1602.13	1829.98	2899.23	2627.97	2794.92	995.802	722.112	774.992	1549.44	1836.98	1756.65	2718.92	2491.7	2783.45
ENSMUSG00000028248	Pnisr	5756.13	-0.36748	0.168532	-2.18048	0.0292219	0.287861	chr4	21847583	21876475	+	28893	396.24	556.898	646.14	8769.64	6140.04	7538.11	10069.6	9079	9110.66	813.564	621.674	625.605	6476.31	7245.65	6855.28	9977.99	8607.42	10080.5
ENSMUSG00000029627	Zkscan14	356.279	0.265478	0.121767	2.18022	0.0292412	0.287861	chr5	145194946	145201868	-	6923	412.75	474.527	413.252	330.785	325.621	380.23	379.96	284.657	310.79	370.171	343.739	367.78	378.293	347.721	392.867	293.35	288.546	317.982
ENSMUSG00000041057	Wdr43	3358.6	-0.375359	0.172134	-2.18063	0.0292111	0.287861	chr17	71615895	71659031	+	43137	771.017	1393.14	1292.28	2775.13	2147.71	2169	6948.37	6674.43	6172.98	1698.72	1352.44	1430.17	2484.04	2567.49	2596.04	6395.31	5804.25	5782.2
ENSMUSG00000041058	Wwp1	1883.85	-0.507575	0.232749	-2.18078	0.0291996	0.287861	chr4	19608303	19708993	-	100691	198.945	348.285	282.438	4389.63	3736.85	4129.15	956.796	1148.24	1289.29	593.088	269.277	316.215	4134.85	4545.7	4084.44	1157.1	1208.35	1120.67
ENSMUSG00000044906	4930503L19Rik	1150.18	-0.52908	0.242671	-2.18024	0.02924	0.287861	chr18	70452212	70472509	-	20298	202.247	432.446	437.036	2381.84	2352.09	2541.74	502.851	533.282	684.178	720.817	400.019	423.895	2336.52	2560.67	2525.08	501.14	601.05	566.406
ENSMUSG00000048330	Ric3	1242.85	-0.320145	0.146828	-2.18041	0.0292273	0.287861	chr7	109034312	109083331	-	49020	454.025	688.512	570.823	1930.86	1686.13	1712.91	1304.15	1341.61	1371.65	840.411	587.906	709.019	1595.59	1842.82	1695.21	1426.01	1322.94	1290.7
ENSMUSG00000071862	Lrrtm2	370.004	-0.523216	0.239716	-2.18265	0.0290613	0.287861	chr18	35209003	35215024	-	6022	84.201	124.451	82.254	672.147	769.02	619.981	259.576	271.445	244.898	213.967	92.645	111.471	763.179	678.884	722.565	283.844	335.422	330.127
ENSMUSG00000027257	Pacsin3	528.009	0.281036	0.128962	2.17923	0.0293149	0.2881	chr2	91255954	91264679	+	8726	607.568	592.711	726.412	282.706	262.402	241.624	812.587	748.276	633.661	500.342	548.943	535.366	276.92	220.126	286.43	787.7	744.803	695.586
ENSMUSG00000027630	Tbl1xr1	3558.97	-0.335759	0.154095	-2.17891	0.0293381	0.2881	chr3	22076652	22216594	+	139943	1268.79	2064.64	1946.35	5358.91	5190.89	6092.11	3118.68	3181.67	3476.9	2593.64	1957.67	2109.62	4990.34	5570.35	5160.93	3160.31	3304.21	3515.47
ENSMUSG00000029761	Cald1	2690.81	-0.395453	0.181447	-2.17944	0.0292992	0.2881	chr6	34598500	34775473	+	176974	915.479	1489.84	1091.1	1946.25	1557.96	1628.62	5780.91	5353.24	3934.85	1785.77	1324.74	1487.8	1737.35	1936.33	1700.41	4943.5	4339.65	5480.78
ENSMUSG00000025880	Smad7	413.365	0.238687	0.109668	2.17644	0.0295221	0.289485	chr18	75367529	75395935	+	28407	444.944	443.19	512.353	558.68	510.948	513.217	249.545	258.233	265.764	412.477	389.629	383.704	599.17	527.912	562.475	309.648	245.837	252.84
ENSMUSG00000026393	Nek7	1175.08	-0.333086	0.153055	-2.17625	0.0295363	0.289485	chr1	138482875	138620141	-	137267	727.265	955.322	871.099	1868.36	1719.04	2082.84	569.313	711.042	732.499	1274.04	931.645	1010.07	1678.83	2109.7	1915.88	588.059	739.594	666.879
ENSMUSG00000049044	Rapgef4	308.369	-0.480925	0.221009	-2.17604	0.0295522	0.289485	chr2	71981240	72257474	+	276235	151.066	152.207	148.652	271.167	212.173	176.067	648.314	387.95	419.512	259.527	214.729	156.97	270.327	286.358	218.067	494.35	569.8	513.409
ENSMUSG00000016409	Nkap	1209.47	-0.329386	0.151439	-2.17505	0.0296266	0.289848	chrX	37126795	37150746	+	23952	608.393	918.613	786.863	1265.44	893.726	941.211	1710.45	1703.14	1708.8	1095.06	956.754	854.615	1109.33	1177.58	1104.18	1609.35	1708.36	1618.62
ENSMUSG00000038736	Nudcd1	2574.44	-0.338495	0.155644	-2.1748	0.0296447	0.289848	chr15	44373163	44428307	-	55145	596.836	948.159	734.34	1186.59	992.452	1038.61	6389.09	5666.72	5314.18	1125.97	871.036	884.189	1135.7	1194.13	1068.7	5998.74	5087.57	6106.8
ENSMUSG00000043262	Uevld	910.779	-0.307483	0.1414	-2.17457	0.0296623	0.289848	chr7	46923216	46958527	-	35312	387.159	519.294	460.821	1227.94	846.095	1003.02	1270.29	1213.1	1131.14	573.562	546.346	571.007	979.936	1186.34	1003.8	1204.64	1095.85	1173.66
ENSMUSG00000000560	Gabra2	669.069	-0.936867	0.430952	-2.17394	0.0297093	0.290043	chr5	70957597	71095849	-	138253	59.436	68.9407	48.5596	1022.16	656.438	431.739	1771.89	911.623	629.268	175.73	87.45	75.8309	1009.61	931.152	730.353	1330.94	1088.56	1013.57
ENSMUSG00000004085	Map3k20	566.519	-0.349322	0.160723	-2.17345	0.0297467	0.290043	chr2	72285637	72442610	+	156974	248.475	354.552	295.322	720.226	635.654	630.283	571.821	650.988	723.713	446.646	308.239	388.254	649.444	802.583	751.986	660.038	627.092	732.022
ENSMUSG00000036815	Dpp10	452.378	-0.618669	0.284664	-2.17333	0.0297555	0.290043	chr1	123321471	124846039	-	1524569	122.999	227.415	114.957	394.249	394.036	320.293	1090.97	557.303	595.224	326.239	185.29	203.227	426.095	442.2	378.157	755.105	952.097	656.942
ENSMUSG00000028780	Sema3c	1954.54	-0.828372	0.381387	-2.172	0.0298555	0.29078	chr5	17574281	17730268	+	155988	133.731	333.064	201.175	826.962	786.34	770.762	5876.21	4070.48	3819.54	651.664	239.838	294.224	830.761	848.361	729.487	5773.3	4060.48	4935.35
ENSMUSG00000074733	Zfp950	1230.35	-0.442315	0.203689	-2.17153	0.0298915	0.290891	chr19	61053840	61140840	-	87001	146.113	194.288	162.526	2758.78	2790.3	3004.38	490.311	637.776	737.99	325.425	188.753	169.103	3004.92	2729.17	3096.21	577.194	585.425	547.636
ENSMUSG00000035161	Ints6	2390.86	-0.436951	0.201405	-2.16951	0.0300438	0.291896	chr14	62676330	62761169	-	84840	227.838	397.528	303.25	2217.41	1907.83	1963.9	5190.28	4872.8	4615.73	575.189	330.751	350.339	1842.84	2143.79	2031.83	4919.05	4019.85	5125.26
ENSMUSG00000038212	Mfsd14b	811.218	-0.24037	0.11079	-2.1696	0.0300372	0.291896	chr13	65064663	65112975	-	48313	731.393	855.94	760.106	784.652	681.553	740.794	766.19	862.379	913.702	963.259	809.561	998.693	769.773	871.737	841.117	725.227	737.511	788.331
ENSMUSG00000020664	Dld	5652.74	-0.416165	0.191964	-2.16793	0.0301638	0.291954	chr12	31331277	31351453	-	20177	1121.03	2077.18	1879.95	1516.42	1312.01	1226.85	17098.2	12494.9	11620	2550.52	2095.34	2128.57	1443.12	1750.29	1647.62	14175.9	12354.3	13257
ENSMUSG00000027346	Gpcpd1	2277.93	-0.567646	0.261885	-2.16753	0.0301942	0.291954	chr2	132529082	132587729	-	58648	373.951	802.219	472.713	3370.35	2973.89	2871.39	3058.49	3616.47	2325.99	1184.55	618.211	640.771	3326.34	3325.26	3042.56	3592.18	2441.7	2965.63
ENSMUSG00000028484	Psip1	21547.8	-0.401694	0.185356	-2.16715	0.0302233	0.291954	chr4	83455680	83486459	-	30780	3400.23	5727.45	5397.05	6933.98	6109.73	7434.16	64411.3	49744.1	44206.9	7802.07	5467.79	5916.33	6081.53	7032.34	6272.9	53559.5	48293.4	54069.1
ENSMUSG00000028675	Pnrc2	4644.05	-0.308257	0.142253	-2.16695	0.0302383	0.291954	chr4	135870918	135873850	-	2933	4305.81	5347.83	4822.26	6337.8	7328.21	7026.77	950.526	1348.82	1443.03	6809.53	5608.05	5506.08	7982.89	7517.4	7753.51	1040.31	1201.06	1263.1
ENSMUSG00000033799	Tasor2	5711.75	-0.833031	0.384276	-2.16779	0.0301744	0.291954	chr13	3566035	3611108	-	45074	53.6575	82.3707	154.598	4772.34	4259.06	4461.62	12899.8	11848.7	11962.7	275.798	103.901	136.496	4251.06	5049.26	4700.56	13251	9859.52	14689
ENSMUSG00000035045	Zc3h12b	235.618	-0.537956	0.24814	-2.16795	0.0301623	0.291954	chrX	95711678	95932637	+	220960	52.832	88.6381	80.272	445.213	415.687	401.77	199.385	165.75	193.283	157.831	96.1084	67.4895	448.347	451.94	406.713	167.047	223.962	178.865
ENSMUSG00000035762	Tmem161b	888.809	-0.434786	0.200683	-2.16653	0.0302708	0.291954	chr13	84222296	84296141	+	73846	263.334	354.552	406.315	1756.81	1376.96	1295.22	697.22	542.89	573.26	630.512	360.19	392.046	1869.21	1758.08	1776.56	608.43	628.134	708.835
ENSMUSG00000054408	Spcs3	2367.96	-0.281778	0.130057	-2.16657	0.0302674	0.291954	chr8	54520433	54529998	-	9566	1884.62	2591.99	2461.67	2627.05	2983.42	3346.21	1491	1746.38	1794.46	3059.81	2515.27	2857.31	2862.33	2783.72	2924.87	1481.69	1663.57	1547.96
ENSMUSG00000061273	Mmgt1	4683.22	-0.334852	0.154427	-2.16835	0.0301319	0.291954	chrX	56585512	56598069	-	12558	3311.91	4413.1	4225.67	6960.91	8347.51	10126.7	1167.47	1253.93	1595.68	5532.23	4562.98	4976.03	8257.34	7372.27	8032.15	1305.14	1535.44	1321.61
ENSMUSG00000021583	Erap1	347.576	-0.622595	0.287523	-2.16538	0.0303589	0.292567	chr13	74639568	74693201	+	53634	44.577	65.3594	39.6405	83.6578	67.5491	64.6204	891.589	976.482	856.595	96.8141	39.8287	93.272	60.9884	77.9207	83.0733	928.943	642.718	1142.75
ENSMUSG00000031342	Gpm6b	12385	-0.337196	0.155866	-2.16338	0.0305122	0.293807	chrX	166238911	166388988	+	150078	6650.23	10744	9399.75	14180.5	10717.8	11463.1	16540.2	14447.9	15336.3	12862.4	9619.5	11364.8	11821.9	12793.6	11736.7	14568.4	13945	14737.6
ENSMUSG00000033632	AW554918	1383.41	-0.278636	0.128855	-2.16239	0.030588	0.294298	chr18	25168999	25467321	+	298323	586.93	825.498	661.996	2123.18	1793.51	1831.85	1444.6	1565.01	1452.92	928.276	843.329	744.66	1795.04	2116.52	2007.6	1446.38	1339.6	1394.48
ENSMUSG00000000605	Clcn4	5164.27	-0.214874	0.099469	-2.16021	0.0307568	0.295138	chr7	7282309	7300851	-	18543	3067.56	3718.32	3346.65	4132.89	4686	4367.97	8579.82	7193.3	6997.72	4106.06	3671.17	3981.12	4146.39	3837.59	4111.26	7795.51	7871.99	7345.61
ENSMUSG00000019883	Echdc1	639.601	-0.305601	0.141484	-2.15998	0.0307746	0.295138	chr10	29313166	29347469	+	34304	341.757	567.642	437.036	323.092	290.115	323.102	1161.2	1157.85	1092.71	568.681	529.029	564.94	309.063	337.007	351.331	1025.37	1035.43	1097.48
ENSMUSG00000027115	Kif18a	1949.67	-0.50328	0.232948	-2.16048	0.0307354	0.295138	chr2	109280738	109341747	+	61010	64.389	59.0921	66.3978	1382.76	1092.91	1175.34	4980.86	4178.57	4591.57	136.679	80.5232	52.3233	1223.07	1421.08	1411.38	4458.65	3897.97	4820.52
ENSMUSG00000031631	Cfap97	1048.75	-0.396199	0.183426	-2.15999	0.0307731	0.295138	chr8	46151771	46195590	+	43820	190.69	229.206	182.346	904.85	812.321	825.081	2220.82	2109.11	1772.49	366.917	225.985	200.194	848.069	974.008	991.687	2080.61	1855.24	2087.86
ENSMUSG00000021770	Samd8	3172.15	-0.31094	0.143989	-2.15948	0.0308133	0.295272	chr14	21750531	21798726	+	48196	1526.35	2343.99	2081.13	4371.36	4396.75	4928.95	2798.91	2875.4	3090.33	2923.95	2090.14	2366.68	4187.6	4453.17	4274.81	2846.58	2912.54	2629.98
ENSMUSG00000028468	Rgp1	2637.9	0.212651	0.0985345	2.15813	0.0309174	0.295976	chr4	43578715	43587487	+	8773	2741.49	2309.96	2771.86	3822.3	3458.86	3454.85	1720.48	2057.46	2090.97	2182.79	2393.18	2175.59	3336.23	3283.38	3115.25	2205.56	2086.49	2275.56
ENSMUSG00000062901	Klhl24	8013.53	-0.425743	0.197296	-2.15789	0.0309366	0.295976	chr16	20097542	20129221	+	31680	1322.45	2702.12	1963.19	7540.74	6930.71	7314.28	15116.9	14254.5	13418.9	3408.83	2233.87	2399.29	6402.96	8102.77	7551.88	14375.5	14149.2	15055.6
ENSMUSG00000064345	mt-Nd2	50324	-0.550339	0.255383	-2.15496	0.0311652	0.297923	chrM	3914	4951	+	1038	13787.5	14457	14381.6	146170	93196.1	107129	857.731	461.217	846.711	28451.9	18539.4	15431.6	130100	200069	120371	419.654	567.717	592.904
ENSMUSG00000031715	Smarca5	12753.1	-0.526049	0.244165	-2.15448	0.0312026	0.298041	chr8	80698507	80739497	-	40991	401.193	795.057	767.043	2629.93	2232.58	2516.45	38233	33676	33693.8	1405.84	691.807	727.977	2398.33	2869.43	2617.67	36011.5	29750.4	38138
ENSMUSG00000032407	U2surp	11576.4	-0.4476	0.207848	-2.1535	0.0312792	0.298209	chr9	95456898	95511996	-	55099	513.461	799.533	826.504	6165.68	4414.94	4802.52	29909	27497.6	26594	1288.68	851.988	775.75	5324.95	6832.67	5623.02	31732.1	23238.9	31183.2
ENSMUSG00000046994	Mars2	1606.2	-0.323892	0.150402	-2.1535	0.0312793	0.298209	chr1	55237177	55248470	+	11294	263.334	337.541	264.6	3654.02	2656.93	3151.42	1413.25	1342.81	1399.11	427.934	333.349	322.281	3049.42	3597.01	2914.49	1314.64	1240.64	1228.87
ENSMUSG00000064127	Med14	5411	-0.292177	0.135688	-2.1533	0.0312954	0.298209	chrX	12675369	12762073	-	86705	1613.03	2247.29	2244.64	4439.63	3598.29	3986.8	10576.2	9033.36	10159.4	2838.52	2294.48	2340.14	3708.76	4428.82	4082.71	10207.5	9663.68	9934.74
ENSMUSG00000028274	Rngtt	2358.56	-0.351391	0.163659	-2.14709	0.031786	0.301486	chr4	33310311	33502614	+	192304	529.145	977.705	791.819	1176.02	1099.84	1174.41	5530.11	4884.81	4658.56	1112.14	881.426	937.27	1300.54	1349.98	1267.73	5038.56	4581.32	5162.8
ENSMUSG00000028403	Zdhhc21	3199.54	-0.387844	0.180643	-2.14702	0.0317914	0.301486	chr4	82798738	82859958	-	61221	442.468	513.027	515.326	6985.91	6239.63	6861.94	2148.09	2337.31	2581.87	919.327	472.749	531.575	6266.97	6995.33	6792.97	2259.88	2328.16	2399.22
ENSMUSG00000034522	Zfp395	919.498	0.247026	0.115048	2.14716	0.0317804	0.301486	chr14	65358389	65398930	+	40542	1269.62	1095.89	1323.99	712.534	598.415	690.221	894.097	1043.74	1010.34	964.073	1073.64	1070.73	552.192	617.521	686.22	961.537	922.93	1063.25
ENSMUSG00000037958	Nsrp1	2065.87	-0.429164	0.199833	-2.14761	0.0317445	0.301486	chr11	77044292	77078435	-	34144	141.16	228.31	228.924	2051.06	1707.78	1497.51	4684.92	4069.28	3790.98	355.527	230.314	218.393	1869.21	2139.9	1996.35	4412.48	3660.47	3903.01
ENSMUSG00000048304	Slitrk3	611.167	-0.546436	0.254467	-2.14738	0.0317632	0.301486	chr3	73047265	73057803	-	10539	345.059	265.019	243.789	806.769	499.69	475.756	1134.86	610.151	597.42	497.087	386.165	364.747	778.839	848.361	597.089	899.064	931.264	719.876
ENSMUSG00000049739	Zfp646	5795	0.20141	0.0937703	2.14791	0.0317211	0.301486	chr7	127876221	127885996	+	9776	3323.46	3950.21	4196.94	6175.29	5814.42	6289.72	7955.33	7301.4	7625.89	3205.44	3389.77	3378.27	5683.46	6159.63	5513.12	8200.23	7501.15	8646.25
ENSMUSG00000020152	Actr2	8410.17	-0.403529	0.188037	-2.14601	0.0318724	0.301795	chr11	20062304	20112913	-	50610	2483.1	4581.43	4090.9	3578.05	2532.22	3010.94	20648.2	17843.3	16972.7	5505.38	4612.34	4636.3	2837.61	3796.68	2955.16	17305	17308.6	16685.2
ENSMUSG00000031790	Mmp15	2744.06	0.233428	0.108775	2.14598	0.0318747	0.301795	chr8	95352268	95375080	+	22813	2950.34	2695.85	3081.06	993.316	911.912	992.72	5205.32	4393.57	4528.97	2197.44	2435.61	2789.06	723.619	833.751	744.198	4743.86	4262.56	4909.96
ENSMUSG00000028710	Atpaf1	362.416	-0.268645	0.125334	-2.14343	0.0320786	0.303483	chr4	115784812	115822655	+	37844	328.549	374.25	356.764	579.835	461.585	466.391	199.385	230.608	236.113	431.189	397.421	446.644	509.336	476.29	426.616	200.999	190.628	210.884
ENSMUSG00000031327	Chic1	1008.28	-0.488019	0.22774	-2.14288	0.0321227	0.303659	chrX	103356476	103396092	+	39617	164.274	272.182	189.283	2667.43	2157.24	1959.22	267.1	362.728	388.762	408.409	241.57	227.493	2287.07	2919.1	2659.21	297.425	362.505	317.982
ENSMUSG00000005583	Mef2c	3829.52	-0.485932	0.226896	-2.14165	0.0322217	0.303698	chr13	83504034	83667080	+	163047	541.528	1190.79	869.117	1741.43	1837.68	1822.48	10773.1	7803.45	7052.63	1615.74	979.266	1047.23	1899.71	1902.24	1891.65	8763.84	8607.42	8592.15
ENSMUSG00000022507	1810013L24Rik	6613.57	-0.323306	0.150941	-2.14193	0.032199	0.303698	chr16	8830100	8858922	+	28823	1988.63	2754.94	2606.36	11733.2	8363.96	9984.32	6840.53	7420.3	8001.48	3500.76	2750.78	2943	8588.65	10829	8521.93	7253.63	7446.98	7515.64
ENSMUSG00000025323	Sp4	2204.26	-0.535145	0.249907	-2.14138	0.0322432	0.303698	chr12	118234933	118301440	-	66508	294.703	679.559	481.632	2590.51	2274.15	2449.96	4322.51	3164.86	3171.6	1010.45	515.175	583.14	2219.48	2717.48	2481.81	3475.39	3755.26	3488.97
ENSMUSG00000026279	Thap4	1072.06	0.203762	0.095189	2.14061	0.0323059	0.303698	chr1	93701935	93754864	-	52930	1602.3	1431.64	1520.21	1086.59	1129.28	1103.23	596.901	709.841	773.132	1308.21	1339.46	1307.33	970.87	1094.79	1033.22	703.498	810.429	776.186
ENSMUSG00000034175	Rhbdd3	326.256	0.321844	0.150288	2.14151	0.0322329	0.303698	chr11	5098926	5106093	+	7168	537.4	419.016	446.946	375.979	441.667	459.835	97.8114	165.75	146.06	362.849	400.019	360.955	378.293	375.967	407.578	169.763	148.961	177.761
ENSMUSG00000039697	Ncoa7	816.642	-0.472942	0.220971	-2.14029	0.0323312	0.303698	chr10	30628999	30803326	-	174328	162.623	299.937	170.454	1444.3	1402.94	1268.06	707.252	840.759	844.515	412.477	237.24	229.009	1393.67	1428.87	1504.84	780.909	819.804	751.896
ENSMUSG00000042410	Agps	2778.98	-0.444951	0.207808	-2.14116	0.0322612	0.303698	chr2	75832177	75931350	+	99174	669.48	1368.97	1016.78	3494.4	3135.84	3221.66	3715.58	4218.21	4076.51	1864.69	1080.57	1212.54	3093.93	3581.43	3337.64	3536.5	3693.8	3703.17
ENSMUSG00000050947	Amigo1	1332.59	0.247457	0.115599	2.14065	0.032302	0.303698	chr3	108186335	108192286	+	5952	1906.9	1543.56	1887.88	1461.61	1528.51	1741.94	811.333	950.058	1037.8	1344.01	1612.2	1540.88	1276.64	1246.73	1277.25	971.044	919.805	928.552
ENSMUSG00000026883	Dab2ip	7068.27	0.190902	0.0892395	2.1392	0.0324191	0.304259	chr2	35558266	35730994	+	172729	6792.21	6392.69	7341.42	7726.33	6590.36	6983.69	7695.75	7814.26	8338.62	5761.66	6475.63	5744.95	6499.39	6986.56	6065.22	8197.51	7688.65	8133.94
ENSMUSG00000037949	Ano10	1304.12	0.202243	0.0945537	2.13892	0.032442	0.304259	chr9	122175874	122294423	-	118550	1465.26	1412.84	1489.49	665.416	709.265	599.378	2107.96	1939.75	1872.43	1198.38	1311.75	1286.09	609.884	694.468	648.145	1951.59	1640.65	1871.46
ENSMUSG00000025920	Stau2	2973.88	-0.213413	0.0998357	-2.13765	0.0325455	0.304989	chr1	16228674	16520112	-	291439	2687	3098.75	3142.5	2678.97	2864.77	3252.56	3037.17	2725.26	2578.57	3613.04	3420.07	3316.84	2953.82	2910.34	2975.93	2709.42	3000.04	2564.84
ENSMUSG00000022843	Clcn2	462.816	0.298501	0.139685	2.13695	0.0326021	0.305278	chr16	20702964	20717746	-	14783	394.589	422.598	345.863	394.249	418.285	379.294	654.584	676.211	560.081	277.425	336.812	332.139	366.755	363.305	432.673	602.998	601.05	771.769
ENSMUSG00000014850	Msh3	2668.05	-0.412484	0.193096	-2.13616	0.0326664	0.30564	chr13	92211872	92355003	-	143132	364.871	710.895	620.373	1642.39	1648.89	1969.52	5826.05	5836.07	5239.51	924.208	627.735	703.711	1758.77	1564.26	1715.98	6141.34	4927.16	5803.18
ENSMUSG00000090625	Gm20721	167.559	0.476918	0.223322	2.13556	0.0327151	0.305855	chr2	174330319	174346712	-	16394	435.864	367.087	266.582	102.889	127.304	171.385	43.8897	69.6629	59.3027	205.018	247.631	316.215	121.977	112.985	130.667	85.5605	79.1678	72.8709
ENSMUSG00000031232	Magt1	1424.07	-0.477765	0.223794	-2.13485	0.0327736	0.306161	chrX	105968084	106011906	-	43823	321.945	651.803	512.353	1877.01	1285.16	1347.66	2383.84	2151.14	2128.31	915.259	509.115	643.805	1525.53	1777.57	1694.35	1932.58	1935.44	2040.39
ENSMUSG00000046556	Zfp319	5291.23	0.2235	0.104769	2.13327	0.0329027	0.307127	chr8	95323011	95331950	-	8940	3532.31	3651.17	4209.82	2189.53	2285.41	2199.9	11030.1	9895.74	9111.76	2922.32	3523.11	3311.54	2021.68	2118.47	1960.01	10723.6	9407.43	11148.1
ENSMUSG00000025577	Cbx2	4147.51	0.207245	0.0971944	2.13227	0.0329844	0.307648	chr11	119022962	119031270	+	8309	4740.85	4265.37	4959.02	5039.66	4054.68	4148.82	3496.13	3873.5	3886.53	3777.38	4175.95	4142.64	4150.51	4489.2	4316.35	3843.43	3550.05	3745.12
ENSMUSG00000011831	Evi5	1839.96	-0.448407	0.210535	-2.12985	0.0331842	0.308139	chr5	107744795	107875107	-	130313	262.509	436.028	366.674	2356.84	2514.04	2760.88	2342.46	2730.07	3021.15	702.919	376.641	373.088	2418.93	2240.22	2388.36	2528.79	2617.75	2681.87
ENSMUSG00000030275	Etnk1	3630.34	-0.356863	0.167586	-2.12943	0.0332185	0.308139	chr6	143167221	143232307	+	65087	1053.34	1789.77	1559.85	3279	2234.32	2711.25	6733.94	6097.91	6294.88	2068.08	1697.91	1870.75	2854.92	3361.3	3059.87	5888.74	6425.09	6365.17
ENSMUSG00000038291	Snx25	747.956	-0.250545	0.117636	-2.12983	0.0331858	0.308139	chr8	46033261	46152159	-	118899	387.985	376.04	459.83	1090.44	1123.22	1177.22	688.442	700.233	815.962	545.088	450.237	458.777	1006.31	1039.27	1099.86	661.396	745.844	637.069
ENSMUSG00000042133	Ppig	8869.73	-0.338209	0.158822	-2.12949	0.0332141	0.308139	chr2	69722545	69754012	+	31468	359.092	467.364	538.119	6014.71	5057.52	5606.06	23020.8	19790.3	18210.3	676.071	555.004	492.143	5518.63	6320.34	5771.86	21724.2	17483.6	22049
ENSMUSG00000049550	Clip1	5002.22	-0.3599	0.168893	-2.13094	0.0330942	0.308139	chr5	123577795	123684618	-	106824	720.661	1203.33	1113.9	4528.1	3852.89	4489.71	9937.89	8740.29	9162.27	1509.16	1289.24	1098.79	3845.57	5149.58	4357.89	9603.15	10156.4	9281.11
ENSMUSG00000053799	Exoc6	1074.01	-0.365916	0.171772	-2.13025	0.0331513	0.308139	chr19	37520879	37684059	+	163181	378.904	601.665	459.83	798.115	664.233	628.41	2166.9	2081.48	1629.73	709.427	557.602	588.448	761.531	854.205	696.604	2156.67	1820.86	1777.61
ENSMUSG00000054720	Lrrc8c	945.48	-0.188687	0.0886056	-2.12951	0.0332119	0.308139	chr5	105519388	105613018	+	93631	681.037	670.605	656.05	882.734	805.393	800.731	1330.49	1205.89	1247.55	798.106	697.868	791.675	881.035	999.332	931.113	1181.55	1257.31	1200.16
ENSMUSG00000035455	Fignl1	3421.19	-0.29334	0.137789	-2.12891	0.0332619	0.308301	chr11	11787431	11808962	-	21532	921.258	1229.29	1361.65	1677	1383.89	1499.38	7913.95	6980.71	7598.44	1556.35	1380.15	1364.96	1416.74	1686.98	1631.18	7565.99	6494.89	7918.64
ENSMUSG00000024068	Spast	8158.13	-0.260291	0.122292	-2.12844	0.0333006	0.308419	chr17	74338987	74391115	+	52129	4080.45	5554.65	4763.79	10917.8	10803.5	12688.1	7802.34	8007.63	8971.19	6571.97	5098.07	5574.33	10088.6	10651.8	10407.5	7802.3	8502.21	8560.13
ENSMUSG00000033487	Fndc3a	5594.93	-0.44437	0.208881	-2.12739	0.0333877	0.308986	chr14	72537946	72710003	-	172058	760.285	1476.41	1317.05	5503.14	4185.44	4371.71	9761.08	10753.3	10033.1	2067.27	1353.31	1413.49	4949.13	6038.85	5130.64	10775.2	9005.34	11813.9
ENSMUSG00000022023	Wbp4	2546.74	-0.283498	0.133296	-2.12682	0.0334347	0.30918	chr14	79459937	79481520	-	21584	1490.85	2131.79	1838.33	2816.48	2637.01	2731.85	2482.91	3329.41	3238.59	2475.67	2068.49	2101.28	2633.22	2796.38	2625.46	2936.22	2760.46	2747.01
ENSMUSG00000016382	Pls3	3216.25	-0.42039	0.197972	-2.12348	0.0337136	0.309593	chrX	75785654	75875182	-	89529	429.26	817.44	619.382	594.259	426.945	461.708	9141.61	8162.57	7596.24	947.802	706.526	841.723	474.721	603.885	509.689	9173.99	7151.15	9233.63
ENSMUSG00000022664	Slc35a5	1165.04	-0.257419	0.121122	-2.12528	0.0335634	0.309593	chr16	45139573	45158706	-	19134	917.13	1163.93	958.309	1869.32	1729.43	1704.48	670.886	631.771	569.965	1420.48	1063.25	1148.84	1818.11	1827.24	1754.06	540.525	582.3	600.633
ENSMUSG00000024913	Lrp5	1965.59	0.198372	0.0933222	2.12567	0.0335311	0.309593	chr19	3584828	3686564	-	101737	2320.48	2063.75	2308.07	1474.11	1361.37	1358.9	2427.73	2316.89	2729.02	1810.18	1964.59	2057.29	1315.37	1452.25	1272.06	2268.03	2351.08	2529.5
ENSMUSG00000027900	Dram2	677.997	-0.27183	0.12798	-2.12401	0.0336697	0.309593	chr3	106547798	106575890	+	28093	506.031	607.932	545.057	971.2	1042.68	1165.98	384.976	293.065	318.478	763.936	619.076	619.539	1171.14	1084.07	1176.01	286.56	311.463	336.752
ENSMUSG00000039096	Rsad1	233.925	0.335408	0.157889	2.12433	0.0336424	0.309593	chr11	94539798	94549255	-	9458	287.274	289.193	312.169	241.358	288.383	362.436	115.367	157.342	155.944	213.967	260.618	229.768	294.228	284.41	258.739	153.466	144.794	161.199
ENSMUSG00000040865	Ino80d	2809.33	-0.430715	0.202805	-2.12379	0.0336876	0.309593	chr1	62958418	63114667	-	156250	396.24	631.211	585.688	5609.88	3593.96	4341.74	2810.2	2829.76	3447.25	942.92	567.992	662.004	4908.74	5593.73	4704.02	2747.44	3205.26	2989.92
ENSMUSG00000057182	Scn3a	1940.66	-0.567232	0.267071	-2.1239	0.0336783	0.309593	chr2	65457118	65567627	-	110510	120.523	138.777	141.715	2207.8	1477.42	1565.87	4901.86	3278.96	3170.5	288.002	194.814	111.471	1715.92	2416.51	1732.42	3931.71	4203.19	3334.4
ENSMUSG00000063952	Brpf3	2325.41	0.215196	0.101276	2.12484	0.0336003	0.309593	chr17	28801090	28839949	+	38860	1807.84	1745.01	1999.86	3468.43	2789.43	3016.56	2245.9	2197.99	2296.33	1537.64	1661.55	1583.35	2656.29	3164.55	2721.52	2391.62	2169.82	2403.64
ENSMUSG00000092060	Bend4	756.18	-0.349991	0.164657	-2.12557	0.0335389	0.309593	chr5	67392147	67428310	-	36164	310.388	372.459	389.468	938.506	795.001	692.094	1040.81	870.787	971.906	435.257	483.139	447.402	798.619	1153.23	795.254	979.193	1176.06	961.675
ENSMUSG00000094622	Gm3055	73.8301	-1.1934	0.562165	-2.12286	0.0337658	0.309833	chr10	81742821	81771161	-	28341	0.8255	4.47667	4.95506	140.391	104.788	78.6683	66.4616	105.695	107.624	8.9492	7.79257	6.06647	142.581	163.633	137.59	82.8443	73.9594	91.6407
ENSMUSG00000032212	Sltm	9464.15	-0.320761	0.151155	-2.12207	0.0338321	0.309844	chr9	70542754	70592234	+	49481	527.494	624.048	769.025	4411.75	3850.3	4140.39	27344.6	22763	22487.8	928.276	831.207	637.738	3731.83	4383.04	4128.57	23857.8	21321.1	23616.8
ENSMUSG00000032536	Trak1	11447.4	0.178254	0.0839966	2.12216	0.0338244	0.309844	chr9	121297502	121474918	+	177417	12183.6	11856.9	12362.9	16314.2	16320.9	16688	5453.61	6544.71	7194.3	10701.6	10823.9	10646.7	16770.2	16126.7	15811.6	6828.54	6698.01	6727.31
ENSMUSG00000042272	Sestd1	7709.14	-0.33094	0.155986	-2.1216	0.0338713	0.309844	chr2	77180340	77280592	-	100253	1305.94	2050.32	1655.98	6810.9	5713.96	6330.93	16646.8	14188.4	13927.4	2504.96	1925.63	1873.02	5652.97	6636.89	5576.29	16405.9	14291.9	15266.5
ENSMUSG00000068114	Ccdc134	613.077	0.307359	0.144861	2.12176	0.033858	0.309844	chr15	82127922	82142203	+	14282	711.581	570.328	709.565	1276.02	1123.22	1056.4	173.051	223.402	278.943	499.528	572.321	537.641	841.475	942.84	840.252	241.742	205.211	231.862
ENSMUSG00000074802	Gas2l3	1856.59	-0.436623	0.205932	-2.12023	0.0339868	0.310662	chr10	89408823	89443967	-	35145	409.448	797.743	802.72	2211.64	1871.46	1965.77	2839.04	2531.89	2969.53	1163.4	784.452	770.442	1830.48	2219.76	2181.54	2755.59	2658.37	2655.37
ENSMUSG00000030059	Tmf1	1737.52	-0.792661	0.373953	-2.11968	0.0340331	0.310846	chr6	97152997	97179122	-	26126	107.315	244.426	259.645	3137.65	2617.09	2941.63	2066.58	2079.08	1936.12	607.732	275.337	175.169	2798.05	3232.73	2960.35	1852.45	2020.86	1963.1
ENSMUSG00000051977	Prdm9	171.591	-0.446031	0.210601	-2.1179	0.0341834	0.31198	chr17	15543079	15564354	-	21276	56.9595	70.7314	48.5596	308.668	314.363	391.469	105.335	91.2825	109.82	86.2377	96.1084	59.1481	314.008	371.097	367.772	88.2767	108.335	100.474
ENSMUSG00000030671	Pde3b	939.872	-0.452851	0.213962	-2.1165	0.034302	0.312582	chr7	114415281	114539251	+	123971	207.2	337.541	373.611	1213.52	1250.52	1244.65	1113.55	1156.64	1444.13	593.088	330.751	331.381	1268.39	1349	1311.87	1120.44	1101.06	1170.35
ENSMUSG00000045176	Borcs6	306.295	0.278776	0.131712	2.11655	0.0342979	0.312582	chr11	69059717	69061578	+	1862	614.172	501.387	466.767	244.242	290.981	233.195	171.797	174.157	192.185	397.833	432.055	475.46	239.009	220.126	231.048	198.283	220.837	209.78
ENSMUSG00000037149	Ddx1	13577.4	-0.312783	0.147825	-2.1159	0.0343534	0.312665	chr12	13216973	13249213	-	32241	2924.75	4775.71	4305.95	2790.52	2608.43	2600.74	36639.2	33857.4	30892.3	5105.93	4898.93	4906.26	2573.05	3077.87	2695.56	36743.5	29210.8	33786.7
ENSMUSG00000053470	Kdm3a	9925.83	-0.298556	0.141109	-2.11578	0.0343637	0.312665	chr6	71588972	71632990	-	44019	1729.42	2535.59	2550.86	4985.81	4355.18	4511.26	23091	21951	22823.9	3052.49	2544.71	2783	4391.99	4700.56	4574.22	23518.3	19096.1	25469.5
ENSMUSG00000039176	Polg	2242.23	0.206381	0.0975673	2.11526	0.0344074	0.312823	chr7	79446231	79466362	-	20132	2456.69	2259.82	2673.75	1479.88	1432.39	1488.14	2955.66	2772.1	3170.5	1909.43	2248.59	2246.11	1228.83	1449.32	1383.69	2930.79	3081.3	3193.07
ENSMUSG00000046168	Kcnrg	112.947	-0.491558	0.232437	-2.1148	0.0344467	0.312888	chr14	61607457	61612826	+	5370	52.0065	66.2547	53.5146	137.506	86.6014	131.114	144.209	115.304	132.882	101.695	69.2673	70.5228	117.856	164.607	139.321	162.972	141.669	145.742
ENSMUSG00000090919	Pabpc4l	108.826	-0.562457	0.265992	-2.11456	0.0344671	0.312888	chr3	46442197	46448219	-	6023	20.6375	40.29	39.6405	201.933	203.513	182.623	76.4936	74.4673	92.2487	61.0173	31.1703	54.5983	182.141	230.84	192.107	78.77	94.7931	101.578
ENSMUSG00000032449	Slc25a36	2623.74	-0.410765	0.19438	-2.11321	0.0345832	0.313702	chr9	97074961	97111157	-	36197	606.742	1101.26	874.073	6234.91	4974.38	5817.71	891.589	1058.16	1188.25	1440.82	877.097	1113.2	6177.14	6112.88	5953.59	859.679	950.014	995.903
ENSMUSG00000012443	Kif11	14567.6	-0.379101	0.17945	-2.11257	0.0346376	0.313815	chr19	37376403	37421859	+	45457	764.413	1039.48	1102.01	5811.81	4446.98	4975.77	39838.1	35102.9	40117.2	1575.87	1209.58	992.627	3786.23	5092.12	4645.18	37959	32147.3	41610.4
ENSMUSG00000033671	Cep350	4659.96	-0.372307	0.176245	-2.11244	0.0346484	0.313815	chr1	155844964	155973255	-	128292	150.241	210.404	244.78	4340.59	3432.88	3857.56	9063.86	9203.91	10069.4	314.849	249.362	217.635	4126.61	5219.71	4055.88	9121.02	9234.51	10766.1
ENSMUSG00000008763	Man1a2	2604.32	-0.383983	0.18189	-2.11107	0.0347662	0.314642	chr3	100562208	100685503	-	123296	616.648	978.6	809.657	3301.12	3117.65	3569.11	3774.52	3574.43	4152.29	1421.3	810.427	905.421	2780.74	2982.41	2839.2	3518.85	3888.6	3836.76
ENSMUSG00000001768	Rin2	514.883	-0.302865	0.143531	-2.1101	0.0348497	0.314917	chr2	145675215	145887616	+	212402	295.529	360.82	341.899	547.141	465.915	413.945	659.6	694.227	640.25	500.342	352.397	377.638	492.852	516.224	533.919	741.524	683.343	650.318
ENSMUSG00000023852	Chd1	6442.8	-0.311855	0.147984	-2.10736	0.0350865	0.314917	chr17	15704967	15772610	+	67644	359.092	493.329	516.317	5986.82	5565.87	5427.18	14207.7	12634.2	12596.3	688.275	528.163	480.768	5305.99	6161.58	5880.03	13560.7	11766.8	13811.2
ENSMUSG00000032009	Sesn3	5206.16	-0.318711	0.151212	-2.10771	0.0350565	0.314917	chr9	14275067	14333101	+	58035	1299.34	1947.35	1913.64	8137.88	7481.49	8662.88	5427.28	5994.61	6711.09	2525.3	1906.58	2001.94	6398.01	7848.56	7073.34	6029.98	6136.55	6215.01
ENSMUSG00000036282	Naa30	1584.21	-0.313925	0.148887	-2.10848	0.0349896	0.314917	chr14	49172226	49191031	+	18806	841.184	1184.53	1176.33	2185.68	1976.24	2374.1	1262.77	1452.11	1444.13	1618.18	1150.7	1209.5	2272.23	2211	1962.61	1364.89	1384.4	1445.27
ENSMUSG00000039652	Cpeb3	540.049	-0.418573	0.19846	-2.10911	0.0349354	0.314917	chr19	37021291	37208601	-	187311	165.1	239.054	218.023	734.65	567.239	529.138	795.031	605.347	627.072	346.578	261.484	222.943	638.73	815.245	622.184	808.071	843.762	681.233
ENSMUSG00000041471	Shld2	299.64	-0.351332	0.166718	-2.10734	0.0350878	0.314917	chr14	34237033	34310493	-	73461	147.764	202.346	152.616	275.975	316.095	357.754	344.848	419.179	418.414	259.527	185.29	196.402	324.722	313.631	294.218	412.863	366.672	405.207
ENSMUSG00000050697	Prkaa1	1679.55	-0.384209	0.182208	-2.10863	0.0349769	0.314917	chr15	5143861	5181899	+	38039	433.387	784.313	655.059	2003.94	1488.68	1415.09	2830.26	2612.36	2435.81	913.632	773.196	756.034	1759.6	2067.82	1749.73	2766.46	2335.45	2451.11
ENSMUSG00000055150	Zfp78	152.235	-0.453592	0.21522	-2.10757	0.0350679	0.314917	chr7	6363280	6382605	+	19326	91.6305	57.3014	70.3618	226.934	244.216	182.623	154.241	164.549	126.293	126.916	83.1207	90.9971	215.932	264.93	212.01	142.601	135.419	150.158
ENSMUSG00000055629	B4galnt4	2751.85	0.184648	0.0876196	2.10738	0.0350847	0.314917	chr7	141061104	141072400	+	11297	3675.13	3347.65	3375.39	3197.27	2969.56	2999.7	2026.45	2130.72	2434.71	2803.54	3266.82	3080.25	2578.82	2651.25	2619.4	2014.07	2243.78	2118.78
ENSMUSG00000056537	Rlim	5686.01	-0.440238	0.208666	-2.10977	0.0348779	0.314917	chrX	103957163	103981284	-	24122	509.333	1053.81	882.992	5266.59	4395.02	4293.98	12971.3	10770.1	9758.6	1417.23	927.316	972.911	4544.46	5101.86	4813.92	11971.7	11056.4	11640.6
ENSMUSG00000116564	Riok2	2715.8	-0.355238	0.168331	-2.11035	0.0348282	0.314917	chr17	17374309	17394899	+	20591	644.715	1099.47	910.74	1547.19	1393.42	1258.69	6285.01	6150.76	5179.11	1346.45	976.669	1071.49	1443.12	1553.54	1389.75	6020.47	5083.41	5530.46
ENSMUSG00000018846	Pank3	8727.35	-0.537703	0.25534	-2.10584	0.0352187	0.315614	chr11	35769484	35791285	+	21802	1256.41	2868.65	1846.26	20598.1	19057.5	18710.9	4342.58	5235.53	5413.02	4353.38	2053.78	2260.52	16321	19753.9	17863.4	4696.32	5236.53	5224.62
ENSMUSG00000036916	Zfp280c	2222.79	-0.47932	0.227606	-2.10592	0.0352117	0.315614	chrX	48541625	48594504	-	52880	275.717	554.212	404.333	3622.29	2832.73	2816.14	3389.54	3522.78	2805.9	777.767	402.616	539.158	3060.96	3458.7	3130.82	3004.12	2466.7	2945.75
ENSMUSG00000027108	Ola1	3240.34	-0.252126	0.11979	-2.10474	0.035314	0.316206	chr2	73092801	73218924	-	126124	2451.73	3406.75	3265.38	2834.75	3174.81	3048.4	3523.72	3359.43	3247.37	3838.39	3570.73	3454.86	2934.04	3643.76	3035.64	3249.94	3229.21	3057.27
ENSMUSG00000093485	Gm20708	84.8645	0.593579	0.282057	2.10447	0.0353378	0.316206	chr11	117809668	117839904	+	30237	75.946	47.4527	101.083	151.93	97.8595	162.019	58.9377	45.6412	60.4009	43.9324	62.3406	42.4653	145.878	134.413	119.418	69.2633	48.959	59.6217
ENSMUSG00000025791	Pgm1	1221.08	0.243391	0.115779	2.10221	0.0355347	0.316776	chr4	99929414	99987294	+	57881	864.298	1110.21	1024.71	380.787	423.481	456.089	2575.7	2355.33	2422.63	751.733	887.487	893.288	346.975	379.863	430.077	2268.03	2172.95	2235.81
ENSMUSG00000025932	Eya1	601.306	-0.461085	0.219227	-2.10323	0.0354458	0.316776	chr1	14168954	14310235	-	141282	211.328	388.575	324.061	662.531	733.514	718.317	625.742	695.428	640.25	497.901	315.166	457.26	876.09	622.391	816.022	881.409	561.467	796.06
ENSMUSG00000032727	Mier3	1775.47	-0.450104	0.214081	-2.10249	0.0355101	0.316776	chr13	111680979	111718596	+	37618	341.757	679.559	589.652	2662.63	1955.46	1859.01	2520.53	2535.49	2576.37	964.073	566.26	668.829	2368.66	2529.5	2403.93	2315.57	2168.78	2252.37
ENSMUSG00000048834	Vstm2a	540.397	-0.479448	0.228007	-2.10277	0.0354857	0.316776	chr11	16257724	16427310	+	169587	446.595	457.516	402.351	793.307	645.18	640.585	393.754	307.478	359.111	534.511	784.452	503.517	682.411	1072.38	621.319	267.546	473.965	341.168
ENSMUSG00000073733	Cplane2	403.074	-0.281162	0.133724	-2.10256	0.0355041	0.316776	chr4	141213956	141226756	+	12801	213.804	291.879	252.708	697.148	680.687	626.537	224.465	251.027	240.506	343.324	264.947	311.665	709.608	769.467	677.566	236.31	221.878	241.799
ENSMUSG00000019718	L3hypdh	120.821	0.400088	0.190439	2.10087	0.0356523	0.316807	chr12	72073428	72085439	-	12012	90.805	105.649	134.778	214.433	208.709	216.338	58.9377	54.0488	66.9901	86.2377	87.45	76.5892	229.119	217.204	173.935	43.4593	60.4175	49.6847
ENSMUSG00000024036	Slc37a1	241.823	0.310071	0.147621	2.10046	0.0356886	0.316807	chr17	31286792	31350739	+	63948	219.583	280.24	257.663	172.124	159.347	183.559	378.706	312.282	274.55	204.204	214.729	191.852	126.922	154.867	136.725	332.735	372.922	379.812
ENSMUSG00000044224	Dnajc21	848.055	-0.397866	0.189428	-2.10035	0.0356981	0.316807	chr15	10446756	10470516	-	23761	320.294	535.41	480.641	1641.42	1316.34	1668.89	450.183	546.494	711.633	690.715	545.48	523.233	1354.11	1546.73	1344.75	512.005	550.008	526.658
ENSMUSG00000044320	1700001O22Rik	115.004	0.385445	0.18339	2.10178	0.0355729	0.316807	chr2	30794769	30803661	-	8893	138.684	154.893	148.652	161.546	212.173	194.798	10.0319	15.6141	16.473	117.153	107.364	113.746	204.394	197.724	218.067	31.2364	19.792	7.72874
ENSMUSG00000054641	Mmrn1	387.128	-0.623512	0.296732	-2.10126	0.0356181	0.316807	chr6	60924976	60989378	+	64403	33.02	58.1967	30.7214	89.4273	81.4053	62.7474	1147.4	1174.66	892.836	66.7122	61.4747	59.9064	69.2301	70.1286	90.8614	816.22	675.01	1488.33
ENSMUSG00000073792	Alg6	288.279	-0.315949	0.150396	-2.10078	0.0356601	0.316807	chr4	99715664	99763460	+	47797	179.959	202.346	154.598	275.975	215.637	267.847	396.262	431.189	390.959	216.408	203.473	248.725	290.107	290.254	264.796	412.863	329.171	418.456
ENSMUSG00000021589	Rhobtb3	5088.22	-0.499069	0.237792	-2.09876	0.0358376	0.317572	chr13	75869537	75943925	-	74389	1272.92	2904.46	2248.61	7611.9	6577.37	7766.63	4414.05	5583.84	6695.72	3983.21	2295.34	2801.95	6548.01	7955.7	6770.47	4917.69	5632.37	5607.75
ENSMUSG00000023940	Sgo1	1648.57	-0.310336	0.14785	-2.099	0.0358171	0.317572	chr17	53674786	53689333	-	14548	726.44	1009.94	916.686	2426.08	2018.68	2460.26	1573.76	1483.34	1898.79	1278.92	995.717	1013.86	2079.38	2557.75	2258.55	1590.34	1759.4	1626.35
ENSMUSG00000046186	Cd109	536.644	-0.459581	0.219009	-2.09846	0.0358645	0.317573	chr9	78615546	78716253	+	100708	114.744	144.149	132.796	122.121	85.7354	79.6049	1581.28	1305.58	993.87	189.56	161.912	186.544	95.6035	111.037	94.3228	1449.1	1040.64	1770.98
ENSMUSG00000018363	Smurf2	3674.23	-0.274167	0.130684	-2.09794	0.0359102	0.317741	chr11	106820066	106920715	-	100650	1854.07	2493.51	2122.75	5627.19	5354.56	5646.33	2620.84	3098.8	3528.51	2976.83	2303.14	2543.37	5455.99	5869.37	5869.65	2706.7	3082.34	2982.19
ENSMUSG00000021392	Nol8	3360.54	-0.409193	0.195142	-2.09691	0.0360019	0.318079	chr13	49653078	49679016	+	25939	100.711	104.754	115.948	2181.83	1992.7	1936.74	8747.85	7743.39	6851.66	198.51	103.901	123.604	2021.68	2203.21	2112.31	8716.31	6538.64	8695.93
ENSMUSG00000059336	Slc14a1	107.997	0.600428	0.286315	2.09709	0.0359857	0.318079	chr18	78100091	78142119	-	42029	85.852	119.079	87.209	50.0024	97.8595	66.4935	186.845	241.418	204.265	71.5936	35.4995	84.9306	53.5709	69.1546	60.5743	169.763	122.918	136.909
ENSMUSG00000016763	Scube1	1553.72	0.291112	0.138873	2.09625	0.0360602	0.318122	chr15	83604999	83725021	-	120023	1017.84	1015.31	1066.33	1608.73	1140.54	1358.9	2842.8	2266.45	2263.39	850.988	908.267	774.234	1291.47	1286.66	1060.92	2663.24	2288.58	2262.31
ENSMUSG00000034488	Edil3	2691.88	-0.565872	0.269909	-2.09653	0.036035	0.318122	chr13	88821472	89323223	+	501752	289.75	750.29	474.695	942.352	1024.49	968.37	8246.26	5894.92	4809.01	1014.51	517.773	709.019	945.32	818.167	1031.49	6434.69	6523.01	7059.65
ENSMUSG00000029569	Tmem168	1781.83	-0.280911	0.134056	-2.09548	0.0361281	0.318485	chr6	13580687	13608100	-	27414	813.943	1055.6	1101.01	1479.88	1333.66	1301.77	3497.39	2578.73	2611.52	1214.65	1130.79	1261.07	1522.24	1596.4	1606.95	2713.49	2460.45	2793.39
ENSMUSG00000028630	Dyrk2	5106.14	-0.369615	0.176413	-2.09516	0.0361566	0.318499	chr10	118855603	118870209	-	14607	1474.34	2625.12	2149.5	8150.38	8903.49	8691.92	3777.03	4328.71	4533.37	3319.34	2102.26	2650.29	8763.38	8311.21	8944.22	4504.83	4152.14	4529.04
ENSMUSG00000020181	Nav3	4263.53	-0.37458	0.178828	-2.09464	0.0362031	0.318628	chr10	109681259	110456204	-	774946	495.3	920.404	767.043	2261.65	2296.67	2189.6	8877.01	10057.9	8097.02	1140.62	852.854	834.899	2141.19	2361.97	2309.61	11355.1	9170.97	10613.8
ENSMUSG00000027427	Polr3f	1724.48	-0.329378	0.157266	-2.0944	0.0362248	0.318628	chr2	144527718	144541995	+	14278	1012.06	1578.47	1487.51	2102.98	1701.72	1773.78	1519.84	1914.53	1772.49	1976.96	1471.93	1672.83	1959.05	2136	1949.63	1609.35	1642.73	1758.84
ENSMUSG00000006215	Zbtb17	1991.92	0.161077	0.0770282	2.09115	0.0365148	0.319813	chr4	141444654	141467930	+	23277	2908.24	2577.67	2762.94	1970.29	1783.12	1755.05	1499.78	1524.18	1625.33	2415.47	2481.5	2481.19	1636.8	1819.45	1741.94	1549.6	1679.19	1642.91
ENSMUSG00000021263	Degs2	172.135	0.478307	0.22867	2.09169	0.0364659	0.319813	chr12	108678711	108702315	-	23605	334.327	282.926	201.175	203.856	261.536	271.593	17.5559	20.4184	17.5712	141.56	192.217	254.034	290.931	262.008	220.663	38.0269	41.6673	46.3724
ENSMUSG00000025507	Pidd1	460.425	0.283005	0.135339	2.09108	0.0365209	0.319813	chr7	141438113	141444025	-	5913	606.742	458.411	549.021	646.184	693.677	654.633	219.449	303.874	253.684	435.257	460.627	431.478	602.467	542.523	666.317	256.682	279.171	227.446
ENSMUSG00000030177	Ccdc77	1001.85	-0.369322	0.176537	-2.09203	0.0364354	0.319813	chr6	120324323	120364374	-	40052	291.401	421.702	463.794	1784.7	1181.24	1578.05	1049.59	1073.77	1201.43	599.596	447.64	470.91	1373.06	1578.87	1423.5	1087.84	976.056	1030.13
ENSMUSG00000031010	Usp9x	16765.5	-0.485608	0.232178	-2.09154	0.0364798	0.319813	chrX	13071498	13173328	+	101831	213.804	448.562	429.108	5498.34	4678.21	5171.51	41395.6	42401.9	47085.3	691.529	410.409	424.653	4699.4	6366.12	5192.95	46478.4	38818.3	51375.1
ENSMUSG00000036095	Dgkb	462.97	-0.477788	0.228415	-2.09175	0.0364605	0.319813	chr12	37817726	38634239	+	816514	70.993	90.4288	56.4877	574.066	409.624	446.724	945.51	735.064	604.009	135.052	85.7183	83.414	612.357	607.781	542.572	850.173	707.302	776.186
ENSMUSG00000016940	Kctd2	1519.27	0.212436	0.101684	2.08918	0.0366913	0.319902	chr11	115420128	115431274	+	11147	2176.02	1889.16	2078.15	1814.51	1847.21	1770.97	665.87	821.542	829.14	1683.26	1942.95	1677.38	1772.78	2058.08	1985.11	802.639	779.178	753
ENSMUSG00000019877	Serinc1	12958.3	-0.386762	0.185072	-2.08979	0.0366363	0.319902	chr10	57515774	57532530	-	16757	4248.85	6374.78	5797.42	4492.52	3164.41	2998.76	38757.2	28875.3	24555.7	7753.26	6628.88	7086.4	3717	4542.77	3763.39	28365.3	26145.2	25981.8
ENSMUSG00000021234	Fam161b	505.455	-0.350063	0.167526	-2.08961	0.0366533	0.319902	chr12	84345309	84361833	-	16525	188.214	227.415	213.068	492.331	320.425	337.15	985.638	874.39	802.783	304.273	249.362	247.209	365.931	407.135	335.755	976.476	927.097	843.536
ENSMUSG00000025645	Ccdc51	510.146	0.231914	0.110966	2.08995	0.0366221	0.319902	chr9	109082493	109092489	+	9997	541.528	558.689	613.436	585.605	522.206	491.677	535.455	532.081	488.699	435.257	504.785	517.925	396.425	478.238	418.828	514.721	509.382	537.699
ENSMUSG00000030541	Idh2	5282.47	0.157699	0.0754841	2.08917	0.0366924	0.319902	chr7	80094846	80115392	-	20547	7035.74	6631.74	7631.78	1592.38	1516.39	1572.43	7729.61	7949.98	8048.7	5985.39	6608.97	6497.95	1470.32	1661.66	1560.22	7427.47	6830.31	7333.47
ENSMUSG00000035164	Zc3h12c	2202.79	-0.502164	0.240235	-2.0903	0.0365906	0.319902	chr9	52111344	52168572	-	57229	191.516	403.796	361.719	4926.19	3894.46	4325.82	1682.86	1768	2138.19	628.885	317.764	407.212	3815.9	5060.95	4446.15	1678.62	1833.36	1768.78
ENSMUSG00000034761	Map4k5	2465.41	-0.371227	0.177751	-2.08846	0.0367564	0.32002	chr12	69803750	69893200	-	89451	612.521	1112.9	869.117	1671.23	1547.57	1589.29	5284.33	4638.59	4330.2	1402.58	916.06	1035.85	1471.96	1553.54	1481.47	4836.21	4868.82	5155.07
ENSMUSG00000042570	Mier2	1137.44	0.202183	0.0968114	2.08842	0.0367598	0.32002	chr10	79540245	79555199	-	14955	1610.55	1424.48	1605.44	1079.86	985.524	1165.98	966.828	867.183	1033.41	1294.38	1402.66	1336.9	948.617	1107.45	1003.8	890.916	867.721	882.18
ENSMUSG00000006711	D130043K22Rik	112.343	0.60861	0.291689	2.0865	0.0369334	0.321176	chr13	24845135	24901270	+	56136	31.369	36.7087	29.7304	63.4645	37.2386	65.557	279.64	230.608	218.542	24.4069	23.3777	16.6828	47.8017	58.4405	53.6515	302.857	207.295	294.796
ENSMUSG00000054604	Cggbp1	7117.73	-0.468368	0.224521	-2.08608	0.0369715	0.321176	chr16	64851996	64859507	+	7512	3259.07	5610.16	4694.42	8978.31	14796.7	17748.1	2609.56	2869.39	3498.86	7538.48	5309.34	5917.09	12824.9	10047.9	12940.4	2906.34	3378.17	3191.97
ENSMUSG00000062040	Zfp27	1435.41	-0.289023	0.13855	-2.08605	0.0369736	0.321176	chr7	29893333	29906572	-	13240	506.857	752.081	679.834	2047.21	1648.89	1841.21	1891.02	1657.5	1656.08	872.954	720.38	773.475	1796.69	1935.35	1780.88	1875.54	1608.36	1793.07
ENSMUSG00000022309	Angpt1	300.161	-0.836201	0.400925	-2.08568	0.0370078	0.321239	chr15	42424723	42676977	-	252255	18.161	32.232	31.7124	251.935	138.562	217.274	949.272	562.108	591.929	96.0005	24.2436	25.7825	205.218	241.554	187.78	670.903	626.051	532.179
ENSMUSG00000027086	Fastkd1	964.835	-0.245408	0.11771	-2.08485	0.0370828	0.321655	chr2	69686815	69713516	-	26702	428.434	528.247	597.58	763.498	853.023	864.415	1769.38	1477.33	1488.06	620.749	596.565	621.814	663.455	693.494	715.642	1526.51	1603.15	1555.68
ENSMUSG00000029036	Atad3a	1465.32	0.155049	0.0744128	2.08364	0.0371933	0.322378	chr4	155740641	155761093	-	20453	1731.9	1768.29	1925.54	640.415	640.85	669.617	2070.34	2165.56	2127.21	1540.89	1717.83	1612.92	638.73	673.04	689.681	2003.2	1838.57	1921.14
ENSMUSG00000034724	Cnot6l	2291.57	-0.472055	0.226644	-2.08281	0.0372688	0.322797	chr5	96070333	96164171	-	93839	356.616	643.745	605.508	4860.81	3675.36	3951.21	1666.56	2044.25	2300.73	1034.04	605.223	586.931	4037.6	5033.67	4270.49	1651.45	1968.78	1955.37
ENSMUSG00000036768	Kif15	6339.43	-0.40227	0.193198	-2.08216	0.037328	0.323074	chr9	122951046	123018733	+	67688	249.301	295.46	371.629	3324.2	2360.75	2881.7	17663.7	13897.8	16711.3	528.003	333.349	348.064	2794.75	3321.37	3077.17	15077.7	13257.5	17616
ENSMUSG00000022105	Rb1	3981	-0.40163	0.192927	-2.08177	0.0373634	0.323086	chr14	73183673	73325822	-	142150	657.923	1291.07	1047.5	3856.91	3356.67	3734.87	7945.3	7318.21	6512.32	1665.36	1123	1168.55	3203.54	3787.92	3300.43	7485.87	6845.93	7356.65
ENSMUSG00000026771	Spopl	736.523	-0.318201	0.152867	-2.08155	0.0373837	0.323086	chr2	23506220	23572106	-	65887	179.133	251.589	210.095	1501.03	1641.96	1557.45	352.372	435.994	466.735	315.663	232.911	249.484	1584.87	1540.88	1536.86	346.316	432.298	421.768
ENSMUSG00000002997	Prkar2b	3179.91	-0.311824	0.149922	-2.07991	0.0375341	0.323314	chr12	31958476	32061296	-	102821	1898.65	2997.58	2428.97	2883.79	3371.39	3381.8	4051.65	3478.34	3558.16	3605.71	2686.71	2798.92	3065.9	2992.15	2870.36	3474.03	3817.76	3876.51
ENSMUSG00000022523	Fgf12	264.407	-0.437689	0.210358	-2.08068	0.0374631	0.323314	chr16	28160098	28753068	-	592971	225.361	177.276	166.49	368.287	430.409	416.755	203.147	139.326	136.177	298.578	273.606	200.194	502.742	404.213	352.196	124.946	191.669	147.95
ENSMUSG00000022629	Kif21a	17583	-0.396609	0.1907	-2.07976	0.0375477	0.323314	chr15	90933276	91049948	-	116673	1385.19	2496.19	2315.99	13080.4	10657.2	10756	40990.5	38023.9	36986.2	3469.04	2304.87	2382.61	10649.9	12283.2	11844.9	41610.9	34262	40995.4
ENSMUSG00000034845	Plvap	299.613	0.240187	0.115439	2.08064	0.037467	0.323314	chr8	71497765	71511752	-	13988	302.133	303.518	298.295	137.506	131.634	124.558	541.725	526.075	517.252	225.357	269.277	270.716	111.263	121.751	117.687	429.161	458.34	506.784
ENSMUSG00000049265	Kcnk3	123.707	0.419456	0.201712	2.07948	0.0375731	0.323314	chr5	30588170	30625271	+	37102	205.549	157.579	172.436	131.737	141.16	162.019	61.4456	43.2391	90.0523	122.035	161.046	118.296	142.581	139.283	126.341	82.8443	89.5846	79.4956
ENSMUSG00000056870	Gulp1	202.355	-0.500411	0.240542	-2.08035	0.0374936	0.323314	chr1	44551511	44796838	+	245328	83.3755	154.893	136.76	230.78	150.686	147.971	270.862	320.69	294.317	209.086	161.912	158.487	201.921	236.684	184.319	198.283	201.045	300.317
ENSMUSG00000037860	Aim2	578.57	-0.26254	0.126335	-2.07813	0.0376974	0.324149	chr1	173350879	173466040	+	115162	336.804	377.831	401.36	878.888	1014.97	1034.86	289.672	367.532	347.031	500.342	390.494	445.886	967.573	1049.98	1056.59	302.857	310.421	341.168
ENSMUSG00000020694	Tlk2	4763.17	-0.374462	0.18022	-2.0778	0.0377275	0.324173	chr11	105178807	105283959	+	105153	1097.91	2053	1589.58	4422.32	3988.86	4683.58	8253.78	8428.01	7148.18	2474.05	1806.14	1863.92	4144.74	4736.6	4440.96	8786.93	7223.02	8595.46
ENSMUSG00000098188	Sowahc	689.959	-0.354238	0.170634	-2.07601	0.0378928	0.325358	chr10	59221953	59226434	+	4482	346.71	512.131	469.74	664.454	568.971	584.393	906.637	940.449	970.808	745.224	445.042	506.551	622.247	606.807	661.99	987.341	911.472	968.3
ENSMUSG00000056073	Grik2	2466.46	-0.328137	0.158196	-2.07424	0.0380571	0.326533	chr10	49094833	49788766	-	693934	685.99	886.381	933.533	3699.21	2585.05	3054.95	3502.4	2645.99	3149.63	1240.68	916.06	987.319	3480.46	3729.48	3479.56	3029.93	3351.09	3038.5
ENSMUSG00000020156	Pwwp3a	2765.43	0.199969	0.096425	2.07383	0.0380955	0.326627	chr10	80226434	80243903	+	17470	2425.32	2288.47	2526.09	2856.87	2650.87	2600.74	4095.54	3418.29	3275.93	2103.06	2071.96	2127.06	2195.58	2459.37	2216.15	3639.72	3205.26	3621.46
ENSMUSG00000073131	Vma21	1883.86	-0.481117	0.232047	-2.07336	0.0381392	0.326766	chrX	71815924	71839757	+	23834	921.258	1517.59	1159.48	2441.46	4364.71	4677.96	415.072	433.592	433.789	2138.86	1424.31	1458.99	4359.02	2960.99	4000.5	358.539	444.798	398.582
ENSMUSG00000038861	Pi4kb	2676.63	0.140879	0.0679926	2.07197	0.0382678	0.327632	chr3	94974731	95006843	+	32113	3405.19	3139.94	3228.72	1973.17	1898.3	1840.28	3000.8	2951.07	3085.94	3015.07	2906.63	2943.76	1762.89	1971.39	1920.2	3035.36	3199.01	2901.59
ENSMUSG00000004798	Ulk2	7086.31	-0.325268	0.157069	-2.07086	0.0383717	0.328285	chr11	61775649	61855073	-	79425	2613.53	3872.32	2930.42	13782.4	12521.7	13039.3	4208.4	4768.31	5358.11	4923.69	3186.3	3686.9	13075.4	13154	12435	4479.02	4840.7	4678.09
ENSMUSG00000052155	Acvr2a	3090.76	-0.564423	0.272635	-2.07025	0.0384285	0.328426	chr2	48814109	48903269	+	89161	217.932	412.749	364.692	2254.91	1819.49	1879.61	10042	5353.24	5603.01	708.614	438.116	324.556	1857.67	2358.07	1891.65	6623.47	7212.61	6271.32
ENSMUSG00000060671	Atp8b2	2038.17	0.239489	0.11569	2.0701	0.0384434	0.328426	chr3	89939481	89963508	-	24028	1622.93	1414.63	1613.37	3611.71	2883.83	2818.95	1403.22	1661.1	1762.61	1300.07	1355.91	1283.82	2797.23	3211.31	3129.96	1628.37	1651.07	1536.91
ENSMUSG00000036402	Gng12	1044.57	-0.294208	0.14218	-2.06927	0.0385209	0.328852	chr6	66896397	67021350	+	124954	693.42	844.3	756.142	1719.31	1919.09	2131.54	288.418	391.554	405.235	1069.84	878.829	863.714	1977.18	1722.05	2051.74	323.229	379.172	387.541
ENSMUSG00000020745	Pafah1b1	14875.8	-0.34276	0.165674	-2.06888	0.0385574	0.328927	chr11	74673949	74724670	-	50722	3224.4	5159.81	4393.16	6650.31	6065.56	7597.11	38758.4	30448.7	29068.2	6382.41	4800.22	5020.01	6035.38	7364.48	6401.84	33287.1	34037	33070.2
ENSMUSG00000037808	Fam76b	2025.88	-0.434213	0.210023	-2.06745	0.0386915	0.329834	chr9	13827716	13854987	+	27272	498.602	1031.43	853.261	4689.64	3627.73	4319.27	1030.78	1220.3	1337.61	1351.33	851.122	1016.13	3524.97	3972.01	3798.01	1045.74	1156.27	1141.64
ENSMUSG00000025592	Dach2	89.4038	-0.691295	0.334457	-2.06692	0.0387419	0.330027	chrX	113297510	113836386	+	538877	28.067	18.802	16.8472	131.737	83.1373	103.955	168.035	85.277	95.5433	43.9324	28.5728	31.0907	107.966	154.867	128.071	120.871	152.086	110.411
ENSMUSG00000026718	Stam	3627.08	-0.274481	0.132886	-2.06554	0.0388717	0.330896	chr2	14074098	14149634	+	75537	1519.75	2274.15	2061.3	2680.9	2178.89	2339.45	7368.46	6423.4	5881.95	2454.52	2289.28	2336.35	2393.38	2632.74	2423.84	6099.24	5932.38	5997.5
ENSMUSG00000028284	Map3k7	5286.02	-0.290754	0.140824	-2.06466	0.0389555	0.331136	chr4	31964097	32023467	+	59371	2630.04	3770.25	3357.55	8077.3	7122.1	8123.44	4160.75	5081.79	5421.81	4580.36	3675.5	3679.32	6732.63	7727.78	6986.81	4833.49	4878.2	4309.32
ENSMUSG00000041912	Tdrkh	2516.85	-0.296289	0.14349	-2.06488	0.0389345	0.331136	chr3	94413273	94434668	+	21396	1102.04	1582.95	1498.41	1804.89	1602.99	1904.9	4603.41	4123.32	3872.25	2036.35	1498.77	1600.03	1695.31	1936.33	1896.84	4408.4	4110.48	4025.57
ENSMUSG00000022064	Pibf1	1192.59	-0.34586	0.167557	-2.06414	0.0390048	0.331318	chr14	99099424	99254493	+	155070	96.5835	78.7894	93.1551	600.028	580.229	637.776	2892.96	2864.59	2798.21	146.441	89.1816	105.405	609.06	744.142	716.507	2918.56	2489.62	3005.37
ENSMUSG00000035711	Dok3	76.3025	0.4399	0.213166	2.06365	0.0390514	0.331477	chr13	55523231	55529296	-	6066	92.456	69.8361	74.3259	132.699	130.768	111.447	33.8578	44.4401	30.7496	52.0681	59.743	62.9397	112.911	140.257	107.303	43.4593	33.3338	40.8519
ENSMUSG00000007908	Hmgcll1	331.002	-0.350284	0.169843	-2.0624	0.0391701	0.331744	chr9	76014855	76136350	+	121496	193.167	227.415	246.762	342.324	410.49	436.422	378.706	345.912	366.798	342.51	297.849	210.052	351.92	387.655	327.966	335.452	400.006	356.626
ENSMUSG00000026904	Slc4a10	302.647	0.427152	0.207134	2.0622	0.0391887	0.331744	chr2	62046462	62326730	+	280269	153.543	112.812	127.841	417.327	228.628	307.181	549.249	491.244	533.725	108.204	103.035	82.6557	218.404	253.242	218.067	586.701	466.673	489.119
ENSMUSG00000030313	Dennd5b	5967.73	-0.401743	0.194874	-2.06155	0.0392503	0.331744	chr6	148988071	149101680	-	113610	444.119	786.103	778.935	5324.29	4737.96	4923.33	13662.3	11202.5	10842.5	1147.12	770.599	734.802	4627.7	5633.66	4854.6	12622.2	11798.1	12528.3
ENSMUSG00000031813	Mvb12a	481.626	0.290145	0.140723	2.06181	0.0392257	0.331744	chr8	71542922	71548085	+	5164	1051.69	815.649	897.857	457.714	485.834	474.82	152.987	142.929	227.327	752.546	748.953	760.584	406.315	378.889	374.695	164.331	208.336	167.824
ENSMUSG00000058173	Smco4	487.772	0.242337	0.117494	2.06256	0.0391549	0.331744	chr9	15493432	15545260	+	51829	729.742	667.024	780.917	562.527	695.409	699.586	106.589	120.108	129.587	592.274	579.248	668.07	719.499	732.454	715.642	90.9929	105.21	85.0161
ENSMUSG00000090115	Usp49	2805.77	-0.186142	0.0902905	-2.06159	0.0392467	0.331744	chr17	47630690	47686738	+	56049	1617.98	1703.82	1934.46	4202.12	3964.61	4682.64	2169.41	2184.77	2422.63	1989.98	1990.57	1996.63	4042.54	4197.98	4219.43	2243.59	2490.66	2450.01
ENSMUSG00000032393	Dpp8	6408.32	-0.270989	0.131522	-2.0604	0.03936	0.3322	chr9	65032414	65082651	+	50238	2850.45	4163.3	3834.23	8896.57	7233.81	8271.41	6735.19	7020.34	7566.59	4952.16	4025.3	4110.04	7445.53	8316.08	7866	7135.48	7540.74	7386.46
ENSMUSG00000048416	Mlf1	92.8779	-0.588351	0.285539	-2.06049	0.0393517	0.3322	chr3	67374097	67400003	+	25907	110.617	79.6847	95.1371	79.8115	52.8268	55.2551	63.9536	69.6629	87.8559	157.018	135.937	136.496	80.7684	68.1806	112.495	116.797	48.959	120.347
ENSMUSG00000030246	Ldhb	5217.21	0.185942	0.0903043	2.05906	0.0394887	0.333049	chr6	142490249	142507957	-	17709	7501.32	7596.91	8165.94	1971.25	2256.83	2429.35	7384.76	6584.35	6393.71	6435.29	6924.13	7090.19	1824.71	1834.06	1848.38	6017.76	6166.76	5484.09
ENSMUSG00000040852	Plekhh2	248.612	-0.522281	0.253801	-2.05784	0.0396059	0.333565	chr17	84511895	84622138	+	110244	63.5635	68.0454	54.5057	366.363	246.814	237.878	354.88	398.76	254.782	126.102	64.0722	77.3475	313.184	324.345	311.525	448.174	339.588	425.08
ENSMUSG00000043154	Ppp2r3a	4612.7	-0.346249	0.168245	-2.058	0.0395899	0.333565	chr9	101105084	101251795	-	146712	478.79	591.816	620.373	2301.07	2184.09	2342.26	12982.6	10045.9	9569.71	938.039	651.113	559.632	2165.09	2505.15	2340.76	11583.3	10355.4	10813.6
ENSMUSG00000021936	Mapk8	5089.11	-0.284366	0.138254	-2.05684	0.0397015	0.334056	chr14	33377898	33447158	-	69261	3693.29	5342.46	4644.87	5090.62	5575.4	6378.69	4243.51	4578.54	4854.04	6518.27	5173.4	4968.44	5279.62	5562.56	5029.4	4635.21	5189.66	4845.92
ENSMUSG00000023988	Bysl	1621.4	0.164299	0.0798936	2.05648	0.0397367	0.334056	chr17	47599331	47611492	-	12162	2538.41	2199.84	2328.88	816.385	846.095	797.922	1968.77	1860.48	1871.33	1955.81	2213.09	2139.19	745.872	739.272	803.907	1795.41	1852.11	1712.47
ENSMUSG00000037606	Osbpl5	1660.12	0.176162	0.0856673	2.05635	0.0397485	0.334056	chr7	143688762	143756985	-	68224	1820.23	1982.27	2010.76	1330.83	1333.66	1410.41	1748.07	1878.5	1752.73	1710.92	1681.46	1750.94	1377.18	1219.46	1380.23	1984.19	1651.07	1859.31
ENSMUSG00000003282	Plag1	417.582	-0.577798	0.281204	-2.05473	0.0399054	0.334901	chr4	3900996	3938423	-	37428	39.624	131.614	75.3169	896.196	775.082	799.795	280.894	347.114	347.031	170.848	90.9133	105.405	862.08	871.737	907.749	274.337	262.504	278.234
ENSMUSG00000037857	Nufip2	4829.28	-0.413941	0.201453	-2.05478	0.0399002	0.334901	chr11	77686155	77741921	+	55767	574.548	1007.25	904.794	10603.4	8307.67	9040.3	4352.61	4154.55	3881.04	1500.21	889.219	922.104	9117.77	10955.6	9067.97	4011.84	3590.68	4045.44
ENSMUSG00000032181	Scg3	6446.47	-0.27183	0.132379	-2.05342	0.040032	0.335191	chr9	75643189	75684056	-	40868	2491.36	3543.73	3162.32	2656.86	2683.78	2381.59	15968.3	13595.1	11504.7	3973.44	3551.68	3577.7	2567.28	2767.16	2739.69	13639.4	12655.4	12576.9
ENSMUSG00000043391	2510009E07Rik	2635.92	-0.275395	0.134129	-2.05321	0.0400526	0.335191	chr16	21649045	21694665	-	45621	1588.26	2279.52	1831.39	3400.16	3428.55	4006.47	2239.63	2178.77	2362.23	2678.25	2046.85	2171.8	3323.87	3566.82	3045.16	2326.43	2494.83	2477.61
ENSMUSG00000046982	Tshz1	2508.53	-0.262322	0.12771	-2.05404	0.0399718	0.335191	chr18	84011627	84087706	-	76080	1680.72	1704.72	1755.08	3490.55	2950.51	3743.3	2322.39	1973.38	2428.12	2345.5	1943.81	1876.06	3241.45	3736.3	3292.64	2018.14	2536.5	2114.36
ENSMUSG00000050640	Tmem150c	807.718	0.179346	0.0873461	2.05328	0.0400455	0.335191	chr5	100077872	100159808	-	81937	1043.43	1024.26	1002.9	884.657	997.648	915.924	551.757	544.091	522.743	929.09	835.537	946.37	958.507	824.985	886.98	574.478	547.925	547.636
ENSMUSG00000051341	Zfp52	80.6993	-0.9237	0.449946	-2.05291	0.0400809	0.335191	chr17	21535539	21562601	+	27063	3.302	9.84868	4.95506	175.008	149.82	143.289	79.0015	64.8586	47.2226	17.0848	11.2559	6.06647	201.097	148.049	161.82	70.6214	68.751	90.5366
ENSMUSG00000026094	Stk17b	325.689	-0.358254	0.174538	-2.05259	0.0401123	0.335218	chr1	53755506	53785224	-	29719	175.006	212.194	248.744	284.629	227.762	215.401	510.375	532.081	438.181	289.629	240.704	282.849	262.085	273.696	209.414	512.005	400.006	547.636
ENSMUSG00000039934	Gsap	276.289	-0.389416	0.189953	-2.05006	0.0403585	0.337038	chr5	21186255	21315132	+	128878	231.965	212.194	165.499	475.022	395.768	320.293	176.813	152.538	119.704	308.341	245.899	245.692	506.863	419.798	517.477	177.912	165.627	135.805
ENSMUSG00000039968	Rsbn1l	1796.36	-0.309545	0.151066	-2.04907	0.040455	0.337608	chr5	20893028	20956398	-	63371	373.951	454.83	487.578	2624.16	2154.64	1988.25	2793.9	2559.51	2629.09	673.631	469.286	486.835	2288.71	2606.45	2317.4	2418.78	2316.7	2690.7
ENSMUSG00000036323	Srp72	6669.56	-0.222935	0.108823	-2.04859	0.040502	0.337763	chr5	76974683	76999937	+	25255	3698.24	4752.43	4177.12	4782.92	4288.5	3987.74	12017	11201.3	10268.2	5062.81	4732.69	4941.14	4430.73	5121.34	4819.12	11463.8	10017.9	10289.2
ENSMUSG00000026761	Orc4	1462.54	-0.378192	0.18464	-2.04827	0.0405338	0.337791	chr2	48902824	48950277	-	47454	424.307	592.711	591.634	2364.53	1870.59	1878.68	1927.39	1575.82	1531.99	919.327	613.016	557.357	2106.57	2468.14	2064.72	1523.79	1537.52	1777.61
ENSMUSG00000041426	Hibch	488.717	-0.324359	0.158425	-2.04739	0.0406195	0.337834	chr1	52844929	52920986	+	76058	248.475	397.528	384.513	493.293	437.337	462.645	613.202	723.053	650.134	481.63	387.031	419.345	365.931	459.732	417.097	612.505	604.175	639.277
ENSMUSG00000042156	Dzip1	2574.63	-0.215944	0.105475	-2.04735	0.0406241	0.337834	chr14	118875520	118925460	-	49941	1305.12	1498.79	1357.69	5028.12	4781.26	4937.38	1222.64	1333.2	1408.99	1750.79	1570.64	1512.07	4616.99	5162.24	4761.14	1178.83	1541.69	1375.71
ENSMUSG00000047143	Dmrta2	1509.37	0.191176	0.0933688	2.04754	0.0406055	0.337834	chr4	109978053	109983687	+	5635	2159.51	2044.94	2322.93	1198.13	1042.68	1112.6	1440.84	1304.38	1357.37	1736.96	1942.08	2036.82	1150.54	1080.18	1145.72	1381.19	1250.02	1461.84
ENSMUSG00000040322	Slc25a24	421.691	-0.343756	0.168072	-2.04529	0.040826	0.339186	chr3	109123149	109168457	+	45309	226.187	301.728	264.6	406.75	293.579	294.07	621.98	659.396	586.438	346.578	304.776	353.372	315.656	481.16	412.77	559.539	565.633	596.217
ENSMUSG00000055660	Mettl4	2488	-0.360004	0.176031	-2.04511	0.0408437	0.339186	chr17	94722590	94750019	-	27430	747.903	1317.93	1156.51	2566.47	2805.88	3237.58	3331.86	3251.34	3564.75	1702.79	1134.25	1296.71	2755.19	2738.91	2675.65	3256.73	3582.34	3661.21
ENSMUSG00000060882	Kcnd2	494.759	-0.555602	0.271718	-2.04478	0.0408767	0.339223	chr6	21215503	21729805	+	514303	108.966	128.928	123.876	342.324	226.03	250.053	1492.25	787.912	877.461	227.798	189.619	114.505	245.602	327.267	277.776	1071.54	1300.02	813.725
ENSMUSG00000020462	Cfap36	2096.41	-0.320928	0.157014	-2.04394	0.0409593	0.339422	chr11	29221532	29247409	-	25878	1532.95	1907.96	1689.68	3288.62	3906.59	3780.76	555.519	807.129	751.168	2557.84	1928.23	1922.31	3922.21	3203.51	3861.18	680.41	801.053	638.173
ENSMUSG00000027778	Ift80	1886.4	-0.438296	0.21444	-2.04391	0.0409624	0.339422	chr3	68892499	69004570	-	112072	257.556	542.573	510.371	2534.73	1890.51	2026.65	3190.16	2925.84	2776.25	685.834	529.895	558.116	2027.45	2511.97	2021.45	3145.37	2493.79	3326.67
ENSMUSG00000028986	Klhl7	11939.9	-0.364662	0.178461	-2.04338	0.041015	0.339422	chr5	24100605	24160792	+	60188	2383.22	4555.46	3664.76	3653.06	3277	3545.69	33427.7	26820.2	25230	5070.94	4096.29	4483.88	3407.93	3913.57	3521.96	29032.2	25176.4	29657.4
ENSMUSG00000056267	Cep70	2005.46	-0.36924	0.180679	-2.04362	0.0409911	0.339422	chr9	99243367	99300404	+	57038	395.414	552.421	600.553	2368.38	2247.31	2316.97	3792.07	2868.19	2579.67	859.937	581.845	556.599	2239.26	2459.37	2217.02	3332.79	3122.96	3007.58
ENSMUSG00000019699	Akt3	22798.4	-0.34372	0.168388	-2.04124	0.0412274	0.339826	chr1	177020073	177258203	-	238131	6357.17	10995.6	8669.37	42886.6	42794.9	41330.9	14654.2	16607.4	16583.9	13946.1	9196.1	9879.25	41750.7	44663.1	40761.3	16448	16101.3	16746
ENSMUSG00000023009	Nckap5l	2508.41	0.188335	0.0922613	2.04132	0.041219	0.339826	chr15	99422035	99457748	-	35714	1572.58	1633.09	1772.92	1874.13	1625.51	1650.16	4684.92	3901.12	4135.82	1339.94	1527.34	1500.69	1628.56	1681.14	1642.43	4374.45	4329.23	4277.3
ENSMUSG00000024360	Etf1	5819.34	-0.268087	0.13138	-2.04054	0.0412964	0.339826	chr18	34902785	34932007	-	29223	3691.64	5476.76	5246.42	5032.93	4668.68	5684.72	7170.33	6959.09	7249.21	6450.75	5496.36	5409.02	4885.67	5439.84	4841.61	6824.47	7061.56	7159.02
ENSMUSG00000028546	Elavl4	9266.73	-0.428049	0.209666	-2.04157	0.0411939	0.339826	chr4	110203722	110351909	-	148188	1891.22	3892.02	3177.18	7693.63	7260.66	8229.27	21011.9	15883.1	15299	5194.6	3430.46	3429.07	7040.87	8164.14	7420.35	15648.1	15855.4	16280
ENSMUSG00000034501	Pcnx4	1645.03	-0.208809	0.102342	-2.0403	0.0413209	0.339826	chr12	72536383	72580119	+	43737	906.399	1161.25	1093.09	2076.06	2294.07	2537.05	1499.78	1514.57	1593.49	1301.7	1165.42	1183.72	2346.41	2412.62	2315.67	1367.61	1425.02	1416.57
ENSMUSG00000036298	Slc2a13	722.177	-0.505427	0.247718	-2.04033	0.041317	0.339826	chr15	91267696	91573261	-	305566	151.892	268.6	165.499	605.798	480.638	476.693	1709.19	1437.7	1150.91	387.256	181.827	262.375	609.884	622.391	571.994	1563.18	1152.1	1201.27
ENSMUSG00000037325	Bbs7	1112.38	-0.367461	0.179924	-2.04231	0.0411207	0.339826	chr3	36573142	36613477	-	40336	270.764	365.296	340.908	607.721	436.471	457.962	2732.45	2396.16	2059.12	449.087	447.64	363.23	466.479	601.937	510.555	2785.47	1998.99	2732.66
ENSMUSG00000050288	Fzd2	3618.26	0.206058	0.100957	2.04106	0.0412453	0.339826	chr11	102604396	102608058	+	3663	5326.13	4874.2	6076.89	1841.43	1684.4	1834.66	4124.38	4189.38	4159.98	4199.62	4889.4	5020.01	1589	1862.3	1668.39	4030.85	3682.35	4075.25
ENSMUSG00000091306	Gm17606	385.979	0.406048	0.198962	2.04084	0.0412671	0.339826	chr14	54640952	54648293	+	7342	393.763	325.902	400.369	190.394	172.337	237.878	647.06	551.298	576.554	214.781	292.654	337.448	229.943	182.14	154.897	799.923	528.133	712.148
ENSMUSG00000040552	C3ar1	87.9721	-0.543919	0.266654	-2.03979	0.0413712	0.340004	chr6	122847138	122856161	-	9024	37.1475	64.4641	49.5506	33.6554	45.0327	23.4132	191.861	190.973	152.65	68.3393	55.4138	95.547	39.5601	41.8824	33.7485	171.121	131.252	157.887
ENSMUSG00000006586	Runx1t1	3118.71	-0.491163	0.240907	-2.03881	0.0414693	0.340124	chr4	13743436	13893649	+	150214	433.387	636.583	507.398	4387.71	4044.28	3587.84	5950.2	3783.42	3285.81	1035.67	703.063	478.493	4476.06	4591.47	4038.57	4621.63	5428.2	4147.02
ENSMUSG00000029156	Sgcb	498.105	-0.291481	0.142968	-2.03878	0.0414716	0.340124	chr5	73632749	73647790	-	15042	373.126	453.934	395.414	682.725	573.301	599.378	427.612	421.581	446.967	586.579	432.055	476.977	587.632	688.624	533.919	461.755	376.047	448.267
ENSMUSG00000037995	Igsf9	3571.73	0.251785	0.123484	2.03901	0.0414493	0.340124	chr1	172481788	172498878	+	17091	4245.55	3455.99	4493.25	3085.72	2905.48	3220.72	4130.65	3568.42	4712.37	3026.46	3648.65	3566.33	2467.56	2809.04	2891.12	4002.33	4139.64	3921.78
ENSMUSG00000026235	Epha4	26525.6	-0.441668	0.216814	-2.03708	0.0416421	0.341287	chr1	77367185	77515088	-	147904	3128.64	6471.48	5839.04	12416.9	8794.37	8453.1	61020.5	57845.5	61330	7852.52	5956.99	7157.68	11045.5	13215.3	11819.8	67920.1	52122.6	75071.4
ENSMUSG00000031256	Cstf2	4470.38	-0.27406	0.134625	-2.03573	0.0417771	0.34196	chrX	134059187	134086819	+	27633	1415.73	2024.35	1899.77	2127.99	1643.69	1876.8	11160.5	9564.24	8949.22	2280.42	2058.1	2116.44	1818.11	2112.62	1932.32	9301.65	8967.84	9217.07
ENSMUSG00000034349	Smc4	21654.3	-0.392093	0.192636	-2.03541	0.0418094	0.34196	chr3	69004738	69034623	+	29886	494.474	505.864	686.771	14675.7	13711.6	15041.6	56364.5	46531.2	46979.9	1021.02	555.87	635.463	14887.8	16565	16043.5	49680.8	39926.6	55470.2
ENSMUSG00000050944	Efcab5	141.825	-0.602569	0.296044	-2.0354	0.0418104	0.34196	chr11	77089915	77188968	-	99054	14.0335	19.6974	23.7843	187.509	119.51	164.829	245.783	211.391	215.247	27.6612	38.9629	20.4744	144.229	173.373	186.915	259.398	222.92	277.13
ENSMUSG00000022812	Gsk3b	14984.1	-0.32244	0.158454	-2.03491	0.0418598	0.342128	chr16	38089001	38246084	+	157084	5159.37	8639.08	8294.77	13720.8	12869.8	14928.3	24103	20541	22185.8	10257.4	8368.35	8998.1	12330.4	15089.3	12454.1	23227.6	24797.2	23749.3
ENSMUSG00000036769	Wdr44	874.605	-0.566298	0.278414	-2.03401	0.0419504	0.342456	chrX	23693051	23806025	+	112975	47.879	134.3	88.2001	440.405	459.853	377.421	2348.73	1850.87	1967.97	199.323	83.9866	116.021	466.479	456.81	462.095	2121.36	2015.65	2105.53
ENSMUSG00000039497	Dse	269.296	-0.48432	0.238119	-2.03394	0.0419575	0.342456	chr10	34151393	34207715	-	56323	135.382	226.52	130.814	370.21	390.572	293.133	228.227	326.695	244.898	277.425	156.717	254.792	343.678	322.397	428.347	220.013	246.879	250.632
ENSMUSG00000050855	Zfp940	931.74	-0.273254	0.134376	-2.0335	0.0420021	0.342585	chr7	29833620	29853669	-	20050	401.193	592.711	499.47	763.498	811.455	868.161	1458.39	1383.65	1313.45	632.139	563.663	607.406	813.454	812.323	894.769	1627.01	1265.64	1462.94
ENSMUSG00000021709	Erbin	7542.87	-0.486222	0.239267	-2.03213	0.0421409	0.343011	chr13	103818787	103920514	-	101728	321.945	540.782	554.967	5953.17	5151.05	6280.36	16648	16492.1	16032.6	1020.21	455.432	508.826	5174.13	6520.99	5752.83	16730.5	14647.1	16986.7
ENSMUSG00000024109	Nrxn1	3515.96	-0.424296	0.208745	-2.0326	0.0420925	0.343011	chr17	90033631	91093071	-	1059441	327.723	508.55	463.794	2152.99	2492.39	2235.49	9539.12	6609.57	6411.29	791.597	491.798	460.294	2631.57	2336.65	2177.21	8384.93	6867.81	8404.45
ENSMUSG00000079466	Prdm12	105.142	0.54875	0.270006	2.03236	0.0421169	0.343011	chr2	31640037	31655795	+	15759	100.711	108.335	148.652	68.2725	81.4053	73.0492	112.859	141.728	196.578	68.3393	105.633	70.5228	60.9884	82.7907	62.305	111.364	187.503	111.515
ENSMUSG00000071267	Zfp942	622.356	-0.684345	0.337249	-2.0292	0.0424383	0.345196	chr17	21926960	21962464	-	35505	15.6845	22.3834	25.7663	1239.48	1058.27	1294.28	683.426	504.456	607.304	62.6444	25.1094	14.4079	1357.4	1309.07	1147.45	521.512	591.675	722.085
ENSMUSG00000011257	Pabpc4	3917.63	0.20011	0.0986318	2.02886	0.0424726	0.345239	chr4	123262351	123298925	+	36575	4177.03	3749.66	3830.26	5601.23	4941.47	5147.16	2864.12	2870.59	2668.62	3200.56	3419.21	3614.86	4928.52	5578.15	5324.48	2932.15	2492.74	3176.51
ENSMUSG00000034636	Zyg11b	13413.9	-0.443076	0.218446	-2.02831	0.0425285	0.345457	chr4	108229724	108301096	-	71373	1580.83	3301.99	2621.23	6556.08	5337.24	5791.49	37267.4	28298.8	26476.5	4361.51	3060.75	2778.45	5043.91	6491.76	5313.23	33557.4	32184.8	31426.1
ENSMUSG00000039901	Armh3	3397.08	0.303978	0.150014	2.02632	0.0427316	0.34687	chr19	45817364	45998488	-	181125	3009.77	3038.76	2867	1998.17	1992.7	2332.89	6119.48	5523.79	4649.77	2232.42	2296.21	2692.76	1926.08	1340.24	2084.62	6130.48	5187.58	5724.78
ENSMUSG00000026556	Vangl2	10839.6	0.16383	0.0808778	2.02565	0.0428007	0.347193	chr1	172000960	172028444	-	27485	11019.6	10608.8	12611.6	11295.7	10196.4	10684.8	11708.5	10705.3	11843	9681.41	10390.1	10490.5	9471.34	9938.78	9356.13	12212.1	11433.5	11465
ENSMUSG00000018548	Trim37	8981.22	-0.321216	0.158685	-2.02423	0.0429462	0.347947	chr11	87127077	87220683	+	93607	3384.55	5745.36	4916.41	9488.91	9415.3	10585.6	11084	12616.2	14172.3	6795.7	5088.55	5663.05	7907.89	8227.45	8562.61	12225.6	12815.8	12966.6
ENSMUSG00000024308	Tapbp	726.641	0.287938	0.142304	2.02339	0.0430326	0.347947	chr17	33915899	33929292	+	13394	922.909	765.511	953.353	872.157	645.18	777.318	555.519	623.363	650.134	677.698	701.331	784.092	726.092	935.048	694.873	593.491	567.717	633.756
ENSMUSG00000038546	Ranbp9	3541.68	-0.245317	0.121244	-2.02332	0.0430398	0.347947	chr13	43402675	43481282	-	78608	1386.84	1686.81	1748.15	2406.84	1853.27	2095.95	7273.16	6807.75	6151.01	1974.52	1955.94	1783.54	2040.64	2326.91	2140	7252.27	6088.63	6778.1
ENSMUSG00000038876	Rnf146	2807.93	-0.240818	0.118984	-2.02396	0.0429744	0.347947	chr10	29344176	29362442	-	18267	1949.01	2563.34	2189.15	3511.7	4273.78	4442.89	1985.07	2152.34	2117.33	2988.22	2505.74	2424.31	4007.1	3645.71	3756.47	1996.41	1992.74	2041.49
ENSMUSG00000046667	Rbm12b1	705.43	-0.441425	0.218152	-2.02348	0.0430241	0.347947	chr4	12140264	12146731	+	6468	93.2815	153.102	99.1012	1251.98	1221.95	983.354	912.907	1072.57	803.882	183.052	127.279	158.487	1071.42	795.765	1027.17	1056.6	702.094	983.758
ENSMUSG00000031666	Rbl2	1230.95	-0.231476	0.114424	-2.02297	0.0430767	0.348008	chr8	91070057	91123844	+	53788	853.567	1079.77	1104.98	1106.78	1078.19	1165.98	1280.33	1509.76	1590.19	1227.67	1158.5	1178.41	1023.62	1201.93	1137.07	1409.71	1472.94	1577.77
ENSMUSG00000032244	Fem1b	10416.1	-0.290211	0.143506	-2.02229	0.0431463	0.348334	chr9	62791821	62811934	-	20114	4656.65	7203.86	6267.16	5265.63	4930.22	5876.71	18910.2	18458.3	19030.7	8409.81	6595.98	7159.2	4844.46	6233.65	5314.96	19467.1	19247.2	19617.7
ENSMUSG00000030376	Slc8a2	2913.62	0.210059	0.103937	2.02103	0.0432765	0.349148	chr7	16129826	16161063	+	31238	2232.98	2354.73	2424.02	1106.78	942.223	1148.18	6249.9	5373.65	5164.83	1921.64	2008.75	2130.09	960.98	984.722	951.016	5876.51	4894.86	5719.26
ENSMUSG00000035834	Polr3g	256.244	-0.403997	0.199985	-2.02013	0.0433694	0.34966	chr13	81673843	81711013	-	37171	114.744	177.276	174.418	377.902	298.775	450.47	156.749	187.369	235.015	231.052	177.497	207.018	358.513	430.512	412.77	202.357	214.586	205.364
ENSMUSG00000034480	Diaph2	1823.49	-0.401955	0.199035	-2.01952	0.043433	0.349936	chrX	129749742	130465834	+	716093	71.8185	139.672	124.868	1164.48	976.863	1059.21	4501.83	4463.23	4159.98	174.916	129.01	138.771	951.09	1090.89	1037.55	4378.53	3347.97	4912.16
ENSMUSG00000035725	Prkx	3530.1	-0.27414	0.135797	-2.01874	0.0435139	0.350114	chrX	77761411	77796278	-	34868	2242.88	2856.12	2699.52	5581.99	6923.78	6900.34	1106.02	1406.47	1452.92	3614.66	2893.64	2921.01	6705.43	5721.32	6379.34	1329.58	1417.73	1388.96
ENSMUSG00000042066	Tmcc2	4332.79	0.197511	0.0978264	2.01899	0.043488	0.350114	chr1	132356315	132391281	-	34967	5269.17	4436.38	4295.05	6425.3	6185.07	5858.92	2332.43	2368.54	2324.89	3844.09	4447.83	3920.46	6361.75	6945.65	5923.3	2196.05	2439.62	2415.78
ENSMUSG00000034544	Rsrc1	1188.49	-0.227436	0.112727	-2.01759	0.0436339	0.350841	chr3	66981390	67358396	+	377007	1158.18	1319.72	1187.23	1222.17	963.007	1128.52	1001.94	1156.64	1282.7	1471.74	1381.88	1437	1040.1	1217.51	1082.55	1071.54	1155.23	1115.15
ENSMUSG00000028020	Glrb	699.228	-0.294517	0.146054	-2.0165	0.0437482	0.351334	chr3	80843599	80913660	-	70062	485.394	615.99	644.158	1101.01	1034.02	1032.99	425.104	509.26	597.42	855.055	610.418	673.379	917.299	898.036	844.578	442.742	452.09	447.163
ENSMUSG00000060657	Marf1	5362.72	-0.282661	0.140178	-2.01644	0.0437543	0.351334	chr16	14109173	14163351	-	54179	1588.26	2246.39	2292.21	7498.43	5616.1	6587.54	6623.59	7300.19	7337.07	2758.79	2277.16	2414.46	6149.12	7288.5	6651.05	7331.04	7179.27	7389.77
ENSMUSG00000020130	Tbc1d15	2314.68	-0.433206	0.214981	-2.01509	0.0438948	0.352225	chr10	115197872	115251467	-	53596	288.099	616.885	470.731	1275.06	879.87	861.606	5816.02	5263.15	4942.99	715.122	535.956	605.131	1118.4	1276.92	1111.11	5828.98	4536.52	5521.63
ENSMUSG00000038095	Sbno1	9571.31	-0.308131	0.152949	-2.01459	0.0439472	0.352407	chr5	124368702	124426001	-	57300	1005.46	1639.36	1598.5	11127.4	10250.1	10536.9	17619.9	14881.4	15885.4	2015.2	1633.84	1602.31	9714.47	11183.6	10510.5	17742.3	16017.9	17319
ENSMUSG00000020546	Stxbp4	1837.84	-0.332497	0.165117	-2.01371	0.0440401	0.352915	chr11	90476492	90638084	-	161593	542.353	1017.1	755.151	1893.36	1765.8	1923.63	2684.8	2899.42	2860.81	1092.62	877.963	942.578	1645.86	2001.59	1864.82	2871.03	2668.79	2773.51
ENSMUSG00000022307	Oxr1	2209.95	-0.307301	0.152769	-2.01154	0.0442684	0.354177	chr15	41447482	41861048	+	413567	1107.82	1717.25	1451.83	2815.52	3883.21	3572.85	1455.89	1524.18	1435.35	2014.38	1660.68	1615.96	3889.25	3330.13	3958.96	1446.38	1416.69	1482.81
ENSMUSG00000026915	Strbp	9122.02	-0.357649	0.177775	-2.01181	0.04424	0.354177	chr2	37483228	37703859	-	220632	2147.95	3814.12	3366.47	6267.6	5485.33	6759.86	19633.8	16869.2	16467.5	4923.69	3526.57	3501.11	5151.05	6060.28	5533.89	18415.9	17871.1	18401
ENSMUSG00000033392	Clasp2	11351	-0.301943	0.150119	-2.01136	0.044287	0.354177	chr9	113741473	113919682	+	178210	2329.56	3515.08	3249.53	7327.27	5953.84	6527.6	25405.9	23275.8	22714	4455.89	3310.11	3443.48	6454.88	7175.52	6341.26	25584	21875.3	25379
ENSMUSG00000003929	Zfp81	2600.12	-0.769073	0.382548	-2.0104	0.0443893	0.35428	chr17	33329342	33358878	-	29537	115.57	370.668	291.358	3403.05	3556.72	3486.69	4134.41	3658.5	3749.25	750.106	307.374	266.925	3838.97	3752.85	3754.74	3859.73	3747.97	3757.27
ENSMUSG00000021728	Emb	272.812	-0.328065	0.163155	-2.01075	0.0443517	0.35428	chr13	117208536	117274415	+	65880	231.14	256.066	305.232	276.936	325.621	368.055	211.925	158.543	196.578	340.07	311.703	341.239	323.898	312.657	323.64	229.519	160.419	237.383
ENSMUSG00000096255	Dynlt1b	145.362	0.593188	0.295035	2.01057	0.044371	0.35428	chr17	6430112	6436296	+	6185	254.254	195.183	159.553	267.32	327.353	240.688	33.8578	6.00542	9.88379	125.289	124.681	153.937	207.69	201.62	263.065	6.79052	25.0004	14.3534
ENSMUSG00000031393	Mecp2	11421.2	-0.260776	0.129779	-2.00939	0.0444961	0.354894	chrX	74026592	74135363	-	108772	3508.37	4907.33	4414.96	22996.3	18971.8	21498.9	8431.85	8558.93	9743.22	5922.74	4750	4698.48	19438	21362.9	19090.4	9152.26	9452.22	8682.68
ENSMUSG00000019814	Ltv1	972.286	-0.202102	0.100657	-2.00782	0.044662	0.355482	chr10	13178140	13193168	-	15029	851.916	1006.36	1059.39	504.832	469.379	531.011	1353.06	1453.31	1493.55	1185.36	1056.33	1111.68	486.259	555.185	564.206	1303.78	1283.35	1232.18
ENSMUSG00000024174	Pot1b	1182.54	-0.308937	0.153825	-2.00836	0.044605	0.355482	chr17	55651951	55712628	-	60678	296.354	426.179	375.594	1153.9	969.069	989.91	2353.74	2022.63	1950.4	501.155	410.409	447.402	957.683	1191.21	987.361	2194.7	1779.19	2278.87
ENSMUSG00000026999	Nup35	1056.5	-0.252587	0.125818	-2.00756	0.0446896	0.355482	chr2	80617236	80658906	+	41671	831.278	1086.04	940.47	1383.72	1623.78	1627.69	510.375	669.004	584.242	1273.23	1033.81	1096.52	1448.06	1505.82	1582.72	593.491	625.009	601.737
ENSMUSG00000032555	Topbp1	7102.78	-0.381117	0.189867	-2.00729	0.0447192	0.355482	chr9	103305215	103350428	+	45214	1269.62	2313.54	2067.25	6308.95	4970.05	5842.06	12992.6	13551.8	13606.7	3105.37	2075.42	2176.35	4274.96	5356.07	4831.23	15455.2	13164.8	14488.1
ENSMUSG00000061186	Sfmbt2	109.951	-0.701014	0.349098	-2.00807	0.0446358	0.355482	chr2	10370510	10595253	+	224744	26.416	23.2787	17.8382	98.0816	60.621	88.9702	228.227	159.744	152.65	41.4917	44.1579	25.0242	92.3068	186.036	81.3426	218.655	233.337	200.947
ENSMUSG00000038372	Gmds	614.937	0.21933	0.109286	2.00693	0.0447571	0.355546	chr13	31819579	32338740	-	519162	877.506	795.952	861.189	325.015	403.562	431.739	764.936	687.021	657.821	706.987	780.989	690.061	356.04	405.187	398.059	638.309	644.801	643.693
ENSMUSG00000040624	Plekhg1	1138.44	-0.485553	0.241981	-2.00658	0.0447947	0.355606	chr10	3740364	3967303	+	226940	235.267	325.902	286.402	845.232	673.759	486.995	2581.97	2420.19	1521.01	436.884	303.044	445.886	745.048	685.702	782.273	3104.62	1826.07	2785.66
ENSMUSG00000028035	Dnajb4	905.52	-0.306514	0.152805	-2.00592	0.0448653	0.355692	chr3	152178511	152210302	-	31792	466.407	618.676	511.362	1127.94	1008.91	1236.22	1205.09	927.238	846.711	772.072	578.382	623.33	1173.61	1247.7	1148.32	957.463	985.431	864.514
ENSMUSG00000029625	Cpsf4	1456.04	0.210932	0.105144	2.00612	0.0448438	0.355692	chr5	145167213	145182041	+	14829	2135.57	1831.85	2062.3	1928.94	1686.99	1953.6	700.982	807.129	862.086	1562.04	1853.77	1794.16	1561.8	1630.49	1474.55	746.957	825.012	790.539
ENSMUSG00000078584	AU022252	4454.3	0.188736	0.0941301	2.00505	0.0449576	0.356186	chr4	119203570	119232712	-	29143	4095.31	3932.31	4251.44	7273.42	7348.99	7897.74	1893.53	2019.02	2373.21	3472.29	3869.44	3432.11	7194.16	7908.95	6823.26	2065.68	2200.03	2126.51
ENSMUSG00000052613	Pcdh15	168.392	-0.565934	0.282301	-2.00472	0.0449933	0.356232	chr10	73099342	74649737	+	1550396	28.067	28.6507	25.7663	188.47	104.788	122.685	332.308	258.233	188.89	45.5596	37.2312	39.4321	196.976	226.944	183.454	359.897	347.922	315.774
ENSMUSG00000008976	Gabpa	2840.47	-0.499552	0.249243	-2.00428	0.0450406	0.356369	chr16	84834925	84863779	+	28855	378.079	1072.61	793.801	2183.76	1750.21	2196.16	6172.15	5503.37	5239.51	1361.91	828.61	981.252	1874.98	2117.49	1971.26	5534.27	5564.66	5604.44
ENSMUSG00000034911	Ushbp1	70.9465	0.467961	0.233578	2.00345	0.0451293	0.356833	chr8	71384272	71395802	-	11531	98.2345	100.277	116.939	73.0804	91.7975	53.3821	56.4297	62.4564	38.437	66.7122	82.2549	78.8642	84.8893	59.4145	61.4396	47.5336	55.2091	49.6847
ENSMUSG00000038485	Socs7	5272.45	0.186156	0.0929556	2.00263	0.0452166	0.357286	chr11	97362435	97398542	+	36108	5355.02	4657.53	5477.32	5629.11	5166.64	5478.69	5301.88	5487.76	6024.72	4298.87	4963.87	4352.7	4833.74	5574.25	4958.44	5815.4	5909.46	5618.79
ENSMUSG00000015357	Clpx	1767.31	-0.273212	0.136467	-2.00204	0.0452803	0.357552	chr9	65294260	65330658	+	36399	641.413	873.846	767.043	882.734	788.938	854.113	4050.4	3363.04	3093.63	1065.77	799.171	891.772	838.179	857.127	951.016	3687.25	3705.26	3700.96
ENSMUSG00000027677	Ttc14	1312.79	-0.490546	0.245176	-2.00079	0.0454145	0.358353	chr3	33799832	33814860	+	15029	80.899	152.207	154.598	3086.68	2390.2	2779.61	1039.56	1043.74	1223.39	274.984	133.34	134.979	2566.46	2910.34	2571.81	1002.28	1059.39	1025.71
ENSMUSG00000048440	Cyp4f16	437.71	0.260943	0.130436	2.00054	0.045442	0.358353	chr17	32536558	32551798	+	15241	572.897	546.154	513.344	472.138	594.951	542.25	243.275	309.88	289.925	416.545	462.359	483.801	547.247	476.29	570.263	320.512	254.17	262.777
ENSMUSG00000035621	Midn	16950.4	0.181217	0.0906422	1.99926	0.0455806	0.359026	chr10	80148272	80158368	+	10097	19542.9	18953.3	21503	7146.49	7335.14	7944.57	26649.9	24028.9	22563.6	16045.9	18376.6	18492.9	6918.89	7316.75	6466.74	26169.3	24575.4	25076.4
ENSMUSG00000059493	Nhs	985.411	-0.451552	0.225868	-1.99919	0.0455878	0.359026	chrX	161833296	162159730	-	326435	28.8925	42.976	50.5416	1134.67	879.87	1041.42	2005.13	1634.68	1960.29	63.458	48.4871	53.84	928.013	1272.05	997.745	1765.53	1682.32	2147.48
ENSMUSG00000022292	Rrm2b	803.542	-0.417253	0.20904	-1.99604	0.0459295	0.360524	chr15	37923952	37961318	-	37367	378.079	598.083	396.405	1043.32	1661.88	1518.11	432.627	503.255	490.895	782.648	512.578	537.641	1484.33	1150.3	1476.28	507.931	532.299	457.099
ENSMUSG00000028514	Usp24	8268.53	-0.394607	0.19764	-1.99659	0.0458697	0.360524	chr4	106316213	106441322	+	125110	469.709	859.521	969.21	6403.19	5661.13	5792.43	18412.4	16070.5	17720.5	1204.89	962.815	851.581	6121.09	7009.94	6058.29	18778.5	15628.4	19859.5
ENSMUSG00000030614	Tmem126b	785.153	-0.253324	0.126905	-1.99616	0.045916	0.360524	chr7	90467438	90476001	-	8564	795.782	1009.94	807.675	861.579	922.305	935.591	437.643	560.907	610.599	1053.56	1029.49	1032.06	903.288	974.008	833.329	410.147	482.299	472.557
ENSMUSG00000038481	Cdk19	5806.47	-0.235028	0.117731	-1.99632	0.0458996	0.360524	chr10	40339564	40483818	+	144255	2670.49	3632.37	3383.31	9531.22	9056.77	9943.12	4011.52	4383.96	4729.94	4317.58	3423.54	3656.57	9288.37	9344.64	9263.54	4388.03	4909.45	4582.04
ENSMUSG00000049658	Bdp1	3094.12	-0.307097	0.153788	-1.99689	0.0458371	0.360524	chr13	100017994	100104070	-	86077	196.469	232.787	236.852	3329.96	2699.36	3407.09	5612.87	5690.74	5864.38	332.748	241.57	248.725	2732.94	3680.78	2986.31	6176.65	5635.5	6388.35
ENSMUSG00000026096	Osgepl1	413.551	-0.214946	0.107812	-1.99372	0.0461829	0.362273	chr1	53313624	53326343	+	12720	360.743	400.214	385.504	600.028	604.478	707.079	163.019	177.761	180.105	451.528	435.518	442.853	680.763	645.767	743.333	146.675	156.252	162.303
ENSMUSG00000019731	Slc35e1	3369.44	0.179444	0.0900879	1.99188	0.046384	0.36231	chr8	72480641	72492614	-	11974	4221.61	3635.06	4250.45	4274.24	4062.47	4337.06	1980.05	2147.54	2380.9	3325.85	3741.3	3623.96	3888.42	4357.71	4096.55	2117.28	2090.66	2118.78
ENSMUSG00000020681	Ace	134.722	-0.587537	0.295062	-1.99123	0.0464556	0.36231	chr11	105967945	105989964	+	22020	59.436	40.29	43.6045	18.2701	3.46405	9.36528	352.372	260.635	242.702	75.6614	58.8772	81.1391	14.835	13.6361	17.3069	433.235	255.212	444.954
ENSMUSG00000022698	Naa50	4574.39	-0.41692	0.209463	-1.99042	0.0465446	0.36231	chr16	44139830	44163366	+	23537	1537.08	2542.75	2006.8	6363.76	9001.35	11404.1	2507.99	2792.52	3273.73	3358.39	2322.19	2444.79	8529.31	7115.13	8129.93	2614.35	3207.34	3187.55
ENSMUSG00000032252	Glce	1065.55	-0.313228	0.157362	-1.9905	0.0465363	0.36231	chr9	62057248	62122655	-	65408	548.957	825.498	797.765	1049.09	937.027	1022.69	1171.23	1458.12	1552.85	1000.68	733.367	962.294	1016.2	1038.29	1122.35	1382.55	1262.52	1298.43
ENSMUSG00000033060	Lmo7	481.005	-0.520484	0.261332	-1.99166	0.0464083	0.36231	chr14	101729957	101934710	+	204754	86.6775	254.275	185.319	316.361	449.461	456.089	846.445	929.64	669.901	254.645	225.119	273.75	423.622	367.201	379.022	918.078	709.385	913.095
ENSMUSG00000035681	Kcnc2	127.645	-0.613116	0.308045	-1.99034	0.0465531	0.36231	chr10	112271121	112467024	+	195904	20.6375	41.1854	19.8202	340.401	290.981	196.671	43.8897	46.8423	43.928	27.6612	43.2921	53.84	331.315	332.137	313.256	38.0269	55.2091	58.5176
ENSMUSG00000041303	Gtf3c3	3093.81	-0.368632	0.185141	-1.99109	0.0464706	0.36231	chr1	54396004	54438971	-	42968	411.099	745.813	641.185	1013.51	814.919	839.129	8311.46	7676.13	7097.66	919.327	690.941	709.777	913.178	1123.03	988.226	8342.83	6432.39	8018.01
ENSMUSG00000042167	Tent2	1483.54	-0.321754	0.161648	-1.99046	0.0465399	0.36231	chr13	93146282	93192385	-	46104	852.741	1060.08	984.075	2355.88	2348.63	2672.85	662.108	909.221	1131.14	1404.21	1092.69	1123.06	2470.03	2501.25	2407.39	847.456	1021.89	858.994
ENSMUSG00000042213	Zfand4	673.57	-0.330052	0.165618	-1.99285	0.0462775	0.36231	chr6	116264222	116330302	+	66081	406.146	563.165	430.099	1058.7	1169.12	1284.92	208.163	315.885	275.648	683.393	474.481	600.581	1391.2	1281.79	1206.29	258.04	259.379	257.256
ENSMUSG00000047735	Samd9l	104.948	-1.00689	0.505123	-1.99337	0.0462212	0.36231	chr6	3372257	3399572	-	27316	9.0805	2.686	7.9281	57.695	77.0752	34.6515	308.482	303.874	151.551	23.5933	6.92673	9.09971	65.1093	45.7784	67.497	252.607	192.711	272.714
ENSMUSG00000049878	Rlf	4792.3	-0.332781	0.167082	-1.99173	0.0464012	0.36231	chr4	121145373	121215084	-	69712	264.16	296.356	327.034	5497.37	4642.7	4356.73	9477.68	8321.12	8220.02	466.172	378.373	272.991	5315.06	5463.21	5598.79	9823.16	7745.95	9794.52
ENSMUSG00000058656	Samd12	517.408	-0.550247	0.276269	-1.99171	0.0464033	0.36231	chr15	53453810	53902537	-	448728	67.691	148.625	95.1371	916.389	1347.52	1157.55	287.164	269.043	237.211	221.289	136.803	97.8219	1203.29	968.164	1121.49	320.512	423.965	293.692
ENSMUSG00000039737	Prkrip1	1126.46	0.201325	0.101218	1.98902	0.0466988	0.363206	chr5	136178127	136198963	-	20837	1950.66	1733.37	1724.36	1267.37	1161.32	1215.61	447.675	514.064	594.126	1542.52	1671.07	1492.35	1129.93	1123.03	1129.28	491.633	509.382	578.551
ENSMUSG00000033420	Antxr1	1103.44	-0.230968	0.116213	-1.98746	0.0468709	0.36404	chr6	87133853	87335821	-	201969	755.332	932.043	836.414	865.425	810.589	727.682	1385.66	1633.48	1405.69	1007.19	881.426	1071.49	921.42	941.866	988.226	1652.81	1416.69	1628.55
ENSMUSG00000037720	Tmem33	3048.96	-0.221282	0.111353	-1.98722	0.0468979	0.36404	chr5	67260565	67291461	+	30897	2179.32	2822.99	2659.88	3131.88	3118.52	3218.85	3291.73	2876.6	3305.58	3331.54	2641.68	2956.65	3094.75	3530.78	3227.74	3031.29	3219.84	3241.65
ENSMUSG00000056124	B4galt6	1858.06	-0.356573	0.179414	-1.98743	0.0468748	0.36404	chr18	20684599	20746404	-	61806	878.332	1242.72	1026.69	2478	3224.17	3595.33	1439.58	1305.58	1562.74	1679.2	1108.28	1242.11	2962.06	2536.32	2939.58	1354.03	1643.77	1226.66
ENSMUSG00000044072	Eml6	391.461	-0.448418	0.225752	-1.98633	0.0469964	0.364567	chr11	29743048	30026033	-	282986	47.879	63.5687	42.6135	274.051	226.03	211.655	1009.46	849.167	667.705	82.9835	71.8648	56.1149	269.503	235.71	214.606	1021.29	781.261	920.824
ENSMUSG00000027993	Trim2	15796.6	-0.460642	0.232043	-1.98516	0.0471269	0.365103	chr3	84160439	84306877	-	146439	2090.99	5126.68	3452.69	13267.9	13515	13796	31853.9	30761	26765.3	6575.22	3662.51	4445.21	13474.3	13647.8	14437.4	29954.3	27778.5	29734.7
ENSMUSG00000047412	Zbtb44	2780.23	-0.368919	0.185835	-1.9852	0.0471225	0.365103	chr9	31030644	31075885	+	45242	562.991	943.682	756.142	6487.81	6034.38	6619.38	1299.14	1587.83	1827.4	1244.75	797.44	878.88	5015.89	5799.25	5647.25	1356.75	1622.94	1562.31
ENSMUSG00000026037	Orc2	2046	-0.327127	0.164841	-1.9845	0.0472001	0.365194	chr1	58462771	58505109	-	42339	1113.6	1630.4	1447.87	2407.81	2462.08	2901.36	1770.64	2248.43	2244.72	2224.28	1433.83	1599.27	2259.87	2492.49	2470.56	2014.07	2073.99	2032.66
ENSMUSG00000052151	Plpp2	189.438	0.338827	0.170716	1.98474	0.0471735	0.365194	chr10	79526430	79533796	-	7367	267.462	224.729	311.178	228.857	288.383	244.434	58.9377	80.4727	81.2667	196.069	192.217	245.692	256.316	262.982	257.008	65.189	61.4592	87.2243
ENSMUSG00000012535	Tnpo3	8512.63	-0.222742	0.112296	-1.98353	0.0473083	0.365556	chr6	29540827	29609887	-	69061	4222.43	5861.75	5308.85	7493.62	6379.92	6469.53	13336.2	12309.9	12415.1	6362.88	5785.55	5812.44	6654.33	7531.03	7282.76	13648.9	13573.1	12778.9
ENSMUSG00000057143	Trim12c	96.3745	-0.718644	0.362295	-1.98359	0.0473019	0.365556	chr7	104338754	104353362	-	14609	14.0335	20.5927	10.9011	65.3877	65.817	55.2551	209.417	218.597	137.275	42.3053	13.8535	18.9577	82.4168	71.1026	77.8812	222.729	170.836	237.383
ENSMUSG00000042029	Ncapg2	4228.36	-0.503403	0.253829	-1.98324	0.0473404	0.365566	chr12	116405402	116463731	+	58330	104.838	224.729	220.996	2130.87	1702.58	1831.85	11921.7	10017	10347.2	383.188	194.814	200.952	1833.77	2206.13	2011.07	10661.1	8665.75	11451.8
ENSMUSG00000031290	Lrch2	5327.28	-0.526029	0.265449	-1.98165	0.047518	0.365991	chrX	147470375	147554081	-	83707	179.133	339.332	320.097	2459.73	1582.21	1844.02	16818.6	12815.6	12087.9	610.986	332.483	263.133	2126.35	2467.16	2052.6	13936.9	12070	13584.9
ENSMUSG00000033705	Stard9	594.132	-0.439866	0.221947	-1.98185	0.0474957	0.365991	chr2	120629121	120731895	+	102775	124.65	167.428	175.409	630.799	399.232	475.756	1035.8	908.02	1005.95	303.459	156.717	172.895	582.687	655.508	613.531	1158.46	968.764	1159.31
ENSMUSG00000040124	Gorab	655.851	-0.260488	0.13145	-1.98165	0.0475185	0.365991	chr1	163384908	163403669	-	18762	529.971	633.897	638.212	945.237	926.635	917.797	378.706	374.738	456.851	844.479	607.82	704.469	911.53	904.854	886.98	336.81	381.256	425.08
ENSMUSG00000041594	Tmtc4	1211.45	-0.246926	0.124559	-1.98239	0.0474351	0.365991	chr14	122918971	122984035	-	65065	1225.87	1184.53	989.03	1696.23	1405.54	1443.19	771.206	720.651	930.175	1351.33	1331.66	1352.82	1617.02	1824.32	1535.99	764.612	900.013	761.832
ENSMUSG00000067860	Zic3	309.609	-0.410041	0.206967	-1.98119	0.0475701	0.366151	chrX	58022700	58041736	+	19037	139.509	204.136	123.876	255.781	271.062	227.576	608.186	570.515	370.093	240.001	177.497	203.985	262.91	250.32	225.855	535.093	440.631	465.932
ENSMUSG00000039478	Micu3	560.842	-0.489395	0.247115	-1.98044	0.0476546	0.366564	chr8	40307458	40386308	+	78851	129.603	312.472	192.256	1051.97	1004.58	1001.15	372.436	405.967	418.414	423.053	223.387	243.417	1030.21	1106.47	970.054	404.715	421.881	383.124
ENSMUSG00000022146	Osmr	84.0045	-0.753755	0.380748	-1.97967	0.0477404	0.366987	chr15	6813577	6874969	-	61393	14.0335	24.174	10.9011	39.4249	40.7026	33.715	186.845	218.597	150.453	21.1527	18.1827	43.2236	48.6259	30.1943	40.6713	168.405	148.961	273.818
ENSMUSG00000051220	Ercc6l	2144.49	-0.431478	0.218041	-1.97889	0.0478286	0.367428	chrX	102141716	102157091	-	15376	221.234	450.353	368.656	1005.82	803.661	807.287	5352.04	4721.46	5181.3	601.223	393.958	406.454	928.837	1091.86	1068.7	5367.22	4001.1	5829.67
ENSMUSG00000034402	Kcnh5	180.18	-0.542975	0.274518	-1.97792	0.0479379	0.36803	chr12	74897220	75177332	-	280113	29.718	37.604	43.6045	278.859	269.33	279.085	141.701	204.184	260.273	49.6274	33.7678	76.5892	295.876	296.099	258.739	245.817	245.837	196.531
ENSMUSG00000042446	Zmym4	9619.18	-0.328007	0.165871	-1.97748	0.0479875	0.368172	chr4	126861939	126968135	-	106197	927.036	1578.47	1404.26	5807	5086.1	5194.92	23423.3	20467.7	21673	1950.93	1497.04	1458.23	5004.35	5837.23	5502.74	22924.8	19488.8	23919.3
ENSMUSG00000028549	Itgb3bp	745.122	-0.249247	0.12608	-1.9769	0.0480529	0.368437	chr4	99765402	99929813	-	164412	416.877	481.69	508.389	1484.69	1325	1390.74	126.653	176.559	185.596	615.868	553.272	502.001	1699.43	1864.25	1664.93	137.168	133.335	145.742
ENSMUSG00000020189	Osbpl8	3946.3	-0.483331	0.244563	-1.97631	0.0481202	0.368478	chr10	111164752	111297249	+	132498	175.006	305.309	294.331	2748.21	2537.42	2310.41	10911	8407.59	7258	550.783	264.082	266.925	2570.58	2901.57	2582.19	9206.58	8706.38	9037.1
ENSMUSG00000027751	Supt20	2361.04	-0.217466	0.110034	-1.97636	0.0481145	0.368478	chr3	54692807	54728766	+	35960	1206.06	1634.88	1584.63	3408.81	3104.66	2877.95	2344.97	2368.54	2428.12	1841.09	1656.35	1645.53	2966.18	3209.36	3123.04	2266.67	2443.79	2388.18
ENSMUSG00000022641	Bbx	3937.77	-0.359687	0.182125	-1.97495	0.048274	0.369174	chr16	50191844	50432390	-	240547	379.73	698.361	670.915	3888.65	3565.38	3931.54	7944.04	7434.72	7640.17	914.445	600.894	726.46	3313.98	3820.06	3568.69	7393.51	6768.85	7619.43
ENSMUSG00000034601	2700049A03Rik	2482.47	-0.367312	0.186006	-1.97473	0.0482985	0.369174	chr12	71136848	71243303	+	106456	261.683	486.166	464.785	1093.32	1087.71	1174.41	5716.95	5831.27	5417.42	600.41	458.896	502.759	1095.32	1269.13	1209.75	6021.83	4939.66	7053.02
ENSMUSG00000040857	Erf	1633.22	0.222862	0.11286	1.97468	0.0483043	0.369174	chr7	25242561	25250761	-	8201	2297.37	2325.18	2511.22	934.659	920.573	1129.45	1511.06	1676.71	1676.95	1854.92	2065.9	2190.76	1097.79	983.748	1016.78	1727.51	1518.77	1958.68
ENSMUSG00000026202	Tuba4a	976.696	0.251728	0.127556	1.97348	0.0484413	0.369983	chr1	75214228	75219865	-	5638	1163.95	1224.82	1665.89	540.41	575.899	610.616	1232.67	1052.15	1169.58	1150.38	1122.13	1130.64	538.182	626.287	597.089	1124.51	985.431	1069.88
[truncated: 10,335 more rows]
[truncated: 206 more columns]

## Sheet: GO-MF
Category	Term	Count	%	PValue	Genes	List Total	Pop Hits	Pop Total	Fold Enrichment	Bonferroni	Benjamini	FDR
[truncated: 15 more rows]

[truncated: 1 more sheets: GO-BP]
