# Supplementary material for: Impaired cortical development and translational control in a missense mouse model of DDX3X syndrome
Source: Dis Model Mech. 2025 Nov 28;18(11):dmm052498. doi: 10.1242/dmm.052498 (PMC12690540; doi:10.1242/dmm.052498)
Supplement: Table S3. [file dmm-18-052498-TableS3.xlsx]

## Sheet: DDX3X_mono_T532M_cHetCtrl_prote
Geneid	gene_name	baseMean	log2FoldChange	lfcSE	stat	pvalue	padj	Chr	Start	End	Strand	Length	cHetF_T532M_input_1	cHetF_T532M_input_2	cHetF_T532M_input_3	cHetF_T532M_mono_1	cHetF_T532M_mono_2	cHetF_T532M_mono_3	cHetF_T532M_poly_1	cHetF_T532M_poly_2	cHetF_T532M_poly_3	CtrlF_T532M_input_1	CtrlF_T532M_input_2	CtrlF_T532M_input_3	CtrlF_T532M_mono_1	CtrlF_T532M_mono_2	CtrlF_T532M_mono_3	CtrlF_T532M_poly_1	CtrlF_T532M_poly_2	CtrlF_T532M_poly_3	Column1	Column2	Column3	Column4	Column5	Column6	Column7	Column8	Column9	Column10	Column11	Column12	Column13	Column14	Column15	Column16	Column17	Column18	Column19
ENSMUSG00000005469	Prkaca	5703.18	0.636484	0.0755173	8.42831	3.50686e-17	3.25647e-13	chr8	83972993	83996443	+	23451	8212.58	8632.61	8533.32	6565.95	6325.48	6490.78	2625.35	2508.38	2693.12	9633.71	8740.16	9313.19	4435.73	4697.69	4465.9	2917.56	2953.97	2911.74
ENSMUSG00000034892	Rps29	3467.34	0.92792	0.162886	5.69676	1.22106e-08	5.6694e-05	chr12	69157722	69159186	-	1465	4400.42	4627.58	3959.35	4837.48	5118.63	6227.47	211.848	176.557	215.639	6059.64	6010.95	7271.91	4250.22	4226.95	4191.61	222.063	206.468	197.329
ENSMUSG00000025371	Chmp6	1137.48	0.525327	0.103634	5.06904	3.99818e-07	0.000928178	chr11	119913441	119919548	+	6108	1731.16	1685.14	1733.09	1223.87	1156.83	1201.13	642.042	688.73	707.343	1831.96	1769.95	1744.98	845.135	918.662	817.161	608.11	630.199	539.212
ENSMUSG00000029064	Gnb1	41669.7	0.561126	0.110038	5.0994	3.40728e-07	0.000928178	chr4	155491361	155559269	+	67909	50117.7	50227.6	54976.3	66054.2	61116.2	68196.5	19766.8	21051.6	23407.5	48832.3	46288.8	46826.8	40562.6	41220.9	39228.6	24726.4	22401.1	25052.7
ENSMUSG00000020978	Klhdc2	6997.05	0.446321	0.0901088	4.95314	7.30268e-07	0.00135625	chr12	69296681	69310687	+	14007	9803.65	9924.84	10023.5	8394.82	7603.32	8470.12	4330.53	4714.54	4864.91	8999.6	9071.67	8753.41	5465.41	5605.98	5117.02	4927.52	4810.83	5065.15
ENSMUSG00000022848	Slc49a4	1908.41	0.909801	0.186702	4.87302	1.09904e-06	0.00170094	chr16	35694062	35769356	-	75295	2791.33	2337.36	2673.48	2393.2	1940.16	2337.33	1458.24	1350.42	1438.38	2735.65	2142.32	2758.28	1285.86	1048.62	1142.72	1581.77	1304.93	1631.4
ENSMUSG00000006736	Tspan31	2915.04	0.581427	0.121078	4.80208	1.57023e-06	0.00208302	chr10	127067280	127070264	-	2985	5097.63	4832.76	5296.09	3437.04	2766.24	3165.13	982.558	1043.43	1024.88	5433.16	4915.18	5226.31	2082.9	2204.37	2114.53	884.835	977.011	986.643
ENSMUSG00000007836	Hnrnpa0	18193.4	0.50864	0.107072	4.75046	2.02956e-06	0.00233029	chr13	58125879	58128556	-	2678	24418.2	27070.5	25861.7	11941.8	11615.1	11326.9	17827.7	18765.9	20667	24376.7	26667.1	24320	8060.69	8404.13	7423.63	19827.4	20067.9	18839.1
ENSMUSG00000079003	Samd1	2276.83	0.688354	0.145566	4.7288	2.25852e-06	0.00233029	chr8	83997501	84000409	+	2909	3401.7	3468.94	3778	2162.11	2175.72	2598.84	1391.96	1690.81	1755.92	3683.43	3174.95	3415.67	1341.81	1424.65	1385.27	1418.92	1346.76	1367.53
ENSMUSG00000003233	Dvl3	6914.11	0.75647	0.163291	4.63264	3.61026e-06	0.00335249	chr16	20516982	20534010	+	17029	8174.07	8474.58	9676.4	9848.92	8924.72	12140.2	4724.34	5042.2	5321.06	8136.6	6809.56	7074.09	4757.69	5178.1	5369.33	4968.51	4948.48	4885.03
ENSMUSG00000032324	Tspan3	6429.51	0.540624	0.122342	4.41895	9.91827e-06	0.00819168	chr9	56131725	56165477	-	33753	11506.1	10391.1	11378.3	7522.36	6272.23	6743.27	2802.11	3246.42	3106.62	10693.4	10200.9	10397.3	4468.13	4723.26	4084.18	2661.34	2816.33	2717.86
ENSMUSG00000041870	Ankrd13a	3772.11	0.597762	0.135706	4.40485	1.05858e-05	0.00819168	chr5	114774677	114806200	+	31524	4835.46	4396.2	5012.98	6183.38	5705.11	7110.28	2144.47	2344.55	2611.36	3903.84	3654.11	3621.27	3183.25	3275.11	3392.36	2259.35	2140.25	2124.72
ENSMUSG00000019428	Fkbp8	5508.38	0.629622	0.148367	4.24369	2.19875e-05	0.0121766	chr8	70527724	70535328	+	7605	8709.89	8807.24	8806.57	6350.43	5686.56	6625.14	2006.71	1864.18	2220.37	11002.8	8508.93	9297.64	4445.55	4624.42	4130.57	2163.69	1879.8	2020.32
ENSMUSG00000047945	Marcksl1	49011.5	0.741265	0.173711	4.26723	1.97912e-05	0.0121766	chr4	129513581	129515985	+	2405	76769.3	75942.9	81960.5	59306.5	62780.4	56796.6	14023.6	14719.4	16188.3	94124.5	78772.9	86293.6	39043.1	47433.8	31712.2	15928.2	15092.4	15318.2
ENSMUSG00000054793	Cadm4	6420.6	0.822295	0.191427	4.2956	1.74219e-05	0.0121766	chr7	24482023	24504539	+	22517	9821.67	8988.85	9843.8	6224.93	5462.29	6326.66	3571.52	3502.5	4065.15	13290.9	8888.74	11780.4	4125.56	4031.33	3917.33	4301.19	3365.56	4062.44
ENSMUSG00000066877	Nck2	2351	0.590208	0.138881	4.24975	2.14011e-05	0.0121766	chr1	43444579	43570515	+	125937	2860.97	2736.38	2986.13	3380.78	3039.71	3624.12	1542.72	1728.98	1869.66	2607.65	2352.19	2551.82	1954.31	2034.33	1849.19	1756	1562.68	1880.36
ENSMUSG00000071655	Ubxn1	3351.78	0.523963	0.123559	4.2406	2.22919e-05	0.0121766	chr19	8871496	8875863	+	4368	5175.47	5202.97	5569.34	3628.32	3184.92	3832.43	1241.19	1456.99	1492.88	6095.25	5479.78	5692.79	2595.28	2734.56	2684.26	1377.93	1431.78	1455.87
ENSMUSG00000020496	Rnf187	8381.62	0.500906	0.118679	4.2207	2.43549e-05	0.0122705	chr11	58932288	58938916	-	6629	13713.3	14335	14449.8	7734.42	6704.64	7033.63	4287.65	4705	4523.68	16619.9	13445.5	14759.8	5293.63	5276.95	5434.45	4115.56	4045.69	4390.56
ENSMUSG00000026443	Lrrn2	1039.64	1.13665	0.270485	4.20225	2.64279e-05	0.0122705	chr1	132880273	132940005	+	59733	1487.01	1133.32	1488.55	926.988	728.467	942.326	901.978	846.2	921.797	1932	1187.7	1708.7	476.064	395.391	517.644	1097.79	820.473	1201.18
ENSMUSG00000053768	Chchd3	3163.85	0.420286	0.0999039	4.2069	2.58897e-05	0.0122705	chr6	32790976	33060260	-	269285	4730.59	4901.74	5038.42	3653.42	3731.07	3808.08	1059.24	1229.53	1236.96	4937.23	4995.97	5176.2	2778.84	2942.62	2890.18	1257.22	1389.95	1192
ENSMUSG00000005575	Ube2m	5044.5	0.492423	0.118195	4.16621	3.09708e-05	0.0130809	chr7	13035120	13038275	-	3156	7833.25	7608.44	7664.31	6051.82	5910.02	5908.25	1610.3	1837.14	1853.07	9368.37	7786.47	8103.8	4738.06	4886.4	4261.61	1759.42	1842.02	1778.25
ENSMUSG00000057177	Gsk3a	6380.39	0.573836	0.137741	4.16606	3.09906e-05	0.0130809	chr7	25228258	25237851	-	9594	9183.44	8884.95	9929.96	7550.93	7547.66	9130.19	2555.17	2869.44	3112.54	10399.2	8905.45	9479.05	5391.79	5717.27	5623.27	2831.02	2851.41	2884.21
ENSMUSG00000007039	Ddah2	7015.16	0.790608	0.191853	4.1209	3.77399e-05	0.0152371	chr17	35059035	35062095	+	3061	10902.3	11685.1	12824.2	5884.77	6558.62	6606.2	2531.78	2554.5	3117.28	14765.9	12892	13988.4	4155	5219.58	3574.67	2779.77	2908.09	3324.76
ENSMUSG00000030881	Arfip2	2313.97	0.483147	0.117919	4.0973	4.18001e-05	0.0155262	chr7	105634203	105640416	-	6214	3383.68	3403.45	3671.32	2811.26	2766.24	2838.7	986.457	998.897	1035.54	3757.18	3130.37	3591.03	1949.41	2203.68	1876.87	1094.37	1062.03	1091.04
ENSMUSG00000063316	Rpl27	3564.96	0.32954	0.0803234	4.10267	4.08417e-05	0.0155262	chr11	101442298	101445529	+	3232	5087.8	5486.74	5333.01	4076.67	3996.48	4073.19	935.77	865.287	937.199	6663.23	6089.88	6380.41	3782.01	3935.25	3907.56	860.92	905.489	852.413
ENSMUSG00000071267	Zfp942	602.841	-1.17001	0.29156	-4.01294	5.99683e-05	0.0214179	chr17	21926960	21962464	-	35505	54.0733	46.2758	31.1824	920.929	1169.74	1121.77	534.169	577.388	562.794	13.5638	26.9299	31.0987	1470.4	1281.56	1170.4	635.441	650.441	552.979
ENSMUSG00000037266	Rsrp1	3527.5	-0.744094	0.186719	-3.9851	6.74521e-05	0.0231985	chr4	134923592	134927671	+	4080	3111.67	3412.18	2795.75	3502.82	3770.6	4396.92	4264.25	3486.6	3834.11	2539.83	2657.71	2081.88	4960.88	4993.54	5312.36	3231.87	2565.33	2576.74
ENSMUSG00000044813	Shb	2139.48	0.782302	0.19692	3.97269	7.10653e-05	0.0235683	chr4	45423278	45532470	-	109193	2830.65	2449.12	2831.04	2276.36	1900.63	2028.03	2264.04	2245.93	2183.64	3307.88	2158.11	2688.31	1262.3	1184.79	1180.98	2118.14	1665.24	1935.43
ENSMUSG00000023909	Paqr4	532.994	0.559382	0.143055	3.91027	9.21921e-05	0.0295205	chr17	23736186	23740867	-	4682	737.363	670.562	653.19	708.873	641.341	691.64	269.034	265.63	270.141	874.867	698.321	778.331	497.658	557.142	524.155	256.226	255.048	244.366
ENSMUSG00000000552	Zfp385a	2071.37	0.535163	0.138269	3.87045	0.000108635	0.0331078	chr15	103313895	103340093	-	26199	2823.28	3165.09	3182.25	2842.42	2566.98	3179.56	748.616	847.79	886.252	3197.67	2924.22	2816.16	1847.32	2003.91	1923.26	800.565	796.183	733.098
ENSMUSG00000002741	Ykt6	6871.43	0.479889	0.125221	3.83233	0.000126937	0.0331078	chr11	5955693	5967780	+	12088	9054.81	8744.38	9400.68	9417.89	9505.56	9723.54	2609.76	3289.36	3047.38	10192.4	8721.59	9244.95	7363.77	7064.5	6838.43	3205.68	2943.18	3317.87
ENSMUSG00000022972	Cfap298	724.275	0.43923	0.114055	3.85102	0.000117626	0.0331078	chr16	90925809	90935114	-	9306	1192.07	1142.92	1191.5	780.713	800.265	871.088	262.535	262.449	258.293	1200.4	1203.49	1256.9	611.521	679.492	582.756	243.7	245.602	251.25
ENSMUSG00000030374	Strn4	5453.26	0.578985	0.150598	3.84457	0.000120764	0.0331078	chr7	16815889	16840931	+	25043	7426.06	7314.19	8168.15	4398.65	4277.22	5230.14	4652.86	4571.39	4894.53	8863.96	6855.06	7953.49	3046.81	3229.49	3341.9	4836.41	4291.29	4807.01
ENSMUSG00000033933	Vhl	2867.26	0.391047	0.102112	3.8296	0.000128353	0.0331078	chr6	113623959	113631633	+	7675	4240.65	4046.95	4231.78	3834.32	3732.69	3414.92	1043.64	1005.26	1122.03	4438.76	4139.78	4261.38	2889.75	2989.63	2709.49	1180.92	1093.06	1235.6
ENSMUSG00000038467	Chmp4b	4423.84	0.475843	0.123811	3.84331	0.000121388	0.0331078	chr2	154651705	154694785	+	43081	6418.33	6142.45	6360.39	4771.69	4494.23	4589.9	2368.02	2389.08	2934.82	7102.36	6476.19	6745.82	3654.4	3779.03	3267.83	2616.92	2751.55	2766.04
ENSMUSG00000049823	Zbtb12	3559.73	0.595954	0.154787	3.85016	0.000118043	0.0331078	chr17	34879483	34896867	+	17385	4283.26	4820.54	4929.28	3468.2	3356.75	4004.66	2717.63	2495.65	3158.75	4520.99	4720.17	4663.07	2157.5	2391.7	2547.52	3543.89	3303.48	2992.05
ENSMUSG00000045763	Basp1	20864.2	0.7561	0.199583	3.7884	0.000151618	0.0380521	chr15	25363277	25413764	-	50488	34841.2	31099.9	30570.3	26049.1	24238.7	17924.9	8220.48	7404.25	8632.66	38803.6	31783.8	39819.3	16791.8	15224.6	14188.8	11062.1	8934.79	9965.09
ENSMUSG00000039615	Stub1	2548.99	0.446191	0.118212	3.7745	0.000160328	0.0391792	chr17	25830505	25833404	-	2900	4057.95	4046.07	4018.43	2763.65	2665.4	2836.9	1096.93	1219.99	1200.23	4248.02	3995.85	4130.94	1987.69	2346.08	1854.89	1098.93	1147.04	1166.76
ENSMUSG00000058600	Rpl30	6979.81	0.451958	0.119987	3.76672	0.000165407	0.0393838	chr15	34440505	34443640	-	3136	10471.4	10550	9953.76	9326.14	8556.05	8896.64	781.108	628.287	856.631	12916.2	12315.3	13571.1	8401.29	8285.24	7837.91	760.707	777.29	751.455
ENSMUSG00000022433	Csnk1e	17211.1	0.440685	0.118572	3.71661	0.000201912	0.0436037	chr15	79417856	79455566	-	37711	22392.1	20209.4	22702.4	24849.5	23966	27844.2	8019.03	8466.77	8861.33	21902.2	19204.8	21153.1	18366.2	17735.2	17748	9267.42	8135.91	8976.15
ENSMUSG00000039428	Tmem135	1151.66	-0.477531	0.128374	-3.71985	0.000199345	0.0436037	chr7	89139714	89404222	-	264509	671	649.607	671.243	545.287	512.266	569.905	2343.32	2234.79	2260.65	567.138	664.891	678.988	720.475	663.593	789.488	2119.28	2003.95	2063.92
ENSMUSG00000042750	Bex2	3822.09	0.747431	0.200965	3.71922	0.000199842	0.0436037	chrX	136066564	136068236	-	1673	6607.59	6238.5	6117.5	4377.01	4424.85	3538.46	1294.48	1150	1361.37	7479.6	6518.9	7399.76	2899.57	3289.63	2104.76	1275.44	1340.02	1380.15
ENSMUSG00000072825	Cep170b	2885.73	0.710173	0.190835	3.72139	0.000198129	0.0436037	chr12	112720455	112746592	+	26138	2947.81	3102.22	3520.33	2952.34	2801.73	3588.05	3363.57	3319.58	3190.74	3103.57	2372.62	2833.44	1527.33	1570.5	1859.77	3761.4	2944.53	3183.64
ENSMUSG00000061983	Rps12	11783.4	0.44771	0.120662	3.71046	0.00020688	0.043661	chr10	23785183	23787275	-	2093	18430.8	17689.6	17619.7	17477.7	14583	16628.2	625.146	537.623	626.774	21961.5	19788.9	22132.8	13965.8	14058.5	14411.8	504.481	569.473	489.88
ENSMUSG00000037351	Actr1b	3770.85	0.446767	0.120995	3.69243	0.000222118	0.0458353	chr1	36698114	36714422	-	16309	5408.15	5584.53	6188.07	4322.48	3998.9	4747.7	2054.79	2390.67	2344.78	5378.91	4899.39	5161.52	2840.68	2930.18	2844.6	2168.24	2310.28	2301.4
ENSMUSG00000000743	Chmp1a	2846.51	0.627865	0.171134	3.66885	0.000243646	0.0471354	chr8	123204264	123212763	-	8500	4153.81	4124.66	4468.11	2883.96	3006.64	2377.01	1232.1	1377.46	1498.81	5833.29	4454.58	5046.62	2158.48	2233.41	2045.34	1398.43	1344.06	1600.43
ENSMUSG00000027099	Mtx2	1682.93	0.446541	0.121507	3.67502	0.000237833	0.0471354	chr2	74825803	74878431	+	52629	2852.77	2905.77	2900.79	1763.96	1651.35	1695.29	727.821	647.375	747.627	2807.71	2883.36	2778.15	1234.82	1325.8	1105.28	671.882	815.075	777.842
ENSMUSG00000079435	Rpl36a	5348.71	0.580198	0.157932	3.67371	0.000239052	0.0471354	chrX	134585654	134588062	+	2409	8002.84	7905.3	7284.38	6636.92	6670.75	7369.08	608.25	561.482	740.518	10054.2	9557.34	10758.4	6102.45	5969.57	6038.37	718.572	747.602	550.684
ENSMUSG00000067288	Rps28	3975.45	0.429505	0.11748	3.65599	0.000256189	0.048528	chr17	33819027	33824562	-	5536	5660.49	5445.7	5463.49	5529.9	5242.06	6056.14	279.431	270.402	272.511	6989.61	6462.26	7389.39	5338.78	5340.54	5036.45	239.145	300.93	240.924
ENSMUSG00000079641	Rpl39	5408.12	0.486238	0.133182	3.65093	0.000261297	0.048528	chrX	37082520	37085402	-	2883	7507.99	7692.26	7356.59	7501.59	7016.84	8713.59	304.125	281.536	330.567	9884.64	8808.88	10031.1	7180.22	6939.39	7000.4	268.753	291.484	236.335
ENSMUSG00000032562	Gnai2	13455.3	0.492703	0.13541	3.6386	0.000274129	0.0499129	chr9	107614125	107635367	-	21243	23383.4	23605	23715.9	13409.7	12579.2	12592	6526.99	7555.35	7212.05	23145	22438.2	20348	7812.35	9414.04	8337.65	6210.93	7534.05	6376.46
ENSMUSG00000049288	Lix1l	5723.79	0.406529	0.112185	3.62374	0.000290374	0.0518541	chr3	96601149	96626171	+	25023	7778.36	7685.27	8667.07	6015.47	5613.95	5337.44	3453.25	3359.35	3796.19	8930.93	7971.26	8616.93	4642.85	4538.7	4356.84	3992.57	3959.32	4312.55
ENSMUSG00000035914	Cd276	2340.71	0.442511	0.12229	3.61855	0.000296261	0.0519072	chr9	58524298	58555437	-	31140	3001.89	2986.1	3390.68	2671.04	2550.04	2604.25	1551.82	1808.51	1883.88	3167.15	2823.93	2975.11	1915.05	1787.55	1804.43	1727.53	1651.74	1832.17
ENSMUSG00000038150	Ormdl3	1943.55	0.631514	0.17483	3.61217	0.000303645	0.0522158	chr11	98581256	98587368	-	6113	2893.74	2604.54	2771.95	2079.88	1961.13	1553.71	1336.07	1485.62	1454.97	3230.73	2605.7	2826.52	1204.39	1395.62	1181.79	1614.8	1358.91	1423.75
ENSMUSG00000020440	Arf5	3229.31	0.438836	0.121686	3.60628	0.000310613	0.0524428	chr6	28423560	28426602	+	3043	5377.83	4992.54	5044.17	3492.43	3386.6	3532.15	885.082	863.696	997.626	6412.3	5270.84	5965.76	2895.64	3032.48	2864.95	1081.84	948.672	1083.01
ENSMUSG00000021036	Sptlc2	1467.85	-0.44219	0.123519	-3.57992	0.000343694	0.0569919	chr12	87305058	87388355	-	83298	1230.58	1100.14	1163.6	1108.75	1165.71	1078.49	2113.28	1991.43	1978.66	981.682	1115.27	1092.77	1470.4	1258.75	1432.47	2104.47	1905.44	2129.31
ENSMUSG00000019173	Rab5c	3927.7	0.59119	0.16593	3.56289	0.000366789	0.0597544	chr11	100715009	100738215	-	23207	6333.95	6420.98	6345.62	3591.1	3525.36	2742.21	1881.94	1728.98	2274.87	7658.48	6921.92	7215.76	2378.35	2744.23	2344.05	2164.83	2188.83	2237.15
ENSMUSG00000020736	Nt5c	598.646	0.59048	0.166401	3.54855	0.000387365	0.0620184	chr11	115490420	115491862	-	1443	1023.3	1052.99	994.555	561.732	498.552	490.551	215.747	205.188	226.302	1258.89	1143.13	1201.62	410.298	467.28	329.632	235.728	245.602	214.537
ENSMUSG00000020766	Galk1	546.031	0.61738	0.174725	3.53344	0.000410191	0.0645599	chr11	116008457	116012719	-	4263	813.557	957.821	900.187	153.2	186.352	213.714	590.055	639.422	598.338	983.378	996.408	880.265	122.697	130.645	131.853	527.257	533.038	470.376
ENSMUSG00000021518	Ptdss1	2374.87	0.425288	0.121353	3.50455	0.000457372	0.0707859	chr13	66932830	66998401	+	65572	3287.82	2900.53	3259.38	3020.72	2564.56	3001.92	1620.7	1614.46	1530.8	3129.01	2773.78	3074.45	2106.46	1919.58	2051.86	1676.29	1589.67	1625.67
ENSMUSG00000019370	Calm3	17050	0.580133	0.16598	3.49521	0.000473694	0.0721102	chr7	16915379	16924114	-	8736	25164.5	23450.5	24275.5	21597.7	21964.5	18028.6	6065.61	5998.16	6491.68	31243.4	24807.1	28991.7	16064.4	18206.6	13794.9	7010.35	6420.74	7322.95
ENSMUSG00000039640	Mrpl12	2117.87	0.493058	0.141254	3.49057	0.000481983	0.0721887	chr11	120484613	120489065	+	4453	3405.8	3391.23	3206.05	2597.47	2544.39	2928.88	521.172	501.039	601.893	3810.59	3500.89	3401.85	1951.37	2308.06	1878.49	491.954	542.484	538.064
ENSMUSG00000005687	Bcas2	3722.36	0.448681	0.128699	3.48629	0.000489763	0.0721896	chr3	103171655	103179166	+	7512	5575.28	5491.97	5354.35	5247.74	4939.54	5227.43	1073.54	1251.8	1137.44	5829.06	5435.2	5445.72	3924.33	4275.34	3291.43	1142.2	1180.78	1179.38
ENSMUSG00000036835	Psenen	695.939	0.516045	0.148517	3.47466	0.000511503	0.0742158	chr7	30561863	30563627	-	1765	1165.03	1119.35	1206.27	723.587	813.172	829.608	116.971	109.751	114.928	1453.03	1214.63	1345.88	665.507	677.418	559.967	133.238	136.296	142.26
ENSMUSG00000057863	Rpl36	6759.42	0.430779	0.124129	3.47042	0.000519643	0.074237	chr17	56613416	56614243	+	828	10539.4	10206	10026.8	8074.58	7980.86	8594.56	619.948	580.569	720.376	14165.7	11809.2	13140.1	8073.45	7499.99	7673.5	667.327	694.973	602.311
ENSMUSG00000004285	Atp6v1f	1913.94	0.585205	0.169798	3.44649	0.000567928	0.0785321	chr6	29467718	29470512	+	2795	2910.12	2673.52	2653.79	2438.21	2437.1	2560.96	291.128	240.181	348.34	3837.72	3079.3	3614.36	2185.97	2270.04	1880.94	347.329	309.027	372.859
ENSMUSG00000049339	Retreg2	2843.54	0.645237	0.187331	3.44437	0.00057239	0.0785321	chr1	75142778	75147913	+	5136	4241.47	4048.69	4485.35	3334.91	2859.01	3699.87	1528.42	1646.27	1508.29	5207.66	3650.4	4213.01	2068.18	2060.6	2343.23	1449.67	1280.64	1557.98
ENSMUSG00000090015	Gm15446	671.028	-0.941064	0.273319	-3.4431	0.000575079	0.0785321	chr5	109923400	109943936	+	20537	82.7485	55.0071	53.3384	1441.12	1568.26	1577.16	193.652	238.59	254.738	31.3664	53.8599	38.8733	2188.91	1667.97	1829.66	241.422	265.844	295.993
ENSMUSG00000009207	Lnpk	1109.73	-0.692249	0.202646	-3.41605	0.000635373	0.0801342	chr2	74520291	74579435	-	59145	875.004	792.8	631.034	950.357	959.188	995.529	1612.9	1595.37	1460.89	490.841	726.18	591.739	1266.23	1148.85	1277.02	1715.01	1437.18	1448.99
ENSMUSG00000018286	Psmb6	3743.07	0.409286	0.119803	3.41632	0.000634727	0.0801342	chr11	70525367	70527858	+	2492	6660.02	6988.52	6691.09	2016.7	1761.87	1777.34	1932.62	1830.78	2101.89	8757.15	7775.32	7927.57	1593.1	1797.23	1637.58	1923.41	2125.4	2077.69
ENSMUSG00000021877	Arf4	12363.7	0.33358	0.0973499	3.42661	0.000611166	0.0801342	chr14	26638074	26665084	+	27011	20717.4	20813.6	20538.5	12866.2	11702.3	11070.8	5080.45	5104.24	5708.5	21630.9	20691.5	20081.1	9548.75	9642.15	9243.52	5855.62	5997.01	6254.86
ENSMUSG00000030272	Camk1	600.576	0.654313	0.191567	3.41558	0.000636462	0.0801342	chr6	113334124	113343984	-	9861	1047.05	979.649	1004.4	552.211	531.627	630.322	262.535	260.859	278.435	1158.01	849.686	1197.3	386.74	370.506	394.744	280.141	273.941	352.208
ENSMUSG00000037089	Slc35b2	1478.4	0.539668	0.158044	3.41467	0.000638588	0.0801342	chr17	45563874	45567671	+	3798	2467.71	2392.37	2611.94	1930.14	1694.92	2231.83	590.055	586.932	546.206	2372.82	1979.81	2192.46	1086.6	1262.9	1176.91	472.595	472.312	542.653
ENSMUSG00000059291	Rpl11	8034.77	0.52382	0.153065	3.42221	0.000621142	0.0801342	chr4	136028265	136053428	-	25164	11448.8	11802.9	11074.7	9791.8	9851.64	10016.6	1351.67	1124.55	1625.58	15194.9	13767.7	16118.6	8810.61	8881.78	9400.61	1536.22	1495.2	1331.97
ENSMUSG00000000088	Cox5a	3979.16	0.629163	0.186339	3.37645	0.000734277	0.0819188	chr9	57521274	57532426	+	11153	6718.19	6671.57	6835.52	4401.25	4582.97	3427.54	1076.14	773.032	1026.06	8325.65	7342.59	8010.5	3185.21	3458.98	2751	1011.24	989.156	1038.27
ENSMUSG00000000948	Gm38393	688.115	-1.2053	0.355427	-3.39115	0.00069601	0.0819188	chr7	59974149	60005064	-	30916	103.231	60.2458	37.7471	1601.24	1561.81	1738.57	93.577	135.201	119.668	32.2141	37.1447	45.7842	2300.81	1813.82	2348.93	112.74	107.957	135.377
ENSMUSG00000003528	Slc25a1	2058.26	0.505996	0.150238	3.36797	0.000757234	0.0819188	chr16	17925223	17928219	-	2997	3368.11	3399.09	3405.45	2032.28	1878.04	1950.48	838.294	919.367	999.995	4257.35	3132.23	3540.07	1451.75	1470.27	1512.24	888.251	987.806	1017.62
ENSMUSG00000009630	Ppp2cb	5056.54	0.344249	0.101932	3.37723	0.000732185	0.0819188	chr8	33599625	33619441	+	19817	7077.86	6971.93	7070.2	6547.77	6001.18	6490.78	2806.01	2928.3	3279.61	6342.79	6574.62	6490.99	4531.93	4932.71	4313.7	2890.23	2793.39	2973.7
ENSMUSG00000020190	Mknk2	3389.64	0.398175	0.118167	3.3696	0.000752783	0.0819188	chr10	80665327	80678112	-	12786	4080.07	4305.39	4752.04	3746.9	3835.95	4067.78	2210.76	2503.61	2444.3	4671.04	4218.71	4257.93	2781.78	3158.98	2903.2	2416.5	2408.79	2249.77
ENSMUSG00000022951	Rcan1	1895.14	0.471078	0.139892	3.36745	0.000758671	0.0819188	chr16	92391953	92470867	-	78915	2729.88	2588.82	3000.08	2042.66	1787.69	1750.29	1137.22	1254.98	1284.35	3150.2	2678.14	2734.96	1373.22	1376.96	1394.22	1212.8	1211.82	1404.24
ENSMUSG00000024968	Rcor2	10689.6	0.772845	0.229446	3.3683	0.000756332	0.0819188	chr19	7267325	7275225	+	7901	12450.8	14214.5	18515.8	10391.6	10681.8	14790.5	7986.54	9677.22	10715.6	12785.6	11279	12162.2	5055.11	5828.56	5944.77	10046.3	9701.28	10185.4
ENSMUSG00000028191	Bcl10	1553.74	0.55793	0.165539	3.37038	0.000750638	0.0819188	chr3	145922804	145934356	+	11553	2330.89	2217.74	2607.01	2353.39	2182.17	2263.39	435.393	553.529	586.49	2249.9	2174.82	2220.1	1365.37	1650.69	1269.69	477.15	493.903	535.77
ENSMUSG00000031751	Amfr	5424.49	0.512707	0.15121	3.39071	0.000697126	0.0819188	chr8	93971588	94012842	-	41255	7372.81	6942.24	8090.2	4530.21	4098.13	5494.35	5961.63	5695.94	5677.7	6367.37	5922.73	6454.7	2607.06	2617.74	3055.4	5500.32	5795.94	5456.36
ENSMUSG00000032959	Pebp1	5371.9	0.377771	0.111914	3.37554	0.000736703	0.0819188	chr5	117282654	117287625	-	4972	9396.46	9561.62	9699.37	3875	3561.66	3326.55	2386.21	2338.18	2559.23	11943.8	10292.8	11140.2	3095.89	3458.98	3090.4	2291.23	2345.37	2331.23
ENSMUSG00000040102	Klhl42	811.498	-0.438379	0.129164	-3.39397	0.000688876	0.0819188	chr6	147091379	147112778	+	21400	708.687	742.159	713.913	823.124	741.374	902.649	855.19	898.689	990.517	592.57	618.46	576.189	935.44	885.482	938.433	840.422	941.925	901.745
ENSMUSG00000079426	Arpc4	3056.55	0.477726	0.140332	3.40426	0.000663435	0.0819188	chr6	113378115	113390448	+	12334	5016.52	4972.46	5279.68	2737.69	2879.98	2358.97	1004.65	1080.02	1180.09	6671.71	5408.27	6089.29	2295.9	2361.29	2160.11	1180.92	1117.35	1222.98
ENSMUSG00000053508	Gtsf2	450.624	0.628774	0.187096	3.36071	0.00077742	0.0829784	chr15	103438957	103448469	-	9513	686.567	729.062	778.74	508.935	573.577	484.238	124.769	125.657	135.07	841.805	746.609	808.566	372.998	427.879	305.215	176.511	133.597	151.438
ENSMUSG00000028832	Stmn1	21776.8	0.67323	0.20112	3.3474	0.000815735	0.0860785	chr4	134468320	134473843	+	5524	37648.9	36087.2	36209.4	22136.1	23294.8	16773.4	7218.42	5994.97	7754.7	45176	38954.6	45036.9	15766	17259.6	12802.7	8437.25	7253.36	8177.66
ENSMUSG00000046668	Cxxc5	2125.14	0.419631	0.125798	3.33576	0.000850667	0.0887561	chr18	35829397	35861688	+	32292	2800.34	2754.72	3048.49	2234.81	2270.11	2272.4	1271.09	1248.62	1290.28	3232.43	2836	3221.3	1662.79	2015.66	1788.15	1399.56	1345.41	1560.27
ENSMUSG00000024012	Mtch1	11525.7	0.488444	0.146578	3.3323	0.000861303	0.0888674	chr17	29332072	29347934	-	15863	17275.6	16946.5	17367.8	11977.3	11065.8	10703.7	5787.48	6596.22	6920.58	21654.7	16331.6	18850.1	8741.9	9186.62	8572.05	6484.23	6037.49	6962.71
ENSMUSG00000020843	Timm22	1414.11	0.490719	0.147756	3.32114	0.000896506	0.0912211	chr11	76406952	76416292	+	9341	2212.91	2087.65	2229.54	1943.99	1892.56	2082.14	314.523	319.711	396.918	2390.62	2083.82	2265.02	1452.73	1570.5	1322.6	256.226	309.027	323.527
ENSMUSG00000030403	Vasp	1356.84	0.377045	0.113633	3.31811	0.000906296	0.0912211	chr7	19256929	19271817	-	14889	2109.68	2147.89	2267.29	1301.76	1281.88	1340	675.834	602.838	728.67	2384.69	2180.4	2257.25	1034.58	1085.25	1037.73	608.11	728.71	650.496
ENSMUSG00000034566	Atp5h	3064.97	0.531492	0.160287	3.31587	0.000913586	0.0912211	chr11	115415689	115419962	-	4274	5232.82	5379.34	5322.35	2375.03	2569.4	2061.4	1128.12	913.005	1159.95	7151.53	6282.1	6393.37	2061.31	2146.31	1823.96	955.439	1155.14	1058.92
ENSMUSG00000049583	Grm5	673.33	-1.35653	0.411735	-3.29467	0.000985375	0.0972842	chr7	87584168	88134907	+	550740	108.966	72.4696	49.2354	209.459	192.806	171.332	1653.19	1254.98	1501.18	43.2347	42.7165	43.1926	323.92	183.871	315.795	2489.38	1275.24	2188.97
ENSMUSG00000056201	Cfl1	29066.8	0.803879	0.244237	3.29139	0.000996936	0.0972842	chr19	5490455	5495201	+	4747	52422.4	53957.6	52240.4	23232.7	23224.6	14126.8	12673.2	10797	14377.9	67090.9	56825.9	60656.2	13322.9	15846.1	11211.5	13879.5	13752.4	13565.2
ENSMUSG00000096472	Cdkn2d	1085.32	0.62417	0.18978	3.28892	0.00100574	0.0972842	chr9	21288410	21291407	-	2998	1763.12	1626.64	1710.93	1182.32	1264.13	1039.72	354.813	338.798	405.211	2238.88	1873.02	1973.9	866.73	1059.68	770.769	313.165	345.462	408.424
ENSMUSG00000005447	Pafah1b3	2702.19	0.556521	0.169651	3.28038	0.00103668	0.0992434	chr7	25295049	25297986	-	2938	4556.9	4321.11	4386.87	2508.32	2074.07	2046.07	1115.13	1127.74	1191.94	6210.54	4458.3	5522.61	1935.66	1856.68	1710.02	1231.02	1103.86	1282.64
ENSMUSG00000061518	Cox5b	1935.53	0.555696	0.170213	3.26471	0.00109577	0.10383	chr1	36691449	36693681	+	2233	3091.19	3124.05	2970.54	2019.29	2316.09	2149.77	267.734	222.684	313.98	4097.12	3686.62	4003.95	1969.04	2124.19	1568.4	318.859	310.376	285.667
ENSMUSG00000028062	Lamtor2	1383.9	0.578191	0.177339	3.26037	0.00111265	0.103901	chr3	88549819	88553074	-	3256	2062.98	1930.49	1933.31	1751.84	1815.92	1795.38	301.526	259.268	270.141	2633.93	2289.97	2505.17	1518.5	1795.16	1187.49	294.945	273.941	290.257
ENSMUSG00000032575	Manf	3630.27	0.465722	0.142913	3.25879	0.0011189	0.103901	chr9	106838312	106891979	-	53668	5982.47	5267.58	5753.98	4153.7	3751.24	3817.1	1155.42	1375.87	1465.63	6781.91	5628.36	6355.36	3205.82	3278.57	2882.85	1463.34	1480.36	1545.36
ENSMUSG00000027447	Cst3	2062.82	0.519809	0.159802	3.25283	0.0011426	0.104022	chr2	148871722	148875692	-	3971	4003.88	3873.2	3765.69	1434.19	1462.58	1132.6	648.541	612.381	633.883	5031.33	4417.44	4809.93	1117.03	1307.83	1015.75	589.89	658.538	616.078
ENSMUSG00000034807	Colgalt1	1701.53	-0.386387	0.118721	-3.25459	0.00113556	0.104022	chr8	71610998	71624911	+	13914	2128.52	2096.38	2358.38	1118.27	1171.35	1138.01	1950.82	1811.69	1704.97	2059.16	1895.31	2052.51	1261.32	1403.22	1421.08	1568.1	1781.29	1707.12
ENSMUSG00000037553	Zdhhc18	1674.04	0.43977	0.13559	3.24338	0.0011812	0.105468	chr4	133605299	133650154	-	44856	2008.9	1943.58	2249.24	2448.6	2315.28	2870.26	856.489	963.904	857.816	2102.39	1834.02	1909.11	1795.3	1742.62	1766.99	825.618	809.677	832.91
ENSMUSG00000040385	Ppp1ca	8710.45	0.453198	0.139615	3.24607	0.00117012	0.105468	chr19	4192065	4195420	+	3356	15568.2	16474.2	17115.9	6420.54	5772.07	6410.52	3684.59	3959.01	4302.11	18161.1	16922.2	16229.2	4472.05	5310.13	4397.53	3546.17	4221.12	3821.52
ENSMUSG00000034190	Chmp7	3386.77	0.471871	0.14561	3.24064	0.00119262	0.105473	chr14	69717000	69732541	-	15542	4627.36	4817.92	5223.88	2621.71	2279.79	2358.07	2664.34	2901.26	3143.35	5734.96	4573.45	5231.49	1737.39	1983.87	1821.52	3062.19	2925.63	3253.63
ENSMUSG00000026103	Gls	4722.93	-0.773603	0.239131	-3.23506	0.00121617	0.106541	chr1	52163448	52233232	-	69785	1500.12	1487.81	1279.3	3538.31	4437.76	4202.14	7677.21	8600.38	8973.89	832.48	1421.71	1077.22	6297.78	4484.09	5469.45	8114.97	7805.29	7812.83
ENSMUSG00000021660	Btf3	5841.89	0.375665	0.116442	3.2262	0.00125447	0.107861	chr13	98309896	98317006	-	7111	9866.73	10608.5	9690.35	5558.47	5682.52	4839.68	1531.02	1469.72	1746.44	11740.3	11259.5	12003.2	4717.45	4946.53	4718.21	1512.3	1662.54	1600.43
ENSMUSG00000048076	Arf1	9190.97	0.77718	0.240782	3.22773	0.00124776	0.107861	chr11	59211412	59228270	-	16859	15036.5	15891.8	15640.4	7807.99	7518.61	4405.04	5476.85	5271.25	6523.67	17762.7	16302.8	16482.3	4039.18	4786.17	3671.53	6209.79	6187.28	6423.5
ENSMUSG00000006442	Srm	1844.54	0.459577	0.142664	3.2214	0.00127565	0.108676	chr4	148591503	148594993	+	3491	2982.22	3243.67	3251.18	1913.7	1633.6	1573.55	877.284	949.589	949.048	3491.84	3005.01	2936.23	1210.28	1352.76	1141.91	889.39	875.801	924.691
ENSMUSG00000060636	Rpl35a	7303.91	0.440681	0.137318	3.20921	0.00133103	0.112363	chr16	33056453	33060189	+	3737	10875.3	10965.6	10476.5	10177	8893.26	9702.8	626.446	679.187	845.968	14188.6	12099	13594.4	8852.82	8666.8	8642.86	727.683	759.747	696.386
ENSMUSG00000035236	Scai	1998.14	-0.810914	0.253709	-3.19624	0.00139231	0.116477	chr2	39066214	39190734	-	124521	446.514	329.169	232.227	2890.02	3264.79	3545.67	1593.41	1827.6	1863.74	214.478	279.514	241.015	4488.74	3702.99	4211.15	2385.75	2163.19	2286.49
ENSMUSG00000004455	Ppp1cc	3134.03	0.563121	0.176704	3.18681	0.00143853	0.1165	chr5	122158278	122175273	+	16996	3960.46	4273.96	4430.37	4518.96	4932.28	5050.69	1080.03	1196.13	1572.27	3875.86	4272.57	3851.05	2872.09	3462.44	2962.62	1324.41	1477.66	1298.7
ENSMUSG00000030120	Mlf2	8521.03	0.472086	0.148056	3.18856	0.00142983	0.1165	chr6	124931386	124937238	+	5853	13039.8	12759	13172.1	9365.09	10409.9	9428.67	3338.88	3475.46	3813.96	14963.4	12872.5	13569.4	7180.22	8742.15	6443.69	3582.61	3557.18	3664.34
ENSMUSG00000034781	Gna11	4552.73	0.434621	0.136248	3.18993	0.00142309	0.1165	chr10	81528724	81545190	-	16467	6352.79	6358.12	6614.78	4563.97	4264.31	4519.56	2679.94	3259.14	3178.89	7683.06	6100.09	6437.43	3478.7	3608.29	3245.86	3284.25	3114.56	3205.44
ENSMUSG00000079197	Psme2	982.717	0.570844	0.179175	3.18596	0.00144276	0.1165	chr14	55587441	55591113	-	3673	1758.2	1657.2	1716.67	948.626	727.66	686.23	456.188	402.422	426.538	2102.39	1774.59	1904.79	658.636	610.368	524.155	473.734	429.129	431.369
ENSMUSG00000019986	Ahi1	5642.03	-0.723725	0.227411	-3.18246	0.0014603	0.116899	chr10	20952547	21080429	+	127883	1437.86	1631.88	1591.94	1504.3	1582.78	1695.29	14894.3	16922.4	13267.7	1063.07	1386.43	1327.74	2323.39	1694.24	2383.12	13521.9	13520.3	9807.92
ENSMUSG00000027677	Ttc14	1429.55	-0.878835	0.277253	-3.16979	0.0015255	0.120049	chr3	33799832	33814860	+	15029	314.608	199.073	202.686	2398.4	2909.03	3220.14	969.562	1108.65	1058.05	96.6423	182.009	160.676	3263.73	3140.32	3193.77	1088.68	1080.92	1144.96
ENSMUSG00000043702	Pde12	1365.18	-0.438406	0.138218	-3.17184	0.00151475	0.120049	chr14	26659958	26669883	-	9926	1006.09	960.441	905.111	875.921	799.458	890.025	2015.8	2160.04	2265.39	695.146	886.831	809.429	998.261	893.777	1002.73	2518.99	2389.9	2499.88
ENSMUSG00000016528	Mapkapk2	4203.56	0.4972	0.157057	3.16572	0.00154699	0.120467	chr1	131053700	131097826	-	44127	5674.42	6051.65	6593.44	4522.42	4433.72	5130.94	2265.34	2470.2	2642.17	6733.59	6064.81	5627.13	3192.08	3546.08	3297.95	2339.06	2841.97	2237.15
ENSMUSG00000033938	Ndufb7	1787.85	0.594054	0.188023	3.15948	0.00158053	0.120467	chr8	83566671	83571626	+	4956	2730.7	2708.44	2645.58	2063.44	2203.95	2033.44	348.314	364.248	340.046	3813.13	3049.58	3403.58	1773.7	2139.4	1386.08	376.937	381.898	418.749
ENSMUSG00000043670	Diras1	741.494	0.858804	0.271853	3.15907	0.00158271	0.120467	chr10	81019589	81025662	-	6074	995.44	921.15	1058.56	894.098	788.164	670.9	324.92	287.899	377.96	1567.47	958.334	1548.89	598.76	541.934	637.288	473.734	309.027	392.363
ENSMUSG00000090862	Rps13	8469.87	0.377118	0.119291	3.16133	0.0015705	0.120467	chr7	116331505	116334195	-	2691	13332.3	13093.4	13482.3	9909.51	9253.06	9759.61	740.818	790.529	915.872	17467.7	15806	17315.1	9125.7	9248.14	9854.77	739.07	883.898	739.982
ENSMUSG00000028837	Psmb2	2811.71	0.529213	0.167755	3.15467	0.00160679	0.121306	chr4	126677630	126709714	+	32085	5220.53	5390.69	5319.06	1989	2092.63	1551.91	1106.03	1113.42	1229.85	6352.11	5632.07	5721.29	1366.35	1650.69	1320.15	1089.82	1215.87	1249.36
ENSMUSG00000034868	Myl12b	596.178	0.725887	0.230476	3.14951	0.00163543	0.122068	chr17	70973133	70990890	-	17758	1113.42	1071.33	1067.59	456.137	501.779	334.548	191.053	224.275	233.411	1485.24	1130.13	1285.41	316.067	356.681	264.519	267.614	218.613	213.39
ENSMUSG00000067071	Hes6	2170.79	0.473511	0.15041	3.14813	0.00164317	0.122068	chr1	91411483	91414038	-	2556	3601.61	3728.26	3662.29	2046.99	1992.59	1982.04	785.007	892.327	953.787	4400.61	3958.7	3627.32	1514.57	1815.9	1395.85	859.782	928.43	928.132
ENSMUSG00000040048	Ndufb10	2235.94	0.49799	0.158451	3.14286	0.00167304	0.1233	chr17	24722060	24724478	-	2419	3733.51	3362.42	3257.74	2399.26	2495.99	2168.7	502.976	464.455	497.628	4886.37	3981.92	4394.42	2302.77	2275.57	1830.47	555.726	528.989	608.047
ENSMUSG00000040258	Nxph4	1017.26	0.45681	0.14571	3.13507	0.00171816	0.125628	chr10	127525473	127534559	-	9087	1455.88	1713.08	1751.96	685.504	800.265	667.293	444.491	496.267	513.031	2023.55	1944.53	1992.91	623.3	669.814	607.174	620.637	604.559	696.386
ENSMUSG00000025439	Clns1a	3406.36	0.467175	0.149136	3.13254	0.00173303	0.125726	chr7	97696634	97720796	+	24163	5191.85	5739.07	5845.06	3172.19	2779.14	2487.92	1573.91	1816.47	1976.29	6097.79	6179.96	6116.07	2187.93	2440.09	2064.06	1831.16	1912.19	1903.3
ENSMUSG00000008036	Ap2s1	3216.04	0.497054	0.159244	3.12134	0.0018003	0.128597	chr7	16738410	16749294	+	10885	5066.5	4773.39	4803.73	3694.1	3913.39	3827.02	833.095	885.965	778.432	6390.26	5093.47	5813.72	3250.97	3655.98	2662.28	813.091	793.484	839.794
ENSMUSG00000073664	Nbeal1	1807.06	-0.902254	0.289046	-3.12149	0.00179937	0.128597	chr1	60180599	60338328	+	157730	223.667	123.984	150.168	1741.46	1794.95	2112.79	2821.61	3901.74	2785.53	92.4036	118.863	106.254	2595.28	1915.43	2213.01	3603.11	3380.4	2846.35
ENSMUSG00000004897	Hdgf	15546.2	0.431399	0.138515	3.11445	0.00184287	0.130633	chr3	87906321	87916132	+	9812	24334.6	25621.9	26400	18003.1	16758	18888	5957.73	6982.74	7407.55	24475.9	24674.3	22997.5	11798.5	13287.8	12500.8	6356.69	7362.67	6023.11
ENSMUSG00000018648	Dusp14	751.852	0.570985	0.183599	3.10995	0.0018712	0.131636	chr11	84048041	84069261	-	21221	1064.26	1249.45	1427.83	700.218	625.207	633.027	262.535	302.214	336.491	1527.63	1416.14	1465.96	461.34	597.925	491.599	319.998	313.075	338.441
ENSMUSG00000031827	Cotl1	6570.38	0.979009	0.315177	3.10622	0.00189496	0.132305	chr8	119809222	119840544	-	31323	9724.99	10234.8	11051.7	8145.55	9329.7	4963.22	2143.17	2381.13	3017.76	13820.7	10014.2	11959.2	4218.81	5644.69	3275.16	2821.91	2500.55	3019.59
ENSMUSG00000032388	Spg21	2645.34	0.558681	0.18036	3.09758	0.00195106	0.135205	chr9	65460947	65488470	+	27524	4021.9	4124.66	4445.96	3254.41	3451.95	3044.3	830.496	784.166	1024.88	4806.68	3855.62	4160.31	2356.76	2514.74	1869.54	1043.13	975.661	1050.89
ENSMUSG00000037416	Dmxl1	4184.26	-0.878661	0.284401	-3.08952	0.0020048	0.1379	chr18	49832670	49965473	+	132804	231.86	184.23	160.836	3582.45	4198.97	4886.57	7353.59	9977.84	6826.98	116.988	117.006	141.672	5524.3	4309.21	5335.96	8088.78	8548.84	5730.56
ENSMUSG00000018567	Gabarap	11120.5	0.452788	0.147302	3.07388	0.00211295	0.144271	chr11	69991143	69994951	+	3809	17842.5	17665.1	18978.6	12180.7	12709	11503.6	2170.47	2258.65	2305.68	23777.4	18832.4	21422.7	10496	11766.3	8985.52	2333.37	2497.85	2442.51
ENSMUSG00000039108	Lsm14b	9378.26	0.412515	0.134412	3.06903	0.00214753	0.145562	chr2	180024987	180035465	+	10479	12194.3	12628.9	13785.1	10386.4	10200.1	11300.7	5514.54	5633.91	6520.11	13668.9	11591	12861.9	7982.16	7715.65	7958.37	6923.8	5824.28	6118.33
ENSMUSG00000023147	Get1	3329.7	0.311586	0.101656	3.06509	0.00217606	0.146427	chr16	96145407	96157852	+	12446	4128.41	3893.28	4029.1	5405.27	5429.21	5565.59	751.215	846.2	834.119	4498.95	3843.55	4263.11	4760.64	4602.3	4462.64	895.084	821.822	904.04
ENSMUSG00000058317	Ube2e2	1177.65	0.376159	0.12302	3.0577	0.00223044	0.149006	chr14	18573575	18894267	-	320693	1532.9	1635.37	1721.6	1450.64	1387.56	1317.45	401.601	400.831	436.017	2054.92	1818.24	1944.53	1347.7	1306.45	1157.37	403.129	438.575	442.842
ENSMUSG00000031546	Gins4	1310.89	0.527934	0.17301	3.05147	0.00227721	0.151044	chr8	23226616	23237659	-	11044	2077.72	2154.88	2117.12	1389.18	1411.76	1278.68	590.055	559.891	772.508	2083.74	2302.05	2087.93	963.906	1070.74	848.903	555.726	684.177	647.054
ENSMUSG00000026270	Capn10	1458.93	0.392458	0.128836	3.04618	0.00231771	0.151947	chr1	92934376	92947941	+	13566	1730.34	1702.6	1841.4	1722.41	1635.22	1652	774.609	951.179	905.209	2204.12	1901.81	2049.06	1442.91	1587.09	1421.89	896.223	858.258	984.348
ENSMUSG00000048142	Nat8l	2043.01	0.469921	0.154304	3.04542	0.00232354	0.151947	chr5	33995984	34005916	+	9933	2036.76	2286.72	2497.88	1801.18	1760.26	1823.33	2082.09	2527.46	2228.66	2646.64	2104.25	2203.69	1313.35	1375.57	1274.58	2423.33	2260.35	2128.17
ENSMUSG00000026608	Kctd3	3040.86	0.380808	0.125213	3.04127	0.0023558	0.152979	chr1	188971095	189007841	-	36747	3183.77	3420.91	3700.86	3560.81	3743.17	4456.44	2583.76	2829.68	2785.53	2887.4	2910.29	2912.05	2502.03	2531.33	2598.8	2660.2	2638.2	2830.29
ENSMUSG00000026361	Cdc73	2721.9	-0.680338	0.224284	-3.03337	0.00241839	0.155953	chr1	143598800	143702893	-	104094	1558.29	1526.23	1288.33	2419.17	2634.74	2843.21	3558.52	4025.81	4328.18	771.443	1348.35	1121.28	3200.91	2872.11	3304.46	3982.33	4118.56	4092.27
ENSMUSG00000025078	Nhlrc2	2717.48	-0.588277	0.194669	-3.02194	0.00251164	0.157837	chr19	56548261	56603503	+	55243	1135.54	1382.16	1314.59	2001.98	2248.32	2322.9	4422.81	5360.32	4648.08	868.085	1211.85	944.19	2527.55	2601.15	2667.17	4524.39	4949.83	3783.66
ENSMUSG00000034685	Fam171a2	2669.08	0.622019	0.205867	3.02146	0.00251559	0.157837	chr11	102436981	102447682	-	10702	3705.66	3493.38	4065.2	2361.18	2123.28	2579	2131.48	2129.81	2052.12	4882.13	3197.23	4251.88	1720.7	1550.46	1753.97	2221.77	1686.83	2137.34
ENSMUSG00000048279	Sacs	5440.53	-1.10611	0.365979	-3.02234	0.00250825	0.157837	chr14	61138457	61240695	+	102239	214.654	187.722	146.065	3157.47	3692.35	4164.27	10363.7	15871	10158.7	58.494	96.5763	144.263	4939.28	3776.95	4221.73	13255.4	13942.6	9538.31
ENSMUSG00000055745	Rtl6	3977.24	0.544294	0.180097	3.02223	0.00250919	0.157837	chr15	84553398	84557823	-	4426	4795.32	5264.09	5456.1	3731.32	3804.48	2946.01	3440.25	3671.11	3745.24	6297.01	4690.45	5228.9	2522.65	2715.2	2274.87	3951.58	3361.51	3694.17
ENSMUSG00000013698	Pea15a	19451.9	0.410985	0.136167	3.01824	0.00254249	0.158453	chr1	172196728	172206804	-	10077	26036.3	26641.7	28226.7	21642.7	23573.9	21503.1	7438.07	8220.23	8755.88	33903.6	29079.7	30421.4	19183.9	21644.2	17104.2	9037.39	9022.5	8698.52
ENSMUSG00000024346	Pfdn1	2125.99	0.455252	0.151133	3.01227	0.00259306	0.160528	chr18	36403676	36454524	-	50849	3468.88	3213.98	3114.14	2593.14	2587.95	2638.51	413.298	407.194	451.42	3926.73	3705.19	3750.85	2374.43	2404.83	1847.57	406.546	516.844	446.284
ENSMUSG00000035828	Pim3	878.352	0.547115	0.182034	3.00557	0.00265085	0.161779	chr15	88862186	88865726	+	3541	1348.55	1267.78	1435.21	810.141	781.71	753.861	505.576	435.825	545.021	1776.01	1417.07	1392.53	628.208	673.962	514.388	535.228	461.516	527.739
ENSMUSG00000037563	Rps16	7475.7	0.445041	0.148155	3.00389	0.00266554	0.161779	chr7	28350652	28353155	+	2504	11915.8	11764.5	11883.8	9839.4	8376.16	8919.19	697.928	626.697	870.849	15119.4	13324.7	14860.8	7961.55	7939.62	8369.39	698.074	755.699	639.023
ENSMUSG00000107283	Mpv17	733.02	0.381278	0.126886	3.00487	0.00265693	0.161779	chr5	31140654	31154251	-	13598	1153.56	1140.3	1196.42	741.764	753.475	728.612	263.835	319.711	315.164	1317.39	1199.78	1274.18	613.484	657.372	582.756	282.418	353.559	300.582
ENSMUSG00000045216	Hs6st1	2477.84	0.52373	0.174559	3.0003	0.00269712	0.162633	chr1	36068400	36106446	+	38047	3169.02	3096.98	3230.66	2749.8	2637.16	2369.79	1836.45	2120.27	2050.94	3537.62	2657.71	3457.14	2007.32	1761.98	1717.34	2177.35	1785.34	2238.3
ENSMUSG00000071652	Ints5	1370.91	0.475127	0.158554	2.99663	0.00272986	0.163545	chr19	8893005	8897888	+	4884	1543.55	1813.49	2006.34	804.948	851.894	946.835	1650.59	1501.53	1624.4	1871.81	1664.08	1698.33	575.203	673.271	577.059	1587.46	1553.23	1732.36
ENSMUSG00000035671	Zswim4	4216.12	0.599856	0.200455	2.99247	0.0027673	0.164725	chr8	84210678	84237055	-	26378	4883.8	5167.17	6278.33	3221.52	3126.84	4137.22	4132.98	4361.43	4529.6	6294.46	4674.67	5530.38	2310.63	2167.74	2512.53	4582.46	3739.36	4239.12
ENSMUSG00000021703	Serinc5	2539.39	-0.491017	0.16432	-2.98817	0.0028065	0.164944	chr13	92611091	92711947	+	100857	1476.36	1731.41	1437.67	1113.94	1423.86	1345.41	4055	4153.06	3896.9	1614.94	1765.3	1718.2	2205.6	1704.61	2084.41	4887.66	4558.48	4536.26
ENSMUSG00000048271	Rbm33	8258.74	-0.470462	0.157402	-2.98892	0.00279963	0.164944	chr5	28317121	28419239	+	102119	3981.76	3936.06	4285.94	11444.1	13633.5	14001.4	6897.4	8520.85	8069.87	2718.7	3424.75	2861.94	13974.7	12483.8	13492.9	8281.23	8647.35	8000.98
ENSMUSG00000039725	Trp53rka	884.365	0.365366	0.122703	2.97764	0.00290475	0.169645	chr2	165490110	165493324	-	3215	1197.8	1238.97	1252.22	1023.06	1042.28	1063.16	306.725	362.657	414.69	1419.96	1322.35	1410.67	905.993	949.077	878.204	387.186	345.462	398.099
ENSMUSG00000049305	Ccdc71	1368.4	0.406432	0.136912	2.96857	0.0029919	0.173643	chr9	108460527	108465938	+	5412	1820.47	1890.32	1980.9	1229.93	1329.47	1284.99	790.206	806.435	877.958	2388.93	2128.39	2106.07	1046.36	1284.33	1040.99	887.112	820.473	917.807
ENSMUSG00000030682	Cdipt	1563.67	0.409951	0.138717	2.9553	0.00312363	0.180162	chr7	126975914	126980501	+	4588	2392.33	2346.97	2412.53	1615.95	1452.09	1349.92	965.663	965.495	1047.39	2763.63	2189.68	2459.39	1178.87	1187.56	1080.87	865.475	902.79	969.434
ENSMUSG00000015092	Edf1	2029.86	0.438209	0.148497	2.95095	0.00316794	0.181589	chr2	25557847	25562082	+	4236	3318.13	3570.22	3470.28	1630.67	1825.6	1734.96	701.827	688.73	754.736	4499.8	3710.76	4055.79	1422.3	1755.07	1356.78	661.633	704.419	675.735
ENSMUSG00000032301	Psma4	3956.49	0.513758	0.175673	2.9245	0.00345005	0.190698	chr9	54950790	54958030	+	7241	6635.44	6831.35	6036.26	2824.24	2333.03	2059.59	2934.68	2541.78	3338.85	6549.63	7197.72	7045.58	1794.32	1970.04	1623.74	3147.6	3150.99	3202
ENSMUSG00000036565	Ttyh3	24635.7	0.468729	0.159971	2.93008	0.00338876	0.190698	chr5	140620578	140649031	-	28454	28741.6	29317.9	32829.3	30386.3	29570.3	34773.2	15662.4	20657.1	17949	32037.8	27505.7	29273.4	20207.7	22708.7	23972.8	15675.4	16834.5	15338.9
ENSMUSG00000037049	Smpd1	1324.18	0.579855	0.198238	2.92505	0.00344399	0.190698	chr7	105554360	105558389	+	4030	2120.33	1906.04	2242.67	1211.75	1039.05	1367.05	937.07	760.307	828.195	2441.49	1847.95	2072.38	783.296	765.897	906.691	950.884	757.048	897.156
ENSMUSG00000050947	Amigo1	1484.71	0.419682	0.143324	2.9282	0.00340928	0.190698	chr3	108186335	108192286	+	5952	1904.03	1734.03	1930.85	1804.64	1767.52	2075.82	969.562	1024.35	1109	1871.81	1583.29	1915.16	1332.98	1336.86	1401.55	1023.77	893.344	1046.3
ENSMUSG00000056952	Tatdn2	2026.17	0.426043	0.145298	2.9322	0.0033657	0.190698	chr6	113697050	113711069	+	14020	2596.34	2429.91	2712.05	2538.61	2379.82	2346.35	1641.5	1829.19	1824.64	2537.28	2180.4	2019.69	1563.65	1719.12	1423.52	1492.95	1697.62	1538.47
ENSMUSG00000057667	Bloc1s3	639.663	0.421354	0.143861	2.9289	0.00340165	0.190698	chr7	19504486	19508367	-	3882	836.497	853.919	875.57	746.091	767.189	762.879	239.141	249.724	244.075	1147.84	874.759	1091.05	702.807	701.612	659.263	236.867	255.048	269.606
ENSMUSG00000022982	Sod1	4916.42	0.436569	0.149846	2.91345	0.00357462	0.196414	chr16	90220754	90226329	+	5576	8379.72	8436.16	8221.49	5392.28	5484.07	4552.02	1304.88	1210.45	1359	9460.77	9051.24	9326.15	4100.04	4944.46	3628.39	1192.31	1219.91	1232.16
ENSMUSG00000024423	Impact	979.47	-0.490468	0.16852	-2.91044	0.00360919	0.196509	chr18	12955852	12992950	+	37099	473.551	481.093	384.036	1030.85	1135.05	947.737	1238.6	1549.25	1349.52	366.223	424.379	390.461	1402.67	1222.12	1237.14	1308.46	1379.15	1310.17
ENSMUSG00000052407	Ccdc171	500.012	-0.861237	0.295996	-2.90962	0.00361867	0.196509	chr4	83525545	83864670	+	339126	164.678	158.909	128.833	608.471	720.399	780.913	387.305	688.73	486.965	77.1443	121.649	124.395	941.33	808.063	986.453	589.89	663.935	562.157
ENSMUSG00000074748	Atxn7l3b	22548.7	0.567142	0.195065	2.90745	0.0036439	0.196728	chr10	112925430	112929001	-	3572	30780.8	30788.2	30747.5	26855.8	30240.6	20816.8	13598.6	14449	15375.5	31097.6	30870.1	30585.5	17290.4	21093.3	14337.8	16165	15764.4	15018.8
ENSMUSG00000022124	Fbxl3	1673.4	-0.587356	0.202578	-2.89941	0.00373861	0.198798	chr14	103080239	103099566	-	19328	1111.78	1093.16	933.831	2826.84	3201.06	2911.74	794.105	1051.39	901.655	623.088	959.263	810.293	3601.4	3308.98	3325.62	870.031	836.667	960.256
ENSMUSG00000025508	Rplp2	9320.73	0.388708	0.134095	2.89876	0.00374646	0.198798	chr7	141447370	141451585	+	4216	14107.4	13868.8	13950	12262	11779.7	12757	853.89	718.952	950.232	17470.2	15609.1	17290	11042.7	11921.2	10802.2	750.458	894.693	744.571
ENSMUSG00000062184	Hs6st2	2311.45	-1.13836	0.392584	-2.89967	0.00373551	0.198798	chrX	51387212	51681856	-	294645	897.125	590.234	411.116	1383.12	1250.41	1694.38	3806.76	4280.31	4114.91	297.557	582.244	614.199	2916.26	1746.77	2833.21	5191.71	4165.79	4829.96
ENSMUSG00000001175	Calm1	20719.1	0.55473	0.192638	2.87965	0.00398121	0.208948	chr12	100199435	100209814	+	10380	36528.9	33923.6	32655.4	24308.6	25047	17868.1	8034.62	8091.39	9162.28	33513.7	33656.8	36799.2	15423.5	17888.7	12834.5	9235.53	8523.2	9448.82
ENSMUSG00000013858	Tmem259	1919.41	0.443541	0.154033	2.87952	0.00398275	0.208948	chr10	79974948	79984330	-	9383	2933.06	2731.14	2966.43	2387.15	2078.91	2670.07	925.372	1017.98	1002.36	2904.36	2405.12	2652.03	1436.04	1654.84	1746.64	964.55	1043.13	1030.24
ENSMUSG00000030868	Dctn5	2720.3	0.336642	0.117201	2.87234	0.00407438	0.212555	chr7	122133041	122149044	+	16004	4349.62	4316.74	4317.94	2431.29	2532.29	2217.4	1168.41	1051.39	1287.91	5172.91	4711.81	5109.69	2325.35	2185.02	2059.99	1228.75	1295.48	1203.47
ENSMUSG00000063535	Zfp773	723.451	-0.447055	0.156543	-2.8558	0.0042929	0.222703	chr7	7127073	7136755	-	9683	448.972	503.795	450.504	450.944	438.855	456.284	1151.52	1089.56	1151.65	479.82	455.952	507.945	657.655	545.391	688.564	1313.02	1066.08	1165.62
ENSMUSG00000022658	Tagln3	7807.22	0.706258	0.248276	2.84465	0.00444607	0.229368	chr16	45711230	45724608	-	13379	11348.8	11128	11627.8	9249.97	10169.5	7719.86	2483.69	2517.92	2963.26	16284.2	11340.3	14052.3	7157.64	8078.56	5090.98	3386.74	2581.52	3348.85
ENSMUSG00000038900	Rpl12	13929.1	0.366615	0.129159	2.83849	0.00453279	0.23255	chr2	32961559	32965345	+	3787	24106	23949.9	24225.5	18032.6	15485	16005.1	1278.89	1213.63	1478.67	27449	25928	25731.6	13421.1	13878.8	14736.6	1172.95	1420.98	1210.36
ENSMUSG00000024063	Lbh	3897.61	0.68985	0.243399	2.83423	0.00459357	0.234373	chr17	72918305	72941947	+	23643	6211.87	5481.5	5765.47	5130.89	5045.22	3213.83	1854.64	1816.47	2067.53	7072.69	5336.77	6101.39	3226.43	3191.47	2383.93	2244.54	1870.35	2141.93
ENSMUSG00000006412	Pfdn2	3080.04	0.469868	0.16638	2.82407	0.00474186	0.236736	chr1	171345670	171359254	+	13585	5015.7	5044.93	5017.91	3074.38	3538.27	2885.59	838.294	804.844	992.886	6120.68	5514.14	5672.92	2553.07	3077.41	2239.87	1008.96	1032.34	1008.44
ENSMUSG00000038025	Phf2	10540.5	0.568357	0.201023	2.82733	0.00469381	0.236736	chr13	48801750	48871119	-	69370	9657.81	10626	13036.7	13587.2	13044.6	18221.6	9793.09	11348.9	11245.2	8548.6	8098.48	8165.99	6652.13	7474.41	8397.06	11034.8	10983.3	9813.65
ENSMUSG00000054676	1600014C10Rik	494.414	0.389972	0.138041	2.82505	0.00472726	0.236736	chr7	38183217	38197568	+	14352	666.084	693.263	652.369	601.547	659.896	528.424	167.659	181.328	184.833	795.18	806.041	790.425	504.529	568.202	550.2	194.732	170.032	184.709
ENSMUSG00000090841	Myl6	3984.77	0.417078	0.147435	2.82888	0.00467105	0.236736	chr10	128490860	128494145	-	3286	7542.4	7709.72	7249.09	3057.94	3506.8	3029.87	1096.93	1030.71	1087.67	8993.67	7562.67	8556.46	2677.73	2963.36	2378.23	1003.27	1215.87	1063.51
ENSMUSG00000026017	Carf	446.631	-0.788888	0.280206	-2.81539	0.00487187	0.241926	chr1	60098247	60153953	+	55707	283.475	185.103	187.095	725.318	868.029	928.8	141.665	203.597	161.137	122.074	201.51	162.404	1126.85	1048.62	1049.12	238.006	217.263	189.298
ENSMUSG00000008683	Rps15a	18116.5	0.299374	0.106543	2.80989	0.00495584	0.242727	chr7	118104372	118116188	-	11817	27858.4	27239.8	28144.6	22911.6	19812.2	21302.9	1841.65	1690.81	1818.71	35583	31627.8	36144.4	22539.9	20171.9	21890.8	1849.38	1825.82	1843.65
ENSMUSG00000025132	Arhgdia	10964.8	0.543081	0.193322	2.8092	0.00496642	0.242727	chr11	120578104	120581624	-	3521	17418.1	18753.9	19174.7	9908.64	10229.2	7656.74	5326.09	5858.18	6631.49	20795.9	19740.6	18184.1	6029.81	8168.42	6037.55	5859.04	5982.17	5611.24
ENSMUSG00000037197	Rbm17	5169.17	0.395682	0.140812	2.80999	0.00495427	0.242727	chr2	11585437	11604153	-	18717	6285.61	6489.96	6325.11	7624.5	7301.61	8017.44	2365.42	2883.76	2890.98	5569.65	6637.77	6040.92	5494.85	6038.01	5125.98	2513.3	2870.31	2569.86
ENSMUSG00000027668	Mfn1	3983.16	-0.66429	0.236822	-2.80501	0.00503143	0.244617	chr3	32529465	32579239	+	49775	1280.55	1519.24	1399.11	1204.82	1355.29	1367.05	8524.6	9540.42	8821.05	914.711	1492.29	1281.96	2230.14	1474.42	1765.36	9299.31	9732.32	8494.3
ENSMUSG00000024160	Spsb3	932.012	0.482487	0.172215	2.80166	0.00508403	0.245887	chr17	24886643	24892152	+	5510	1120.79	1207.54	1070.05	1049.03	1047.12	913.47	648.541	703.046	691.94	1446.24	1208.13	1178.29	863.785	876.496	690.192	765.263	619.403	676.883
ENSMUSG00000029263	Pigg	959.544	-0.659131	0.235894	-2.79418	0.00520308	0.249514	chr5	108312609	108349355	+	36747	223.667	253.207	244.536	385.163	454.989	458.088	2165.27	2669.03	2080.56	146.659	248.87	184.864	571.276	541.243	534.736	2202.41	2164.54	1742.69
ENSMUSG00000045237	1110012L19Rik	472.223	0.467134	0.167217	2.79358	0.00521277	0.249514	chrX	70385877	70389417	+	3541	770.954	836.456	797.614	435.364	395.292	375.127	210.548	205.188	213.269	929.122	845.043	932.096	292.509	387.787	297.889	208.397	192.973	174.383
ENSMUSG00000031840	Rab3a	3204.09	1.00096	0.358654	2.79087	0.00525658	0.250321	chr8	70754679	70758677	+	3999	4890.35	4575.19	4683.93	3627.46	3023.58	1564.53	1421.85	1291.57	1744.07	7538.95	4829.74	6714.72	2123.15	1719.12	1695.37	2332.23	1504.65	2393.18
ENSMUSG00000031158	Timm17b	1361.77	0.42056	0.150833	2.78825	0.00529934	0.25107	chrX	7899357	7908351	+	8995	2041.68	2133.92	2272.21	1531.13	1608.6	1421.15	292.428	322.892	368.482	2717.85	2263.97	2523.31	1345.74	1450.23	1170.4	354.162	349.511	344.178
ENSMUSG00000019066	Rab3d	1735.99	0.718427	0.258405	2.78024	0.00543187	0.256043	chr9	21907491	21918192	-	10702	2083.46	2100.75	2286.98	2101.52	1890.14	1248.02	909.776	1105.47	1212.08	3128.16	2301.12	2626.97	1412.49	1419.81	1132.96	1581.77	1232.06	1474.23
ENSMUSG00000003072	Atp5d	3057.88	0.517348	0.186553	2.7732	0.00555082	0.260328	chr10	80138632	80145818	+	7187	5116.48	5193.36	5308.4	2912.53	3138.13	2280.52	1002.05	827.112	997.626	6768.35	5686.86	6166.18	2205.6	2676.49	2056.74	931.525	836.667	937.311
ENSMUSG00000020132	Rab21	2570	0.477526	0.172456	2.76897	0.00562342	0.262407	chr10	115287084	115315594	-	28511	3164.11	2808.85	2649.69	4826.22	4359.51	3694.46	1343.87	1326.56	1485.77	2342.3	2695.78	2699.54	2979.08	2943.31	2379.05	1464.48	1476.31	1621.08
ENSMUSG00000003344	Btbd2	2114.05	0.39684	0.144714	2.74223	0.00610238	0.263804	chr10	80642617	80657071	-	14455	2963.38	3111.83	3238.87	1720.68	1697.34	1952.28	1362.07	1317.02	1534.35	3937.75	3085.8	3413.94	1437.02	1500	1632.69	1431.45	1376.45	1340
ENSMUSG00000014959	Gorasp2	2824.27	0.315376	0.114974	2.74301	0.00608792	0.263804	chr2	70661576	70712636	+	51061	4177.57	4523.68	4867.74	2607.86	2277.37	2459.97	1935.22	1954.85	1983.4	4552.36	4291.15	4004.82	1929.77	1836.63	1823.96	1884.69	1964.82	1761.04
ENSMUSG00000016559	H3f3b	26647.9	0.48636	0.176689	2.75263	0.00591188	0.263804	chr11	116021912	116027962	-	6051	45619.8	45678.6	42684.6	28328.1	30652.9	23033.3	8915.81	9575.42	9944.27	46725.7	49095.1	46407.9	19657	25015.4	17472.1	10189.8	10214.1	10451.5
ENSMUSG00000020577	Tspan13	4948.11	0.42901	0.156463	2.74193	0.00610789	0.263804	chr12	36014557	36042500	-	27944	8908.16	7598.83	8159.95	6620.48	5398.56	5104.79	2470.69	2557.69	2202.6	7471.97	6750.13	7568.21	3968.5	3473.5	3796.06	2170.52	2361.56	2483.82
ENSMUSG00000021144	Mta1	10545.4	0.445179	0.161661	2.75379	0.00589098	0.263804	chr12	113098278	113137206	+	38929	14911.1	14596.1	17400.6	15776.1	14452.4	19143.2	5254.61	6041.1	5812.77	11859.9	11069.1	10797.3	8056.76	8438	9576.41	5437.69	5871.51	5323.28
ENSMUSG00000024091	Vapa	4536.32	0.424278	0.154632	2.74379	0.00607335	0.263804	chr17	65578327	65613555	-	35229	7136.85	7363.96	7323.77	5164.65	4715.27	3909.98	2356.32	2436.8	2668.23	6637.8	7461.45	6833.93	3406.06	3581.33	2869.02	2570.23	2720.52	2497.58
ENSMUSG00000024309	Pfdn6	1442.6	0.61762	0.224804	2.74738	0.00600744	0.263804	chr17	33938821	33940343	-	1523	2354.64	2643.83	2458.49	1269.74	1436.77	1167.76	415.898	429.462	550.945	3056.1	2766.35	2928.46	951.145	1260.83	749.607	507.897	497.952	520.856
ENSMUSG00000024941	Scyl1	2069.81	0.383371	0.139578	2.74665	0.00602067	0.263804	chr19	5758351	5771419	-	13069	2155.56	2233.46	2491.31	1313.88	1285.91	1527.56	2685.14	2727.88	2868.47	2407.58	2111.68	2275.39	925.625	1080.41	1115.05	2832.15	2607.16	2612.31
ENSMUSG00000027365	Trpm7	3082.27	-0.641201	0.232181	-2.76164	0.00575118	0.263804	chr2	126791565	126876230	-	84666	481.744	327.423	292.13	4691.2	5061.35	6002.03	3032.15	3480.23	3343.59	211.935	282.3	283.344	5491.91	5702.06	6140.1	3425.46	3740.71	3491.11
ENSMUSG00000028842	Ago3	1410.75	-0.571297	0.207822	-2.74897	0.00597828	0.263804	chr4	126331704	126429556	-	97853	254.8	268.05	192.839	1688.66	2086.17	2079.43	1633.7	1959.62	1899.28	198.371	237.726	176.226	2773.93	2321.19	2345.68	1676.29	1747.55	1853.97
ENSMUSG00000030591	Psmd8	5271.53	0.414509	0.150531	2.75365	0.00589346	0.263804	chr7	29174188	29180701	-	6514	9301.42	9183.56	9723.17	4749.19	3776.25	3506.9	2165.27	1986.66	2360.18	11426.7	9887.93	10323	3412.93	3453.45	3258.88	2090.81	2149.69	2131.61
ENSMUSG00000031950	Gabarapl2	2130.44	0.551712	0.200459	2.75224	0.00591899	0.263804	chr8	111940703	111953612	+	12910	3505.75	3322.25	3384.93	2579.29	2858.2	2079.43	441.891	410.375	537.912	4312.45	3501.82	3870.92	1868.92	2295.62	1701.88	569.392	526.29	580.513
ENSMUSG00000035953	Pip4p1	1251.39	0.375609	0.136171	2.75837	0.00580898	0.263804	chr14	50926068	50930856	-	4789	1914.69	1813.49	1946.44	1377.07	1343.19	1593.39	496.478	496.267	531.988	2077.81	1821.02	2036.96	1132.74	1281.56	1060.52	522.702	522.242	556.421
ENSMUSG00000036438	Calm2	19533	0.537361	0.195851	2.74372	0.00607477	0.263804	chr17	87433412	87446935	-	13524	32276	32777.2	30375	20588.5	23659.4	18721.2	5970.73	6182.67	7176.51	33985	34209.4	36831.2	15504	19712.2	12533.3	7087.79	7067.13	6936.33
ENSMUSG00000039841	Zfp800	760.916	-0.860181	0.311837	-2.75843	0.005808	0.263804	chr6	28239927	28398005	-	158079	194.991	180.737	109.959	746.091	849.474	894.534	1271.09	1449.04	1465.63	55.9508	131.864	97.6153	871.638	857.833	920.527	1170.67	1279.29	1149.55
ENSMUSG00000040659	Efhd2	2226.11	0.319548	0.115589	2.76451	0.00570077	0.263804	chr4	141858142	141874920	-	16779	3832.65	3909.87	3840.36	1784.73	1622.31	1741.27	1029.35	1113.42	1208.53	4226.83	4162.07	3997.04	1332	1609.21	1464.22	1023.77	1114.66	1057.77
ENSMUSG00000029672	Fam3c	934.293	0.379356	0.138861	2.73191	0.00629678	0.269456	chr6	22306520	22356243	-	49724	1245.32	1167.37	1159.49	1271.47	1053.57	1037.01	774.609	763.488	828.195	928.275	1003.84	1072.04	783.296	713.363	678.797	801.704	753	782.431
ENSMUSG00000055629	B4galnt4	2980.85	0.449661	0.164566	2.7324	0.00628747	0.269456	chr7	141061104	141072400	+	11297	3413.99	3567.6	3786.2	3577.26	3546.33	4476.28	2318.63	2478.16	2253.54	3826.7	2878.72	3318.92	2632.58	2539.63	2735.54	2105.61	1948.62	2250.92
ENSMUSG00000014606	Slc25a11	2152.05	0.371463	0.13621	2.72713	0.00638879	0.270896	chr11	70644196	70647479	-	3284	3374.66	3492.51	3392.32	1850.51	1753	1473.46	1236	1420.41	1348.33	4111.54	3558.47	3502.06	1379.11	1477.19	1417.01	1327.82	1369.7	1252.81
ENSMUSG00000036097	Slf2	3791.21	-0.86359	0.316574	-2.72793	0.0063734	0.270896	chr19	44931151	44983299	+	52149	782.424	522.13	506.304	5835.44	7008.77	6734.25	2959.37	3704.51	3534.34	267.886	566.457	439.701	9395.63	6904.13	8747.86	3251.23	3870.26	3211.18
ENSMUSG00000038594	Cep85l	1247.06	-0.834417	0.306523	-2.7222	0.00648494	0.273724	chr10	53273443	53379947	-	106505	335.91	180.737	173.145	2292.8	2355.62	2654.75	770.71	790.529	901.655	109.358	189.438	155.493	2820.06	2652.99	3088.77	1018.07	902.79	1054.33
ENSMUSG00000032602	Slc25a20	1050.11	0.431265	0.158611	2.71901	0.00654767	0.275121	chr9	108662088	108684641	+	22554	1587.79	1536.7	1736.37	976.324	847.054	1040.62	515.973	542.395	560.424	1978.62	1549.86	1811.5	713.604	842.625	774.024	634.302	596.462	657.379
ENSMUSG00000002767	Mrpl2	998.953	0.468742	0.172836	2.71206	0.0066867	0.277186	chr17	46646229	46650139	+	3911	1639.4	1849.28	1720.78	720.125	810.752	791.734	348.314	348.342	446.68	2210.9	2011.39	1926.39	611.521	774.192	592.523	373.521	412.935	392.363
ENSMUSG00000022621	Rabl2	721.207	0.35357	0.130581	2.70766	0.00677593	0.277186	chr15	89582533	89591923	-	9391	1145.37	1204.04	1223.5	752.15	783.323	691.64	309.324	281.536	351.894	1207.18	1205.35	1188.66	567.35	647.003	540.433	293.806	287.435	301.729
ENSMUSG00000054280	Prr14l	2088.95	-0.600049	0.221541	-2.70852	0.00675836	0.277186	chr5	32789820	32854256	-	64437	178.606	151.924	154.271	2070.36	2602.47	2462.67	3198.51	4402.78	3460.88	111.054	145.793	113.165	2821.04	2525.11	2893.43	3532.51	3748.81	3027.62
ENSMUSG00000058093	Zfp729b	517.806	-1.16108	0.427914	-2.71335	0.00666073	0.277186	chr13	67589439	67609707	-	20269	46.6996	19.2088	23.7971	418.053	398.519	452.677	887.682	1134.1	949.048	3.39096	22.2868	21.5963	562.442	432.027	485.088	1334.65	1117.35	1011.88
ENSMUSG00000060803	Gstp1	1009.54	0.371565	0.137167	2.70885	0.00675161	0.277186	chr19	4035407	4037985	-	2579	1776.22	1858.02	1817.61	749.553	688.937	645.651	518.572	516.945	535.543	2214.3	1843.31	1882.33	600.723	621.427	533.108	428.183	462.866	478.407
ENSMUSG00000063364	3300002I08Rik	1742.73	-0.539641	0.199217	-2.70881	0.00675249	0.277186	chr2	150310935	150362765	-	51831	356.392	266.304	250.28	2299.73	2537.94	2541.12	1545.32	2042.33	2111.36	243.301	264.656	272.977	3176.37	2982.02	3432.24	2396	2234.71	2416.13
ENSMUSG00000030086	Chchd6	628.55	0.530569	0.196475	2.70044	0.00692471	0.281296	chr6	89383146	89595652	-	212507	1288.75	1020.69	1124.21	516.724	471.123	409.393	275.532	221.094	247.629	1480.15	1067.91	1324.29	359.256	360.829	371.141	267.614	248.301	259.281
ENSMUSG00000045193	Cirbp	2343.01	0.540142	0.200063	2.69985	0.00693698	0.281296	chr10	80165985	80172786	+	6802	3578.67	3661.02	3465.35	2265.11	2462.1	1677.25	799.303	720.542	734.594	5458.59	4400.72	4403.05	2002.41	2196.77	1669.32	909.888	921.683	847.824
ENSMUSG00000025757	Hspa4l	3703.9	-0.714931	0.265334	-2.69446	0.00705036	0.283418	chr3	40745382	40796103	+	50722	713.603	682.786	599.851	1809.83	1885.3	2127.22	7432.87	8873.96	7931.24	312.816	624.96	531.269	2439.21	2014.28	2576.01	9276.53	9042.75	7795.62
ENSMUSG00000031654	Cbln1	544.758	0.879763	0.326346	2.6958	0.00702207	0.283418	chr8	87468405	87472609	-	4205	744.736	642.622	693.399	760.805	763.155	472.516	226.144	197.235	236.966	1171.58	640.747	969.242	577.166	463.824	411.022	281.28	215.914	337.294
ENSMUSG00000029108	Pcdh7	2306.07	-0.64774	0.240612	-2.69205	0.00710146	0.284242	chr5	57717967	58133230	+	415264	220.39	299.483	228.124	705.411	853.508	685.328	4551.48	5956.8	4928.89	164.461	277.657	239.287	1128.81	1036.17	1037.73	6610.64	6345.17	6239.94
ENSMUSG00000027508	Pag1	2832.81	-0.512613	0.190605	-2.6894	0.00715814	0.285281	chr3	9687479	9833679	-	146201	1335.45	1302.71	1367.92	1802.04	2102.31	2019.91	4116.09	4495.04	5008.27	921.493	1381.78	1249.99	2512.83	2234.79	2747.75	5472.99	5188.68	5730.56
ENSMUSG00000022010	Tsc22d1	17911.2	0.420063	0.156635	2.68179	0.00732299	0.287463	chr14	76414961	76507765	+	92805	23698.8	22203.6	24154.9	15063.8	14671	12857.1	15593.6	15923.5	17520.1	26666.5	21624.7	25323.8	11376.4	11744.9	10328.5	18829.8	15354.2	19466.7
ENSMUSG00000028334	Nans	1687.15	0.376223	0.140356	2.68048	0.00735156	0.287463	chr4	46489248	46503632	+	14385	2626.65	2765.2	2971.36	1123.46	919.659	868.383	1102.13	1051.39	1172.98	3441.82	3117.37	3258.45	871.638	929.722	830.998	1149.03	1087.67	1080.72
ENSMUSG00000031783	Polr2c	1469.19	0.385191	0.143572	2.68292	0.00729834	0.287463	chr8	94857450	94873535	+	16086	2299.75	2417.69	2677.59	923.526	839.794	984.708	772.01	820.75	934.83	3103.57	2712.49	2842.07	756.794	893.086	809.836	885.974	885.247	885.684
ENSMUSG00000034724	Cnot6l	2332.74	-0.793421	0.29639	-2.67695	0.00742959	0.287463	chr5	96070333	96164171	-	93839	1068.36	715.092	717.196	3514.94	3819	4087.62	1767.57	2228.43	2074.63	378.939	731.751	673.805	4738.06	4277.41	5104.82	1743.48	2129.45	2218.8
ENSMUSG00000046079	Lrrc8d	3157.02	0.255402	0.0953355	2.67898	0.0073847	0.287463	chr5	105699969	105832436	+	132468	3274.71	3081.27	3422.68	3894.91	4116.68	3986.63	1893.63	1940.53	2055.68	3852.13	3517.61	3635.09	3900.78	3611.74	3803.38	2362.98	2146.99	2328.94
ENSMUSG00000049760	Micos13	1125.36	0.408429	0.152539	2.67755	0.00741637	0.287463	chr17	56607452	56609771	-	2320	1836.85	1848.41	1723.24	1090.57	1164.09	1078.49	219.646	202.006	220.378	2583.91	2040.17	2285.75	1137.64	1117.74	954.711	224.34	249.651	278.784
ENSMUSG00000052539	Magi3	1766.46	-0.74915	0.278986	-2.68526	0.0072474	0.287463	chr3	104013259	104220374	-	207116	593.167	397.273	370.086	1604.7	1824.8	1883.75	2603.26	3073.04	3176.53	207.696	389.091	329.992	1979.84	1896.08	2201.61	3137.35	2936.43	3191.67
ENSMUSG00000024181	Mrpl28	1520.91	0.390444	0.146039	2.67356	0.00750504	0.289178	chr17	26123500	26126613	+	3114	2628.29	2702.33	2589.78	1314.75	1220.56	1295.81	535.468	642.603	579.381	3219.71	2851.79	2838.62	1035.56	1196.54	1053.19	469.179	615.355	587.397
ENSMUSG00000031342	Gpm6b	12517.2	-0.433665	0.162532	-2.66819	0.00762608	0.289376	chrX	166238911	166388988	+	150078	11502	10309	9757.64	10083.5	10063	10490	15004.8	14202.5	14848.3	8163.73	11063.6	11347.6	14167.1	12142.4	13768	16421.3	15315	16659.3
ENSMUSG00000036840	Siah1a	2377.3	0.345351	0.129451	2.66781	0.00763483	0.289376	chr8	86724007	86745934	-	21928	3541.8	3172.07	3412.01	3725.26	3280.92	4080.41	830.496	944.817	941.939	2823.82	3062.58	2817.89	2526.57	2586.63	2385.56	884.835	843.414	930.427
ENSMUSG00000041777	Cir1	785.477	-0.489729	0.183355	-2.67093	0.00756414	0.289376	chr2	73283105	73312701	-	29597	340.825	345.759	301.157	414.591	366.25	431.937	1476.44	1598.55	1635.06	222.108	327.802	304.94	487.842	461.75	522.527	1696.79	1661.19	1543.06
ENSMUSG00000042572	Ube2q1	4834.46	0.278411	0.104286	2.66968	0.00759238	0.289376	chr3	89773616	89784000	+	10385	6030.81	6085.7	6650.06	5967.86	5867.26	6651.29	2809.91	2925.11	3254.72	6007.08	5919.01	5841.37	4679.16	4983.17	4764.6	2949.45	2844.67	2788.99
ENSMUSG00000031292	Cdkl5	1484.34	-0.843107	0.316221	-2.6662	0.00767149	0.289583	chrX	160771923	160994704	-	222782	480.924	271.543	256.024	1388.32	1503.72	1699.79	2174.37	2220.48	2107.81	200.066	311.087	323.081	2338.11	1902.3	2569.5	2538.35	1918.94	2513.64
ENSMUSG00000017677	Wsb1	4305.33	-0.49353	0.185366	-2.66246	0.00775714	0.291631	chr11	79239372	79254671	-	15300	2670.89	2843.78	2717.79	5252.07	6089.11	6517.83	3463.65	3939.92	3985.76	2197.34	3112.73	2131.12	7268.56	7689.39	7763.84	3221.62	3464.07	3166.43
ENSMUSG00000043445	Pgp	1141.93	0.396152	0.149115	2.65668	0.00789143	0.295483	chr17	24470392	24473110	+	2719	1740.18	1866.75	1847.97	1122.6	1079.39	1092.02	560.162	677.596	632.698	1834.51	1990.03	1744.12	786.241	958.754	806.58	551.171	686.876	577.071
ENSMUSG00000009927	Rps25	14257.4	0.313142	0.117954	2.65477	0.00793614	0.295964	chr9	44407139	44410427	+	3289	22718.1	21608.2	22029.6	17663	15789.1	17156.7	1337.37	1234.31	1392.17	28786.7	25336.4	27714.1	16693.6	16891.9	16651.7	1101.2	1371.05	1158.73
ENSMUSG00000065990	Aurkaip1	1203.97	0.390001	0.147026	2.6526	0.00798743	0.296685	chr4	155831272	155833130	+	1859	1939.26	1947.08	1965.31	1281.86	1321.4	1367.95	254.737	235.409	290.283	2452.51	2146.04	2133.71	1226.97	1235.25	1024.71	258.504	265.844	324.674
ENSMUSG00000021986	Amer2	9316.74	-0.557768	0.21062	-2.64822	0.00809161	0.299318	chr14	60373259	60388197	+	14939	3058.42	2460.47	2353.45	10765.5	11480.4	10072.5	11559.4	12952.3	13460.8	1777.71	2396.76	2377.32	14840.4	11263.1	13487.2	16549.9	12968.3	13877.2
ENSMUSG00000054455	Vapb	3342.23	0.308203	0.116496	2.64562	0.00815417	0.299318	chr2	173737511	173784339	+	46829	4322.58	4462.56	4665.88	3774.6	3351.91	3378.85	1794.86	2055.06	2207.34	4714.28	4814.89	4726.14	2890.74	2950.23	3149.81	2433.58	2246.85	2219.95
ENSMUSG00000060904	Arl1	2537.67	0.497217	0.187942	2.64558	0.00815502	0.299318	chr10	88730858	88744094	+	13237	4055.49	3825.17	3610.6	3393.76	3149.43	2666.47	1089.13	1283.61	1331.75	3406.22	3847.27	3766.4	2053.45	2460.13	1741.76	1209.39	1410.19	1377.86
ENSMUSG00000022706	Mrpl40	970.28	0.307345	0.116275	2.64327	0.00821105	0.299639	chr16	18872018	18876862	-	4845	1448.51	1617.03	1631.33	1028.26	994.684	985.61	327.519	318.12	387.439	1641.22	1719.8	1670.69	812.743	915.206	873.321	362.133	356.258	375.154
ENSMUSG00000028152	Tspan5	5193.46	0.365686	0.138729	2.63597	0.00838965	0.299639	chr3	138742195	138907905	+	165711	6423.25	5774.87	6498.25	8298.75	8106.71	9022.89	2147.07	2500.42	2585.3	6099.48	5034.97	5929.48	6241.83	5861.05	5910.58	2370.95	2175.33	2501.02
ENSMUSG00000036478	Btg1	8102.77	0.2815	0.10674	2.63725	0.00835807	0.299639	chr10	96617006	96622809	+	5804	10344.4	10006.9	10479.8	14207.8	13540.8	15822.1	2056.09	2218.89	2127.95	9101.33	9356.76	8979.74	10741.4	11225.8	9931.28	1915.43	2018.8	1774.81
ENSMUSG00000040699	Limd2	3939.29	0.315552	0.119513	2.64031	0.00828302	0.299639	chr11	106156256	106160860	-	4605	6226.62	5961.72	6110.93	4847	4703.97	5344.66	1067.04	1065.7	1137.44	6896.36	6019.31	5979.58	3955.74	4486.17	3913.26	1077.29	1110.61	1003.85
ENSMUSG00000045962	Wnk1	13397.4	-0.606209	0.229775	-2.63828	0.00833281	0.299639	chr6	119923969	120038672	-	114704	3616.35	3537.91	3299.59	7560.45	8921.5	9762.32	26445.9	31446.2	27623.1	1987.95	3539.89	2935.37	10832.7	10468.9	11037.4	25598.7	28288.8	24249.6
ENSMUSG00000049517	Rps23	9556.04	0.417927	0.15845	2.6376	0.00834949	0.299639	chr13	90922958	90924950	+	1993	14288.4	14025.9	13751.4	13050.5	11206.9	11668.6	1381.56	1326.56	1767.76	17788.1	16291.7	17753	11214.5	10370.7	11550.1	1489.53	1719.21	1364.09
ENSMUSG00000071266	Zfp946	1048	-0.584449	0.221465	-2.63901	0.00831478	0.299639	chr17	22424222	22456689	+	32468	168.774	110.887	112.421	2120.56	2392.73	2331.02	497.778	690.321	620.85	81.383	103.077	107.118	2607.06	2525.11	2484.85	646.829	620.753	642.465
ENSMUSG00000031347	Cetn2	1166.95	0.488278	0.185604	2.63076	0.00851953	0.303112	chrX	72913532	72918411	-	4880	2371.03	2250.05	1983.37	1038.64	1198.78	916.176	457.487	369.019	440.756	2051.53	2277.9	2201.1	755.812	828.8	638.102	381.492	456.118	388.921
ENSMUSG00000047747	Rnf150	1436.07	-0.652546	0.248369	-2.62732	0.00860596	0.305019	chr8	82863356	83091268	+	227913	560.396	479.347	426.707	2798.27	2600.86	2176.82	1109.93	1105.47	949.048	283.145	468.024	382.687	3553.3	2563.82	3086.33	1136.51	997.253	1171.35
ENSMUSG00000020737	Jpt1	14772.8	0.54713	0.208473	2.62447	0.00867836	0.305255	chr11	115497353	115514387	-	17035	24415.7	24706	25271.7	12972.6	13446.4	8548.57	7135.25	6682.11	7068.69	32429.4	25586.2	28008.7	9420.17	10222.1	8030.81	7289.35	7145.4	7531.75
ENSMUSG00000028447	Dctn3	1622.09	0.462005	0.175984	2.62527	0.00865805	0.305255	chr4	41714798	41723170	-	8373	2662.7	2564.38	2786.72	1550.17	1840.12	1308.44	439.292	451.731	465.638	3512.18	2681.85	3400.99	1410.52	1358.98	1316.9	465.762	492.554	488.732
ENSMUSG00000055373	Fut9	3517.9	-0.832525	0.317396	-2.62299	0.0087163	0.305432	chr4	25609332	25800244	-	190913	317.885	240.11	155.912	8835.38	10237.3	7474.59	1622	2397.04	1496.44	111.054	135.578	133.033	9082.51	8725.56	7323.52	1650.1	1851.46	1532.74
ENSMUSG00000004070	Hmox2	1546.4	0.252283	0.0965374	2.61332	0.00896673	0.307896	chr16	4726361	4766742	+	40382	2362.84	2463.09	2416.64	1336.39	1323.82	1311.14	883.783	733.267	795.02	2733.11	2496.13	2744.46	1243.65	1224.19	1204.58	873.447	847.462	842.088
ENSMUSG00000020088	Sar1a	5944.44	0.277212	0.106257	2.60889	0.00908359	0.307896	chr10	61680299	61693297	+	12999	7813.59	8046.75	8269.09	5467.58	5195.27	4571.86	4608.67	5188.54	4965.62	8268	8434.64	8065.79	4086.29	4460.59	4355.21	4950.29	5261.55	4990.58
ENSMUSG00000023089	Ndufa5	1300.77	0.385119	0.147224	2.61588	0.00889989	0.307896	chr6	24518666	24528013	-	9348	2013.82	1900.8	1849.61	1441.98	1624.73	1668.23	231.343	197.235	209.715	2434.71	2194.33	2467.16	1536.16	1638.25	1288.41	227.757	251	238.63
ENSMUSG00000028648	Ndufs5	634.594	0.508158	0.194239	2.61615	0.00889283	0.307896	chr4	123712710	123718202	-	5493	894.667	872.255	910.034	724.453	836.567	735.826	137.766	114.523	127.961	1256.35	1027.98	1212.85	742.07	814.284	553.456	152.597	148.441	160.616
ENSMUSG00000029833	Trim24	5632.44	-0.536605	0.205482	-2.61145	0.00901593	0.307896	chr6	37870811	37966296	+	95486	1769.67	1438.04	1459.83	3484.64	3948.08	3748.56	10821.1	12732.8	11456.1	845.196	1332.57	1218.9	4182.49	3629.72	3988.14	12350.1	12124.9	10853.1
ENSMUSG00000036885	Arhgef26	1406.28	-0.406778	0.156065	-2.60646	0.00914832	0.307896	chr3	62338344	62462221	+	123878	619.385	782.323	698.322	614.53	642.954	616.795	2618.86	3096.9	2802.12	539.162	630.532	588.283	726.365	611.75	744.724	3070.16	2935.08	2974.84
ENSMUSG00000038372	Gmds	545.112	0.458057	0.175105	2.61589	0.0088994	0.307896	chr13	31819579	32338740	-	519162	715.242	650.48	699.963	454.406	367.057	437.348	565.361	571.026	671.798	638.348	762.396	682.443	293.491	353.916	273.472	548.894	557.328	569.04
ENSMUSG00000039478	Micu3	555.159	-0.635273	0.243741	-2.60635	0.00915134	0.307896	chr8	40307458	40386308	+	78851	488.298	350.124	286.386	976.324	914.818	1049.63	324.92	348.342	381.515	190.741	265.585	266.93	943.293	942.855	1048.31	383.77	400.79	430.222
ENSMUSG00000040520	Manea	740.143	-0.988635	0.378044	-2.61513	0.00891938	0.307896	chr4	26324506	26346891	-	22386	784.882	444.422	317.568	1032.58	943.86	1026.19	727.821	852.562	712.082	173.787	362.161	337.766	1159.24	1123.27	1080.87	731.099	767.844	744.571
ENSMUSG00000074406	Zfp628	927.532	0.536884	0.205985	2.60643	0.00914919	0.307896	chr7	4915217	4922002	+	6786	1117.51	1221.51	1573.07	1016.14	1025.34	1308.44	695.329	731.676	831.75	1168.18	1013.12	1116.96	565.387	695.39	683.681	621.776	628.849	681.472
ENSMUSG00000078348	Sf3b5	960.307	0.563449	0.216008	2.60846	0.00909494	0.307896	chr10	13005343	13009183	+	3841	1723.79	1709.58	1678.11	991.038	1168.13	1077.59	227.444	232.228	235.781	1923.52	1727.23	1687.1	712.623	949.077	623.452	158.291	248.301	212.243
ENSMUSG00000042992	Borcs5	626.697	0.539276	0.207431	2.59979	0.00932807	0.312709	chr6	134639510	134711187	+	71678	962.668	848.68	855.875	836.972	751.055	688.935	198.851	208.369	232.226	1124.1	923.975	979.608	615.447	696.082	466.368	331.386	291.484	268.459
ENSMUSG00000029538	Srsf9	3208.24	0.421864	0.162583	2.59476	0.00946577	0.315546	chr5	115327177	115333080	+	5904	4571.65	4751.56	4684.75	3722.67	3759.31	3947.85	1347.77	1592.19	1674.16	4832.96	5001.54	4483.39	2698.35	3437.55	2580.89	1481.56	1721.91	1458.17
ENSMUSG00000031327	Chic1	961.509	-0.847294	0.326609	-2.59422	0.00948065	0.315546	chrX	103356476	103396092	+	39617	476.009	256.7	243.715	1866.96	1907.08	2194.85	347.015	351.523	287.913	153.441	258.156	279.024	2521.66	2428.34	2639.5	338.219	358.957	398.099
ENSMUSG00000020063	Sirt1	1773.81	-0.613582	0.236776	-2.59141	0.00955849	0.317	chr10	63319005	63381704	-	62700	573.504	453.153	418.501	1507.76	1545.67	1789.07	3442.85	3680.65	3420.6	233.128	425.307	316.17	1692.23	1636.86	1661.18	3036	3280.54	2815.37
ENSMUSG00000006304	Arpc2	7312.95	0.301733	0.116774	2.58391	0.00976874	0.321676	chr1	74236084	74268209	+	32126	11343.9	10543	11170.7	9787.47	8146.24	10147.4	3060.75	3053.95	3351.88	10055.9	9847.07	10022.4	6824.89	6877.87	6918.2	3310.44	3480.26	3690.73
ENSMUSG00000017721	Pigt	2007.72	0.42098	0.162922	2.58394	0.00976788	0.321676	chr2	164497520	164508301	+	10782	3132.15	3177.31	3380.83	1091.44	953.541	1119.07	2000.21	2160.04	1729.85	3728.36	2829.5	2938.83	783.296	754.837	778.094	1933.65	1804.23	1843.65
ENSMUSG00000031149	Praf2	1017.96	0.52066	0.201717	2.58113	0.00984761	0.323127	chrX	7728439	7731064	+	2626	1559.11	1526.23	1573.07	1351.1	1212.5	945.032	237.842	271.993	296.207	2001.51	1720.73	1832.23	1077.77	1049.31	790.302	291.529	302.28	284.52
ENSMUSG00000039967	Zfp292	11347.2	-0.772372	0.299439	-2.57939	0.00989735	0.323154	chr4	34803113	34882960	-	79848	477.647	491.571	347.11	6306.29	7616.23	9005.75	20239.9	31614.8	21363.6	271.277	369.59	355.043	9652.8	9099.52	10873	28270.3	28736.8	19158.1
ENSMUSG00000055531	Cpsf6	10089.3	-0.494354	0.191709	-2.57867	0.00991804	0.323154	chr10	117344673	117380015	-	35343	4570.01	4793.47	4999.86	8279.71	10134.8	9616.24	14358.9	18053.3	15805.6	3192.59	4819.53	3785.4	11297.9	10469.6	10663	15254	16694.2	14819.1
ENSMUSG00000000276	Dgke	1750.92	-0.482682	0.187853	-2.56947	0.0101853	0.32502	chr11	89035179	89066850	-	31672	816.834	759.621	774.637	908.812	988.23	1063.16	3046.45	3225.74	3390.98	562.899	740.109	709.223	1270.16	1076.27	1194	4269.3	3059.23	3660.9
ENSMUSG00000007021	Syngr3	556.469	0.720976	0.279962	2.57526	0.0100165	0.32502	chr17	24685092	24689955	-	4864	924.161	744.778	850.131	498.548	369.477	279.542	348.314	330.845	344.785	1246.18	832.971	1218.03	327.846	264.055	320.679	378.076	323.871	414.16
ENSMUSG00000020271	Fbxw11	6012.03	0.309486	0.120408	2.57031	0.0101606	0.32502	chr11	32642724	32746816	+	104093	6336.4	6626.17	7518.25	6223.2	6218.18	7455.65	5328.69	5524.16	5610.16	6294.46	6192.03	6280.21	4775.36	4772.34	5162.6	5865.87	5921.44	6111.45
ENSMUSG00000024241	Sos1	4506.02	-0.573616	0.223048	-2.57172	0.0101194	0.32502	chr17	80393751	80480453	-	86703	1293.66	971.791	1033.94	3355.68	3848.05	4315.76	7380.88	8589.24	8528.4	608.677	921.19	898.406	4015.62	3888.24	4708.44	9271.98	8597.42	8880.93
ENSMUSG00000039167	Adgrl4	525.919	-0.799629	0.31119	-2.56958	0.0101821	0.32502	chr3	151437887	151545086	+	107200	199.088	136.208	141.962	91.7467	55.6636	64.9258	1592.11	1318.61	1248.81	110.206	160.651	122.667	84.4154	91.2441	127.783	1298.21	1406.14	1216.09
ENSMUSG00000079477	Rab7	5669.26	0.72244	0.280843	2.57239	0.0100998	0.32502	chr6	87999106	88045270	-	46165	8786.09	9219.36	9280.05	5981.71	5877.75	2919.86	3333.68	3160.52	3636.24	10259.3	9258.33	9707.97	3142.02	3723.03	2729.03	3892.36	3491.06	3648.28
ENSMUSG00000031556	Tm2d2	1747.92	0.521069	0.2032	2.56431	0.0103381	0.327642	chr8	25017211	25023260	+	6050	2786.41	2274.5	2771.13	2456.39	2207.18	2847.72	421.096	451.731	472.747	3078.14	2342.9	2671.89	1910.14	1893.31	1605.02	349.607	445.323	477.26
ENSMUSG00000049327	Kmt5a	9469.24	-0.347695	0.135583	-2.56445	0.010334	0.327642	chr5	124439930	124462308	+	22379	10231.3	9424.54	9984.12	16432.2	15561.6	18282.9	3051.65	3375.25	3590.03	7082.86	8052.98	7571.66	15864.2	15862.6	17284.1	2890.23	3248.16	2655.9
ENSMUSG00000040018	Cox15	1190.59	-0.287255	0.112107	-2.56233	0.0103972	0.328396	chr19	43733254	43753000	-	19747	1171.59	1324.53	1353.15	761.671	836.567	808.868	1584.31	1628.78	1468	1126.65	1235.99	1192.98	910.901	924.883	877.39	1401.84	1380.5	1442.1
ENSMUSG00000040455	Usp45	1063.85	-0.76824	0.300763	-2.5543	0.0106401	0.333796	chr4	21767156	21837872	+	70717	628.397	467.997	449.683	879.384	937.407	1064.96	1460.84	1873.73	1771.32	244.997	515.383	463.889	1263.29	1277.42	1342.94	1407.54	1708.42	1391.63
ENSMUSG00000042408	Zmym6	992.781	-0.779301	0.305015	-2.55496	0.0106201	0.333796	chr4	127077383	127124372	+	46990	199.088	227.013	178.068	1205.69	1531.96	1440.09	1026.75	1340.88	1050.94	81.383	191.295	173.634	1661.81	1785.48	1842.68	1387.04	1350.81	1195.44
ENSMUSG00000026470	Stx6	4192.54	0.394416	0.154752	2.54869	0.0108128	0.334751	chr1	155158715	155208256	+	49542	5014.89	4910.47	5319.06	5611.26	5809.18	4666.54	2153.57	2322.28	2483.4	6002.84	4964.39	5199.53	4540.76	4563.59	3876.63	2782.05	2473.56	2771.78
ENSMUSG00000026641	Usf1	4036.95	0.35918	0.141187	2.54401	0.0109589	0.334751	chr1	171411313	171419142	+	7830	5327.04	5505.07	5908.25	4296.52	4612.81	4258.05	1723.38	1951.67	2016.58	7081.17	5844.72	6406.33	3933.17	4273.26	3647.92	1946.18	1793.44	2139.64
ENSMUSG00000028256	Odf2l	1505.37	-0.747082	0.293043	-2.54939	0.0107911	0.334751	chr3	145118588	145153915	+	35328	200.726	165.021	132.115	1622.88	1984.53	1894.57	2182.16	2616.54	2272.5	76.2965	168.08	103.662	2240.93	2108.98	2087.67	2381.2	2734.01	2124.72
ENSMUSG00000028851	Nudc	3528.51	0.379762	0.149246	2.54453	0.0109424	0.334751	chr4	133532542	133545996	-	13455	5191.85	6005.37	5964.87	1664.42	1577.13	1438.29	3132.23	3147.8	3390.98	6174.09	6264.46	5751.53	1209.3	1465.44	1134.58	3165.82	3611.16	3223.8
ENSMUSG00000031708	Tecr	4012.95	0.361727	0.141901	2.54916	0.0107984	0.334751	chr8	83571698	83607971	-	36274	5760.44	6076.97	6020.67	1851.38	1600.53	1757.51	4047.2	3394.34	3755.91	8281.57	6277.46	7205.39	1646.1	1661.75	1632.69	3757.99	3704.27	3800.87
ENSMUSG00000041355	Ssr2	2366.03	0.411422	0.161669	2.54483	0.010933	0.334751	chr3	88575876	88588419	+	12544	4483.16	4261.74	4461.55	1737.99	1573.1	1283.19	1074.84	1086.38	1119.66	5178.84	4464.8	4968.88	1299.6	1412.9	1109.35	973.66	1037.74	1061.21
ENSMUSG00000057841	Rpl32	24258.6	0.370644	0.145483	2.54768	0.0108442	0.334751	chr6	115805505	115808747	-	3243	42035.4	39680.2	42144.7	29860.1	25145.4	27451	1801.36	1547.65	1774.87	51754.5	45039.9	48759.3	25065.5	24438.2	25441.1	1463.34	1835.27	1416.86
ENSMUSG00000058748	Zfp958	472.559	-0.974464	0.382671	-2.54648	0.0108816	0.334751	chr8	4613167	4630231	+	17065	98.315	48.8952	44.3119	711.47	613.913	873.793	544.566	561.482	561.609	20.3457	42.7165	52.695	880.472	756.22	966.92	587.612	607.258	533.475
ENSMUSG00000032192	Gnb5	829.311	0.276773	0.108889	2.5418	0.0110283	0.335475	chr9	75306288	75345876	+	39589	914.33	1012.83	1015.07	812.737	769.609	786.324	677.133	621.925	697.864	1143.6	1090.2	1096.23	748.941	728.57	736.584	645.69	692.274	737.687
ENSMUSG00000046330	Rpl37a	10550.6	0.403763	0.158902	2.54096	0.0110549	0.335475	chr1	72711290	72713813	+	2524	15333.9	15108.6	14770.6	13697.1	13719.1	15153.9	940.969	744.401	1143.36	19516.7	17261.2	19552.4	13652.7	13358.3	13079.5	920.137	960.817	998.115
ENSMUSG00000061544	Zfp229	812.543	-0.750442	0.295575	-2.53892	0.0111194	0.336336	chr17	21730795	21769342	+	38548	122.074	61.1189	74.6737	728.78	723.626	893.632	1328.27	1514.25	1541.46	43.2347	79.8612	71.6997	976.666	965.666	1025.52	1586.33	1539.74	1349.18
ENSMUSG00000036860	Mrpl55	792.517	0.478895	0.188915	2.53497	0.0112456	0.339048	chr11	59202486	59206134	+	3649	1153.56	1211.03	1257.96	1029.12	972.902	1018.07	146.864	167.013	201.421	1492.02	1338.14	1274.18	790.167	938.017	725.19	143.487	191.624	214.537
ENSMUSG00000031600	Vps37a	1444.37	-0.721128	0.284791	-2.53213	0.0113371	0.3396	chr8	40511783	40550757	+	38975	612.83	419.974	430.81	2372.43	2642	2411.27	974.76	1204.08	1348.33	217.021	412.307	390.461	3063.49	2683.41	2776.23	1256.08	1423.68	1359.5
ENSMUSG00000037652	Phc3	2756.65	-0.759338	0.299763	-2.53313	0.0113051	0.3396	chr3	30899371	30969415	-	70045	657.072	479.347	485.789	2822.51	3321.26	3478.94	3987.42	4622.29	4041.45	234.824	529.313	403.419	4181.51	3455.52	4076.85	4681.54	3959.32	4201.26
ENSMUSG00000007892	Rplp1	13687.8	0.421792	0.166769	2.5292	0.0114322	0.340143	chr9	61913284	61914542	-	1259	22729.6	21807.2	22701.6	16661.5	15918.2	17616.5	1206.1	908.233	1364.92	27389.6	23898	27093.9	14002.2	15212.2	14465.5	1172.95	1211.82	1019.91
ENSMUSG00000027613	Eif6	1549.58	0.431203	0.170518	2.52879	0.0114457	0.340143	chr2	155819832	155826925	-	7094	2415.27	2690.11	2636.56	930.45	885.777	672.704	1055.34	1192.95	1251.18	3153.59	2898.22	2741	738.144	701.612	658.45	1012.38	1078.22	1180.53
ENSMUSG00000062519	Zfp398	2135.85	-0.355329	0.140546	-2.52819	0.0114651	0.340143	chr6	47835661	47873537	+	37877	920.884	916.784	971.579	2415.71	2435.48	2432.92	2705.93	2920.34	2714.44	780.768	905.403	903.589	2881.9	2539.63	3168.53	3256.92	2847.37	2727.03
ENSMUSG00000013160	Atp6v0d1	3356.52	0.444061	0.175903	2.52446	0.0115876	0.341066	chr8	105524465	105566047	-	41583	5445.01	4941.9	5488.93	2085.07	1783.65	1950.48	2152.27	1965.98	2400.46	7343.97	5237.41	6586.87	1662.79	1626.49	1875.24	2660.2	2441.18	2769.48
ENSMUSG00000018451	6330403K07Rik	6706.47	0.573231	0.227428	2.5205	0.011719	0.341066	chr11	71031941	71033513	-	1573	10192.8	9381.76	10410	7645.27	7751.76	5942.52	2770.92	2398.63	3140.98	12847.5	9191.47	12480.1	5806.99	5441.46	5264.34	3586.03	2658.44	3805.46
ENSMUSG00000020668	Kif3c	8520.58	0.495256	0.196572	2.51947	0.0117533	0.341066	chr12	3365132	3406494	+	41363	8878.67	9085.77	10453.5	6476.8	6227.06	6962.39	9110.76	8947.13	9930.05	11436.9	7963.83	10450	5026.64	4542.16	5087.72	12216.9	8976.62	11597.6
ENSMUSG00000024383	Map3k2	1787.95	-0.708727	0.281166	-2.52067	0.0117133	0.341066	chr18	32163089	32236751	+	73663	421.116	284.64	273.256	2853.67	3259.95	3380.65	1304.88	1641.5	1304.5	193.285	338.946	242.742	4353.28	3735.48	4179.4	1326.68	1352.16	1736.95
ENSMUSG00000024911	Fibp	1069.89	0.451773	0.179158	2.52165	0.0116805	0.341066	chr19	5460615	5465051	+	4437	1582.05	1597.82	1602.61	1259.35	1051.15	1383.28	478.282	440.596	419.429	1987.1	1568.44	1681.92	1015.93	1032.03	909.132	409.962	361.656	477.26
ENSMUSG00000029632	Ndufa4	5025.53	0.434036	0.171849	2.52569	0.0115473	0.341066	chr6	11900292	11907497	-	7206	8271.57	8120.96	8057.37	5467.58	6595.73	6154.43	547.165	604.428	587.675	10040.6	8734.59	9789.17	5277.92	6231.56	4242.89	580.78	580.269	574.777
ENSMUSG00000059742	Kcnh7	2687.27	-0.582739	0.23104	-2.52224	0.0116609	0.341066	chr2	62693414	63184287	-	490874	408.827	318.692	333.98	3027.64	3793.19	3887.43	2896.99	4165.78	3868.47	235.672	328.731	332.583	4895.11	4386.63	4260.8	3642.97	3939.08	3648.28
ENSMUSG00000031513	Leprotl1	2850.22	0.429118	0.170668	2.51435	0.0119252	0.344977	chr8	34135572	34147033	-	11462	3802.33	3505.61	3634.39	4400.38	4349.82	3392.37	1390.66	1283.61	1351.89	3669.02	3501.82	3722.34	3129.26	3286.86	2562.17	1496.36	1259.05	1566.01
ENSMUSG00000000787	Ddx3x	60214.2	-0.995362	0.397056	-2.50685	0.0121812	0.351287	chrX	13280970	13294052	+	13083	9715.98	8460.61	7130.11	11941.8	12379.9	15709.3	165249	245123	206106	2126.98	6311.82	4726.14	13075.6	13089.4	15348.6	118708	139839	88813.9
ENSMUSG00000002332	Dhrs1	1234.92	0.414862	0.165568	2.5057	0.0122211	0.351346	chr14	55739020	55745690	-	6671	1861.43	2071.93	2017.01	620.589	609.072	530.228	1100.83	965.495	1208.53	2398.25	2170.18	1998.95	501.584	528.11	427.3	1112.59	981.059	1125.46
ENSMUSG00000000339	Rtca	1895.19	0.265118	0.105894	2.50361	0.0122933	0.352333	chr3	116488963	116508208	-	19246	2949.45	2769.56	3026.34	2276.36	1970.01	2089.35	781.108	843.018	889.806	2854.34	3019.87	2869.72	1816.89	1736.4	1718.15	800.565	873.102	829.468
ENSMUSG00000019254	Ppp1r12c	1602.39	0.403918	0.161473	2.50146	0.0123683	0.353295	chr7	4481520	4501680	-	20161	1810.63	1920.01	2136	1749.25	1716.7	2106.48	1159.31	1393.37	1396.91	2166.82	1846.09	1879.74	1313.35	1485.48	1429.22	1188.89	1083.62	1061.21
ENSMUSG00000021361	Tmem14c	1254.89	0.380138	0.152027	2.50047	0.012403	0.353295	chr13	41016292	41022586	+	6295	2018.74	2154.88	2174.56	1191.84	1462.58	1217.36	337.917	389.697	382.7	2366.89	2233.33	2271.07	1018.87	1218.66	980.756	357.578	410.237	400.393
ENSMUSG00000035212	Leprot	1435.81	0.486515	0.194943	2.49568	0.0125715	0.355913	chr4	101647718	101659364	+	11647	2159.65	2114.72	2177.03	1577	1501.3	1120.87	749.916	641.012	904.024	2504.22	2129.32	2416.19	1169.05	1117.05	990.523	824.479	863.656	884.537
ENSMUSG00000070822	Zscan18	1287.88	-0.43269	0.173321	-2.49647	0.0125437	0.355913	chr7	12768090	12803635	-	35546	403.911	422.594	372.548	1686.06	2135.38	1761.11	1550.52	1528.57	1398.1	344.182	390.948	329.992	2468.66	2244.47	1981.05	1503.19	1279.29	1381.3
ENSMUSG00000046432	Bex3	7236.94	0.568999	0.228211	2.4933	0.0126562	0.35722	chrX	136270253	136271978	+	1726	11225.1	11738.3	11411.1	8292.69	9933.12	8313.21	1741.57	1948.49	2046.2	13295.9	12365.5	12125	6494.1	8408.28	4761.35	1847.11	2323.77	1993.94
ENSMUSG00000003226	Ranbp2	7552.79	-0.93415	0.374937	-2.49149	0.012721	0.35796	chr10	58446920	58494356	+	47437	213.016	251.461	203.506	3644.77	4309.49	4808.12	14618.8	25263.5	14162.3	111.902	173.652	150.31	5218.05	4947.23	5738.85	18666.9	23073.1	10395.3
ENSMUSG00000022119	Rbm26	6506.94	-0.770147	0.309505	-2.48832	0.0128349	0.360076	chr14	105106751	105177327	-	70577	597.264	515.145	415.219	2804.33	3105.06	3344.58	14260.1	19550.1	14138.6	228.89	448.523	422.424	3847.77	3637.32	3871.75	16225.4	17707.6	12004.9
ENSMUSG00000023272	Creld2	643.165	0.354269	0.142513	2.48587	0.0129237	0.361473	chr15	88819646	88826683	+	7038	976.596	963.933	1076.61	581.64	530.014	512.193	444.491	404.013	434.832	1100.37	1027.98	993.43	403.427	491.474	415.906	381.492	435.876	402.688
ENSMUSG00000004221	Ikbkg	1389.22	-0.30087	0.121938	-2.4674	0.0136099	0.366278	chrX	74393290	74453854	+	60565	1056.07	1227.62	1225.14	747.822	845.441	796.243	1805.26	1900.77	1988.14	1213.12	1354.85	1230.99	1050.28	1103.92	1032.03	2198.99	2040.39	2188.97
ENSMUSG00000008206	Cers4	1048.21	-0.416759	0.168971	-2.46645	0.0136458	0.366278	chr8	4493026	4531680	+	38655	432.586	437.437	338.904	1125.2	1289.94	1240.8	1410.15	1566.74	1490.51	305.186	361.233	373.184	1498.86	1241.47	1459.33	1491.81	1419.63	1384.74
ENSMUSG00000018547	Pip4k2b	8484.24	0.382357	0.154302	2.47798	0.0132127	0.366278	chr11	97715157	97744704	-	29548	9210.48	9664.65	11064.8	9199.77	8547.99	9533.28	6108.5	6742.56	7040.25	11419.9	9327.97	10423.2	7481.56	6987.08	7322.71	8305.15	6563.78	7772.68
ENSMUSG00000020460	Rps27a	15210.9	0.355616	0.144047	2.46875	0.0135586	0.366278	chr11	29545846	29548109	-	2264	21540	22023.8	21296.8	20733	18844.1	21174.8	1935.22	1635.14	2253.54	26516.4	25200.8	26892.6	19017	18313.8	20214.2	1914.3	2260.35	2030.65
ENSMUSG00000021712	Trim23	2099.49	-0.826048	0.333907	-2.47389	0.0133652	0.366278	chr13	104178797	104203372	+	24576	571.046	422.594	372.548	866.401	1000.33	1110.05	4214.86	4902.23	4620.83	182.264	467.095	374.912	1427.21	1223.5	1303.06	5042.53	4828.38	4860.94
ENSMUSG00000024978	Gpam	2962.07	-0.350475	0.142222	-2.46427	0.0137291	0.366278	chr19	55067268	55127238	-	59971	1373.13	1636.24	1644.46	700.218	765.576	850.348	6350.24	6647.12	6298.55	1352.14	1498.79	1419.31	942.311	833.639	935.177	7188	6633.96	6247.97
ENSMUSG00000025794	Rpl14	10345.7	0.301095	0.122232	2.46331	0.013766	0.366278	chr9	120571444	120574654	+	3211	16602.1	16151.1	15931.8	13378.6	11774.1	12732.7	1987.21	1743.3	2246.43	18579.9	17190.6	18164.2	11091.8	11086.2	11886.3	1842.55	2008	1826.44
ENSMUSG00000027282	Mtch2	4629.26	0.288785	0.116456	2.47978	0.0131464	0.366278	chr2	90847155	90866810	+	19656	7150.78	7043.52	7299.15	4751.79	3841.59	4073.19	2308.23	2436.8	2656.39	7792.42	7290.58	7723.7	3809.49	3519.81	3674.78	2620.34	2630.1	2704.09
ENSMUSG00000027822	Slc33a1	791.263	-0.31407	0.127463	-2.46401	0.013739	0.366278	chr3	63933507	63964768	-	31262	512.877	469.743	479.225	557.405	599.392	511.291	1245.09	1135.69	1201.42	490.841	540.456	509.673	733.236	709.907	743.91	1234.44	1198.32	1369.83
ENSMUSG00000031357	Syap1	699.056	-0.581911	0.235773	-2.4681	0.0135832	0.366278	chrX	162857057	162888447	-	31391	658.711	458.392	516.972	822.258	972.902	866.579	610.85	582.16	622.035	356.898	494.954	507.945	1328.07	982.256	1005.99	560.281	582.968	652.79
ENSMUSG00000034789	Rab24	912.556	0.515361	0.208803	2.46817	0.0135804	0.366278	chr13	55319743	55321946	-	2204	1166.67	1177.85	1196.42	1171.07	1214.11	1027.99	519.872	494.677	575.827	1279.24	1283.35	1226.67	928.569	1011.29	615.313	519.285	468.263	549.537
ENSMUSG00000036792	Mbd5	2292.89	-0.504285	0.204517	-2.46574	0.0136732	0.366278	chr2	48949508	49325405	+	375898	885.654	866.143	837.822	3424.06	3524.55	3987.53	1978.11	2174.35	2018.95	504.405	832.971	742.049	4378.8	3839.85	4231.49	2472.3	2090.32	2482.67
ENSMUSG00000039047	Pigk	522.205	-0.49207	0.198999	-2.47273	0.0134085	0.366278	chr3	152714100	152980408	+	266309	475.189	386.796	389.78	329.769	342.855	335.45	1017.65	760.307	757.105	329.771	384.448	418.968	459.377	394.7	430.556	729.96	773.242	683.766
ENSMUSG00000052748	Swt1	882.416	-0.644417	0.2603	-2.47567	0.0132985	0.366278	chr1	151367699	151428455	-	60757	334.271	212.17	182.992	738.301	912.398	1018.97	1430.95	1585.83	1584.12	151.745	190.367	166.723	1062.06	937.325	909.132	1521.41	1537.04	1407.69
ENSMUSG00000059923	Grb2	4636.47	0.818826	0.331137	2.47277	0.0134069	0.366278	chr11	115644045	115708597	-	64553	5867.77	6362.48	6539.28	4972.5	5375.16	2399.55	3267.4	3427.74	3819.89	7700.02	6427.9	6891.81	2811.23	3315.2	1966.4	4555.13	3624.66	4132.43
ENSMUSG00000062040	Zfp27	1436.3	-0.312512	0.126742	-2.46572	0.0136736	0.366278	chr7	29893333	29906572	-	13240	696.398	681.04	703.246	1394.38	1615.86	1548.3	1772.76	1853.05	1851.89	624.784	751.252	772.284	2006.34	1855.3	1983.49	2001.98	1828.52	1912.48
ENSMUSG00000090733	Rps27	19000.7	0.388192	0.157573	2.46357	0.0137562	0.366278	chr3	90212522	90213651	-	1130	28252.5	26923.8	27455.3	25177.5	22876.1	26684.5	1588.21	1261.35	1822.27	37030.1	31166.3	35290.1	24580.6	23237.5	23701.7	1630.74	1727.31	1606.16
ENSMUSG00000020644	Id2	4753.78	0.753226	0.306162	2.46022	0.0138851	0.366488	chr12	25093799	25097140	-	3342	6651.01	6293.51	6859.31	6346.1	6364.2	4330.19	769.411	669.643	1073.45	11009.6	7251.58	9555.93	5180.75	5128.33	3892.1	1647.82	1036.39	1508.65
ENSMUSG00000034066	Farp2	1704.21	-0.538506	0.218975	-2.45921	0.0139242	0.366488	chr1	93512079	93621976	+	109898	299.861	268.923	298.695	578.177	698.618	661.883	3827.56	5530.52	4569.88	193.285	250.727	227.193	809.799	705.068	663.333	3721.54	4123.96	3246.74
ENSMUSG00000048039	Isg20l2	4228.66	0.417029	0.169592	2.45902	0.0139318	0.366488	chr3	87930314	87940686	+	10373	5810.42	6638.39	7176.88	4920.57	5395.33	5699.95	2144.47	2586.32	2530.79	5425.53	5990.52	5128.69	3044.84	3933.17	3130.28	2109.03	2238.76	2211.92
ENSMUSG00000071076	Jund	6446.43	0.400584	0.162871	2.45952	0.0139123	0.366488	chr8	70698949	70700616	+	1668	8699.24	7872.99	8435.67	12114	10701.1	14083.5	1777.96	1689.22	1774.87	8109.47	6270.96	6966.97	7652.35	8059.89	8148.01	1308.46	1093.06	1278.05
ENSMUSG00000027673	Ndufb5	2823.28	0.309646	0.126091	2.45573	0.01406	0.368817	chr3	32736990	32751566	+	14577	4379.11	4208.48	4242.45	3555.62	3531.01	3147.1	567.96	528.079	562.794	5144.93	4449.01	5155.47	3372.69	3051.15	3072.49	554.588	618.054	678.03
ENSMUSG00000004849	Ap1s1	2841.55	0.366778	0.149503	2.45332	0.0141545	0.36943	chr5	137034993	137046135	-	11143	4726.49	4812.68	4780.76	2488.41	2588.76	2099.27	1081.33	1145.23	1159.95	5944.35	4934.68	5501.87	2138.85	2376.49	1850.82	1162.7	1163.24	1192
ENSMUSG00000025381	Cnpy2	1608.37	0.547932	0.223363	2.4531	0.014163	0.36943	chr10	128322459	128327553	+	5095	2743.81	2684.87	2555.32	1898.98	2004.69	1563.63	423.696	383.335	473.931	3002.69	2756.14	2968.2	1296.66	1757.14	1032.03	441.848	481.758	481.849
ENSMUSG00000029502	Golga3	3251.7	-0.408047	0.166453	-2.45142	0.0142293	0.370122	chr5	110176701	110226470	+	49770	1214.19	1172.61	1136.52	1551.9	1631.18	1810.71	6242.36	6709.15	6575.8	891.822	1249.92	1214.58	2181.06	1895.39	2234.98	7279.1	6687.93	6851.43
ENSMUSG00000024947	Men1	3836.64	0.345244	0.141025	2.44812	0.0143605	0.370422	chr19	6334979	6340891	+	5913	3232.93	3908.12	3992.17	1396.11	1402.88	1622.24	6087.7	6031.56	6729.83	3989.46	3730.26	3667.92	1127.83	1282.26	1146.79	6765.51	6686.59	6259.44
ENSMUSG00000063480	Snu13	2066.83	0.351928	0.143675	2.44948	0.0143063	0.370422	chr15	82040525	82047598	-	7074	3237.02	3159.85	3232.3	2317.04	2747.68	2699.83	389.904	381.744	415.875	3751.25	3364.38	3588.44	2212.47	2567.28	1981.05	391.742	367.054	398.099
ENSMUSG00000064115	Cadm2	2079.31	-0.56668	0.231395	-2.44897	0.0143264	0.370422	chr16	66655421	67620908	-	965488	248.245	344.012	346.289	899.291	1035.83	1190.31	3581.92	4235.77	4195.48	317.902	377.948	360.226	1796.28	1445.39	1968.02	5788.44	4547.69	4748.5
ENSMUSG00000022332	Khdrbs3	5397.92	0.289097	0.118208	2.44566	0.0144587	0.371209	chr15	68928420	69101211	+	172792	7303.17	7281.89	7638.05	6576.34	6442.45	7134.63	2397.91	2796.28	2914.68	7373.64	6936.78	7534.52	5375.1	5339.85	5497.93	2936.92	2611.21	3071.21
ENSMUSG00000029245	Epha5	20705.1	-0.626814	0.256329	-2.44535	0.014471	0.371209	chr5	84054761	84417382	-	362622	1841.77	1211.9	1161.96	6843.79	6963.59	7736.99	44914.4	57202.8	50060.2	816.373	1251.78	1176.57	9045.21	7747.45	8807.27	60780.3	55013.5	50115.7
ENSMUSG00000021917	Spcs1	2122.68	0.386792	0.158544	2.43964	0.0147018	0.376092	chr14	30999826	31001672	-	1847	3716.31	3379	3347.19	2504.86	2518.57	2790.91	352.213	283.127	350.709	3986.92	3612.33	3872.65	2343.02	2384.79	1837.8	283.557	326.57	317.791
ENSMUSG00000020232	Hmg20b	979.48	0.444107	0.182863	2.42863	0.0151562	0.376311	chr10	81346048	81350480	-	4433	1433.76	1611.79	1632.15	774.654	797.038	948.639	556.263	634.65	643.362	1625.12	1751.37	1567.03	557.534	759.676	636.474	536.367	645.043	519.708
ENSMUSG00000025912	Mybl1	658.405	-0.873337	0.359533	-2.42909	0.0151368	0.376311	chr1	9667415	9700209	-	32795	105.689	52.3877	63.1854	1349.37	1644.9	1814.32	257.337	396.06	323.458	22.889	54.7885	39.7372	1431.14	1643.78	1570.84	322.276	380.548	378.595
ENSMUSG00000027303	Ptpra	5662.65	0.215582	0.0887364	2.42946	0.0151212	0.376311	chr2	130450278	130556124	+	105847	7571.08	6843.58	7405	6110.68	5730.93	6040.81	4010.81	4273.94	4317.52	7115.92	6884.78	7231.31	4992.29	4923.72	5069	4673.57	4171.19	4561.5
ENSMUSG00000027472	Pdrg1	1524.36	0.42036	0.172502	2.43684	0.0148161	0.376311	chr2	153008890	153015427	-	6538	2166.21	2211.63	2204.93	1829.74	2004.69	1689.88	488.68	467.637	540.282	2705.14	2316.9	2462.84	1589.17	1822.81	1281.09	588.751	512.796	555.273
ENSMUSG00000030275	Etnk1	3708.7	-0.549879	0.22583	-2.43492	0.014895	0.376311	chr6	143167221	143232307	+	65087	2086.74	2046.61	1809.4	2521.3	2739.62	3057.83	6076.01	6222.43	6267.74	1198.7	2071.75	1530.75	3780.04	2946.77	3111.56	6742.74	6042.89	6503.81
ENSMUSG00000039770	Ypel5	1972.64	0.519863	0.213326	2.43694	0.014812	0.376311	chr17	72836453	72851195	+	14743	3150.18	2863.86	2728.46	2599.2	2632.32	1753	586.156	604.428	630.329	3557.96	3059.8	3572.03	2070.14	1909.21	1700.25	784.622	589.715	715.89
ENSMUSG00000046753	Ccdc66	1405.3	-0.780588	0.321288	-2.42956	0.0151173	0.376311	chr14	27481090	27508460	-	27371	204.823	125.73	132.115	1627.21	1804.63	1881.95	1900.13	2548.14	2183.64	56.7985	137.436	109.709	2088.79	2003.91	1886.63	2109.03	2433.08	2061.62
ENSMUSG00000067336	Bmpr2	9953.77	-0.652015	0.268047	-2.43247	0.0149963	0.376311	chr1	59763400	59879014	+	115615	2061.34	1335.01	1371.21	9454.24	10747.1	11621.7	15112.7	18190.1	17149.2	726.513	1187.7	1192.98	11220.4	9718.19	11644.5	19059.8	17393.2	19981.8
ENSMUSG00000069114	Zbtb10	1788.88	-0.669146	0.275012	-2.43315	0.0149681	0.376311	chr3	9250602	9285333	+	34732	489.117	378.937	292.951	1637.59	1620.7	1713.32	3140.03	3976.5	3411.12	172.091	311.087	280.752	1699.11	1662.44	1835.36	3337.77	3437.08	2803.9
ENSMUSG00000071252	2210408I21Rik	1149.48	-0.740486	0.30457	-2.43125	0.0150468	0.376311	chr13	77135540	77613784	+	478245	343.283	233.125	202.686	768.595	768.802	845.839	2530.48	2751.74	2016.58	141.572	230.297	207.325	1077.77	829.492	1050.75	2553.15	2380.45	1758.75
ENSMUSG00000078566	Bnip3	639.945	0.436837	0.179417	2.43475	0.0149019	0.376311	chr7	138890836	138909519	-	18684	1042.14	1009.34	1179.19	825.72	801.878	620.402	287.229	222.684	298.577	929.97	925.833	1065.13	494.713	512.902	494.041	276.724	261.796	270.753
ENSMUSG00000019189	Rnf145	6329.01	0.312322	0.129673	2.40854	0.0160165	0.377344	chr11	44518964	44565520	+	46557	6729.66	7198.94	7519.89	7271.36	7699.32	9281.69	5044.06	5597.32	5449.03	6321.59	6534.69	6328.58	5601.84	5865.89	6000.11	5090.36	5485.56	4902.24
ENSMUSG00000020297	Nsg2	23712	0.789785	0.3265	2.41894	0.0155658	0.377344	chr11	32000463	32059202	+	58740	36406.1	31010.9	35456.9	30067.8	26311.9	16457.8	11723.1	9235.03	12283.1	49556.3	30117.9	44931.5	19368.4	15505.3	16159.3	16555.6	10177.6	15491.4
ENSMUSG00000020841	Cpd	5444.64	-0.627405	0.260577	-2.40775	0.0160511	0.377344	chr11	76778424	76847018	-	68595	1006.91	997.112	896.084	1510.36	1493.24	1647.49	14713.7	18008.8	12599.5	557.812	953.691	760.19	1861.06	1682.49	2082.78	12766.9	14456.8	10008.7
ENSMUSG00000022108	Itm2b	5741.59	0.458289	0.189486	2.41858	0.0155811	0.377344	chr14	73362226	73385289	-	23064	9471.01	8953.93	10233.6	4276.61	2965.5	2998.31	3620.91	3063.5	3981.02	10989.2	10386.6	11782.9	2936.87	2827.18	2860.06	4017.63	3843.27	4140.46
ENSMUSG00000022476	Polr3h	1177.12	0.38255	0.158838	2.40843	0.0160213	0.377344	chr15	81888228	81926240	-	38013	1459.98	1505.27	1584.56	1137.31	1230.25	1014.47	934.47	981.401	1090.04	1596.29	1503.43	1535.07	829.43	1022.35	788.674	1075.01	913.586	986.643
ENSMUSG00000022507	1810013L24Rik	6490.5	-0.440324	0.182686	-2.41028	0.0159402	0.377344	chr16	8830100	8858922	+	28823	3493.46	3035.87	2723.54	8084.96	9032.82	8151.8	6659.56	6866.62	7355.42	2161.74	3259.45	2664.98	10204.4	9624.18	10132.3	8162.8	7604.22	7610.92
ENSMUSG00000022516	Nudt16l1	1048.55	0.275645	0.114043	2.41703	0.0156476	0.377344	chr16	4938761	4941032	+	2272	1788.51	1885.08	1917.72	560.867	566.316	522.112	613.449	567.844	623.22	2304.16	2001.17	2127.67	512.382	510.829	545.317	609.249	632.898	585.102
ENSMUSG00000024454	Hdac3	3907.43	0.324403	0.134008	2.42078	0.0154872	0.377344	chr18	37935844	37955016	-	19173	5934.13	6372.96	6722.27	2590.55	2539.55	2888.3	2440.8	2915.57	2946.67	7039.63	6502.19	6276.75	2115.29	2402.76	2147.9	2697.78	2940.48	2860.12
ENSMUSG00000024570	Rbfa	658.634	0.385249	0.159944	2.40865	0.0160115	0.377344	chr18	80192265	80200658	-	8394	1044.6	1025.93	1091.38	580.774	501.779	560.887	331.418	394.469	405.211	1341.12	1096.7	1122.14	420.114	494.93	498.924	297.222	326.57	321.232
ENSMUSG00000025019	Lcor	6307.67	-0.496585	0.205419	-2.41743	0.0156306	0.377344	chr19	41482637	41586536	+	103900	1048.69	868.762	781.202	11336.8	13128.5	13881.5	3367.47	4186.46	3908.75	618.002	910.975	771.42	15857.3	13950.7	16289.5	4309.16	4199.53	4123.25
ENSMUSG00000026556	Vangl2	11535.6	0.373756	0.154811	2.41428	0.0157665	0.377344	chr1	172000960	172028444	-	27485	11115.3	12721.5	13190.2	12457.6	13628.7	16095.3	9969.85	11344.2	12478.6	10024.5	11010.6	10207.3	8894.04	9645.6	8926.92	12246.5	12216.7	11468
ENSMUSG00000028076	Cd1d1	445.078	-0.367313	0.152111	-2.41476	0.0157455	0.377344	chr3	86995834	86999441	-	3608	590.709	611.189	585.901	276.971	239.595	289.461	499.077	378.563	476.301	612.916	570.172	617.654	349.44	334.562	363.002	415.656	402.14	398.099
ENSMUSG00000031668	Eif2ak3	1691.25	-0.292753	0.121017	-2.41911	0.0155586	0.377344	chr6	70844515	70905245	+	60731	1280.55	1390.02	1354.79	1025.66	1045.51	1207.44	2521.38	2705.61	2663.49	1065.61	1111.56	1145.47	1156.29	1121.89	1036.92	2920.98	2657.09	3032.21
ENSMUSG00000032485	Scap	2748.08	0.344053	0.142858	2.40835	0.0160249	0.377344	chr9	110333288	110384950	+	51663	3643.39	3957.02	4227.68	2614.78	2621.03	2947.81	1898.83	2263.42	2050.94	4254.8	3425.67	3675.69	1930.76	2114.51	2143.01	1955.29	1904.09	1836.76
ENSMUSG00000032567	Aste1	611.884	-0.472741	0.195122	-2.4228	0.0154015	0.377344	chr9	105395392	105412229	+	16838	395.718	351.871	358.598	875.056	905.945	903.551	596.553	620.334	629.144	233.976	340.803	255.7	911.882	943.547	936.805	552.31	703.07	499.058
ENSMUSG00000049960	Mrps16	670.778	0.360471	0.149452	2.41195	0.0158676	0.377344	chr14	20389304	20393634	-	4331	1037.22	983.142	992.914	799.754	752.668	816.983	165.059	124.067	151.658	1286.87	1078.13	1230.99	765.628	778.34	658.45	144.626	168.683	138.818
ENSMUSG00000051853	Arf3	6528.13	0.660699	0.273944	2.4118	0.0158741	0.377344	chr15	98736634	98763214	-	26581	8818.86	9636.71	9628.8	6125.39	5480.84	2948.71	5444.36	5417.59	6082.91	11065.5	8994.6	9923.93	3175.39	3554.37	3100.17	6499.04	5306.09	6303.04
ENSMUSG00000055436	Srsf11	8445.64	-0.372555	0.154054	-2.41835	0.0155912	0.377344	chr3	158010473	158036639	-	26167	5675.23	5829	5280.5	6054.42	7470.21	7835.29	12158.5	12774.1	12726.2	4558.29	6003.52	5395.62	8578.96	8531.32	9178.41	11028	11315.2	11628.6
ENSMUSG00000056941	Commd7	1330.39	0.304178	0.125658	2.42069	0.0154911	0.377344	chr2	153616933	153632781	-	15849	1952.37	1796.9	1891.46	1602.11	1588.43	1450.91	489.979	518.536	571.087	2269.4	1982.6	2012.78	1455.67	1330.64	1391.78	597.861	500.65	543.801
ENSMUSG00000078862	Gm14326	534.214	-0.520732	0.214862	-2.42356	0.015369	0.377344	chr2	177935993	177957297	-	21305	159.762	135.335	114.883	1004.02	1041.47	1162.35	288.529	397.65	348.34	97.49	125.363	102.798	1345.74	1133.64	1171.21	351.884	304.978	330.411
ENSMUSG00000092083	Kcnb2	622.345	-0.620507	0.256211	-2.42186	0.0154415	0.377344	chr1	15287254	15723750	+	436497	174.509	163.275	126.371	633.572	571.963	522.112	904.578	1041.84	1035.54	98.3378	120.72	143.399	847.099	577.879	651.938	1364.26	1043.13	1181.68
ENSMUSG00000052214	Opa3	3163.75	0.301914	0.12546	2.40645	0.0161084	0.377735	chr7	19228334	19256543	+	28210	4536.42	4860.7	5050.73	3472.53	3692.35	3112.83	1272.39	1428.36	1465.63	5236.49	5074.9	4902.36	2816.14	3182.48	2778.67	1379.07	1407.49	1278.05
ENSMUSG00000015002	Efr3a	1652.14	-0.494427	0.20571	-2.40351	0.0162385	0.378429	chr15	65787034	65873816	+	86783	1292.02	1078.31	998.658	2053.05	2194.27	2469.89	1551.82	1778.29	1563.97	684.973	1071.63	837.073	2514.79	2320.5	2446.6	1516.86	1682.78	1683.03
ENSMUSG00000020903	Stx8	777.956	0.423506	0.176348	2.40154	0.0163263	0.378429	chr11	67966193	68207148	+	240956	1379.69	1225	1241.55	741.764	713.946	646.553	252.138	286.308	252.368	1822.64	1314	1473.73	662.563	632.487	585.198	280.141	236.156	256.986
ENSMUSG00000021665	Hexb	1417.39	0.783807	0.326424	2.40119	0.0163418	0.378429	chr13	97176331	97198357	-	22027	1044.6	1305.33	636.778	817.931	799.458	1082.1	2604.56	1778.29	2068.71	993.551	1309.35	1362.29	660.599	602.073	661.705	3140.76	2493.81	2151.11
ENSMUSG00000028226	Mmp16	1655.6	-0.515318	0.214504	-2.40236	0.0162895	0.378429	chr4	17852893	18119145	+	266253	316.247	247.968	211.712	1570.95	1884.49	1852.19	2214.66	2595.86	2483.4	218.717	285.086	261.747	2535.41	2129.03	2815.3	2655.64	2661.14	2861.26
ENSMUSG00000031059	Ndufb11	2922.74	0.290903	0.12107	2.40276	0.016272	0.378429	chrX	20615326	20617619	-	2294	4310.29	4141.25	4194.04	3636.98	3372.08	3890.14	419.797	381.744	404.027	5677.31	4735.95	5194.34	3569.99	3783.86	3639.79	412.24	458.817	386.626
ENSMUSG00000018293	Pfn1	9111.89	0.527969	0.220044	2.39938	0.0164228	0.379161	chr11	70651850	70654644	-	2795	16258	16718.7	16379	8811.15	10128.3	8872.3	2225.05	2233.2	2376.77	18457.8	17795.1	16550.5	6343.91	8826.48	5462.93	1801.56	2592.32	2180.94
ENSMUSG00000040824	Snrpd2	2365.13	0.532781	0.222116	2.39866	0.0164551	0.379161	chr7	19149722	19153542	+	3821	4031.74	3935.19	3936.37	2366.37	2793.67	2689.01	427.595	300.624	399.287	4959.28	4441.58	4669.12	2162.41	2619.12	1630.25	357.578	456.118	396.952
ENSMUSG00000015488	Cacfd1	6800.07	0.251546	0.105047	2.39461	0.016638	0.380544	chr2	27009926	27021089	+	11164	7474.4	7487.07	7738.98	10981	11161.8	12132.1	1814.35	1709.9	1986.96	8329.89	7727.96	7709.88	10130.8	10218.6	9794.54	1899.49	1920.28	2183.23
ENSMUSG00000039704	Lmbrd2	1856.82	-0.840653	0.350898	-2.39572	0.0165879	0.380544	chr15	9140550	9202483	+	61934	577.601	272.416	256.024	1719.82	1701.37	1923.43	3153.02	3198.7	3299.75	159.375	261.87	276.433	1995.54	1764.74	2273.24	3596.28	3303.48	3689.58
ENSMUSG00000039753	Fbxl5	2963.97	-0.250134	0.104456	-2.39464	0.0166367	0.380544	chr5	43744615	43821638	-	77024	2669.25	2737.26	2721.9	4228.14	4819.33	4781.07	1341.27	1390.19	1337.67	2527.96	2520.27	2588.1	5490.93	4851.83	5113.77	1314.16	1414.24	1504.06
ENSMUSG00000038039	Gcc2	3518.37	-0.540662	0.226009	-2.39222	0.0167468	0.382091	chr10	58255497	58305599	+	50103	240.053	195.581	171.503	1940.53	2113.6	2534.81	7170.34	9400.45	7281.96	150.05	182.009	181.409	2736.63	2426.26	2937.38	8252.76	8381.51	7033.84
ENSMUSG00000026158	Ogfrl1	2710.78	-0.690303	0.289083	-2.3879	0.0169448	0.382447	chr1	23366424	23397772	-	31349	1940.08	1277.39	1160.31	5073.77	4538.6	6337.48	655.039	723.723	857.816	921.493	1186.77	1316.51	7163.53	5419.34	7549.79	977.076	793.484	901.745
ENSMUSG00000030123	Plxnd1	7014.37	0.541741	0.226585	2.39089	0.0168075	0.382447	chr6	115954811	115995005	-	40195	6016.06	5465.78	7039.84	7670.37	5819.67	7663.95	10767.9	9985.79	8688.35	7024.37	5267.12	5517.42	4719.41	4126.72	5126.79	9123.93	9206.03	7029.26
ENSMUSG00000032312	Csk	4619.7	0.363537	0.152274	2.38739	0.0169684	0.382447	chr9	57626646	57653631	-	26986	6773.09	6837.46	7966.29	3658.62	3556.01	3374.34	3177.72	3115.99	3499.98	8670.68	6643.34	7598.44	2739.57	2872.81	3127.02	3340.05	2932.38	3270.84
ENSMUSG00000034974	Dapk3	735.266	0.387895	0.162438	2.38796	0.0169421	0.382447	chr10	81183005	81193197	+	10193	923.342	1083.55	1035.58	343.617	327.528	344.468	662.837	690.321	781.987	1421.66	1125.49	1288	299.38	320.046	358.118	704.907	753	770.958
ENSMUSG00000036894	Rap2b	2464.19	0.408447	0.171048	2.3879	0.0169448	0.382447	chr3	61361638	61368430	+	6793	3069.89	3237.56	3086.24	3564.27	4094.1	3111.03	1177.51	1205.68	1360.18	2870.45	3058.87	2944.01	2673.81	2819.58	2171.5	1455.37	1234.76	1220.68
ENSMUSG00000031596	Slc7a2	921.873	-0.772462	0.323713	-2.38625	0.017021	0.382705	chr8	40862396	40922308	+	59913	156.485	168.514	136.218	307.265	338.822	344.468	2412.21	2950.56	2048.57	74.6011	169.009	106.254	392.63	413.363	474.507	2171.66	2345.37	1583.22
ENSMUSG00000030595	Nfkbib	498.073	0.403785	0.169368	2.38407	0.0171224	0.383408	chr7	28758251	28767512	-	9262	743.917	760.494	893.623	332.365	346.082	292.166	297.627	314.939	309.24	1063.91	849.686	972.698	306.251	302.764	275.1	301.778	277.989	324.674
ENSMUSG00000038390	Gpr162	937.783	0.592909	0.248724	2.3838	0.0171349	0.383408	chr6	124858444	124863983	-	5540	1133.9	1080.93	1244.01	934.778	910.785	906.256	534.169	454.912	567.533	1893	1074.41	1667.23	873.601	752.072	820.417	781.205	561.376	689.503
ENSMUSG00000020640	Itsn2	1186.13	-0.654873	0.275443	-2.37753	0.0174293	0.383672	chr12	4592638	4713962	+	121325	253.161	174.626	170.683	1298.3	1401.27	1535.68	1911.83	2133	1770.13	94.9468	182.938	137.352	1587.21	1453.68	1574.91	1996.29	2095.71	1578.63
ENSMUSG00000021392	Nol8	3701.31	-0.657583	0.276801	-2.37566	0.0175177	0.383672	chr13	49653078	49679016	+	25939	185.16	147.559	123.089	1760.5	1938.54	2143.45	7939.75	10388.2	8289.06	88.1649	115.149	111.437	2181.06	2037.09	2139.76	10430.1	10183	6422.36
ENSMUSG00000023939	Mrpl14	561.563	0.439154	0.184933	2.37467	0.0175649	0.383672	chr17	45686322	45698495	+	12174	816.834	850.427	812.384	662.134	762.349	599.662	80.5802	103.389	91.2318	1074.09	942.548	1091.05	657.655	687.787	526.597	107.046	109.306	133.082
ENSMUSG00000025077	Dclre1a	491.487	-0.427062	0.179603	-2.37781	0.0174156	0.383672	chr19	56529167	56548222	-	19056	320.343	359.729	366.804	467.389	475.964	509.487	647.241	580.569	611.372	240.758	354.732	333.447	552.626	622.81	554.27	611.527	634.247	603.458
ENSMUSG00000027546	Atp9a	6957.04	0.610374	0.257114	2.37394	0.0175994	0.383672	chr2	168634438	168742409	-	107972	7660.38	7411.11	8330.63	4560.5	3759.31	4690.89	8943.1	9098.24	8607.78	10606.9	6132.6	8670.48	3242.14	2464.97	3547.81	10645.3	7818.78	9035.81
ENSMUSG00000041921	Metap1d	698.666	-0.295543	0.124251	-2.37859	0.0173791	0.383672	chr2	71453276	71525194	+	71919	566.95	571.899	562.104	1147.7	1047.12	1096.53	179.356	230.637	199.051	660.389	559.028	632.34	1525.37	1444.01	1432.47	235.728	237.505	247.808
ENSMUSG00000042298	Ttc19	947.568	-0.417798	0.17606	-2.37304	0.0176425	0.383672	chr11	62281473	62328451	+	46979	556.299	468.87	532.563	911.408	993.07	922.488	974.76	1205.68	1335.3	459.475	483.81	477.71	1223.04	1029.26	1194	1522.55	1277.94	1487.99
ENSMUSG00000048758	Rpl29	6171.93	0.296481	0.124544	2.38053	0.0172876	0.383672	chr9	106429454	106431568	+	2115	9707.79	9304.05	9823.28	7943.01	7134.62	7265.38	804.502	766.67	922.981	11726.8	10343	11563.5	7171.38	6904.13	7145.28	793.732	963.516	811.112
ENSMUSG00000052656	Rnf103	1476.55	-0.428518	0.180504	-2.37401	0.017596	0.383672	chr6	71493894	71510881	+	16988	1423.11	1219.76	1033.12	1629.8	1490.01	1541.09	1666.19	1665.36	1806.86	808.743	934.19	1028.85	1748.18	1455.76	1527.7	1949.6	1677.38	1972.14
ENSMUSG00000057894	Zfp329	2915.25	-0.867638	0.365413	-2.3744	0.0175773	0.383672	chr7	12804977	12818858	-	13882	725.073	374.572	302.798	5544.62	5719.63	5868.57	1696.08	1988.25	1784.35	194.132	390.948	368.001	7347.08	6760.36	7124.93	2177.35	2071.42	2036.38
ENSMUSG00000066595	Flvcr1	729.941	-0.531606	0.223883	-2.37448	0.0175735	0.383672	chr1	191005847	191026158	-	20312	612.011	604.204	667.96	874.19	962.415	1132.6	601.752	699.864	735.779	369.614	546.028	372.32	1017.89	938.708	975.059	634.302	790.785	603.458
ENSMUSG00000098188	Sowahc	684.492	-0.576061	0.242733	-2.37323	0.0176331	0.383672	chr10	59221953	59226434	+	4482	740.64	692.39	572.772	577.312	498.552	614.992	977.36	982.991	1024.88	319.598	581.315	433.654	535.94	557.142	581.942	920.137	917.634	791.609
ENSMUSG00000066613	Zfp932	1439.46	-0.745914	0.314456	-2.37208	0.0176884	0.383773	chr5	109996521	110010411	+	13891	213.016	116.126	105.856	3427.52	3484.22	3538.46	271.633	327.664	260.662	78.8398	143.936	97.6153	4399.42	3962.2	4511.48	293.806	350.86	326.969
ENSMUSG00000033792	Atp7a	2054.68	-0.659209	0.278241	-2.3692	0.0178265	0.385426	chrX	106027276	106124926	+	97651	328.536	265.431	246.998	1048.16	1094.72	1208.34	4853.01	6071.32	4536.71	152.593	273.942	219.418	1229.91	1170.27	1659.55	4371.79	4580.07	3673.52
ENSMUSG00000074863	Platr25	804.554	-0.621364	0.262316	-2.36876	0.0178476	0.385426	chr13	62671784	62760709	-	88926	71.2784	60.2458	33.6442	917.467	1074.55	1179.49	1024.15	1189.77	1039.09	45.7779	51.074	51.8311	1479.23	1436.4	1477.24	1270.88	1086.32	993.526
ENSMUSG00000057130	Txnl4a	2457.84	0.415577	0.175633	2.36617	0.0179732	0.387236	chr18	80206795	80225855	+	19061	3417.27	3529.18	3734.51	3081.3	3274.47	3087.58	904.578	1102.29	1220.37	3735.99	3388.53	3474.41	2282.16	2740.09	2001.39	1063.62	1006.7	1196.59
ENSMUSG00000003131	Pafah1b2	12165.2	0.288296	0.122066	2.3618	0.0181865	0.387681	chr9	45962859	46012690	-	49832	16158.1	17076.6	17259.5	13421	11983	10833.6	6863.61	7929.15	8300.91	16986.2	17964.1	17557.8	10384.1	10486.8	9986.62	8691.2	8604.17	8487.42
ENSMUSG00000030647	Ndufc2	3321.84	0.472685	0.199963	2.36386	0.0180855	0.387681	chr7	97400003	97407802	+	7800	5880.06	6001.88	5972.25	2934.16	3504.38	2807.14	683.632	677.596	715.636	7493.17	6327.61	6835.66	2619.82	3127.87	1959.88	715.156	802.93	734.246
ENSMUSG00000036299	BC031181	2444.46	0.49658	0.210244	2.36192	0.0181805	0.387681	chr18	75005868	75010152	+	4285	3726.96	3738.73	3886.31	2763.65	3046.17	2510.47	762.912	625.106	749.996	4899.93	3929.91	4238.92	2356.76	2708.98	1723.04	757.291	727.36	847.824
ENSMUSG00000037204	Atg101	645.823	0.502516	0.212614	2.36351	0.0181025	0.387681	chr15	101284272	101290945	+	6674	904.498	1004.97	1014.25	354.004	468.703	330.04	510.774	376.972	562.794	1252.96	1120.84	1073.77	316.067	333.87	310.098	546.616	534.387	609.194
ENSMUSG00000050071	Bex1	1976.87	0.459253	0.194508	2.3611	0.0182209	0.387681	chrX	136213972	136215513	-	1542	3102.66	3360.67	3402.17	1950.92	2293.5	1905.39	484.781	481.952	655.21	3743.62	3636.47	3797.49	1619.6	2003.91	1443.05	509.036	597.812	595.427
ENSMUSG00000054414	Slc30a7	1585.53	-0.422436	0.178951	-2.36062	0.0182443	0.387681	chr3	115938973	116007406	-	68434	982.331	880.113	804.999	1575.27	1536.8	1657.41	1953.42	2142.54	2263.02	648.521	927.69	743.777	1884.62	1658.98	2013.6	2175.08	2321.08	2370.24
ENSMUSG00000000915	Hip1r	2315.69	0.43896	0.187063	2.34659	0.0189462	0.38838	chr5	123973628	124005558	+	31931	1408.36	1689.5	1776.58	875.921	823.659	980.2	4143.38	4623.88	4386.24	2003.21	1406.86	1903.93	688.084	711.289	755.304	4814.78	4346.62	4344.67
ENSMUSG00000002379	Ndufa11	1043.89	0.39912	0.169897	2.34919	0.0188142	0.38838	chr17	56717767	56722141	+	4375	1747.55	1798.64	1771.65	929.585	968.062	871.088	270.334	233.818	261.847	2488.96	1864.67	2245.15	838.264	982.948	782.977	220.924	249.651	263.87
ENSMUSG00000007415	Gatad1	5579.54	-0.312738	0.13264	-2.3578	0.0183838	0.38838	chr5	3632932	3657185	-	24254	6522.38	5806.3	6263.56	9042.24	8357.6	10445.8	2069.09	2152.08	2246.43	4640.53	5215.12	4686.4	8988.28	8545.84	9514.56	2042.98	2051.18	1841.35
ENSMUSG00000018287	Spag7	1769.63	0.293793	0.124853	2.35312	0.0186165	0.38838	chr11	70663771	70669416	-	5646	2865.06	3069.92	3155.99	1487.85	1439.19	1280.48	645.941	609.2	719.191	3566.44	3419.17	3575.48	1318.25	1389.4	1279.46	638.858	754.349	639.023
ENSMUSG00000022450	Ndufa6	1978.32	0.315039	0.134154	2.34834	0.0188572	0.38838	chr15	82350140	82354322	-	4183	2520.96	2484.05	2428.13	2869.25	2891.28	2988.39	298.926	244.953	249.999	3311.27	2625.2	3206.62	2953.56	2961.98	2736.35	292.667	260.446	285.667
ENSMUSG00000024843	Chka	2039.09	-0.414759	0.176466	-2.35036	0.0187554	0.38838	chr19	3851773	3894369	+	42597	906.956	1045.13	1080.72	1313.02	1709.44	1623.15	3280.39	3696.56	3603.06	928.275	1009.41	827.57	2142.78	1813.13	1692.92	3451.65	3399.3	3180.2
ENSMUSG00000025323	Sp4	2242.55	-0.776128	0.329689	-2.35412	0.0185666	0.38838	chr12	118234933	118301440	-	66508	1011.83	720.33	700.784	2212.31	1995.82	2237.24	3319.38	3572.49	3375.58	292.47	687.178	726.5	2605.1	2476.72	2655.77	4155.42	3673.24	3947.72
ENSMUSG00000025889	Snca	575.403	0.682481	0.2908	2.34691	0.0189299	0.38838	chr6	60731575	60829855	-	98281	995.44	977.03	786.946	679.445	713.946	386.85	261.236	189.281	216.824	1066.46	1053.05	1085.86	438.764	489.4	360.56	231.173	179.478	245.513
ENSMUSG00000028161	Ppp3ca	5560.15	-0.754526	0.320877	-2.35145	0.0187003	0.38838	chr3	136670124	136937727	+	267604	3016.63	1980.25	1508.24	3821.34	3560.05	3287.77	9221.23	9207.99	9826.97	1070.69	1816.38	1711.29	5117.93	3523.27	4082.55	13746.3	10847	12736.9
ENSMUSG00000028670	Lypla2	1642.18	0.409605	0.173993	2.35415	0.0185652	0.38838	chr4	135968224	135972626	-	4403	2750.36	2916.25	3037.82	1146.83	899.491	770.994	1026.75	995.716	1090.04	3443.52	2986.44	3092.59	768.573	820.505	730.887	1084.12	971.613	1026.8
ENSMUSG00000029048	Rer1	2959.91	0.309001	0.131137	2.35632	0.0184568	0.38838	chr4	155074110	155086382	-	12273	4421.72	4280.95	4560.84	3968.48	3540.69	3841.44	985.158	1107.06	1162.32	4617.64	4205.71	4306.3	2900.55	3270.27	2895.88	948.607	1179.43	1085.31
ENSMUSG00000029463	Fam216a	1666.13	0.36363	0.154808	2.34891	0.0188284	0.38838	chr5	122364580	122372364	-	7785	2407.08	2521.59	2608.66	1777.81	1950.64	1585.27	770.71	798.482	848.337	2653.42	2640.06	2576.01	1425.25	1665.9	1219.23	888.251	815.075	838.646
ENSMUSG00000029674	Limk1	4423.49	0.35684	0.151595	2.35391	0.0185772	0.38838	chr5	134656039	134688598	-	32560	5794.85	5444.83	5859.83	6965.83	6303.7	7480	1907.93	1946.9	2060.42	5892.64	4499.16	5227.17	5068.85	4394.23	5339.22	1896.07	1789.39	1751.86
ENSMUSG00000037896	Rcor1	3066.88	-0.409454	0.174489	-2.34658	0.0189464	0.38838	chr12	111039351	111115901	+	76551	1886.83	2025.66	1989.11	3044.95	3335.78	3502.39	3878.25	4615.92	4149.27	1188.53	1768.09	1478.91	3105.7	3359.44	3396.43	3943.61	4428.94	4106.04
ENSMUSG00000038212	Mfsd14b	833.678	-0.458883	0.194763	-2.35611	0.0184675	0.38838	chr13	65064663	65112975	-	48313	1021.66	1011.08	942.858	655.21	805.912	805.261	716.124	962.314	777.248	760.422	986.193	764.509	861.822	915.897	849.717	691.242	811.027	667.705
ENSMUSG00000096210	H1f0	20718.2	0.520382	0.221169	2.35287	0.0186289	0.38838	chr15	79028450	79030504	+	2055	31812.3	36616.4	35853.2	17978.9	19570.2	14085.3	10510.5	11617.7	13598.3	36767.3	37879.3	32639.8	11482.5	15369.8	10182	11858.2	13124.9	11982
ENSMUSG00000025362	Rps26	23484.3	0.286585	0.122289	2.34351	0.0191035	0.388975	chr10	128624534	128626747	-	2214	34320.1	33032.2	34564.9	31714.1	29150.8	33832.7	2264.04	2304.78	2405.2	42751.5	37011	40793.7	31489.9	29430.4	30916.2	2090.81	2528.89	2116.69
ENSMUSG00000036186	Dipk1b	515.433	0.49461	0.211125	2.34273	0.019143	0.388975	chr2	26628457	26636497	+	8041	767.676	645.241	704.887	682.042	691.358	801.654	113.072	159.06	162.322	896.908	639.818	839.664	551.645	567.51	612.871	126.405	161.935	153.733
ENSMUSG00000073702	Rpl31	8497.8	0.367874	0.156919	2.34435	0.0190604	0.388975	chr1	39367842	39371911	+	4070	12821.9	12315.5	11906.8	11239.8	10192.9	11587.5	950.066	967.085	1272.51	15812	13802.1	15621.9	10424.3	10300.9	10521.4	1013.52	1214.52	995.821
ENSMUSG00000092416	Zfp141	734.738	-0.765748	0.326624	-2.34443	0.0190562	0.388975	chr7	42473386	42505740	-	32355	215.474	103.902	116.524	832.645	889.004	1121.77	873.385	844.609	940.754	73.7533	117.006	132.169	1269.18	1100.46	1206.21	1182.06	1057.98	1148.41
ENSMUSG00000022774	Ncbp2	3345.82	0.456706	0.195042	2.34158	0.0192022	0.389326	chr16	31948513	31961781	+	13269	5418.8	5403.79	5019.55	4279.21	4393.39	3198.5	1306.18	1507.89	1661.13	4476.06	5643.21	5159.79	2714.05	3174.88	2452.3	1464.48	1483.06	1468.49
ENSMUSG00000004451	Ralb	1330.06	0.339136	0.145657	2.32831	0.0198957	0.390595	chr1	119470305	119504794	-	34490	1894.2	1736.65	1576.35	2161.24	2032.12	1931.54	558.863	574.207	592.414	1609.86	1718.87	1540.25	1442.91	1723.27	1357.59	506.759	510.097	473.818
ENSMUSG00000017929	B4galt5	1947.62	0.345919	0.148044	2.33661	0.0194597	0.390595	chr2	167298444	167349183	-	50740	2264.52	2499.76	2725.18	2042.66	2153.94	2538.42	1208.7	1512.66	1419.42	2600.86	2389.34	2386.82	1705.98	1719.12	1793.85	1360.85	1385.9	1349.18
ENSMUSG00000018199	Ro60	9287	-0.668613	0.286279	-2.33553	0.0195159	0.390595	chr1	143750790	143777068	-	26279	1033.13	749.144	610.519	4137.26	4258.67	4803.61	18823.3	24719.5	24008.2	415.392	750.324	645.298	5140.5	4873.26	5859.31	22354.3	23479.3	20505
ENSMUSG00000019579	Mydgf	1001.58	0.330743	0.141994	2.32927	0.0198445	0.390595	chr17	56175744	56183920	-	8177	1854.06	1655.45	1639.54	1180.59	999.524	973.887	213.148	197.235	201.421	1959.13	1850.74	1938.48	904.03	975.344	918.899	160.568	192.973	213.39
ENSMUSG00000020894	Vamp2	5800.93	0.528741	0.226173	2.33778	0.0193989	0.390595	chr11	69088490	69092384	+	3895	7675.13	7231.24	7750.47	7953.4	8244.66	7015.6	1599.91	1593.78	1627.95	11011.3	7277.58	9545.57	6990.77	7300.22	5477.58	2205.82	1608.56	2307.14
ENSMUSG00000021102	Glrx5	1437.79	0.456712	0.195732	2.33335	0.0196299	0.390595	chr12	105032688	105042906	+	10219	2296.47	2143.53	2028.5	1802.91	1936.93	2008.19	363.911	241.771	348.34	2473.7	2249.11	2386.82	1491.01	1831.79	1278.65	319.998	333.317	345.325
ENSMUSG00000024597	Slc12a2	4916.53	-0.790153	0.338845	-2.3319	0.0197059	0.390595	chr18	57878678	57946821	+	68144	1027.39	826.852	694.219	2052.18	2152.32	2349.05	12168.9	13925.7	10618.4	313.664	785.611	476.846	2420.56	2217.51	2366.84	11024.6	13443.3	9633.53
ENSMUSG00000026883	Dab2ip	7859.69	0.507883	0.218082	2.32886	0.0198663	0.390595	chr2	35558266	35730994	+	172729	6390.48	6538.85	8013.88	9005.03	8652.05	11024.8	7698.01	8818.29	8505.88	8384.14	5743.51	6939.32	6872	6072.57	7346.31	9853.89	7610.97	8004.43
ENSMUSG00000031934	Panx1	3440.68	0.373681	0.160296	2.33119	0.0197432	0.390595	chr9	15002128	15045478	-	43351	4233.28	3843.51	3944.58	2631.23	2502.44	2154.28	3754.78	3854.03	3845.95	4371.79	3849.12	4077.38	1995.54	2064.74	1694.55	4896.77	3739.36	4478.9
ENSMUSG00000032002	Dcun1d5	2899.05	0.365079	0.156591	2.33142	0.0197314	0.390595	chr9	7184520	7208205	+	23686	3995.69	4050.44	3931.45	4224.68	4351.44	4098.44	1034.55	1216.81	1226.3	3649.52	3982.84	3625.59	3169.5	3506.68	2571.94	1063.62	1260.4	1222.98
ENSMUSG00000036372	Tmem258	1768.2	0.459875	0.197419	2.32944	0.0198359	0.390595	chr19	10204014	10207824	+	3811	2480	2408.96	2438.79	2126.62	2295.92	2552.85	194.952	186.1	216.824	3455.39	2785.86	3358.66	2266.45	2619.12	1757.22	234.589	203.769	245.513
ENSMUSG00000036850	Mrpl41	809.686	0.449558	0.192387	2.33674	0.0194528	0.390595	chr2	24974117	24975098	-	982	1331.35	1369.94	1433.57	791.099	837.374	691.64	176.757	155.879	197.866	1810.77	1517.36	1648.23	656.673	818.432	568.106	204.981	172.731	191.592
ENSMUSG00000037503	Fam168b	25564.6	0.292025	0.12539	2.32893	0.0198626	0.390595	chr1	34813219	34843065	-	29847	25499.6	27608.3	28890.5	31116	32956.1	28965	18586.7	22357.5	23108.9	26096	27347.8	25930.2	23866	25974.1	23714.8	23047.8	23073.1	22025.1
ENSMUSG00000039530	Tusc3	1573.43	0.397485	0.170432	2.33223	0.0196888	0.390595	chr8	39005845	39165114	+	159270	2603.71	2400.23	2515.93	1763.09	1491.62	1374.26	726.521	707.817	770.139	2760.24	2206.4	2788.51	1297.64	1169.58	1159	867.753	762.446	956.814
ENSMUSG00000060038	Dhps	949.682	0.299589	0.128589	2.32981	0.0198161	0.390595	chr8	85071757	85075162	+	3406	1346.92	1314.06	1382.69	1020.47	938.213	1105.54	258.636	306.986	318.719	1842.99	1587.01	1642.18	1060.1	1010.6	1052.38	310.888	294.183	301.729
ENSMUSG00000071014	Ndufb6	1326.22	0.356279	0.153093	2.3272	0.0199544	0.390922	chr4	40270591	40279421	-	8831	2194.88	2156.63	2110.56	1431.59	1589.23	1417.55	205.349	211.55	225.117	2672.92	2499.84	2463.71	1453.71	1520.73	1123.19	187.899	201.07	206.507
ENSMUSG00000005610	Eif4g2	123375	-0.420958	0.181107	-2.32436	0.0201061	0.392582	chr7	111067750	111083030	-	15281	103780	91062.9	89509.1	177451	197168	214243	56592	66709.8	67944	67481.7	97724.1	90249.2	238015	229536	240707	63447.3	67614.8	61522.9
ENSMUSG00000015804	Med28	2776.56	0.248924	0.107109	2.32403	0.0201237	0.392582	chr5	45520229	45529276	+	9048	3608.98	3635.7	3801.79	3701.03	3772.21	4033.52	506.875	520.126	535.543	4708.34	3983.77	4249.29	3782.01	3894.46	3667.46	528.396	489.855	558.715
ENSMUSG00000005417	Mprip	15841.7	0.265655	0.114649	2.31711	0.0204978	0.397469	chr11	59661305	59780860	+	119556	16807.8	16538.8	18034.9	18948.3	19871.1	21846.6	11626.9	12554.6	13565.1	16803.9	15219.1	16275.8	15581.5	15228.1	16626.5	13815.7	12547.3	13257.7
ENSMUSG00000035847	Ids	9483.31	-0.555234	0.239633	-2.31702	0.0205027	0.397469	chrX	70343069	70365084	-	22016	5551.52	4678.22	4779.12	19261.6	15473.7	20557.1	1783.16	2156.85	1957.34	4337.03	4412.8	4974.06	27319.2	17785.7	29187.5	2243.4	1875.75	2365.65
ENSMUSG00000047904	Sstr2	4941.66	0.412087	0.177761	2.31821	0.020438	0.397469	chr11	113619342	113626028	+	6687	6043.1	5918.06	7364.8	6173.86	5779.33	7782.98	2173.07	2457.48	2656.39	6998.94	5915.3	6603.29	5062.96	4854.6	5061.68	2823.04	2520.8	2760.3
ENSMUSG00000022841	Ap2m1	5973.12	0.328684	0.14199	2.31483	0.0206221	0.398404	chr16	20535478	20544909	+	9432	9305.52	9589.56	9941.45	4119.95	4177.19	3568.22	3771.67	3602.71	3911.12	11755.6	9799.71	11332	3368.76	4041.01	3363.06	3989.16	3690.78	4188.64
ENSMUSG00000028964	Park7	3694.76	0.524041	0.226534	2.31329	0.0207065	0.398404	chr4	150897133	150914437	-	17305	6300.35	6866.28	6756.74	2748.07	3122	2166.9	1607.7	1541.29	1949.04	7792.42	7218.15	7190.71	2051.49	2580.41	1595.25	1617.07	1716.52	1685.32
ENSMUSG00000031333	Abcb7	4446.95	-0.693042	0.299451	-2.31438	0.020647	0.398404	chrX	104280657	104413856	-	133200	771.773	576.264	485.789	1094.04	1090.68	1299.42	10587.2	13858.9	11712	317.902	624.032	513.128	1419.36	1390.09	1657.11	10989.3	12174.8	9483.24
ENSMUSG00000052310	Slc39a1	1619.46	0.305457	0.132105	2.31222	0.0207654	0.398404	chr3	90248172	90253612	+	5441	2646.31	2621.13	2724.36	1686.06	1649.74	1770.13	591.355	671.234	694.31	2767.02	2676.28	2660.66	1244.64	1576.03	1363.29	569.392	661.236	577.071
ENSMUSG00000116165	Pdxp	1128.3	0.469371	0.20297	2.31251	0.0207494	0.398404	chr15	78913919	78919517	+	5599	1674.63	1520.12	1584.56	1445.44	1184.26	1436.48	384.705	408.784	494.074	2143.09	1454.22	1864.19	1208.32	1119.12	1029.59	487.399	411.586	458.904
ENSMUSG00000057322	Rpl38	6666.41	0.341481	0.147898	2.3089	0.0209492	0.401102	chr11	114668524	114672331	+	3808	9771.69	8779.3	9028.95	9056.09	9032.82	10703.7	531.569	445.368	481.04	11957.4	9995.65	11296.6	9435.87	9561.27	8397.88	503.342	553.28	463.493
ENSMUSG00000030861	Acadsb	1827.93	-0.542763	0.235657	-2.30319	0.0212684	0.406375	chr7	131410601	131448944	+	38344	1252.7	960.441	902.649	1078.46	1095.52	1029.8	3259.6	3052.36	3266.57	710.406	1025.19	1078.95	1609.78	1161.29	1446.31	3441.4	2947.23	3584.04
ENSMUSG00000030878	Cdr2	888.645	0.47714	0.20724	2.30235	0.0213153	0.406436	chr7	120957036	120982312	-	25277	1316.6	983.142	1001.94	1765.69	1429.5	1686.27	409.399	499.449	454.974	790.093	878.473	894.951	909.919	896.542	915.644	367.827	322.521	472.671
ENSMUSG00000020358	Hnrnpab	36763.7	0.413328	0.179589	2.30152	0.0213623	0.406462	chr11	51600100	51606847	-	6748	58534.3	63569.8	64260.4	27387.3	26590.2	22312.8	23380	25265.1	28927.6	58049	66408.3	59570.4	17714.5	22469.5	16380.7	25868.6	29114.6	25944.1
ENSMUSG00000030671	Pde3b	1020.36	-0.660606	0.287123	-2.30078	0.0214042	0.406462	chr7	114415281	114539251	+	123971	622.662	481.093	461.992	1224.73	1263.32	1533.87	1202.2	1624	1255.92	226.346	444.808	311.851	1304.51	1321.66	1360.85	1098.93	1419.63	1208.06
ENSMUSG00000029223	Uchl1	8770.18	0.696869	0.303311	2.29754	0.021588	0.409115	chr5	66676091	66687234	+	11144	17187.1	16016.7	16089.3	7141.53	6083.46	3233.67	6452.91	5180.59	6443.1	18699.4	13835.5	15932	3485.57	3476.26	3022.03	5951.28	4520.7	5112.19
ENSMUSG00000030397	Mark4	3194.36	0.432485	0.188324	2.2965	0.0216475	0.409406	chr7	19424775	19458821	-	34047	3949.81	4087.98	4546.07	3332.31	3351.11	3735.94	1953.42	1924.63	2071.08	5287.35	3699.62	4700.22	2811.23	2643.31	2943.9	2320.84	1778.59	2361.06
ENSMUSG00000003037	Rab8a	3054.51	0.239859	0.104568	2.29381	0.0218016	0.410649	chr8	72161200	72183904	+	22705	4837.92	5058.03	5237.01	2655.46	2562.94	2365.28	1181.41	1321.79	1331.75	5913.83	5362.77	5794.72	2403.88	2496.77	2344.05	1292.52	1408.84	1412.28
ENSMUSG00000056209	Npm3	1226.1	0.298025	0.129925	2.29382	0.0218011	0.410649	chr19	45747734	45749591	-	1858	1913.05	1935.72	1960.39	1391.78	1490.01	1683.56	218.346	254.496	259.477	2107.48	2094.96	2059.42	1283.9	1453.68	1261.55	227.757	255.048	219.126
ENSMUSG00000028049	Scamp3	1070.57	0.354873	0.154888	2.29116	0.0219541	0.412684	chr3	89177473	89182765	+	5293	1541.09	1507.02	1670.72	1302.63	1106.82	1165.96	601.752	604.428	624.405	1821.79	1389.21	1504.83	980.593	883.409	931.922	577.363	495.253	561.01
ENSMUSG00000039361	Picalm	9113.59	-0.521491	0.227836	-2.28889	0.0220857	0.413484	chr7	90130213	90213465	+	83253	5782.56	5528.65	5053.19	5432.96	5873.72	6373.55	12964.3	14414	15387.4	3159.52	5414.77	4688.99	7572.85	5859.67	7137.14	18298	16611.9	18491.5
ENSMUSG00000056895	H2bu2	2250.36	0.506373	0.221228	2.28892	0.0220839	0.413484	chr11	58948920	58949533	+	614	3519.68	3203.51	3424.32	2477.16	2971.14	2702.54	334.018	370.61	343.6	5017.77	3351.38	4403.05	2620.8	2573.5	2029.07	388.325	317.124	458.904
ENSMUSG00000001120	Pcbp3	1193.37	0.333112	0.145781	2.28502	0.0223118	0.413876	chr10	76761857	76961887	-	200031	1569.76	1778.56	1898.02	1209.15	1278.65	1102.84	662.837	703.046	699.049	1884.52	1632.51	1930.71	954.09	996.081	1010.06	650.245	730.059	790.461
ENSMUSG00000007987	Ift22	945.893	0.283661	0.124344	2.28126	0.0225331	0.413876	chr5	136908150	136915404	+	7255	1490.29	1529.72	1398.29	1056.82	971.289	985.61	397.702	346.751	425.353	1606.47	1463.5	1586.9	880.472	923.501	804.953	370.105	376.5	411.866
ENSMUSG00000022094	Slc39a14	918.472	-0.289825	0.126913	-2.28366	0.0223918	0.413876	chr14	70303469	70351425	-	47957	583.336	658.338	615.443	794.561	955.961	929.702	1202.2	1200.9	1270.14	655.303	597.102	590.875	1108.2	1041.01	1106.91	1034.02	1068.77	1119.72
ENSMUSG00000022995	Enah	17352.2	-0.432273	0.189678	-2.27899	0.0226679	0.413876	chr1	181896384	182019990	-	123607	7356.42	6902.08	6568	13513.6	13787.6	15190.8	26908.6	30911.7	31392	4189.53	6431.61	5922.57	15471.6	13934.8	16137.3	34844.5	31312.9	31563.4
ENSMUSG00000027784	Ppm1l	6190.66	-0.423457	0.185221	-2.28623	0.0222409	0.413876	chr3	69316861	69560802	+	243942	3215.72	2893.55	3041.93	3481.18	3565.69	3173.25	10355.9	11972.5	13028.4	1859.94	2748.71	2448.16	3583.73	3282.02	3703.27	13721.2	11960.3	13396.5
ENSMUSG00000028657	Ppt1	1577.06	-0.230238	0.100984	-2.27996	0.0226103	0.413876	chr4	122836242	122859175	+	22934	1817.19	1897.31	1872.59	1568.35	1616.66	1540.18	1034.55	992.535	1152.84	1997.27	1879.52	1934.16	1969.04	1966.59	1831.29	1023.77	1155.14	1138.08
ENSMUSG00000031245	Hmgn5	2355.57	-0.767738	0.336829	-2.27931	0.0226487	0.413876	chrX	109004534	109013404	-	8871	290.849	195.581	146.886	1043.84	1118.92	1236.3	5192.22	5268.07	6824.61	83.0785	170.866	156.357	1214.21	1396.31	1132.96	4998.12	6160.3	5770.71
ENSMUSG00000031290	Lrch2	5752	-0.860511	0.377636	-2.27868	0.0226861	0.413876	chrX	147470375	147554081	-	83707	617.746	377.191	295.412	1517.28	1607.79	1984.75	13943	16626.6	14253.5	183.112	434.593	355.043	2593.32	1921.66	2475.09	16245.9	13948	14156
ENSMUSG00000031508	Ankrd10	7105.28	-0.505291	0.221592	-2.28027	0.0225914	0.413876	chr8	11611583	11635757	-	24175	2393.15	2387.13	2548.75	11223.4	16233.6	13450.5	2384.91	3349.81	3131.5	2008.29	2627.99	2216.64	19860.2	17458.7	16969.9	2815.07	3553.13	3282.31
ENSMUSG00000033916	Chmp2a	1601.27	0.381184	0.167188	2.27997	0.0226096	0.413876	chr7	13032010	13034807	-	2798	2853.59	2595.81	2740.77	1345.91	1182.65	992.824	652.44	690.321	757.105	3553.72	2834.14	3264.5	1126.85	1046.54	1014.94	765.263	674.731	730.804
ENSMUSG00000034488	Edil3	2837.65	-0.673837	0.294718	-2.28638	0.022232	0.413876	chr13	88821472	89323223	+	501752	792.255	662.704	573.592	663.865	740.567	783.619	5111.64	5581.42	6440.73	412.849	770.753	760.19	1140.59	951.15	1252.6	8588.71	6691.98	9158.57
ENSMUSG00000034673	Pbx2	3833.59	0.361186	0.158139	2.28398	0.0223726	0.413876	chr17	34591266	34597400	+	6135	5151.71	5704.14	5790.9	4866.9	5569.58	6146.31	1469.94	1555.61	1669.42	4853.31	5334.91	4882.49	3478.7	4324.42	3880.7	1346.04	1608.56	1370.97
ENSMUSG00000041483	Zfp281	3876.85	-0.893077	0.390623	-2.28629	0.0222372	0.413876	chr1	136624901	136630053	+	5153	975.777	663.577	504.663	2696.14	2478.24	2877.48	7349.69	10003.3	7805.65	234.824	618.46	505.354	3191.1	2901.15	3379.34	8351.84	9025.2	6221.58
ENSMUSG00000078652	Psme3	6677.72	0.526068	0.230947	2.27788	0.0227339	0.413936	chr11	101316213	101323537	+	7325	9672.56	11190	11499.7	6247.43	5888.24	4248.13	4197.97	4563.43	5367.27	10306.8	11662.5	9670.82	3534.65	4533.86	3053.77	4699.76	5115.81	4746.21
ENSMUSG00000037805	Rpl10a	5359.01	0.350981	0.15437	2.27364	0.0229879	0.416925	chr17	28328471	28331033	+	2563	7862.74	8424.81	8343.76	6507.96	6067.33	6463.73	887.682	808.025	1189.57	10183	9364.19	9716.61	5685.28	5949.53	6099.41	912.166	1035.04	961.403
ENSMUSG00000052917	Senp7	3000.78	-0.489475	0.215227	-2.27423	0.0229522	0.416925	chr16	56048338	56190012	+	141675	863.534	681.04	657.293	2128.35	2299.95	2489.73	5578.23	6306.73	5185.99	542.553	623.103	726.5	3116.5	2494	2736.35	6930.64	5428.89	5224.62
ENSMUSG00000035891	Cerk	2094.36	0.263568	0.116045	2.27125	0.0231317	0.417901	chr15	86139128	86186141	-	47014	2335.8	2355.7	2625.89	2239.14	2156.36	2510.47	1702.58	1975.53	1855.44	2430.47	2203.61	2284.89	1840.45	1768.2	1831.29	1843.69	1846.06	1892.98
ENSMUSG00000067430	Zfp763	1421.34	-0.730154	0.321473	-2.27128	0.0231301	0.417901	chr17	33016863	33033402	-	16540	470.274	286.386	260.948	1256.76	1237.51	1615.93	2247.15	2535.42	2267.76	172.091	336.16	248.789	1667.69	1449.54	1949.3	2636.28	2420.94	2525.12
ENSMUSG00000030161	Gabarapl1	3733.44	0.567422	0.250049	2.26925	0.0232534	0.419283	chr6	129533160	129542346	+	9187	5685.89	5355.77	5484	4513.77	4724.95	3562.8	1276.29	1064.11	1259.47	7295.64	5520.64	6914.27	3659.31	4093.54	2561.36	1553.3	1134.9	1541.92
ENSMUSG00000018965	Ywhah	3915.89	0.41307	0.18251	2.26327	0.0236193	0.419898	chr5	33018816	33027966	+	9151	6577.27	6423.6	6415.37	3987.52	3584.25	2553.75	2284.84	2306.37	2560.41	6615.76	6354.54	6217.14	2563.87	2685.48	2265.91	2357.28	2420.94	2311.73
ENSMUSG00000024870	Rab1b	3723.24	0.408481	0.180332	2.26516	0.0235029	0.419898	chr19	5099205	5107072	-	7868	5845.65	6443.68	6379.27	2884.83	2864.66	2050.57	2093.79	2185.49	2251.17	7683.91	6394.47	6863.31	2105.48	2491.93	1994.07	2161.41	2194.23	2130.46
ENSMUSG00000025255	Zfhx4	1902.91	-0.771141	0.340115	-2.26729	0.0233722	0.419898	chr3	5218526	5415857	+	197332	280.198	183.357	173.145	1878.21	2167.65	2735.9	2948.97	3176.43	2138.62	105.967	208.939	208.188	3360.91	2816.12	3321.55	2711.44	3173.94	2662.79
ENSMUSG00000029066	Mrpl20	1838.02	0.370333	0.16368	2.26254	0.0236639	0.419898	chr4	155802878	155809975	+	7098	2984.68	2750.35	2967.25	2149.99	2328.19	2238.14	326.22	300.624	342.415	3633.41	3047.73	3200.57	1936.65	2250	1711.64	314.304	259.097	343.03
ENSMUSG00000029147	Ppm1g	6975.23	0.243721	0.107744	2.26205	0.0236945	0.419898	chr5	31202664	31220687	-	18024	7649.73	8347.1	8656.4	2635.55	2651.68	2877.48	9863.27	9064.83	10119.6	8710.52	8396.57	8076.15	2233.08	2482.94	2323.7	10542.9	9946.89	10975.8
ENSMUSG00000029623	Pdap1	8828.7	0.412181	0.182189	2.26238	0.0236742	0.419898	chr5	145128769	145140238	-	11470	12759.7	12883.9	12329.4	10320.6	12189.5	11307.9	2239.35	2269.79	2625.58	14124.2	14624.8	14250.1	9675.38	11572.8	7527.81	2595.29	2933.73	2686.88
ENSMUSG00000040929	Rfx3	4785.37	-0.729511	0.322132	-2.26463	0.0235353	0.419898	chr19	27761721	28011166	-	249446	734.085	449.661	373.368	3329.71	3664.92	3823.41	8962.6	11698.9	9322.23	268.733	474.524	411.194	4445.55	3942.85	4902.97	10038.4	11003.5	8290.09
ENSMUSG00000062328	Rpl17	19013	0.362072	0.159753	2.26644	0.0234243	0.419898	chr18	74998558	75003381	+	4824	29493.7	28691.9	28641.1	24882.4	20666.5	22438.2	2085.99	1697.17	2341.22	37147.9	32959.5	38574.5	22920.7	20229.2	23063.6	2063.48	2272.49	2065.07
ENSMUSG00000062661	Ncs1	6098.23	0.408793	0.180583	2.26374	0.02359	0.419898	chr2	31245823	31295989	+	50167	7757.06	7542.08	8438.13	7402.06	8067.18	6041.71	3280.39	3655.2	3964.44	9292.92	7325.87	8517.58	5760.86	6187.32	5210.62	4003.96	3384.45	3936.25
ENSMUSG00000006728	Cdk4	27023.8	0.338044	0.149603	2.25961	0.0238454	0.421768	chr10	127063534	127067920	+	4387	37422.8	40072.2	40682.4	31531.4	32931	37614.6	8021.63	9136.41	9449.01	44161.3	41096.9	41468.4	26986.4	32688.9	26917.5	7846.22	9304.54	9096.62
ENSMUSG00000022680	Pdxdc1	5367.97	0.33832	0.149787	2.25868	0.0239035	0.421792	chr16	13833148	13903131	-	69984	4023.54	4150.85	4290.87	4284.4	3975.51	4853.21	8611.68	9912.62	8338.82	3349.42	3543.61	3515.88	2742.52	2832.02	3084.7	8881.37	9003.61	7228.88
ENSMUSG00000032840	2410131K14Rik	2029.85	0.300025	0.132907	2.2574	0.023983	0.421792	chr5	118245227	118266093	+	20867	2298.11	2512.86	2515.93	2154.32	2367.72	1913.51	1455.64	1625.59	1644.54	2688.18	2416.27	2545.77	1821.8	1909.21	1727.92	1740.06	1524.89	1675
ENSMUSG00000037151	Lrrc20	1430.27	0.56371	0.249689	2.25765	0.0239677	0.421792	chr10	61475801	61582791	+	106991	1954.01	1956.68	2047.37	1372.74	1408.53	1018.97	844.792	726.905	940.754	2947.59	2016.03	2415.33	1149.42	1150.23	885.529	1116.01	778.64	1015.32
ENSMUSG00000020810	Cygb	624.328	0.74767	0.331357	2.25639	0.0240463	0.422107	chr11	116645595	116654313	-	8719	815.195	805.024	877.211	668.193	705.072	505.88	215.747	238.59	308.055	1423.35	785.611	1197.3	545.755	438.248	543.689	441.848	255.048	468.082
ENSMUSG00000024795	Kif20b	3352.16	-0.842755	0.373711	-2.2551	0.024127	0.422724	chr19	34922361	34975745	+	53385	117.159	114.38	108.318	2446	2587.15	3397.79	6053.91	9888.77	5722.72	49.1689	83.5757	84.6575	2977.11	3273.04	3410.26	6548.01	9042.75	4434.16
ENSMUSG00000028969	Cdk5	1198.17	0.382464	0.169781	2.25269	0.0242788	0.424582	chr5	24418241	24423530	-	5290	1773.77	1809.99	1823.35	1133.85	978.549	956.754	556.263	574.207	598.338	2474.55	1952.88	2180.36	975.685	933.178	969.361	673.021	502	700.975
ENSMUSG00000020102	Slc16a7	466.296	-0.652715	0.289885	-2.25164	0.0243452	0.424943	chr10	125219270	125389465	-	170196	135.183	88.1859	73.0325	682.042	719.593	615.894	426.295	462.865	469.192	69.5146	80.7898	90.7045	958.998	678.109	941.689	670.743	524.941	705.564
ENSMUSG00000008668	Rps18	11911.4	0.253666	0.112796	2.2489	0.0245188	0.427171	chr17	33951999	33956001	-	4003	18516	17755.1	18498.6	15571.8	14050.6	14908.6	1532.32	1382.23	1682.46	22181.1	19779.6	21156.6	14252.5	14149.1	14642.2	1415.51	1574.82	1356.06
ENSMUSG00000071662	Polr2g	1490.12	0.334356	0.148857	2.24616	0.0246941	0.429418	chr19	8793127	8798577	-	5451	2498.84	2641.21	2613.58	1150.3	1155.22	1097.43	525.071	473.999	652.841	3174.78	2833.22	3193.66	1065.99	1146.77	989.709	521.563	500.65	587.397
ENSMUSG00000000127	Fer	1762.7	-0.533849	0.239117	-2.23259	0.0255762	0.429841	chr17	63863062	64139496	+	276435	429.309	404.258	333.98	614.53	738.147	743.942	4075.8	4518.9	3905.19	227.194	402.092	333.447	868.693	817.74	814.719	4656.49	4175.24	3668.93
ENSMUSG00000006731	B4galnt1	816.33	0.573888	0.256159	2.24036	0.0250676	0.429841	chr10	127165225	127172330	+	7106	1209.27	1039.9	1114.36	862.073	780.903	717.791	367.81	383.335	437.202	1648.01	1021.48	1587.76	719.494	691.243	597.407	528.396	388.645	598.869
ENSMUSG00000007815	Rhoa	6611.46	0.30279	0.135982	2.22669	0.0259682	0.429841	chr9	108306129	108337934	+	31806	9864.27	10989.2	10943.4	3820.47	3747.21	3179.56	5331.29	5505.07	6304.47	11066.4	11356.1	10666.8	2948.65	3301.38	2815.3	5503.74	5994.31	5668.61
ENSMUSG00000018900	Slc22a5	460.368	-0.485643	0.216971	-2.23828	0.0252027	0.429841	chr11	53864542	53891660	-	27119	544.01	481.967	592.466	772.923	597.778	802.555	213.148	227.456	204.975	402.676	323.159	414.649	727.347	617.971	800.069	216.369	172.731	174.383
ENSMUSG00000019877	Serinc1	12982.8	-0.433292	0.194087	-2.23247	0.0255842	0.429841	chr10	57515774	57532530	-	16757	6387.2	6137.22	6129.81	3044.09	2865.46	3432.05	28297.9	26610.8	28292.5	5226.31	6424.18	7174.29	4382.73	3619.35	4727.98	30610.5	25718.1	34610.5
ENSMUSG00000020267	Hint1	7954.36	0.304539	0.136441	2.23201	0.0256141	0.429841	chr11	54866383	54870501	+	4119	12693.3	12061.4	12110.3	9417.89	9620.92	10816.5	1346.47	1250.21	1396.91	14979.6	12819.6	13566.8	8985.33	10171.6	7965.69	1315.29	1334.62	1326.23
ENSMUSG00000020515	Cnot8	2761.2	0.402164	0.179983	2.23446	0.0254527	0.429841	chr11	58104153	58118594	+	14442	3565.56	3720.4	3825.59	2281.55	2002.27	1536.58	2464.19	2420.89	2809.23	4086.95	3780.41	3930.53	1579.35	1652.76	1444.68	3002.97	2550.48	3047.12
ENSMUSG00000021018	Polr2h	1100.68	0.457555	0.205457	2.22701	0.0259463	0.429841	chr16	20717665	20722267	+	4603	1658.25	1806.5	1690.42	1158.95	1474.68	1279.58	276.832	273.583	260.662	2002.36	2076.39	1795.08	1049.3	1349.31	846.462	261.92	268.543	283.373
ENSMUSG00000024006	Stk38	6085.7	-0.344527	0.154692	-2.22719	0.0259348	0.429841	chr17	28970880	29007995	-	37116	3711.39	4186.65	4434.47	4685.14	5847.9	5532.22	7773.39	7941.87	8934.79	3532.53	4236.36	3551.3	6727.71	5907.36	6090.45	8716.25	8633.86	9098.91
ENSMUSG00000024194	Cuta	1094.88	0.465237	0.208324	2.23323	0.0255336	0.429841	chr17	26933819	26939569	-	5751	1737.72	1844.05	1674.82	1196.17	1402.88	1334.59	215.747	190.872	228.672	2176.99	1787.59	1949.71	1061.08	1294.7	848.903	235.728	298.231	229.452
ENSMUSG00000025223	Ldb1	10405.4	0.316675	0.142152	2.22772	0.0258994	0.429841	chr19	46031570	46045214	-	13645	12759.7	14105.4	15201.4	9447.31	9626.57	9707.31	7399.08	7692.15	9136.21	15750.1	13028.5	13516.7	7682.78	8024.64	7527	9137.6	8324.83	9229.7
ENSMUSG00000026004	Kansl1l	988.504	-0.655499	0.293759	-2.23142	0.0256532	0.429841	chr1	66719248	66817562	-	98315	473.551	254.08	252.742	1414.28	1373.84	1447.3	1122.92	1075.25	1027.25	189.894	286.943	256.564	1875.79	1400.46	1710.83	1299.35	1130.85	1201.18
ENSMUSG00000026384	Ptpn4	4695.06	-0.668104	0.298945	-2.23487	0.0254257	0.429841	chr1	119652467	119837613	-	185147	610.372	454.9	384.036	6396.3	7741.27	8853.36	3697.59	4682.73	4687.18	287.384	415.092	504.49	10607.9	8952.29	10856.7	4768.09	4420.84	6190.61
ENSMUSG00000028795	Ccdc28b	707.284	0.443603	0.198285	2.2372	0.0252736	0.429841	chr4	129619274	129623947	-	4674	1006.09	947.344	1014.25	560.867	598.585	485.14	289.829	248.134	321.089	1670.05	1221.13	1433.13	660.599	530.875	573.803	427.044	342.763	400.393
ENSMUSG00000029038	Ssu72	1957.82	0.336996	0.150383	2.24092	0.0250312	0.429841	chr4	155704800	155733879	+	29080	2956	3120.56	3057.52	2440.81	2199.92	2018.11	638.143	680.777	714.452	3355.35	3109.01	3232.53	1769.78	2168.43	1655.48	691.242	672.032	760.633
ENSMUSG00000032966	Fkbp1a	10780.4	0.3972	0.178111	2.23007	0.0257428	0.429841	chr2	151542483	151561692	+	19210	16385.8	16254.1	17016.6	14285.7	14922.7	13575.8	2748.82	2610.18	2732.21	18563.8	16563.8	16644.7	11189.9	13907.1	8772.27	2548.6	2612.56	2712.12
ENSMUSG00000034902	Pip5k1c	7309.26	0.475179	0.212849	2.23247	0.0255839	0.429841	chr10	81292963	81319973	+	27011	8755.77	8231.85	9787.18	10645.2	9368.42	12427.9	3871.75	4091.03	4265.38	9949.07	6898.71	8578.92	7550.27	6476.95	8136.61	4725.95	3581.47	4224.21
ENSMUSG00000036990	Otud4	4319.56	-0.622963	0.27885	-2.23405	0.0254799	0.429841	chr8	79639618	79677724	+	38107	1418.19	1286.12	1149.65	3802.3	4430.5	4721.55	6948.09	8167.74	8090.01	542.553	1202.56	866.444	4299.3	4383.17	4830.53	7235.83	7366.71	7010.9
ENSMUSG00000037234	Hook3	7119.66	-0.694474	0.311367	-2.2304	0.0257207	0.429841	chr8	26021421	26119224	-	97804	555.48	417.355	325.774	3618.8	4245.76	4266.17	14343.3	18196.5	14760.6	217.869	458.738	339.494	5446.76	4611.28	5290.39	18375.4	17825	14859.3
ENSMUSG00000037536	Fbxo34	745.618	0.400215	0.179438	2.23037	0.0257227	0.429841	chr14	47450421	47531962	+	81542	701.314	747.397	901.008	435.364	544.535	605.974	1063.14	998.897	1059.24	707.015	778.182	755.871	350.422	403.686	389.861	990.742	1043.13	945.341
ENSMUSG00000039105	Atp6v1g1	3890.1	0.327702	0.146374	2.23879	0.0251694	0.429841	chr4	63544772	63550750	+	5979	5870.23	5894.49	5733.46	4653.98	5228.34	5309.49	578.358	645.784	651.656	7076.08	6002.59	6762.23	4741.99	5038.47	3945	676.437	623.452	589.691
ENSMUSG00000049076	Acap2	3136.14	-0.718427	0.322478	-2.22783	0.0258919	0.429841	chr16	31092412	31201245	-	108834	777.508	696.756	506.304	1885.14	1916.76	1931.54	6257.96	7467.87	6396.89	314.511	726.18	473.391	2749.39	2035.71	2423.81	6407.93	7543.49	5939.36
ENSMUSG00000053080	2700081O15Rik	12864.2	0.346876	0.154872	2.23975	0.0251069	0.429841	chr19	7417625	7425904	+	8280	13055.4	13399.9	14581.9	12382.3	13428.6	13991.5	11338.4	12287.4	13143.3	16213.9	12426.8	14388.3	10889.6	10549.1	11377.6	14323.6	11691.7	12086.4
ENSMUSG00000058835	Abi1	2540.34	-0.313161	0.139875	-2.23887	0.0251647	0.429841	chr2	22940073	23040241	-	100169	2608.63	2325.14	2446.18	2404.46	2546.81	2686.31	2214.66	2347.73	2361.36	2104.94	2457.12	2681.4	3383.49	2873.5	3058.66	2540.63	2410.14	2275.01
ENSMUSG00000059734	Ndufs8	1070.21	0.304084	0.136428	2.2289	0.0258205	0.429841	chr19	3908863	3912774	-	3912	1878.64	1800.39	1815.15	692.428	650.215	689.837	480.882	488.314	559.239	2511.85	2032.75	2219.24	717.531	684.331	625.893	445.264	491.204	480.701
ENSMUSG00000071866	Ppia	9030.33	0.494523	0.220733	2.24037	0.0250671	0.429841	chr11	6415443	6419817	+	4375	16991.3	18368	15903.9	6556.43	7553.3	5884.81	2861.9	2077.32	3319.89	19248.8	19969.9	19543.8	5122.84	6346.3	4797.97	2680.7	2910.79	2408.1
ENSMUSG00000096847	Tmem151b	4760.83	0.4841	0.216132	2.23984	0.0251015	0.429841	chr17	45541952	45549677	-	7726	5295.9	5030.09	5655.51	6308.02	5650.25	6705.4	2770.92	3050.77	3190.74	7198.15	4509.37	6146.31	5210.2	4404.6	5293.64	3534.78	2698.92	3041.38
ENSMUSG00000014932	Yes1	1080.01	-0.957546	0.430504	-2.22424	0.0261322	0.430255	chr5	32611171	32687057	+	75887	505.503	240.11	225.662	1455.83	1441.61	1476.16	1536.22	1507.89	1633.88	67.8191	214.511	170.179	1256.42	1342.39	1352.71	1572.66	1623.4	1817.26
ENSMUSG00000027589	Pcmtd2	1864.83	-0.448134	0.201441	-2.22464	0.0261055	0.430255	chr2	181837854	181857461	+	19608	1102.77	1071.33	967.476	2002.85	2492.76	2276.91	1806.56	1697.17	1883.88	907.081	1085.56	1085	3553.3	2628.8	2872.27	2112.44	1689.53	2331.23
ENSMUSG00000075334	Rprm	4118.15	0.868174	0.390101	2.22551	0.0260468	0.430255	chr2	54084093	54085552	-	1460	5834.18	6975.42	6589.34	5077.23	6748.2	4463.65	1121.62	1038.66	1523.69	6931.12	7548.74	6446.06	2787.67	5144.92	1692.11	1382.48	1381.85	1439.81
ENSMUSG00000052133	Sema5b	4451.01	-0.401618	0.180725	-2.22226	0.0262661	0.431693	chr16	35541145	35664732	+	123588	2444.77	2945.06	3225.74	1755.31	1910.31	2035.24	8779.34	10418.4	8537.87	2402.49	2184.11	2319.44	1832.6	2028.8	2173.94	8391.7	9419.25	7313.78
ENSMUSG00000015806	Qdpr	1231.16	0.395207	0.178013	2.2201	0.0264117	0.433169	chr5	45434021	45450236	-	16216	2048.23	2101.62	2185.23	1026.52	834.147	689.837	632.944	688.73	754.736	2408.43	2080.11	2386.82	678.268	727.879	698.331	702.629	726.011	790.461
ENSMUSG00000031309	Rps6ka3	4205.34	-0.616188	0.277664	-2.21919	0.026474	0.433169	chrX	159210307	159368244	+	157938	890.57	669.689	616.263	2066.03	2238.64	2166.9	8900.21	11185.1	9779.57	331.466	684.392	518.311	2304.74	2417.28	2265.1	9342.58	10478.6	8840.78
ENSMUSG00000061665	Cd2ap	835.163	-0.745809	0.336122	-2.21887	0.0264958	0.433169	chr17	42792951	42876665	-	83715	219.57	129.223	120.627	1228.19	1351.25	1417.55	831.795	995.716	985.777	63.5805	148.579	101.071	1507.7	1500	1452.01	870.031	1136.25	974.023
ENSMUSG00000001986	Gria3	2711.43	-0.664958	0.301367	-2.20647	0.0273512	0.433782	chrX	41400854	41678601	+	277748	161.4	114.38	133.756	411.129	467.897	491.452	6399.63	7043.18	6090.02	97.49	137.436	170.179	842.191	584.792	721.934	10769.5	6857.97	7311.48
ENSMUSG00000009863	Sdhb	2933.01	0.324882	0.147153	2.20778	0.0272596	0.433782	chr4	140961203	140979193	+	17991	4997.68	5204.72	5022.01	2080.75	2063.59	1997.37	1256.79	1200.9	1443.12	6533.53	5390.63	5688.47	1895.42	2128.34	1647.34	1367.68	1406.14	1469.64
ENSMUSG00000021764	Ndufs4	2535.97	0.310228	0.140459	2.20868	0.0271973	0.433782	chr13	114287795	114388258	-	100464	4572.47	4391.83	4209.63	2331.75	2436.29	1919.82	707.026	685.549	766.584	5266.16	4696.95	5101.05	2050.51	2239.63	1877.68	781.205	805.629	807.67
ENSMUSG00000022382	Wnt7b	8942.79	0.54661	0.247745	2.20634	0.0273601	0.433782	chr15	85535437	85582473	-	47037	10559.9	11050.3	11266.7	10690.2	10931	9600.91	3991.32	4938.82	5122.01	17414.3	10035.6	12652	9837.34	8263.12	7974.65	6280.39	4584.12	5777.6
ENSMUSG00000026771	Spopl	742.306	-0.471361	0.213467	-2.20812	0.027236	0.433782	chr2	23506220	23572106	-	65887	373.597	300.356	268.333	1424.67	1377.07	1553.71	292.428	415.147	347.155	211.935	296.229	271.25	1644.14	1665.9	1679.09	372.382	449.371	418.749
ENSMUSG00000027086	Fastkd1	962.825	-0.360898	0.162841	-2.21626	0.0266736	0.433782	chr2	69686815	69713516	-	26702	555.48	616.428	497.278	587.698	722.82	673.605	1570.01	1760.8	1753.55	430.652	548.814	528.678	778.388	782.487	741.468	1659.21	1558.63	1564.86
ENSMUSG00000029458	Brap	2539.94	0.294444	0.13328	2.20921	0.0271598	0.433782	chr5	121660563	121687256	+	26694	2899.47	3288.2	3550.69	2590.55	2543.58	2836.9	1919.63	2120.27	2428.9	2968.78	2898.22	2885.27	2012.23	1919.58	1910.24	2324.26	2295.44	2326.64
ENSMUSG00000029649	Pomp	3618.64	0.403201	0.182403	2.21049	0.0270709	0.433782	chr5	147860461	147876456	+	15996	6464.21	6501.31	6315.26	3096.88	3583.44	2581.7	1184.01	1087.97	1151.65	7492.32	7016.64	7383.34	2614.91	3156.91	2179.64	1118.29	1107.91	1099.07
ENSMUSG00000030002	Dusp11	5620.77	-0.406649	0.184317	-2.20625	0.0273666	0.433782	chr6	85942268	85961667	-	19400	3897.37	4465.18	4701.16	6649.91	7456.5	7525.08	3471.45	4226.23	4841.21	3798.72	4638.45	4339.99	9799.06	8247.91	9999.64	4104.18	4709.62	4302.22
ENSMUSG00000031848	Lsm4	1496.24	0.387602	0.175644	2.20675	0.0273317	0.433782	chr8	70673248	70678752	+	5505	2400.53	2476.19	2464.23	1407.36	1657.81	1535.68	353.513	475.59	431.278	2935.72	2777.5	2743.59	1325.13	1560.14	1164.7	353.023	426.43	443.989
ENSMUSG00000032594	Ip6k1	4499.35	0.328865	0.148343	2.21692	0.0266285	0.433782	chr9	108002501	108048782	+	46282	5455.66	5597.62	5840.14	3372.99	3233.33	2874.77	4121.29	4768.62	4723.91	7048.95	5387.84	6067.7	2720.92	2757.37	2790.88	5061.89	4365.51	4798.98
ENSMUSG00000035133	Arhgap5	6109.85	-0.667708	0.301518	-2.21448	0.0267955	0.433782	chr12	52503972	52571975	+	68004	580.878	434.818	324.133	6377.26	6544.1	7480	10168.7	13564.6	10687.2	183.959	322.231	337.766	6798.38	6803.21	6800.99	10704.6	12204.5	9659.92
ENSMUSG00000038274	Fau	6706.67	0.383173	0.173642	2.20669	0.027336	0.433782	chr19	6057844	6059524	+	1681	9826.59	9396.6	9316.98	8760.08	7901	8326.74	1056.64	884.374	1244.07	12728.8	10874.1	12532.8	7801.55	7919.57	8537.05	1176.36	1400.74	1035.97
ENSMUSG00000053819	Camk2d	618.92	-0.391467	0.177031	-2.21129	0.0270156	0.433782	chr3	126596302	126846326	+	250025	457.165	395.527	394.704	410.264	421.914	379.636	1161.91	916.186	927.721	322.989	377.019	341.222	443.672	399.538	484.274	1095.51	1029.64	1181.68
ENSMUSG00000055296	Tmem245	2673.69	-0.472634	0.214236	-2.20614	0.0273741	0.433782	chr4	56866923	56947437	-	80515	775.05	700.249	606.416	1793.39	2316.89	2156.98	4801.02	6037.92	5184.81	436.586	657.462	525.222	2394.06	2335.02	2032.32	4877.41	5354.67	5140.87
ENSMUSG00000066800	Rnasel	2248.07	-0.628947	0.28506	-2.20636	0.0273585	0.433782	chr1	153749426	153764221	+	14796	825.846	582.376	561.284	2753.27	3134.1	2653.84	2770.92	2513.15	2534.35	383.178	684.392	707.495	4350.34	3535.71	4015	2861.76	2408.79	3189.38
ENSMUSG00000072915	Gm12258	857.283	-0.480085	0.217187	-2.21047	0.0270726	0.433782	chr11	58847158	58861956	+	14799	475.189	357.109	366.804	901.887	775.256	921.586	1109.93	1204.08	1155.21	303.491	381.662	441.428	1142.55	1053.45	1207.84	1408.68	1059.33	1165.62
ENSMUSG00000073639	Rab18	1885.37	0.404945	0.183069	2.21198	0.0269681	0.433782	chr18	6733905	6794429	+	60525	2602.89	2673.52	2397.76	2193.27	1987.75	1545.6	1055.34	1052.98	1345.97	2611.88	2813.71	2883.54	1579.35	1567.74	1536.65	1301.63	1280.64	1506.35
ENSMUSG00000039470	Zdhhc2	2006.82	-0.407343	0.184722	-2.20517	0.027442	0.434117	chr8	40423815	40510268	+	86454	1788.51	1511.38	1509.89	4523.29	3981.15	4897.39	460.087	621.925	456.159	958.793	1197.92	1055.63	4077.46	3758.98	4031.27	392.88	462.866	437.106
ENSMUSG00000018800	Abca5	941.165	-0.773803	0.351248	-2.20301	0.0275938	0.435661	chr11	110269369	110337716	-	68348	132.725	90.8053	106.677	464.792	379.158	489.649	2395.31	2718.34	1751.18	51.7121	91.0046	102.798	632.134	436.866	624.266	2585.04	2192.88	1695.65
ENSMUSG00000026239	Pde6d	1819.78	0.364622	0.16558	2.20209	0.0276592	0.435661	chr1	86542994	86582629	-	39636	2790.51	2679.63	2612.76	2168.17	2386.27	2397.75	509.475	507.402	445.496	3176.48	2770.07	2868.85	1991.61	2285.94	1609.91	534.089	539.785	481.849
ENSMUSG00000031433	Rbm41	1010.18	-0.633446	0.287696	-2.20179	0.0276804	0.435661	chrX	139889511	139998595	-	109085	201.546	121.365	105.856	1149.43	1143.93	1388.69	1479.04	1528.57	1854.26	81.383	138.364	110.573	1497.88	1385.94	1505.73	1543.05	1480.36	1467.34
ENSMUSG00000035900	Gramd4	4154.54	0.357414	0.16243	2.20041	0.0277778	0.436454	chr15	86057695	86137634	+	79940	4105.47	3847	4546.89	5381.9	5010.53	6220.26	3259.6	3599.53	3803.3	4272.61	3554.75	3933.98	4191.32	3643.54	4368.23	3896.92	3366.91	3779.07
ENSMUSG00000037315	Jade3	1722.26	-0.63841	0.290242	-2.19958	0.0278366	0.436639	chrX	20425688	20519939	+	94252	697.217	646.988	594.928	1287.05	1359.32	1535.68	2999.66	3887.43	2984.58	359.441	678.82	425.879	1673.58	1517.28	1721.41	3161.26	3284.59	2185.53
ENSMUSG00000027533	Fabp5	6536.93	0.548002	0.249292	2.19824	0.0279322	0.436664	chr3	10012548	10016607	+	4060	11350.5	11349.8	10998.4	6565.08	7667.05	5979.49	1781.86	1390.19	1851.89	13511.3	11817.6	12514.6	4943.21	6882.02	3697.57	1792.45	1725.96	1845.94
ENSMUSG00000041762	Gpr155	537.679	-0.629917	0.286471	-2.19889	0.0278857	0.436664	chr2	73341506	73386572	-	45067	286.752	216.536	237.151	344.483	355.763	340.861	924.073	976.629	898.1	156.832	232.155	229.785	568.331	340.783	438.695	1281.13	847.462	1002.7
ENSMUSG00000036114	Rpp25l	673.57	0.372711	0.169675	2.19662	0.0280476	0.436997	chr4	41712033	41713534	-	1502	1111.78	1193.57	1102.05	629.244	619.56	639.339	240.441	256.087	271.326	1316.54	1318.64	1174.84	472.137	646.312	507.877	218.646	228.059	177.825
ENSMUSG00000045205	Dpy19l4	1940.79	-0.86489	0.393694	-2.19686	0.0280305	0.436997	chr4	11261315	11322137	-	60823	607.095	379.811	366.804	1710.3	1945.8	2280.52	3141.33	3806.31	3357.8	131.4	420.664	279.888	2147.68	2151.84	2338.35	3280.84	3500.51	3087.27
ENSMUSG00000028822	Tmem50a	1651.63	0.417516	0.190248	2.19459	0.0281931	0.437423	chr4	134897849	134915024	-	17176	2714.31	2461.35	2641.48	1599.51	1502.11	1322.86	809.701	594.885	778.432	3308.73	2584.35	3192.8	1358.5	1336.17	1156.56	776.65	709.817	881.095
ENSMUSG00000039789	Zfp597	896.902	-0.623387	0.283951	-2.1954	0.0281347	0.437423	chr16	3858321	3884561	-	26241	710.326	495.937	435.733	1755.31	1531.96	1793.58	435.393	435.825	436.017	254.322	494.025	420.696	1898.36	1732.95	1937.1	431.599	465.564	479.554
ENSMUSG00000078812	Eif5a	16543.8	0.475776	0.216827	2.19427	0.0282163	0.437423	chr11	69916714	69921958	-	5245	27586.4	30159.6	28608.2	16012.4	18429.5	15909.5	4775.03	5193.31	5356.61	31693.6	31588.8	28638.4	11711.2	16885.7	9941.04	4659.9	5658.3	4981.4
ENSMUSG00000020246	Hcfc2	1315.58	-0.311243	0.141901	-2.19339	0.0282793	0.437669	chr10	82696160	82742428	+	46269	916.788	976.157	1013.43	1086.25	1130.21	1268.76	1609	1721.03	1812.79	807.896	919.332	953.693	1402.67	1213.82	1373.87	1869.88	1677.38	1927.39
ENSMUSG00000005161	Prdx2	18633.2	0.354134	0.161696	2.19012	0.0285154	0.438846	chr8	84969587	84974834	+	5248	31904.9	33881.7	35071.2	11441.5	9361.97	8489.95	10745.8	9656.54	12244	41652.8	35004.3	38249.6	8579.94	8677.86	8852.04	10214.9	10408.4	10960.9
ENSMUSG00000029290	Zfp326	3118.16	-0.408201	0.18633	-2.19075	0.0284702	0.438846	chr5	105876565	105915818	+	39254	1237.13	1312.31	1077.43	2523.03	2989.7	3073.16	4513.79	5072.43	5912.29	857.912	1164.49	1002.93	3144.96	3154.14	3202.72	5644.95	5357.37	4886.18
ENSMUSG00000029465	Arpc3	3726.25	0.47868	0.218472	2.19104	0.028449	0.438846	chr5	122391878	122414184	+	22307	6480.6	6403.52	6334.96	2892.62	2733.97	1796.28	1975.51	1636.73	2085.3	8155.25	6534.69	7714.2	2176.15	1981.79	2053.48	2148.88	1839.32	2129.31
ENSMUSG00000062944	9130023H24Rik	500.029	0.322928	0.147474	2.18972	0.0285443	0.438846	chr7	128234458	128238031	-	3574	683.289	672.308	648.266	534.901	552.602	489.649	349.614	353.113	354.264	604.438	718.751	636.659	398.519	461.75	370.327	381.492	414.285	376.301
ENSMUSG00000019790	Stxbp5	1413.07	-0.53426	0.244174	-2.18803	0.0286675	0.44001	chr10	9755547	9901079	-	145533	547.287	455.773	396.345	1402.17	1542.45	1597.9	2205.56	2296.83	1882.69	237.367	391.877	360.226	1483.16	1467.51	1696.99	2907.31	2273.84	2289.93
ENSMUSG00000030493	Faap24	459.177	0.363193	0.166345	2.18337	0.0290085	0.443724	chr7	35392152	35396836	-	4685	636.59	654.846	690.937	480.372	434.821	486.042	168.958	202.006	226.302	879.106	732.68	732.547	428.948	461.059	397.186	211.814	240.204	200.77
ENSMUSG00000031146	Plp2	564.787	0.366541	0.167989	2.18193	0.0291148	0.443724	chrX	7667941	7671390	-	3450	884.835	947.344	987.17	687.235	650.215	762.879	214.447	186.1	202.606	846.892	975.978	858.669	459.377	575.805	510.319	125.266	165.984	125.051
ENSMUSG00000041298	Katnal1	2238.58	-0.230473	0.105603	-2.18244	0.0290767	0.443724	chr5	148871584	148929320	-	57737	1916.32	1987.24	1885.72	1511.22	1444.03	1491.49	2733.23	3152.57	2971.55	1985.41	1973.31	2029.19	1826.71	1715.67	1855.7	3558.7	3149.64	3106.78
ENSMUSG00000062901	Klhl24	8252.62	-0.596533	0.273208	-2.18344	0.0290036	0.443724	chr16	20097542	20129221	+	31680	3128.88	2479.68	2488.03	5800.82	5941.48	6190.5	12965.6	14687.6	15379.1	1459.81	2878.72	2722.86	8388.53	6728.56	8529.73	16823.2	15217.9	16736.2
ENSMUSG00000064181	Rab3ip	1948.95	0.297279	0.136275	2.18147	0.0291484	0.443724	chr10	116905784	116950769	-	44986	2458.69	2259.65	2566.81	2536.02	2472.59	2823.37	853.89	857.334	990.517	2651.73	2430.19	2645.12	2235.04	2350.23	2173.13	831.312	909.538	1035.97
ENSMUSG00000021774	Ube2e1	3520.93	0.314156	0.144068	2.18062	0.0292118	0.443962	chr14	18282722	18331859	-	49138	5506.46	5366.24	5460.21	4829.69	4870.96	5326.62	671.935	819.159	851.892	5201.73	5236.48	5062.17	3963.6	4225.57	3280.04	863.198	883.898	956.814
ENSMUSG00000035199	Arl6ip5	1925.2	0.448498	0.205758	2.17974	0.029277	0.444226	chr6	97210689	97233315	+	22627	3573.75	3401.71	3480.94	1486.99	1172.97	997.333	956.565	865.287	834.119	4719.36	3377.39	4055.79	1118.99	994.699	1002.73	959.994	816.425	838.646
ENSMUSG00000022174	Dad1	1223.85	0.422842	0.194131	2.17813	0.0293964	0.44531	chr14	54235479	54254104	-	18626	2164.57	2033.51	1758.52	1298.3	1353.67	1031.6	350.914	310.167	337.676	2527.96	2177.61	2364.36	1096.42	1253.91	910.76	326.831	356.258	376.301
ENSMUSG00000063694	Cycs	1649.33	0.586235	0.269388	2.17618	0.029542	0.446787	chr6	50562563	50566538	-	3976	2884.73	2914.5	2485.57	1770.88	2190.24	1948.68	410.699	327.664	407.581	2808.56	3119.23	3040.76	1345.74	1954.84	958.781	351.884	383.247	384.332
ENSMUSG00000036334	Igsf10	729.321	-0.735402	0.338355	-2.17346	0.0297455	0.448404	chr3	59316735	59344394	-	27660	108.147	86.4397	61.5443	370.449	370.284	366.11	1737.67	2435.21	1478.67	43.2347	77.0753	64.7889	455.45	420.967	452.531	1605.68	1824.47	1169.06
ENSMUSG00000061898	Rbak	1431.87	-0.433465	0.199408	-2.17376	0.0297234	0.448404	chr5	143172186	143180775	-	8590	616.927	700.249	746.737	1272.34	1451.29	1358.03	1679.19	2376.36	2170.61	564.594	754.967	605.56	1637.27	1722.58	1779.2	2227.46	2218.52	1891.83
ENSMUSG00000020715	Ern1	998.874	-0.338645	0.155928	-2.17181	0.02987	0.448824	chr11	106394650	106487852	-	93203	599.722	700.249	797.614	933.047	1083.42	1024.39	1167.11	1328.15	1246.44	579.854	622.174	640.978	1150.41	1032.03	1198.07	1257.22	1345.41	1273.46
ENSMUSG00000034432	Cops8	2830.11	0.300818	0.138472	2.17241	0.0298247	0.448824	chr1	90602981	90613341	+	10361	4220.17	4487.88	4819.33	2537.75	2273.33	2141.65	1540.12	1561.97	1838.85	5129.67	4493.58	4762.42	2141.8	2019.81	1842.68	1696.79	1680.08	1754.16
ENSMUSG00000027131	Emc4	1007.87	0.242432	0.111711	2.17017	0.029994	0.449958	chr2	112363011	112368027	-	5017	1632.03	1574.25	1654.31	1040.37	1011.62	1046.03	318.422	324.483	321.089	1948.11	1615.8	1763.99	974.703	966.358	930.294	327.97	337.366	354.503
ENSMUSG00000003348	Mob3a	1511.14	0.317103	0.146276	2.16785	0.0301705	0.450423	chr10	80685253	80701977	-	16725	2203.9	2308.55	2391.2	1485.26	1381.91	1283.19	852.59	871.649	989.332	2792.45	2201.75	2284.03	1216.17	1139.86	1158.19	939.496	870.403	830.615
ENSMUSG00000025731	Mettl26	578.827	0.354253	0.163405	2.16794	0.0301635	0.450423	chr17	25875074	25877169	+	2096	950.379	1000.6	941.217	556.539	632.467	574.413	158.561	197.235	178.909	1205.49	974.121	990.838	508.455	549.538	454.159	193.593	184.876	167.5
ENSMUSG00000029569	Tmem168	1842.05	-0.290837	0.134124	-2.16841	0.0301272	0.450423	chr6	13580687	13608100	-	27414	1170.77	1199.68	1123.39	1190.11	1205.24	1450.01	3166.02	3203.47	3022.5	978.291	1120.84	1083.27	1510.64	1327.88	1447.12	2881.12	3204.97	2871.59
ENSMUSG00000002103	Acp2	3070.5	-0.292799	0.135184	-2.16593	0.0303166	0.450626	chr2	91202885	91214098	+	11214	1786.06	1994.22	2039.17	1322.54	1199.59	1404.92	5939.54	5751.61	5508.27	2304.16	2207.33	2360.91	1921.92	1676.26	2084.41	5618.76	5049.69	5099.57
ENSMUSG00000017778	Cox7c	2067.27	0.419295	0.193659	2.16512	0.0303782	0.450626	chr13	86044816	86046904	-	2089	2697.11	2746.86	2352.63	2647.67	3013.09	3735.04	163.76	124.067	154.028	3396.89	3055.15	3585.85	3060.55	3237.09	2747.75	152.597	152.489	188.15
ENSMUSG00000031099	Smarca1	2433.64	-0.760002	0.350876	-2.16601	0.0303101	0.450626	chrX	47809368	47892974	-	83607	167.136	121.365	84.5208	427.574	437.241	459.891	6325.54	8721.26	5399.26	70.3624	94.7191	105.39	594.834	432.718	599.034	7555.83	7310.04	4898.8
ENSMUSG00000057182	Scn3a	2234.77	-0.969197	0.447547	-2.16557	0.0303437	0.450626	chr2	65457118	65567627	-	110510	334.271	148.432	123.909	1722.41	1564.23	1697.09	4914.09	4370.97	3664.67	109.358	142.079	200.414	2998.71	1549.08	2718.44	5554.99	3666.49	4746.21
ENSMUSG00000024581	Napg	1340.95	-0.29967	0.13849	-2.16384	0.0304764	0.450643	chr18	62977831	62999450	+	21620	1014.28	1018.94	1089.74	1311.29	1387.56	1521.25	1252.89	1156.37	1372.03	1058.83	1065.13	1078.95	1986.71	1595.39	1749.08	1578.35	1425.03	1475.37
ENSMUSG00000055884	Fancm	1571.53	-0.677059	0.312843	-2.16421	0.0304482	0.450643	chr12	65075603	65132058	+	56456	228.582	160.656	134.577	1329.46	1653.77	1670.04	2659.15	3241.64	3017.76	61.885	136.507	131.306	1538.13	1599.54	1535.84	3135.07	3273.8	2779.81
ENSMUSG00000029179	Zcchc4	708.918	-0.343664	0.15896	-2.16195	0.0306223	0.450647	chr5	52775409	52824665	+	49257	498.949	518.638	585.901	867.266	1032.6	1041.52	447.09	408.784	450.235	563.747	564.6	520.903	1446.84	1164.05	1231.44	447.542	496.602	473.818
ENSMUSG00000040952	Rps19	8752.84	0.266484	0.123197	2.16308	0.0305352	0.450647	chr7	24884371	24889806	+	5436	14018.1	13518.6	14343.9	11270.1	9418.44	10269.1	1020.25	887.555	998.81	17259.1	15220.1	16615.3	9868.75	10002.3	10297.5	854.088	920.333	768.663
ENSMUSG00000056091	St3gal5	1685.2	0.375556	0.173688	2.16224	0.0305995	0.450647	chr6	72097592	72154571	+	56980	2180.14	1994.22	2146.66	2284.15	2123.28	2055.08	818.799	747.582	720.376	2663.6	1965.89	2459.39	2069.16	1755.07	1765.36	961.133	753	870.77
ENSMUSG00000035151	Elmod2	1153.22	-0.541703	0.250644	-2.16125	0.0306763	0.450728	chr8	83312632	83332486	-	19855	686.567	576.264	553.898	1229.06	1406.11	1372.46	1373.76	1472.9	1374.4	332.314	624.032	583.1	1764.87	1429.49	1747.46	1423.48	1411.54	1396.21
ENSMUSG00000033705	Stard9	561.622	-0.582529	0.269752	-2.1595	0.0308117	0.451651	chr2	120629121	120731895	+	102775	217.932	189.469	237.151	466.523	438.855	488.747	1000.75	1352.01	930.09	109.358	191.295	143.399	506.492	436.866	492.413	921.276	1137.6	848.972
ENSMUSG00000036745	Ttll7	720.785	-0.74277	0.344006	-2.15918	0.0308364	0.451651	chr3	146852367	146984009	+	131643	262.993	199.073	141.962	644.824	539.695	609.581	1122.92	1157.96	1270.14	105.12	172.723	204.733	958.998	624.884	814.719	1554.44	1079.57	1509.79
ENSMUSG00000001383	Zmat2	4492.28	0.269523	0.124925	2.15747	0.0309688	0.451743	chr18	36793876	36799666	+	5791	7345.77	7793.54	7506.76	4145.05	3847.24	3267.93	1827.35	1776.7	2030.8	8201.88	7959.19	8733.55	3586.67	3414.74	3270.27	2080.56	2045.78	2027.21
ENSMUSG00000026333	Gin1	458.129	-0.464013	0.214976	-2.15844	0.0308934	0.451743	chr1	97770172	97793709	+	23538	330.175	272.416	263.409	318.517	420.3	355.289	583.556	730.086	672.983	239.91	285.086	315.306	481.953	495.621	486.715	644.551	766.495	583.955
ENSMUSG00000036676	Tmtc3	1812.95	-0.952916	0.441733	-2.15722	0.0309886	0.451743	chr10	100443902	100487350	-	43449	331.813	151.924	118.165	1256.76	1332.7	1541.09	3817.16	4289.85	3986.95	56.7985	160.651	109.709	1449.79	1410.83	1477.24	3756.85	4118.56	3266.25
ENSMUSG00000019797	Mtres1	920.24	0.294693	0.136884	2.15286	0.0313295	0.451862	chr10	43525133	43540994	-	15862	1264.99	1176.1	1146.36	1280.99	1275.42	1284.99	270.334	310.167	318.719	1306.37	1135.7	1418.45	1122.92	1154.38	1093.08	333.664	302.28	369.417
ENSMUSG00000022671	Mzt2	588.576	0.485631	0.225397	2.15456	0.0311966	0.451862	chr16	15848441	15863369	-	14929	981.512	984.888	1012.61	534.901	584.871	403.081	321.021	224.275	242.89	1202.09	1081.84	996.022	395.574	464.515	336.957	290.39	260.446	276.489
ENSMUSG00000026718	Stam	3530.77	-0.380948	0.176904	-2.15342	0.0312854	0.451862	chr2	14074098	14149634	+	75537	2239.12	2384.51	2252.52	1911.1	2113.6	2402.26	4985.57	5505.07	5973.91	1877.74	2432.05	2283.16	2760.19	2317.74	2947.15	6713.13	5921.44	6533.64
ENSMUSG00000033307	Mif	3744.75	0.442698	0.205334	2.15599	0.0310843	0.451862	chr10	75859353	75860240	-	888	6537.13	6847.94	6979.94	3644.77	4397.42	4199.44	617.348	685.549	773.693	7315.99	7101.15	6947.1	2879.94	3989.16	2576.82	561.42	653.14	697.533
ENSMUSG00000036323	Srp72	6390.33	-0.298468	0.138644	-2.15276	0.0313374	0.451862	chr5	76974683	76999937	+	25255	4143.16	4257.37	3974.94	3395.49	3255.11	3605.19	11068.1	11587.5	11370.8	3860.61	4518.66	4924.82	4751.8	3947.69	4862.27	10277.5	10647.3	10577.7
ENSMUSG00000060152	Pop5	635.973	0.325089	0.150979	2.1532	0.0313028	0.451862	chr5	115235836	115245351	+	9516	934.812	907.18	903.47	863.804	947.894	826.001	152.063	139.973	143.364	979.139	983.407	979.608	740.107	853.685	660.891	121.85	156.538	153.733
ENSMUSG00000072294	Klf12	3089.1	-0.508994	0.236405	-2.15306	0.0313138	0.451862	chr14	99870632	100284679	-	414048	970.861	773.591	826.334	4158.9	4983.1	4811.73	2679.94	3275.05	3319.89	515.426	847.829	834.481	5962.08	5007.36	6000.11	3407.24	3414.14	3815.78
ENSMUSG00000001964	Emd	2586.28	0.259356	0.121084	2.14194	0.0321981	0.452735	chrX	74254687	74261548	+	6862	3987.49	4415.41	4604.33	2169.9	2080.53	2065	1096.93	1068.88	1305.68	4886.37	4746.17	4689.85	1946.46	2028.8	1833.73	1208.25	1276.59	1142.67
ENSMUSG00000018001	Cyth3	1447.99	0.289698	0.135018	2.14563	0.0319027	0.452735	chr5	143622447	143710250	+	87804	1631.21	1627.51	1759.35	1713.76	1636.02	1757.51	959.164	1200.9	1084.12	1799.75	1613.01	1756.21	1499.85	1344.47	1461.77	1088.68	964.865	1165.62
ENSMUSG00000021087	Rtn1	14097.3	0.65881	0.307627	2.14159	0.0322268	0.452735	chr12	72211752	72409054	-	197303	21443.3	17872.1	18208.9	16958.4	14610.5	8765.89	9000.29	7894.15	8901.62	26012.9	18119.2	25026.7	12300.1	9835.01	8581.82	11203.4	7967.22	11050.4
ENSMUSG00000024425	Ndfip1	4085.74	0.364095	0.169673	2.14587	0.0318836	0.452735	chr18	38410396	38465303	+	54908	7412.95	6614.82	6865.88	3996.18	3009.87	2878.38	2066.49	1975.53	2138.62	7572.86	6686.05	7557.84	2891.72	2455.99	2673.68	2359.56	2066.03	2320.9
ENSMUSG00000025321	Itgb8	2166.67	-0.94197	0.439448	-2.14353	0.0320704	0.452735	chr12	119158022	119238802	-	80781	588.252	285.513	273.256	1443.71	1420.63	1450.01	4312.34	5614.82	4636.23	96.6423	327.802	212.508	1491.99	1534.56	1570.84	4423.04	4837.82	4480.05
ENSMUSG00000029335	Bmp3	708.311	-0.566873	0.264601	-2.14237	0.0321634	0.452735	chr5	98854415	98884396	+	29982	142.557	122.238	103.394	183.493	191.999	211.009	1385.46	1746.48	1674.16	81.383	148.579	116.62	300.362	270.967	244.986	1958.71	2157.79	1709.42
ENSMUSG00000030733	Sh2b1	2884.63	0.331579	0.154502	2.14611	0.0318644	0.452735	chr7	126466994	126475424	-	8431	3673.7	3713.41	4197.32	2825.11	2950.98	3201.2	2219.85	2220.48	2200.23	4154.77	3265.95	3957.31	2222.28	2630.18	2151.97	2225.18	1948.62	2164.88
ENSMUSG00000030757	Zkscan2	1924.86	-0.580343	0.270017	-2.14928	0.0316119	0.452735	chr7	123475384	123500449	-	25066	404.73	417.355	386.498	1660.96	2040.19	2065.9	3266.1	3776.09	2657.57	297.557	415.092	355.043	2902.52	2106.22	2607.75	3849.09	3098.37	2340.41
ENSMUSG00000031790	Mmp15	2700.34	0.401035	0.187129	2.1431	0.0321052	0.452735	chr8	95352268	95375080	+	22813	2619.28	3127.54	3203.58	981.517	1118.11	1162.35	4390.32	5031.07	3992.87	2617.82	2638.21	2411.01	622.318	808.063	682.867	4185.03	5015.95	3998.2
ENSMUSG00000034826	Nup54	1490.82	-0.275805	0.128397	-2.14806	0.0317086	0.452735	chr5	92415540	92435219	-	19680	1192.07	1244.21	1135.7	1047.3	1076.97	1213.75	2123.68	2303.19	2436.01	982.53	1121.77	1154.97	1198.5	1220.74	1266.44	2142.05	2049.83	1925.1
ENSMUSG00000035936	Aldh5a1	2071.59	-0.424346	0.197933	-2.14389	0.0320418	0.452735	chr13	24907579	24937661	-	30083	1025.75	1424.94	1219.4	645.689	727.66	665.49	4178.47	4708.18	4700.21	955.402	1333.5	1138.56	804.891	819.814	930.294	3750.01	4395.2	3865.12
ENSMUSG00000041841	Rpl37	9846.12	0.272619	0.127154	2.14401	0.0320319	0.452735	chr15	5116645	5119140	+	2496	14629.3	13805.9	14346.4	12573.6	11244.8	12689.4	959.164	830.294	959.711	19331	15914.7	18880.4	13135.4	12333.8	12767.7	946.329	999.952	882.242
ENSMUSG00000055240	Zfp101	1524.27	-0.709007	0.330541	-2.14499	0.0319535	0.452735	chr17	33360507	33394641	-	34135	180.244	100.41	77.9561	1696.45	1819.96	2039.75	2209.46	2742.2	2415.87	58.494	106.791	103.662	2198.73	2303.91	2294.4	2427.89	2461.42	2199.3
ENSMUSG00000056763	Cspp1	1594.79	-0.706053	0.328932	-2.1465	0.0318331	0.452735	chr1	10037987	10136768	+	98782	382.609	321.311	274.077	1490.45	1732.83	2124.52	1742.87	2942.61	2228.66	172.091	329.66	304.94	2510.87	2151.84	2528.8	2458.63	2874.35	2135.05
ENSMUSG00000060950	Trmt61a	446.847	0.417698	0.194795	2.1443	0.0320092	0.452735	chr12	111678105	111683902	+	5798	591.529	695.883	740.172	343.617	338.822	339.959	363.911	321.301	353.079	755.336	710.393	704.903	219.873	336.635	258.822	339.357	327.919	301.729
ENSMUSG00000063632	Sox11	90742.2	-0.569967	0.265509	-2.1467	0.0318173	0.452735	chr12	27334264	27342574	-	8311	59207.8	44991.4	36397.3	79763.4	80125.7	77592.7	106128	115468	132016	30868.7	46643.6	45863.6	110790	87922.7	110646	183104	135189	150642
ENSMUSG00000091264	Smim13	3634.36	-0.428808	0.200138	-2.14256	0.0321488	0.452735	chr13	41249844	41276577	+	26734	2509.49	2126.94	1877.51	6246.57	6605.41	7714.45	1172.31	1157.96	1181.27	1564.08	2244.47	2042.15	9060.91	7815.19	7986.85	1376.79	1246.9	1489.14
ENSMUSG00000020954	Strn3	2994.34	-0.697859	0.326055	-2.14031	0.0323296	0.452809	chr12	51609632	51691897	-	82266	2078.54	1657.2	1363	3731.32	3798.84	4498.82	2950.27	3554.99	3165.86	614.611	1467.22	1343.29	4269.85	4280.87	4553.8	3510.87	3466.77	3592.07
ENSMUSG00000022111	Uchl3	1389.98	0.413678	0.193234	2.14081	0.0322894	0.452809	chr14	101653967	101696125	+	42159	2180.14	2092.89	1856.17	1741.46	1650.55	1347.21	645.941	634.65	725.115	1922.67	2089.39	2214.92	1236.78	1405.99	970.989	755.013	734.107	815.701
ENSMUSG00000042063	Zfp386	1591.83	-0.879063	0.410955	-2.13907	0.0324299	0.45353	chr12	116047724	116063360	+	15637	724.254	340.52	272.436	3230.18	2980.02	3588.05	735.619	773.032	828.195	167.005	310.159	384.414	3858.57	3732.02	4015.81	934.941	808.328	969.434
ENSMUSG00000045045	Lrfn4	1767.85	0.360574	0.168738	2.13689	0.032607	0.455321	chr19	4611785	4615667	-	3883	2485.73	2403.72	2581.58	1687.79	1966.78	1899.08	1147.62	1317.02	1253.55	2885.7	2225.9	2378.18	1406.6	1656.91	1271.32	1052.24	1048.53	1153
ENSMUSG00000026817	Ak1	929.611	0.705936	0.330481	2.13609	0.0326724	0.455433	chr2	32621758	32635058	+	13301	1471.45	1262.54	1372.03	1068.94	779.29	523.014	358.712	353.113	436.017	2180.39	1368.78	2033.51	706.733	543.317	727.632	558.004	402.14	587.397
ENSMUSG00000034932	Mrpl54	615.013	0.437428	0.204828	2.13559	0.0327131	0.455433	chr10	81264713	81266934	-	2222	924.98	978.776	895.264	787.637	815.592	969.379	116.971	74.7582	93.6015	1105.45	1009.41	945.918	639.986	830.874	603.918	85.4088	89.0645	103.253
ENSMUSG00000027009	Itga4	930.065	-0.871223	0.408199	-2.13431	0.0328174	0.456201	chr2	79255426	79333123	+	77698	181.063	81.2009	89.4443	735.705	727.66	808.868	2161.37	2134.59	1900.46	50.0166	117.935	49.2396	981.574	775.575	800.069	1729.81	1906.79	1509.79
ENSMUSG00000019659	Ccdc12	1088.98	0.291744	0.13688	2.13138	0.033058	0.458065	chr9	110656503	110711606	+	55104	1630.39	1631	1611.64	1197.9	1300.43	1301.22	413.298	376.972	408.766	1808.23	1660.37	1675.87	1036.54	1266.36	970.175	430.46	450.72	431.369
ENSMUSG00000026895	Ndufa8	2080.7	0.357791	0.167908	2.13087	0.0330995	0.458065	chr2	36036326	36049406	-	13081	3420.54	3064.68	3258.56	2349.93	2399.18	2137.14	486.08	439.006	505.922	4229.37	3395.03	3889.93	2178.11	2344	1828.03	486.261	461.516	579.366
ENSMUSG00000036019	Tmtc2	579.959	-0.617016	0.289436	-2.13179	0.0330242	0.458065	chr10	105187663	105574451	-	386789	476.009	380.684	284.745	522.783	486.451	540.147	1003.35	819.159	928.906	178.873	299.015	272.113	527.105	435.483	598.221	966.827	755.699	963.697
ENSMUSG00000020300	Cpeb4	3941.08	-0.809107	0.38008	-2.12878	0.0332724	0.459089	chr11	31872211	31935634	+	63424	1215.83	687.152	580.157	5201.87	4783.84	5473.61	4117.39	4849.74	4957.32	373.853	707.607	792.152	7202.79	5227.87	8003.13	6555.98	5028.1	5181.02
ENSMUSG00000027566	Psma7	5309.29	0.274683	0.129031	2.12881	0.0332702	0.459089	chr2	180036374	180042433	-	6060	9193.27	10086.4	9605.83	3511.48	3122.81	3056.92	2373.22	2190.26	2699.04	11908.2	10264	11129.9	3081.16	3212.9	2941.45	2304.9	2476.26	2409.24
ENSMUSG00000062110	Scfd2	1182.77	-0.383012	0.179974	-2.12815	0.0333244	0.459125	chr5	74204816	74531759	-	326944	414.562	478.474	475.942	239.753	253.31	265.114	2596.76	3001.46	2850.7	416.24	429.022	444.884	352.385	266.129	316.609	3233.01	2580.17	2675.41
ENSMUSG00000032171	Pin1	1693.02	0.358249	0.168443	2.12682	0.0334346	0.459962	chr9	20652095	20666584	+	14490	2673.35	2670.9	2614.4	1781.27	2061.17	1588.88	558.863	586.932	600.708	3171.39	2710.64	2931.91	1493.96	1834.56	1362.48	585.335	608.607	639.023
ENSMUSG00000030652	Coq7	637.853	0.314203	0.147863	2.12496	0.0335896	0.460729	chr7	118509659	118533356	-	23698	1092.12	1137.69	1098.77	554.808	570.35	486.944	263.835	286.308	312.795	1208.03	1134.77	1149.79	451.524	505.99	402.069	253.949	269.892	301.729
ENSMUSG00000057506	Bloc1s2	762.917	0.329561	0.155076	2.12516	0.0335729	0.460729	chr19	44139246	44146446	-	7201	938.908	901.941	795.972	1103.56	1200.4	1288.6	131.268	171.785	154.028	1136.82	975.049	1025.39	1201.45	1151.61	1049.94	169.679	183.527	152.585
ENSMUSG00000022454	Nell2	7971.9	0.395832	0.186399	2.12358	0.0337052	0.461181	chr15	95075230	95528559	-	453330	7951.23	7609.31	7783.3	4525.88	3904.52	3747.66	12996.8	11646.4	11687.1	9173.39	6563.48	7975.95	3295.14	2928.11	3180.74	14272.4	10702.6	13550.3
ENSMUSG00000030729	Pgm2l1	2530.66	-0.518408	0.244143	-2.12338	0.0337219	0.461181	chr7	100227394	100278868	+	51475	736.543	661.831	572.772	1583.06	1613.44	1523.05	5304	4677.96	5398.08	417.936	640.747	570.142	2114.31	1576.03	1895.59	6337.33	4261.6	5667.46
ENSMUSG00000027646	Src	5575.98	0.361313	0.170389	2.12052	0.0339623	0.463149	chr2	157418444	157471862	+	53419	5934.95	6648	7501.83	4226.41	4415.17	5139.96	6234.57	6481.7	6527.22	7244.78	5361.84	6219.74	3383.49	3167.28	3506.3	6607.22	5909.3	5857.9
ENSMUSG00000035559	Mpv17l2	539.718	0.330608	0.155912	2.12048	0.0339656	0.463149	chr8	70758649	70760946	-	2298	819.292	797.166	809.102	555.673	624.4	654.669	153.362	135.201	156.397	1089.35	879.402	901.862	610.539	556.451	561.595	140.07	120.102	150.291
ENSMUSG00000026577	Blzf1	1144.28	-0.455667	0.214999	-2.11939	0.0340576	0.463334	chr1	164289800	164307489	-	17690	603.818	504.668	475.942	876.787	930.146	1029.8	1905.33	2066.19	2099.52	316.207	527.455	476.846	1059.12	1052.07	1128.07	1924.54	1905.44	1715.15
ENSMUSG00000055421	Pcdh9	2499.6	-0.644467	0.304117	-2.11914	0.0340789	0.463334	chr14	93013410	93890679	-	877270	556.299	423.467	332.339	1167.61	1124.57	1259.74	4398.12	5708.67	5075.81	250.083	468.024	477.71	1744.26	1478.57	1835.36	6641.39	5520.65	6530.2
ENSMUSG00000062949	Atp11c	2734.32	-0.831678	0.392752	-2.11757	0.0342119	0.464461	chrX	60223290	60592698	-	369409	344.922	193.834	149.347	1859.17	1931.28	2309.38	5469.05	7346.99	5304.48	89.8604	187.581	158.085	2384.24	2095.85	2383.12	5682.53	6967.27	4360.73
ENSMUSG00000039001	Rps21	13736.8	0.319372	0.150928	2.11606	0.03434	0.46552	chr2	180257377	180258445	+	1069	18756	19046.4	19812.3	19570.6	17431.6	20241.5	894.18	695.093	918.242	25016.8	21642.4	24302.8	19094.6	19345.1	18063.8	718.572	900.091	812.259
ENSMUSG00000015776	Med22	2578.46	0.345819	0.163621	2.11354	0.0345549	0.465714	chr2	26905262	26910677	-	5416	4493	4619.72	4752.86	1966.5	1815.92	1662.82	1388.06	1741.71	1879.14	4820.25	4348.72	4229.42	1249.54	1539.4	1348.64	1430.31	1569.42	1556.83
ENSMUSG00000024387	Csnk2b	3314.4	0.201294	0.0952162	2.11407	0.0345094	0.465714	chr17	35116196	35122053	-	5858	5686.7	5852.58	6067.44	1933.61	1800.6	2044.26	1658.39	1701.94	1623.22	7360.07	6554.19	6677.58	1996.52	1976.95	1903.72	1598.85	1638.25	1584.36
ENSMUSG00000025964	Adam23	510.262	-0.35937	0.170002	-2.11392	0.0345224	0.465714	chr1	63445891	63596276	+	150386	487.479	393.781	471.019	306.399	298.486	316.513	707.026	784.166	667.058	415.392	399.306	417.241	413.243	326.958	339.399	811.953	751.65	877.653
ENSMUSG00000050856	Atp5k	2542.88	0.46415	0.219481	2.11476	0.0344501	0.465714	chr5	108433244	108434448	-	1205	3478.71	3473.3	3143.68	3163.53	3571.34	4228.29	179.356	120.886	212.084	4633.74	4017.2	4522.27	3428.64	4000.91	2939.01	220.924	234.806	203.065
ENSMUSG00000001156	Mxd1	1360.17	0.28801	0.136626	2.10803	0.0350288	0.465806	chr6	86647042	86669161	-	22120	1727.89	1654.58	1932.49	1482.66	1394.01	1319.26	898.079	1005.26	1030.8	1893	1701.23	1817.54	1248.56	1141.24	1111.79	1108.04	932.478	1084.16
ENSMUSG00000022749	Tbc1d23	1603.14	-0.48939	0.232144	-2.10813	0.0350194	0.465806	chr16	57168862	57231504	-	62643	596.444	520.384	463.633	970.265	934.18	991.021	2734.53	3281.41	3106.62	363.68	542.313	604.697	1483.16	1127.42	1275.39	3575.78	3191.48	3094.16
ENSMUSG00000025374	Nabp2	4077.67	0.269671	0.127989	2.10699	0.0351184	0.465806	chr10	128401395	128411492	-	10098	5658.03	5483.24	5711.31	5418.25	5187.2	6337.48	881.183	968.676	1028.43	6762.42	5795.51	5913.07	5224.92	5216.81	4961.57	923.553	972.962	953.372
ENSMUSG00000028439	Fam219a	2431.14	0.407317	0.193252	2.1077	0.0350572	0.465806	chr4	41517691	41569538	-	51848	3037.93	3005.31	3040.29	3374.72	3397.09	2566.37	1425.75	1398.14	1514.21	3597.81	2718.07	2978.56	2421.54	2630.87	2152.78	1564.69	1281.99	1654.35
ENSMUSG00000031285	Dcx	39934.3	-0.792929	0.376031	-2.10868	0.0349722	0.465806	chrX	143855842	143933311	-	77470	12426.2	6612.2	6654.99	22293.6	20424.5	21244.3	67483.3	68123.8	84974.7	4688.85	8720.66	9341.7	35516.3	24830.1	37782.3	112219	75815.5	99665.8
ENSMUSG00000032330	Cox7a2	5364.49	0.352936	0.167549	2.10647	0.0351637	0.465806	chr9	79755361	79759878	-	4518	7399.02	6888.11	6794.49	6881	7526.68	9182.5	426.295	416.737	462.083	9375.15	7784.61	9022.07	7940.94	8264.5	6733.44	461.207	508.747	493.321
ENSMUSG00000036309	Skp1a	13855.2	0.307305	0.145655	2.10981	0.0348743	0.465806	chr11	52231995	52246858	+	14864	23367.8	23533.4	22972.4	15166.8	15443.8	14213.3	4403.32	4393.24	4546.19	23264.5	24020.6	24155.9	12223.5	14550.7	10260.1	4101.9	4161.74	4614.28
ENSMUSG00000038538	Ubn2	5727.21	-0.485619	0.229972	-2.11165	0.0347167	0.465806	chr6	38433950	38524825	+	90876	1277.28	1169.99	955.987	5074.63	6047.16	5995.72	8884.61	11212.1	9765.36	770.595	1189.56	1020.21	8079.34	6297.91	6608.91	9513.4	10413.8	8813.24
ENSMUSG00000042111	Ccdc115	1144.94	0.252128	0.119673	2.10681	0.0351341	0.465806	chr1	34436670	34439672	-	3003	1827.02	1841.43	1972.7	1105.29	1204.43	1212.85	328.819	388.107	385.069	1933.69	2038.32	2074.97	1015.93	1135.71	1015.75	363.272	354.909	410.719
ENSMUSG00000046096	Mosmo	3046.74	-0.383922	0.182122	-2.10804	0.0350272	0.465806	chr7	120677618	120734854	+	57237	1882.73	1569.01	1495.12	6443.04	6096.37	6985.84	626.446	575.798	586.49	1154.62	1645.51	1529.02	7634.68	6734.09	7922.56	645.69	639.645	674.588
ENSMUSG00000049922	Slc35c1	493.11	0.427318	0.202488	2.11034	0.0348288	0.465806	chr2	92452764	92460538	-	7775	634.132	726.442	683.552	442.288	498.552	438.249	306.725	432.643	334.122	823.155	694.607	704.04	398.519	404.377	312.54	346.19	310.376	385.479
ENSMUSG00000058546	Rpl23a	15882.9	0.308839	0.14623	2.11201	0.0346858	0.465806	chr11	78180932	78183584	-	2653	25511.1	23831.2	24674.3	20527.9	17257.3	18568.8	1384.16	1229.53	1527.24	32801.6	26845.4	31439	18815.8	17433.1	19738	1351.74	1538.39	1416.86
ENSMUSG00000042460	C1galt1	1220.16	-0.834291	0.396243	-2.1055	0.0352474	0.46625	chr6	7844842	7875687	+	30846	730.808	413.863	329.877	2980.9	2533.1	3397.79	552.364	663.281	642.177	132.247	343.589	209.916	2517.74	2362.67	2501.13	519.285	588.366	543.801
ENSMUSG00000071337	Tia1	2407.32	-0.413232	0.196354	-2.10453	0.0353325	0.466711	chr6	86404219	86433405	+	29187	1462.44	1467.73	1555.84	2773.17	3516.48	3605.19	1673.99	1853.05	2035.54	1160.56	1680.8	1547.16	4516.22	4042.39	4329.98	1890.38	1991.81	2229.12
ENSMUSG00000035478	Mbd3	6239.12	0.296489	0.141142	2.10065	0.035672	0.470526	chr10	80392539	80399550	-	7012	8446.08	8986.23	9411.35	7378.69	6982.95	7210.37	2793.01	3192.34	3574.63	10023.7	8783.8	8687.76	5688.22	6668.42	5631.41	2881.12	2998.51	2965.66
ENSMUSG00000060882	Kcnd2	449.189	-0.901561	0.429428	-2.09945	0.0357775	0.471248	chr6	21215503	21729805	+	514303	258.077	147.559	123.089	233.694	225.881	221.83	1113.83	808.025	765.399	55.9508	162.508	133.033	303.306	248.156	293.82	1102.34	838.016	1050.89
ENSMUSG00000038126	Mphosph9	2186.97	-0.483792	0.230589	-2.09807	0.0358993	0.472183	chr5	124250959	124327972	-	77014	1077.37	959.567	983.067	3020.72	3881.12	4056.06	1358.17	1727.39	1645.73	628.175	1070.7	877.674	4412.18	4395.61	4259.98	1580.63	1690.88	1740.39
ENSMUSG00000022139	Mbnl2	704.851	-0.951511	0.453928	-2.09617	0.0360668	0.473714	chr14	120275669	120431697	+	156029	382.609	201.693	166.58	1395.24	1247.99	1201.13	566.661	461.274	432.462	66.9714	215.439	191.775	1832.6	1406.68	1451.19	522.702	460.167	484.143
ENSMUSG00000026584	Scyl3	1067.55	-0.302211	0.144342	-2.09372	0.0362852	0.47591	chr1	163929100	163955126	+	26027	720.977	768.352	819.769	1187.51	1295.59	1159.65	1121.62	1315.43	1248.81	553.574	691.821	697.993	1309.42	1257.37	1213.53	1252.66	1346.76	1255.1
ENSMUSG00000032997	Chpf	639.662	0.386261	0.184771	2.09049	0.0365741	0.478347	chr1	75474569	75479307	-	4739	888.932	935.993	887.058	439.692	412.233	417.509	584.856	607.61	619.665	1152.93	780.968	926.913	324.901	331.105	368.699	576.224	574.871	683.766
ENSMUSG00000043991	Pura	1036.9	-0.5868	0.280695	-2.09053	0.0365705	0.478347	chr18	36281097	36292535	+	11439	841.413	613.809	470.198	1427.27	1533.57	1503.21	825.297	1038.66	1023.69	343.334	607.317	483.757	1754.07	1680.41	1557.82	995.297	955.419	1009.59
ENSMUSG00000047261	Gap43	4939.08	0.556224	0.266262	2.08901	0.0367067	0.479406	chr16	42248442	42340651	-	92210	8442.8	7203.3	7586.36	4711.11	4014.23	2974.87	2763.12	2167.99	2736.95	10128.8	7266.44	10368	3542.5	2836.17	3131.91	3537.06	2403.39	3088.42
ENSMUSG00000004667	Polr2e	1846.34	0.361564	0.173268	2.08673	0.0369124	0.481239	chr10	80035949	80039795	-	3847	2993.69	3094.37	2999.26	1723.28	1972.43	1985.65	556.263	593.294	558.054	3680.04	3248.31	3242.9	1481.2	2020.5	1443.87	499.926	578.919	562.157
ENSMUSG00000051703	Tmem198	556.021	0.464565	0.222673	2.08631	0.0369506	0.481239	chr1	75479532	75485705	+	6174	731.628	628.652	654.831	661.269	596.165	545.557	244.34	225.865	268.956	1151.23	775.396	903.589	690.047	536.405	611.243	289.251	218.613	275.342
ENSMUSG00000031834	Pik3r2	3988	0.390449	0.187382	2.0837	0.0371873	0.481619	chr8	70768176	70776713	-	8538	5090.26	5498.96	5567.7	3501.09	3856.92	3303.1	2631.85	2754.92	3011.83	7028.61	5358.13	6128.17	2985.95	3701.61	2631.36	3024.61	2619.31	3089.57
ENSMUSG00000035215	Lsm7	487.259	0.479968	0.23026	2.08446	0.0371184	0.481619	chr10	80852821	80855209	-	2389	661.988	721.204	623.648	583.371	680.87	768.289	61.085	31.812	68.7201	921.493	772.611	850.894	595.816	718.893	532.294	64.9107	63.4247	49.3321
ENSMUSG00000041966	Dcaf17	1002.73	-0.569767	0.273437	-2.08372	0.0371857	0.481619	chr2	71055328	71099142	+	43815	505.503	433.945	380.754	949.492	1164.09	1175.88	1220.4	1522.21	1313.97	233.976	476.381	355.907	1388.93	1225.57	1325.85	1344.9	1510.05	1521.27
ENSMUSG00000062822	4833420G17Rik	3407.2	-0.228298	0.109501	-2.0849	0.0370786	0.481619	chr13	119462768	119486120	+	23353	2634.02	2828.06	2806.42	2893.48	3455.17	3427.54	3772.97	3939.92	3931.26	2639.86	2775.64	2658.94	3661.27	3870.27	3650.37	4378.62	3929.63	4076.21
ENSMUSG00000056629	Fkbp2	484.64	0.334277	0.160511	2.08259	0.0372888	0.482262	chr19	6977741	6980501	-	2761	858.618	740.412	800.075	459.599	412.233	454.481	155.962	144.745	136.255	876.562	948.119	1001.2	431.893	430.644	376.024	149.181	198.371	149.144
ENSMUSG00000045896	Paip2b	6205.58	0.361317	0.173863	2.07817	0.0376936	0.486819	chr6	83805401	83831741	-	26341	6891.06	7642.49	7867.82	8301.35	9711.27	7419.58	2642.25	3003.05	3157.57	7616.09	8187.63	7930.16	6929.91	8106.21	5938.25	3351.44	3577.42	3426.86
ENSMUSG00000007458	M6pr	1760.37	0.258956	0.124717	2.07634	0.0378623	0.486842	chr6	122308720	122317680	+	8961	2602.89	2481.43	2704.66	2142.2	2047.45	2051.48	888.981	892.327	900.47	2297.37	2601.99	2531.09	1586.22	1860.13	1524.45	798.287	921.683	853.561
ENSMUSG00000016833	Mrps18c	749.47	0.315678	0.152111	2.07531	0.0379576	0.486842	chr5	100798627	100804471	+	5845	1158.48	1175.23	1170.98	770.326	782.517	858.464	163.76	151.107	186.018	1467.44	1359.5	1393.39	816.67	857.141	658.45	167.401	192.973	160.616
ENSMUSG00000041846	Ppp4r3a	4853.54	-0.583828	0.281217	-2.07608	0.0378869	0.486842	chr12	101039409	101083702	-	44294	2039.22	1823.96	1536.97	4412.5	4783.84	5331.13	7361.39	8384.06	8607.78	777.377	1713.3	1202.48	5059.03	5068.88	4758.91	8110.42	8593.38	7799.07
ENSMUSG00000059518	Znhit1	1366.66	0.274514	0.132251	2.0757	0.0379221	0.486842	chr5	136982164	136988021	-	5858	2171.94	2050.98	2084.3	1564.02	1688.46	1630.36	272.933	291.08	291.468	2653.42	2140.47	2322.03	1550.89	1606.45	1397.48	308.61	269.892	305.171
ENSMUSG00000084883	Ccdc85c	4724.04	0.325099	0.156641	2.07543	0.0379463	0.486842	chr12	108203602	108275425	-	71824	5382.75	5791.46	6782.18	5236.49	5530.86	6325.76	3575.42	4358.25	4014.2	5363.65	5438.92	5322.19	3785.93	4291.93	4172.08	3074.72	3534.24	3051.71
ENSMUSG00000029208	Guf1	1178.3	-0.563296	0.271857	-2.07203	0.0382627	0.489349	chr5	69556923	69575973	+	19051	638.228	538.72	460.351	1625.47	1790.91	1872.93	901.978	1183.41	1053.31	316.207	602.673	471.663	2094.68	2280.41	2257.77	887.112	1186.18	1047.45
ENSMUSG00000037270	4932438A13Rik	5190.81	-0.73941	0.356764	-2.07254	0.0382147	0.489349	chr3	36863104	37053033	+	189930	236.775	129.223	150.989	1207.42	1151.99	1255.23	13430.9	18589.4	10721.5	127.161	137.436	128.714	2007.32	1297.46	1284.34	16284.6	15239.5	10054.6
ENSMUSG00000039100	Marchf6	18493.8	-0.354576	0.171214	-2.07095	0.0383638	0.489349	chr15	31455891	31531053	-	75163	5380.29	6158.17	5784.34	3508.88	3511.64	4180.5	45718.9	48957.1	42445.3	4382.81	5815.94	5775.72	4339.54	4076.95	4789.83	49321.9	45422.9	43317.1
ENSMUSG00000052135	Foxo6	2419.21	0.447403	0.215983	2.07147	0.0383147	0.489349	chr4	120267079	120287349	-	20271	2977.31	3491.64	3953.6	1248.1	1498.08	1505.02	1576.51	1943.71	2126.77	4938.08	3610.47	4131.8	1219.12	1330.64	1242.83	2517.85	1949.97	2284.19
ENSMUSG00000018770	Atp5g3	5965.46	0.542963	0.262281	2.07016	0.0384374	0.489616	chr2	73908447	73911326	-	2880	10162.5	10310.8	10508.5	6248.3	6829.68	5776.6	1653.19	1496.76	1664.68	12136.2	11224.2	10431.9	4482.85	6521.88	3108.31	1458.78	1696.27	1666.97
ENSMUSG00000040729	Cep126	510.148	-0.861458	0.416259	-2.06952	0.038497	0.489703	chr9	8076461	8134294	-	57834	122.074	57.6264	45.1325	1179.72	1294.78	1409.43	166.359	167.013	159.952	23.7367	53.8599	48.3757	1204.39	1374.88	1360.04	127.544	206.468	181.267
ENSMUSG00000024970	Spindoc	2094.63	0.301667	0.145818	2.06879	0.0385661	0.489911	chr19	7354078	7382994	-	28917	2664.34	2718.92	2822.01	2525.63	2746.07	2773.78	848.691	984.582	1020.14	3375.7	2574.13	2875.76	2368.54	2235.48	2418.93	865.475	905.489	979.759
ENSMUSG00000030224	Strap	6644.89	0.283729	0.137237	2.06743	0.0386939	0.490863	chr6	137735078	137751932	+	16855	9378.43	9070.93	8753.23	8769.6	7658.98	7584.6	4391.62	4803.61	4681.26	6901.45	8796.8	7610.54	5561.6	5889.39	5449.1	4551.72	5176.54	4578.71
ENSMUSG00000037236	Matr3	14335.3	-0.878381	0.425053	-2.06652	0.0387793	0.491275	chr18	35562138	35593835	+	31698	2126.06	1438.04	1058.56	3794.51	3490.67	4155.25	29582	49676.1	30253.4	632.414	1451.43	1221.49	5383.93	4518.66	5133.3	44172.3	44865.6	25081.4
ENSMUSG00000031673	Cdh11	2463.7	-0.583413	0.282633	-2.06421	0.0389982	0.492162	chr8	102632095	102785642	-	153548	1351.01	934.247	818.949	1067.2	1051.96	1113.66	5496.35	4654.1	4271.31	657.846	1097.63	926.913	1691.25	1190.32	1304.69	5867.01	5582.73	5269.36
ENSMUSG00000032076	Cadm1	6591.72	-0.41654	0.201713	-2.06502	0.0389216	0.492162	chr9	47530173	47858115	+	327943	4158.73	3888.04	3468.63	2508.32	2388.69	2798.12	13449.1	13085.9	15889.7	2637.32	3690.33	3836.37	3200.91	2677.88	3187.25	12226	11790.3	13769.4
ENSMUSG00000075012	Fjx1	2248.32	0.326625	0.158241	2.0641	0.0390083	0.492162	chr2	102449366	102452499	-	3134	3326.32	3145.01	3105.11	2941.09	2986.47	3044.3	1080.03	1266.12	1061.61	3334.16	2554.63	2961.29	2264.49	2099.3	2249.63	1059.07	869.054	1122.02
ENSMUSG00000070420	Zscan25	531.603	-0.294537	0.142899	-2.06116	0.0392876	0.495013	chr5	145280500	145291278	+	10779	400.634	488.952	493.995	382.566	397.712	408.492	606.951	690.321	708.527	467.104	457.809	497.579	495.695	498.386	505.435	662.772	723.312	682.619
ENSMUSG00000035762	Tmem161b	912.194	-0.366835	0.178044	-2.06035	0.0393646	0.495311	chr13	84222296	84296141	+	73846	551.383	457.519	434.092	1416.88	1510.18	1703.4	622.547	725.314	703.788	338.248	456.88	408.602	1732.48	1627.88	1616.42	657.078	748.952	707.859
ENSMUSG00000025245	Lztfl1	1021.53	-0.646309	0.31379	-2.05969	0.0394285	0.495444	chr9	123694416	123717697	-	23282	683.289	461.011	393.063	1678.27	1509.37	1803.5	707.026	703.046	914.688	244.149	451.309	450.931	2041.67	1699.77	2081.16	907.61	811.027	846.677
ENSMUSG00000007989	Fzd3	14285.6	-0.650023	0.315956	-2.05732	0.0396553	0.49752	chr14	65192449	65262463	-	70015	5096.81	2924.98	3027.98	20433.6	23833.7	23727.7	14140.5	17797.2	15999.9	1556.45	3080.23	2767.78	24436.3	23669.5	23384.3	16563.6	16320.4	18379.1
ENSMUSG00000031774	Fam192a	2988.5	0.227179	0.110504	2.05585	0.0397968	0.49752	chr8	94574138	94601997	-	27860	4218.53	4672.11	4953.08	2201.92	2274.14	2210.18	1853.34	2035.97	2024.87	5137.3	4812.1	4766.74	2092.72	2124.88	1854.89	2187.6	2153.74	2218.8
ENSMUSG00000052155	Acvr2a	3072.68	-0.67595	0.328812	-2.05574	0.039808	0.49752	chr2	48814109	48903269	+	89161	832.4	488.078	392.242	2016.7	1763.49	1936.05	6775.23	6729.83	6457.32	251.779	448.523	412.921	2068.18	1800	2064.88	7665.15	5799.99	7405.56
ENSMUSG00000052534	Pbx1	22272	-0.366542	0.178302	-2.05574	0.0398074	0.49752	chr1	168119364	168432270	-	312907	17187.1	15705	14052.6	12816	12805.8	13264.7	29397.5	34237.7	37235.6	11885.3	16338.1	15806.8	15499.1	14672.3	16850.3	43346.7	38672.9	41123.5
ENSMUSG00000040586	Ofd1	949	-0.626952	0.305252	-2.05388	0.039987	0.498415	chrX	166390033	166440704	-	50672	220.39	163.275	123.089	527.976	596.972	669.097	1874.14	2007.34	1866.1	69.5146	150.436	136.489	624.281	673.962	646.241	2285.54	2299.48	2147.67
ENSMUSG00000064264	Zfp428	2584.28	0.368836	0.179551	2.05421	0.0399557	0.498415	chr7	24507006	24515682	+	8677	3150.18	3319.63	3489.97	3192.09	3686.7	3772.01	696.629	753.945	761.845	4403.16	3335.6	3955.58	3299.07	3589.62	2795.77	805.12	667.984	842.088
ENSMUSG00000001774	Chordc1	2659.35	-0.483451	0.235483	-2.05302	0.0400703	0.498784	chr9	18292125	18317442	+	25318	1938.44	1692.99	1572.25	2697.01	2798.51	2973.96	2959.37	3061.91	3600.69	1035.09	1818.24	1640.46	3582.75	3248.84	3392.36	3028.03	3146.95	3680.41
ENSMUSG00000028399	Ptprd	8702.66	-0.523285	0.255097	-2.05132	0.0402361	0.500177	chr4	75941238	78211961	-	2270724	1166.67	984.015	831.258	4660.04	4651.54	5102.99	19113.1	24455.5	18152.8	738.381	917.475	918.275	6895.56	4750.22	6237.77	22053.7	19974.7	15044
ENSMUSG00000005936	Kctd20	6896.54	0.27011	0.131877	2.04821	0.0405398	0.500718	chr17	28951950	28969549	+	17600	8039.71	8761.84	9733.84	6940.73	7329.04	6382.57	4832.21	5455.76	5646.89	9660.84	9137.61	8772.42	6029.81	6266.12	5498.75	5121.11	5084.77	5443.74
ENSMUSG00000026154	Sdhaf4	806.983	0.328927	0.160601	2.04811	0.0405495	0.500718	chr1	23995939	24005656	-	9718	1210.91	1094.9	1101.23	1068.07	1036.63	1092.92	103.974	116.114	116.113	1406.4	1243.42	1529.88	1081.69	1149.54	891.227	92.2415	91.7634	98.6643
ENSMUSG00000026203	Dnajb2	903.092	0.339179	0.16565	2.04756	0.0406031	0.500718	chr1	75236406	75245692	+	9287	1285.47	1404.86	1425.36	881.115	823.659	633.929	554.964	491.496	547.391	1520	1432.86	1468.55	667.47	724.423	594.151	586.474	618.054	595.427
ENSMUSG00000027993	Trim2	16930.8	-0.611351	0.298366	-2.049	0.0404625	0.500718	chr3	84160439	84306877	-	146439	5919.38	4596.14	4489.45	10421	11978.2	14286.4	26945	30377.3	32434.7	2608.49	5268.98	4891.13	15996.7	14292.8	17398.9	36675.7	29661.2	36513.8
ENSMUSG00000040867	Begain	514.127	0.382902	0.186827	2.0495	0.0404137	0.500718	chr12	109032187	109068217	-	36031	598.083	554.436	601.493	787.637	676.03	751.156	321.021	308.577	293.837	687.517	484.739	628.021	596.797	532.948	615.313	280.141	234.806	301.729
ENSMUSG00000047423	AI837181	926.265	0.277974	0.13559	2.05011	0.0403533	0.500718	chr19	5425144	5427313	+	2170	1458.34	1436.3	1479.52	725.318	720.399	734.924	463.986	443.778	503.552	1955.73	1537.79	1592.94	674.342	683.639	733.329	496.51	519.543	512.825
ENSMUSG00000031392	Irak1	3181.42	-0.335577	0.163941	-2.04694	0.0406644	0.500808	chrX	74013914	74023918	-	10005	3818.72	3151.99	3709.89	5548.08	5415.5	6846.97	938.369	1032.3	1118.48	2480.49	2625.2	2386.82	4820.51	5282.48	5659.09	744.764	869.054	816.848
ENSMUSG00000020189	Osbpl8	4021.65	-0.724034	0.354877	-2.04024	0.0413262	0.501003	chr10	111164752	111297249	+	132498	598.902	321.311	263.409	2158.64	2258	2476.2	8251.67	8714.9	8229.82	211.935	317.588	383.55	3125.33	2430.41	3224.69	11636.1	8346.42	9440.79
ENSMUSG00000020590	Snx13	1872.27	-0.781893	0.383313	-2.03983	0.0413674	0.501003	chr12	35047186	35147479	+	100294	446.514	227.013	185.453	3492.43	3680.25	4293.22	1148.92	1075.25	1274.88	115.293	260.942	203.005	4543.71	4145.38	4589.61	1244.69	1333.27	1440.96
ENSMUSG00000022354	Ndufb9	1929.9	0.362197	0.177412	2.04156	0.0411954	0.501003	chr15	58933756	58939488	+	5733	3279.63	2787.02	3029.62	2416.57	2184.59	2693.52	241.741	326.073	304.501	3786.85	2923.29	3538.34	2237.01	2100.69	2056.74	257.365	304.978	269.606
ENSMUSG00000027940	Tpm3	5012.46	0.396217	0.194254	2.03969	0.0413816	0.501003	chr3	90072649	90100902	+	28254	7161.43	8072.07	7567.48	3508.88	3048.59	2253.47	4004.32	3847.66	4793.82	8747.82	8420.71	8053.69	2619.82	2532.02	2255.33	4556.27	4569.28	4211.59
ENSMUSG00000033624	Pdpr	1850.99	-0.479068	0.234674	-2.04142	0.0412091	0.501003	chr8	111094630	111137074	+	42445	594.806	848.68	881.314	608.471	680.87	697.051	3541.63	4487.08	4098.32	588.331	803.255	604.697	771.517	745.16	860.298	4153.14	4716.37	3636.81
ENSMUSG00000036315	Znrd1	1097.6	0.270804	0.132638	2.04168	0.0411833	0.501003	chr17	36954356	36958559	-	4204	1577.96	1622.27	1659.23	1286.19	1451.29	1509.53	207.949	237	203.791	1908.26	1742.09	1772.62	1253.47	1439.86	1232.25	217.508	234.806	200.77
ENSMUSG00000042082	Arsb	870.396	0.301192	0.147627	2.04023	0.0413279	0.501003	chr13	93771630	93943016	+	171387	954.475	912.419	910.855	435.364	346.889	449.07	1497.23	1334.51	1263.03	922.34	899.831	853.486	328.827	329.032	303.587	1365.4	1256.35	1304.43
ENSMUSG00000048264	Dip2c	4842.36	-0.483544	0.237056	-2.03979	0.0413714	0.501003	chr13	9276528	9668928	+	392401	1454.24	1496.54	1459.01	2601.8	2512.12	3120.95	9492.87	11703.6	8753.51	1085.95	1385.5	1218.9	3199.93	2660.59	3774.08	12450.3	10454.3	8338.28
ENSMUSG00000056459	Zbtb25	817.231	-0.369122	0.180797	-2.04164	0.0411873	0.501003	chr12	76347782	76369602	-	21821	820.111	877.493	842.746	998.827	1160.87	1273.27	460.087	564.663	470.377	570.529	762.396	691.082	1103.29	1296.08	1129.7	546.616	600.511	541.506
ENSMUSG00000059811	Atl2	1811.17	-0.362389	0.177307	-2.04385	0.0409679	0.501003	chr17	79848390	79896123	-	47734	1280.55	1306.2	1205.45	1520.75	1641.67	2010	2482.39	2447.93	2427.71	944.382	1368.78	1222.35	2085.85	1984.56	2126.74	2146.61	2169.94	2229.12
ENSMUSG00000061603	Akap6	7007.6	-0.598227	0.292702	-2.04381	0.0409726	0.501003	chr12	52699383	53155599	+	456217	1041.32	688.025	682.731	1846.19	1825.6	2030.74	19195	19265.4	16151.6	499.318	775.396	805.974	2681.66	1947.92	2816.11	21617.5	16084.2	16182.1
ENSMUSG00000068854	H2bc21	1099.66	0.310003	0.151722	2.04324	0.041029	0.501003	chr3	96221119	96223738	+	2620	1700.85	1878.97	1925.1	1082.78	1197.98	1157.84	392.503	329.254	398.102	1899.78	1901.81	2009.32	850.043	1095.62	978.314	296.084	342.763	356.798
ENSMUSG00000091474	2610021A01Rik	976.567	-0.764369	0.374137	-2.04302	0.0410504	0.501003	chr7	41599230	41628533	+	29304	164.678	84.6934	87.8031	994.5	1030.99	1235.39	1507.63	1560.38	1630.32	36.4528	89.1474	104.526	1271.14	1188.94	1312.02	1809.53	1666.59	1803.49
ENSMUSG00000047604	Frat2	1223.8	0.31468	0.154367	2.03853	0.0414974	0.501751	chr19	41845972	41848132	-	2161	1589.43	1691.25	1760.17	1307.82	1500.5	1772.84	423.696	427.872	520.14	1897.24	1814.52	1908.25	1420.34	1367.97	1318.53	424.766	434.527	448.578
ENSMUSG00000025204	Ndufb8	1853.33	0.347415	0.170762	2.0345	0.0419008	0.502621	chr19	44548572	44555440	-	6869	3475.44	3066.42	3060.8	2079.88	1915.15	1961.3	375.608	396.06	364.927	3851.28	3171.23	3440.72	1716.77	1990.09	1392.59	360.994	372.452	368.27
ENSMUSG00000029501	Ankle2	4588.4	-0.391184	0.192293	-2.03431	0.0419201	0.502621	chr5	110231004	110256651	+	25648	1377.23	1545.44	1452.44	1210.02	1407.72	1440.99	11047.3	12366.9	10405.2	1048.65	1470.93	1229.26	1491.01	1473.73	1595.25	11564.3	11568.9	8895.85
ENSMUSG00000035840	Lysmd3	953.679	-0.964367	0.47392	-2.03487	0.0418638	0.502621	chr13	81657663	81672871	+	15209	577.601	285.513	196.121	2053.05	1960.33	2420.29	340.516	332.436	330.567	89.8604	283.229	225.465	2413.69	2336.4	2337.54	288.112	361.656	333.852
ENSMUSG00000039983	Ccdc32	771.676	0.272072	0.133685	2.03517	0.0418337	0.502621	chr2	119017779	119029393	-	11615	1154.38	1266.91	1260.43	637.034	647.795	543.754	362.611	348.342	395.733	1467.44	1349.28	1460.77	619.373	586.865	555.897	446.403	391.344	395.804
ENSMUSG00000040003	Magi2	1316.9	-0.426362	0.209522	-2.03493	0.0418582	0.502621	chr5	19227036	20704792	+	1477757	556.299	525.623	525.998	868.997	757.508	815.18	2318.63	2463.84	2126.77	502.709	469.881	584.828	1116.05	879.261	1185.05	3078.13	2126.75	2802.75
ENSMUSG00000058569	Tmed9	1825.17	0.207696	0.10211	2.03403	0.0419483	0.502621	chr13	55573732	55597697	+	23966	3254.23	3109.21	3134.65	1197.03	1064.87	1006.35	1052.74	1040.25	996.441	3589.33	3462.82	3681.74	1065.99	1105.99	1025.52	1023.77	1056.63	985.495
ENSMUSG00000079450	Cldn34c1	688.989	-0.446156	0.219143	-2.03592	0.0417587	0.502621	chrX	123103495	123188795	+	85301	402.272	312.58	278.18	1491.32	1411.76	1483.37	168.958	203.597	199.051	213.63	301.801	312.714	1753.09	1481.33	1746.64	224.34	203.769	213.39
ENSMUSG00000009907	Vps4b	2514.81	-0.422915	0.208265	-2.03065	0.04229	0.504718	chr1	106764071	106796728	-	32658	1577.14	1754.11	1587.02	1415.15	1489.2	1597.9	3720.98	4238.95	4900.45	1030	1661.3	1369.21	1696.16	1607.83	1678.27	4240.83	4875.61	4826.52
ENSMUSG00000015217	Hmgb3	6938.66	0.429931	0.211828	2.02962	0.042395	0.504718	chrX	71555918	71560676	+	4759	10114.2	11700.8	10890.9	5469.32	6244	5409.58	4938.79	4749.53	5717.98	9575.22	12007	10335.1	3748.63	5192.62	3459.91	4888.8	5778.4	4675.08
ENSMUSG00000033964	Zbtb41	3366.57	-0.627349	0.309086	-2.02969	0.0423881	0.504718	chr1	139422288	139453005	+	30718	557.938	295.99	269.974	6337.45	6191.56	6796.47	2777.42	3294.13	2789.09	189.894	291.586	302.348	6888.69	6604.83	7311.31	3164.68	3025.49	3509.46
ENSMUSG00000034259	Exosc4	732.131	0.307725	0.151572	2.03022	0.0423343	0.504718	chr15	76327397	76330677	+	3281	1111.78	1286.12	1234.99	666.462	572.77	612.287	280.731	287.899	345.97	1415.72	1311.21	1446.95	540.847	622.81	552.642	275.586	327.919	285.667
ENSMUSG00000036975	Tmem177	1040.35	0.314717	0.155005	2.03037	0.0423194	0.504718	chr1	119907890	119913208	-	5319	1377.23	1497.41	1693.7	824.855	738.954	777.306	578.358	637.831	759.475	1910.8	1703.09	1747.57	717.531	785.943	704.028	755.013	731.409	785.872
ENSMUSG00000053774	Ubxn7	5875.4	-0.413715	0.203903	-2.02898	0.04246	0.504845	chr16	32332257	32393747	+	61491	2361.2	2006.45	1776.58	6648.17	7694.48	8187.87	6360.64	7082.95	7735.75	1419.12	2156.25	1869.38	9001.04	8594.92	8995.28	8240.24	7650.1	7976.89
ENSMUSG00000039275	Foxk2	11156.7	0.296859	0.146452	2.02701	0.0426616	0.506019	chr11	121259990	121309896	+	49907	12007.5	11736.6	13378.9	18881.6	19003.9	23685.3	4620.36	5576.65	5630.31	9947.37	10497.1	10139.9	13279.7	13509	14501.4	4733.92	4991.66	4699.17
ENSMUSG00000047085	Lrrc4b	5570.37	0.374615	0.184817	2.02695	0.0426678	0.506019	chr7	44429018	44463351	+	34334	7392.47	7099.4	7662.67	5654.54	5714.79	5692.73	3289.49	3489.78	3784.34	9495.53	6689.77	8467.48	4867.63	4896.07	4880.99	4099.62	3003.9	4085.39
ENSMUSG00000018425	Dhx40	3076.86	-0.468426	0.231248	-2.02564	0.0428015	0.506958	chr11	86768846	86807746	-	38901	1822.92	1719.19	1484.45	1406.49	1544.87	1732.26	5825.17	6295.6	6437.17	982.53	1730.02	1506.56	1777.63	1719.12	1941.16	5426.3	6328.98	5703.02
ENSMUSG00000032370	Lactb	497.638	-0.357473	0.176575	-2.02448	0.0429212	0.507727	chr9	66955388	66975484	-	20097	358.031	343.139	413.577	248.409	217.814	228.142	921.473	849.381	927.721	335.705	404.878	352.452	326.864	254.377	293.006	852.949	761.097	868.475
ENSMUSG00000027366	Sppl2a	2601.45	-0.400741	0.198214	-2.02175	0.0432018	0.510013	chr2	126890391	126933235	-	42845	2131.8	2039.63	1898.85	3015.52	3027.61	3337.37	2397.91	2829.68	2914.68	1196.16	1944.53	1719.93	3457.1	3156.91	3300.39	2817.35	2837.92	2802.75
ENSMUSG00000045252	Zfp574	1650.81	0.255028	0.126156	2.02154	0.0432243	0.510013	chr7	25072567	25083492	+	10926	1603.35	1741.02	1898.85	1329.46	1413.37	1621.34	2132.78	2179.12	2078.19	1661.57	1523.86	1548.89	1072.86	1154.38	1072.73	1946.18	1906.79	1829.88
ENSMUSG00000061718	Ppp1r1b	681.686	0.741281	0.366982	2.01994	0.0433898	0.511317	chr11	98348404	98357796	+	9393	847.967	784.069	1066.77	540.094	498.552	396.769	278.132	264.04	468.007	1642.92	950.905	1618.86	458.395	392.626	489.971	600.139	354.909	617.225
ENSMUSG00000020076	Ddx50	3920.79	-0.466893	0.231297	-2.01859	0.0435299	0.512318	chr10	62615895	62651218	-	35324	2640.58	2150.51	2021.11	4855.65	4694.29	5364.5	4088.79	4216.68	4554.48	1230.92	2224.04	1929.85	5362.34	5367.5	5560.6	4676.98	4805.43	4829.96
ENSMUSG00000004937	Sgta	3828.47	0.326453	0.161894	2.01646	0.0437521	0.512984	chr10	81044075	81060181	-	16107	4605.24	5474.51	5576.73	1619.42	1427.08	1433.78	4381.22	3943.1	4708.51	6931.12	5652.5	6071.15	1314.33	1502.07	1438.98	4371.79	3866.21	4594.77
ENSMUSG00000019210	Atp6v1e1	2972.64	0.446022	0.221539	2.01329	0.0440837	0.512984	chr6	120794305	120822793	-	28489	4747.8	4810.93	5221.41	2085.94	1941.77	1410.33	2186.06	1693.99	2171.79	6169	4855.75	5589.99	1569.54	1629.95	1288.41	2129.53	1801.53	2203.88
ENSMUSG00000019841	Rev3l	5997.73	-0.478932	0.237752	-2.01442	0.0439657	0.512984	chr10	39732118	39875211	+	143094	427.67	313.453	278.18	8662.27	8923.92	9344.81	7691.51	8996.44	6674.14	239.062	312.016	303.212	11315.6	8830.63	11292.1	9053.33	8014.46	7286.24
ENSMUSG00000028998	Tomm7	3468.4	0.370176	0.183856	2.01339	0.0440731	0.512984	chr5	23838944	23844161	-	5218	4390.58	4241.66	3792.77	4827.09	5209.79	6811.8	223.545	224.275	261.847	5239.88	4702.52	5511.38	5475.22	5782.94	4954.24	253.949	283.387	244.366
ENSMUSG00000032932	Hspa13	3192.2	-0.556752	0.276448	-2.01395	0.0440148	0.512984	chr16	75745431	75767104	-	21674	1187.15	892.337	901.828	1061.15	851.088	1187.6	7956.64	7910.06	7976.27	574.767	1045.62	972.698	1284.88	1132.26	1547.23	7022.88	6638	7317.22
ENSMUSG00000035161	Ints6	2554.11	-0.702845	0.348623	-2.01606	0.0437937	0.512984	chr14	62676330	62761169	-	84840	769.315	572.772	496.457	1948.32	2267.68	2508.66	4145.98	5918.63	4924.15	197.523	486.596	359.362	1999.47	2196.77	2011.16	5056.2	5870.16	4244.86
ENSMUSG00000040710	St8sia4	1152.59	-0.943017	0.468134	-2.01442	0.043966	0.512984	chr1	95587682	95667571	-	79890	486.659	177.245	162.477	1300.03	1056.8	1331.88	2018.4	2002.57	1720.37	98.3378	235.869	171.043	1521.44	1167.51	1642.46	1899.49	1914.89	1839.06
ENSMUSG00000058076	Sdhc	3433.39	0.27866	0.138318	2.01464	0.0439422	0.512984	chr1	171127165	171150603	-	23439	5799.77	6116.26	6217.61	2570.64	2602.47	2188.54	1399.76	1439.49	1677.72	7310.9	6617.34	6514.31	2190.87	2456.68	2192.66	1391.59	1520.84	1593.54
ENSMUSG00000063663	Brwd3	4340.85	-0.727995	0.36088	-2.01728	0.0436666	0.512984	chrX	108737016	108834372	-	97357	196.63	116.999	111.6	1526.8	1772.36	2003.68	10127.1	13189.3	10555.6	56.7985	103.077	145.127	2298.85	1764.74	2230.92	11424.3	11068.3	9443.09
ENSMUSG00000032449	Slc25a36	2697.08	-0.552335	0.274717	-2.01056	0.0443716	0.515216	chr9	97074961	97111157	-	36197	1438.68	1153.4	1064.31	5001.93	5956	5538.53	881.183	1013.21	1042.65	638.348	1228.56	1067.72	7488.43	5504.37	6419.27	1108.04	985.107	1017.62
ENSMUSG00000042515	Pwwp3b	711.575	-0.972536	0.483747	-2.01042	0.0443865	0.515216	chrX	139210042	139238335	+	28294	149.93	64.6115	61.5443	381.701	444.502	428.33	1658.39	2164.81	1707.34	18.6503	71.5036	50.1034	377.906	488.018	379.28	1225.33	1782.64	1353.77
ENSMUSG00000030697	Ppp4c	5029.55	0.29418	0.146387	2.00961	0.0444728	0.515574	chr7	126785866	126792496	-	6631	7387.55	7631.14	8155.02	6457.76	6114.92	7044.45	1567.41	2061.42	1841.22	7948.4	7064.93	7259.81	5009.95	5426.26	4938.78	1398.43	1658.49	1566.01
ENSMUSG00000055202	Zfp811	1882.18	-0.778651	0.387647	-2.00866	0.0445733	0.516094	chr17	32795676	32809931	-	14256	1000.36	533.481	429.989	2071.23	1987.75	2175.02	2416.11	2295.24	2159.94	329.771	587.816	723.044	3322.63	2415.2	3195.39	3138.49	2415.54	2682.29
ENSMUSG00000040651	Tasor	3514.07	-0.577557	0.287677	-2.00766	0.0446793	0.516677	chr14	27428834	27483555	+	54722	395.718	311.707	231.406	1879.94	1952.26	2097.47	7400.38	10133.7	6998.78	175.482	256.299	231.512	2143.76	1880.87	2223.59	9710.41	8629.81	6600.18
ENSMUSG00000001289	Pfdn5	4695.31	0.294759	0.147302	2.00105	0.0453872	0.517932	chr15	102326116	102331873	+	5758	7680.86	7090.67	7219.55	5375.84	4979.87	5258.09	760.313	666.462	818.717	9994	7805.04	9032.44	5455.59	5072.34	5003.89	759.569	692.274	850.119
ENSMUSG00000005354	Txn2	3858.4	0.214551	0.107456	1.99665	0.0458631	0.517932	chr15	77915047	77929006	-	13960	5547.42	5595.88	5390.46	4903.26	4824.18	5348.27	781.108	761.898	860.186	6649.67	5678.5	6099.66	4886.28	4961.74	4632.75	802.842	869.054	858.15
ENSMUSG00000008090	Fgfrl1	1140.01	0.407209	0.20371	1.99897	0.0456118	0.517932	chr5	108692382	108706924	+	14543	1404.27	1497.41	1687.95	1653.17	1684.43	2207.48	508.175	601.247	600.708	1301.28	1365.07	1160.15	1015.93	1282.95	1184.23	392.88	520.892	452.02
ENSMUSG00000011877	Git1	5078.43	0.363536	0.181943	1.99808	0.0457082	0.517932	chr11	77493562	77507786	+	14225	6567.44	6895.09	8253.49	5125.7	4693.49	6347.4	4135.58	4552.3	4613.72	6581.85	5210.48	6020.19	3157.72	3421.65	3726.06	4196.42	3908.04	4005.08
ENSMUSG00000020248	Nfyb	4686.56	-0.324388	0.161802	-2.00485	0.0449796	0.517932	chr10	82748701	82764144	-	15444	4701.92	4666	4713.47	5973.92	5579.26	6819.02	1767.57	2056.65	2197.86	4812.62	5074.9	5029.35	8833.19	6742.38	8795.88	2249.1	2093.02	2252.07
ENSMUSG00000022865	Cxadr	10936.1	-0.444939	0.222424	-2.00041	0.0454559	0.517932	chr16	78301489	78359774	+	58286	5993.94	5324.33	4763.53	3579.85	3468.89	3691.75	22384.4	23152.8	24373.1	3093.4	5285.7	4898.04	3985.19	3782.48	4302.3	25894.8	22436.2	26438.6
ENSMUSG00000024614	Tmx3	2204.13	-0.65362	0.327405	-1.99637	0.0458939	0.517932	chr18	90510154	90543267	+	33114	1305.13	958.694	792.69	2468.51	2927.58	2947.81	2657.85	2791.5	2924.16	409.458	936.047	823.251	3349.13	2982.02	2979.71	2564.54	2661.14	3195.12
ENSMUSG00000024777	Ppp2r5b	2561.66	0.437602	0.218918	1.99893	0.045616	0.517932	chr19	6227765	6235872	-	8108	3649.13	3213.98	3516.23	3596.3	3236.55	3049.71	1203.5	1215.22	1318.71	4358.23	2888	3467.5	2816.14	2470.5	2247.19	1387.04	1026.94	1448.99
ENSMUSG00000024953	Prdx5	2237.98	0.335374	0.168	1.99628	0.0459033	0.517932	chr19	6906697	6910106	-	3410	3325.51	3204.38	3023.05	2553.33	2990.5	2872.97	636.843	502.63	672.983	3905.54	3383.89	3655.82	2421.54	2939.17	2280.56	645.69	607.258	661.968
ENSMUSG00000025858	Get4	1050.19	0.339764	0.169383	2.00589	0.044868	0.517932	chr5	139252324	139270051	+	17728	1509.95	1696.49	1701.9	1014.41	998.717	919.783	483.481	606.019	529.618	1946.41	1762.52	1630.95	780.352	987.786	750.421	503.342	547.882	533.475
ENSMUSG00000026663	Atf6	2072.35	-0.351641	0.175572	-2.00283	0.0451953	0.517932	chr1	170704674	170867771	-	163098	803.725	803.278	807.461	955.551	927.726	1032.5	4097.89	4840.2	4418.23	609.525	823.685	814.613	1118.99	1043.78	1299.81	4468.59	4516.65	3920.18
ENSMUSG00000030759	Far1	4367.24	-0.728705	0.364127	-2.00124	0.045367	0.517932	chr7	113513834	113571511	+	57678	707.868	579.757	410.295	1728.47	2103.11	2254.37	8867.72	12979.3	10305.6	242.453	574.815	463.889	2753.32	2232.02	2621.59	10096.5	11515	8174.22
ENSMUSG00000031511	Arhgef7	13070.8	0.282123	0.141226	1.99766	0.0457531	0.517932	chr8	11727721	11835219	+	107499	10846.6	11393.4	13013.7	11837.1	11965.2	14391.9	14803.4	17347.1	16406.3	12285.4	10899.2	11467.6	10403.7	9854.36	10616.6	16682	15682.1	15377.9
ENSMUSG00000033423	Eri3	3457.82	0.27723	0.138752	1.99802	0.0457148	0.517932	chr4	117550365	117674297	+	123933	5035.37	4895.63	4944.06	3886.25	3614.9	4007.37	1458.24	1466.53	1590.04	6278.36	4751.74	5214.21	3617.1	3319.35	3436.31	1590.88	1462.82	1671.56
ENSMUSG00000037710	Cisd1	1870.65	0.403273	0.201177	2.00457	0.0450089	0.517932	chr10	71330480	71344954	-	14475	2771.66	2651.69	2642.3	2305.79	2501.63	2562.77	324.92	319.711	351.894	3407.06	2953.94	3221.3	2325.35	2662.67	1631.88	337.08	322.521	377.448
ENSMUSG00000039347	Atp6v0e2	3256.91	0.335548	0.167563	2.00252	0.0452284	0.517932	chr6	48537615	48541801	+	4187	5467.13	5101.69	5310.86	3218.92	3167.18	3001.02	969.562	1002.08	945.493	7055.73	5095.33	6498.76	2947.67	2921.88	2868.2	1065.9	848.812	1138.08
ENSMUSG00000041889	Shisa4	1483.37	0.358447	0.178883	2.00381	0.0450906	0.517932	chr1	135371057	135375237	-	4181	2403.8	2043.12	1962.85	2279.82	2176.53	2292.24	358.712	334.026	341.231	2489.81	1740.23	2138.03	1842.41	1792.39	1596.07	331.386	282.038	295.993
ENSMUSG00000046876	Atxn1	1187.29	-0.514596	0.256987	-2.00242	0.0452394	0.517932	chr13	45549755	45965008	-	415254	453.068	355.363	348.751	1764.83	1890.14	1660.12	834.395	836.656	868.479	313.664	412.307	463.025	3014.41	2055.07	2732.28	1326.68	879.849	1162.17
ENSMUSG00000046994	Mars2	1550.24	-0.453803	0.226495	-2.00359	0.0451142	0.517932	chr1	55237177	55248470	+	11294	415.381	407.751	356.957	2558.52	2735.58	2419.39	1356.87	1596.96	1473.93	239.91	425.307	366.273	3366.8	2740.78	3120.51	1553.3	1443.92	1326.23
ENSMUSG00000053580	Tanc2	6016.08	-0.641906	0.321269	-1.99803	0.045713	0.517932	chr11	105589986	105929304	+	339319	1377.23	1149.91	1012.61	4524.15	4311.91	5162.51	11055.1	13513.7	9344.74	731.599	905.403	1107.46	6824.89	3926.95	6184.87	16174.1	10712	10270.3
ENSMUSG00000032549	Rab6b	7792.47	0.257304	0.129041	1.99397	0.0461552	0.520142	chr9	103111787	103185276	+	73490	7961.06	8171.6	8753.23	8459.74	7453.27	7475.49	6971.49	7547.4	7398.07	8895.33	7621.17	8591.01	6878.87	6069.11	6797.74	8620.59	7646.05	8953.21
ENSMUSG00000062997	Rpl35	9597.94	0.317441	0.159294	1.9928	0.0462832	0.520952	chr2	39001580	39005624	-	4045	16270.3	15397.6	16120.5	11632.8	10004.1	10521.6	830.496	594.885	736.963	20618.7	17385.6	19505.8	10455.7	10034.8	10566.9	646.829	793.484	645.907
ENSMUSG00000003948	Mmd	4590.54	-0.368928	0.18539	-1.99	0.0465904	0.521452	chr11	90249456	90278589	+	29134	6018.52	5322.59	5995.23	6334.85	5627.67	6859.59	1268.49	1320.2	1319.9	5704.44	4473.16	5871.6	7758.36	6171.42	8574.49	1382.48	1267.15	1359.5
ENSMUSG00000017404	Rpl19	9380.71	0.303958	0.152612	1.99171	0.0464034	0.521452	chr11	98026710	98030492	+	3783	14186.9	14344.6	13878.6	11264.9	9855.68	10729.9	1970.32	1654.22	2329.37	18203.5	15648.2	17538.8	10673.6	9716.11	10874.6	1945.04	2083.57	1954.93
ENSMUSG00000017781	Pitpna	5527.69	0.373542	0.187765	1.98941	0.0466562	0.521452	chr11	75588097	75628804	+	40708	8034.79	8347.1	7991.73	6584.12	6376.3	4877.55	2868.39	2850.36	3370.84	8609.64	8192.27	7985.45	4757.69	5430.4	3813.96	3111.16	3020.1	3276.57
ENSMUSG00000021400	Wrnip1	1412.11	0.175642	0.0884089	1.9867	0.0469558	0.521452	chr13	32802038	32822609	+	20572	1709.86	1739.27	1696.98	1073.26	1086.65	1119.07	1481.64	1530.16	1437.2	1764.15	1652.94	1637.86	949.182	938.708	964.478	1554.44	1458.77	1623.37
ENSMUSG00000027523	Gnas	38520.4	0.239754	0.120668	1.98688	0.0469358	0.521452	chr2	174284320	174346744	+	62425	58209	55016.7	63238.8	43720.8	37784.3	45471.5	16824.4	17631.8	18793.8	58197.3	56373.6	58467.2	33692.5	34795.8	36956.2	18204.6	20407.9	19581.4
ENSMUSG00000027602	Map1lc3a	1719.83	0.434004	0.218627	1.98513	0.0471301	0.521452	chr2	155276297	155278073	+	1777	2883.09	2345.22	2413.36	2407.05	2341.9	2242.65	310.624	252.906	296.207	3505.4	2310.4	2915.5	2086.83	2039.86	1787.34	288.112	217.263	313.202
ENSMUSG00000028557	Rnf11	7444.27	-0.356521	0.179509	-1.98609	0.0470237	0.521452	chr4	109451098	109484728	-	33631	6958.25	5995.77	6197.92	14452.7	11848.3	17035.8	1160.61	1248.62	1233.41	5386.54	5581.93	5551.11	16799.6	13604.4	17455	1233.3	1151.09	1102.52
ENSMUSG00000036398	Ppp1r11	1859.38	0.297227	0.149691	1.9856	0.0470772	0.521452	chr17	36948356	36951741	-	3386	3127.24	2945.06	2875.35	1808.1	2011.96	2146.16	366.51	372.201	431.278	3796.18	3023.58	3620.4	1838.49	2055.07	1770.24	432.738	416.984	431.369
ENSMUSG00000036779	Tent4b	2133.83	-0.444722	0.223685	-1.98816	0.0467936	0.521452	chr8	88199213	88259722	+	60510	995.44	1145.54	1134.06	1607.3	1619.89	1994.67	3316.78	4014.68	3610.17	617.154	1064.2	835.345	1763.89	1773.04	1921.63	3650.94	3870.26	3473.9
ENSMUSG00000038679	Trps1	2748.88	-0.66357	0.334331	-1.98477	0.0471699	0.521452	chr15	50654752	50890463	-	235712	335.91	343.139	233.868	2780.96	3573.76	3660.19	3973.12	5503.48	4694.29	125.465	293.443	202.141	3437.47	3575.8	3766.75	4011.93	5214.32	3753.83
ENSMUSG00000038736	Nudcd1	2786.53	-0.501273	0.252511	-1.98515	0.0471274	0.521452	chr15	44373163	44428307	-	55145	935.631	998.858	931.37	915.736	1056.8	989.217	5769.28	7800.31	6510.63	557.812	994.55	823.251	1255.43	1081.8	1137.84	6173.35	7063.09	5162.67
ENSMUSG00000054428	Atpif1	6062.13	0.348331	0.175204	1.98814	0.0467959	0.521452	chr4	132530555	132533659	-	3105	9245.71	8285.11	8140.25	7385.61	7863.89	8579.23	794.105	628.287	784.356	11569.9	8943.52	11224.9	8120.56	8000.45	7020.75	768.679	824.521	938.458
ENSMUSG00000062006	Rpl34	7138.46	0.257123	0.129282	1.98886	0.0467172	0.521452	chr3	130726831	130730398	-	3568	11417.7	10690.6	10997.5	9501.84	7979.25	8991.33	575.758	488.314	579.381	14225.1	11708	13485.6	9017.72	8582.47	8775.53	489.677	496.602	489.88
ENSMUSG00000062991	Nrg1	1887.51	-0.338225	0.170062	-1.98883	0.0467199	0.521452	chr8	31814551	32884797	-	1070247	875.823	792.8	738.531	2040.07	2111.18	2134.44	1878.04	2587.91	2136.25	773.986	918.404	880.265	3005.58	2513.36	2974.01	2621.48	2535.64	2457.43
ENSMUSG00000086784	Isoc2a	454.258	0.674297	0.338701	1.99084	0.0464989	0.521452	chr7	4877153	4896973	+	19821	670.181	770.099	861.62	419.784	500.165	262.409	165.059	232.228	268.956	831.632	855.258	815.476	278.767	344.93	181.501	248.255	229.409	240.924
ENSMUSG00000038374	Rbm8a	4827.72	0.285166	0.143719	1.98419	0.0472349	0.521549	chr3	96629933	96633791	+	3859	7270.4	7720.2	7379.57	4642.73	5152.51	5236.45	1616.8	1678.08	2009.47	7772.92	8828.38	8115.03	4442.61	5091	4093.13	1866.47	1990.46	1992.79
ENSMUSG00000048280	Zfp738	1398.48	-0.47373	0.238829	-1.98355	0.0473056	0.521618	chr13	67658685	67687071	-	28387	181.063	112.633	114.062	1467.08	1490.01	1638.48	1819.55	2210.94	2056.86	112.749	140.221	156.357	2197.74	1873.96	2326.14	2618.06	2190.18	2466.61
ENSMUSG00000054364	Rhob	2857.41	0.487379	0.245763	1.98313	0.0473534	0.521618	chr12	8497661	8500009	-	2349	4740.42	4326.35	4633.87	2673.64	2214.44	1482.47	2031.4	1851.46	2118.47	5490.81	4176	4766.74	1668.68	1699.77	1419.45	2278.71	1808.28	2052.45
ENSMUSG00000048222	Mfap1b	872.717	-0.390308	0.197056	-1.98069	0.0476255	0.523994	chr2	121460235	121474067	-	13833	535.817	516.019	461.172	285.627	228.301	303.889	1681.79	1701.94	1854.26	417.088	583.172	540.771	362.201	345.621	382.536	1912.02	1646.34	1950.34
ENSMUSG00000015757	Ppil4	3328.67	-0.532681	0.269079	-1.97964	0.0477436	0.524051	chr10	7792891	7823135	+	30245	630.855	497.683	441.477	1682.6	1646.51	1992.86	7011.78	8298.16	7763	300.1	599.888	414.649	2264.49	2029.49	2147.08	7706.15	7538.1	6951.24
ENSMUSG00000034525	Ice1	7911.46	-0.38271	0.193289	-1.97999	0.0477044	0.524051	chr13	70551707	70637634	-	85928	1949.1	2110.35	2209.03	3452.62	4086.03	4216.57	17407.9	19422.8	16918.2	1502.19	2167.4	1975.63	4858.79	4077.64	4865.53	18587.2	17333.8	15265.4
ENSMUSG00000028669	Pithd1	1003.44	0.258047	0.130427	1.97847	0.0478759	0.524616	chr4	135975460	135987264	-	11805	1459.98	1439.79	1431.93	1310.42	1305.27	1375.17	415.898	432.643	444.311	1349.6	1437.5	1305.28	1011.02	1171.66	966.106	348.468	427.78	429.075
ENSMUSG00000034297	Med13	9494.21	-0.596613	0.301665	-1.97773	0.0479589	0.524616	chr11	86267033	86357602	-	90570	1452.6	984.888	837.822	7471.3	9061.06	9994.07	14976.2	18018.3	17840	545.096	1022.41	920.003	10678.5	9380.86	10396	19912.8	17822.3	19581.4
ENSMUSG00000038880	Mrps34	595.943	0.314792	0.159172	1.97768	0.0479646	0.524616	chr17	24895116	24897502	+	2387	1018.38	1010.21	981.426	536.632	502.585	522.112	172.857	174.966	201.421	1364.86	1120.84	1073.77	513.363	528.11	442.765	179.928	203.769	178.972
ENSMUSG00000033379	Atp6v0b	1989.91	0.371338	0.187827	1.97702	0.0480391	0.524813	chr4	117884326	117887333	-	3008	3219	2667.41	2967.25	2392.34	2258.81	2936.99	436.693	445.368	372.036	3730.05	2894.5	3487.37	2218.36	2171.19	2309.86	423.627	387.296	500.205
ENSMUSG00000005362	Crbn	1033.51	-0.44084	0.223231	-1.97481	0.0482894	0.526927	chr6	106780201	106800077	-	19877	856.16	815.501	709.81	914.871	874.483	1037.01	989.057	1116.6	1180.09	575.615	896.117	942.463	1371.26	1173.04	1344.57	1231.02	1232.06	1343.44
ENSMUSG00000002768	Mea1	2248.6	0.354698	0.180411	1.96605	0.0492923	0.526964	chr17	46678793	46683111	+	4319	3571.29	2960.78	3087.88	2940.22	2725.9	3483.45	401.601	423.1	494.074	4117.47	3067.23	3684.33	2838.71	2685.48	2560.55	469.179	481.758	481.849
ENSMUSG00000004096	Cwc15	3914.19	0.28851	0.146908	1.96388	0.0495435	0.526964	chr9	14500617	14510577	+	9961	5998.85	5548.73	5900.86	4724.96	4936.31	5745.94	800.603	843.018	909.948	6189.35	6206.89	6380.41	4628.12	5089.62	3854.66	912.166	902.79	882.242
ENSMUSG00000004264	Phb2	4606.09	0.260926	0.133299	1.95745	0.0502948	0.526964	chr6	124712336	124716950	+	4615	7087.69	7691.38	7698.78	4495.59	3901.29	3928.01	1957.32	2210.94	2276.06	8246.81	8015.83	7721.11	3508.15	3780.41	3684.55	1964.4	2272.49	2468.9
ENSMUSG00000005871	Apc	23299.6	-0.48081	0.246329	-1.9519	0.0509497	0.526964	chr18	34220924	34322552	+	101629	1305.95	1045.13	1003.58	9348.64	10438.9	11692.1	51494.6	61632.6	46946.5	806.2	998.265	1057.36	13578.1	10281.5	13613.4	74836.3	58248.2	51065.6
ENSMUSG00000019852	Arfgef3	1161.32	-0.855036	0.433248	-1.97355	0.0484333	0.526964	chr10	18581839	18743949	-	162111	103.231	65.4846	71.3913	472.582	404.973	370.618	2906.09	3698.15	1968	72.9056	64.0747	61.3335	871.638	372.58	621.824	4051.79	2453.32	2273.87
ENSMUSG00000020149	Rab1a	6746.76	0.59661	0.305802	1.95097	0.0510608	0.526964	chr11	20201432	20226856	+	25425	9532.46	8758.35	7718.47	9747.66	8915.85	4622.36	4973.88	4840.2	5765.38	7002.33	9431.98	8165.13	4949.1	5676.49	3938.49	5819.18	5477.47	6106.86
ENSMUSG00000020948	Klhl28	1848.67	-0.843345	0.43261	-1.94943	0.0512436	0.526964	chr12	64938833	64965534	-	26702	452.249	192.088	178.889	1023.06	1151.99	1308.44	3646.9	4838.61	3831.74	106.815	228.44	259.156	1507.7	1369.35	1632.69	3936.77	4044.34	3566.83
ENSMUSG00000021775	Nr1d2	658.366	-0.398399	0.203894	-1.95396	0.0507065	0.526964	chr14	18204054	18239127	-	35074	438.321	397.273	410.295	1058.55	1132.63	1367.05	300.226	394.469	401.657	289.079	412.307	309.259	1225	1249.08	1325.04	374.66	385.946	379.743
ENSMUSG00000023915	Tnfrsf21	1876.42	0.279041	0.141938	1.96594	0.0493059	0.526964	chr17	43016555	43089189	+	72635	2806.07	2353.08	2551.21	2073.82	2005.5	1918.92	1137.22	1299.52	1207.34	2767.87	2285.33	2639.07	1637.27	1742.62	1551.3	1356.29	1152.44	1290.67
ENSMUSG00000024902	Mrpl11	2199.51	0.259542	0.132455	1.95947	0.0500583	0.526964	chr19	4962147	4966999	+	4853	3445.94	3378.13	3437.45	2265.97	2337.06	2339.13	578.358	653.737	694.31	4234.46	3569.61	3965.08	2278.23	2415.89	1956.63	700.352	655.839	684.914
ENSMUSG00000025068	Gsto1	723.782	0.351287	0.178677	1.96605	0.0492933	0.526964	chr19	47854970	47864790	+	9821	1213.37	1259.05	1302.28	455.271	438.048	374.225	392.503	416.737	471.562	1634.44	1248.06	1414.13	399.501	345.621	388.233	373.521	442.624	458.904
ENSMUSG00000025575	Cant1	2066.81	0.316188	0.160823	1.96606	0.0492917	0.526964	chr11	118406289	118419086	-	12798	2756.92	2546.91	2861.4	2235.68	2173.3	2055.08	1373.76	1503.12	1561.6	3234.97	2445.05	2652.89	1772.72	1953.45	1571.65	1590.88	1410.19	1502.91
ENSMUSG00000025658	Cnksr2	1828.62	-0.465314	0.237248	-1.9613	0.0498441	0.526964	chrX	157821436	158043294	-	221859	300.68	293.371	243.715	1223	1393.2	1416.65	2863.2	3798.35	3492.87	196.676	274.871	264.339	1777.63	1428.11	1683.97	4794.28	4137.45	3332.79
ENSMUSG00000026614	Slc30a10	5269	-0.451732	0.230851	-1.95682	0.0503691	0.526964	chr1	185454848	185468762	+	13915	2251.41	2555.65	2652.15	7106.91	8836.79	8730.72	2951.57	3976.5	4200.22	1898.09	2993.87	2309.08	10048.4	11376.5	11148.9	3675.99	4179.28	3950.01
ENSMUSG00000026893	Gca	498.45	-0.410102	0.208388	-1.96797	0.049071	0.526964	chr2	62664285	62694109	+	29825	615.288	529.115	429.989	688.966	789.777	790.833	244.34	262.449	292.653	331.466	466.166	413.785	810.78	771.427	737.398	267.614	283.387	246.661
ENSMUSG00000027312	Atrn	6928.24	-0.390014	0.198218	-1.9676	0.0491146	0.526964	chr2	130906495	131030333	+	123839	1629.57	1667.67	1645.28	2412.25	2682.34	2854.03	16060.2	18824.8	14866	1170.73	1720.73	1482.37	3144.96	2735.25	3336.2	17844.7	16143.6	14487.6
ENSMUSG00000027804	Ppid	3169.2	-0.389236	0.198446	-1.96142	0.0498301	0.526964	chr3	79591342	79603650	+	12309	2210.45	2589.7	2431.41	1267.14	1440.8	1584.37	5540.54	5338.06	6495.23	1769.23	2690.21	2347.95	1704.99	1764.05	1821.52	5000.4	5369.51	5680.08
ENSMUSG00000028098	Rnf115	2208.03	0.247287	0.1265	1.95484	0.0506023	0.526964	chr3	96727664	96791638	+	63975	2950.27	2930.22	2908.17	2720.38	2586.34	2753.04	1385.46	1468.12	1722.74	2373.67	2776.57	2549.23	1898.36	2135.94	1910.24	1599.99	1577.52	1498.32
ENSMUSG00000028184	Adgrl2	12735.4	-0.376342	0.191228	-1.96802	0.0490652	0.526964	chr3	148815583	148990555	-	174973	4044.84	4498.35	4878.41	7506.79	8957.8	10046.4	20184	24323.5	22931.2	3591.02	4701.6	4473.89	11934	9606.2	11192.8	26557.6	25785.5	24022.5
ENSMUSG00000028385	Snx30	1157.8	-0.386029	0.197142	-1.95813	0.0502147	0.526964	chr4	59805840	59904737	+	98898	634.951	658.338	576.875	756.478	729.273	627.616	2208.16	2470.2	2028.43	423.87	609.174	488.94	745.996	694.699	806.58	2286.68	2225.26	1868.88
ENSMUSG00000028577	Plaa	4653.26	-0.515083	0.264076	-1.95051	0.0511155	0.526964	chr4	94567514	94603244	-	35731	2277.63	1966.28	1668.26	2883.96	3034.07	3155.22	8011.23	8908.96	8966.78	946.925	1977.03	1524.7	3259.81	3139.63	3354.92	9629.55	9409.8	9643.86
ENSMUSG00000028692	Akr1a1	13066.9	0.37424	0.191616	1.95307	0.0508108	0.526964	chr4	116636510	116651680	-	15171	18921.5	18219.6	18191.7	14507.2	15709.2	14313.4	3640.4	3537.5	3930.08	25505.9	20909.7	21912.5	14417.4	17159.4	10846.1	4559.69	4154.99	4768.01
ENSMUSG00000028796	Phc2	13124.3	0.303098	0.154096	1.96694	0.0491898	0.526964	chr4	128654702	128752881	+	98180	15301.9	17243.4	18374.7	14412	16485.3	17612.9	6341.14	7348.58	7650.44	19234.4	16997.4	17043.8	12726.1	14976.5	13431.9	6852.06	7457.13	6747.03
ENSMUSG00000030127	Cops7a	1217.64	0.273198	0.140095	1.95008	0.0511661	0.526964	chr6	124958413	124965538	-	7126	1908.95	1932.23	2103.17	1237.72	1097.14	1172.27	575.758	685.549	676.537	2138.85	1863.74	1943.67	889.306	1076.27	933.55	554.588	585.667	542.653
ENSMUSG00000030500	Slc17a6	3144.73	-0.566648	0.29055	-1.95026	0.051145	0.526964	chr7	51622006	51671119	+	49114	1653.33	1339.38	1331	3602.36	4449.05	5115.61	3028.26	2963.29	3432.45	734.99	1382.71	1529.02	5466.39	5200.91	5777.92	2988.17	3153.69	3456.69
ENSMUSG00000030872	Gga2	2829.01	-0.324711	0.166513	-1.95007	0.0511678	0.526964	chr7	121986722	122021222	-	34501	1794.25	2251.8	2292.73	1293.11	1485.17	1712.42	5116.84	5428.72	5703.76	2069.33	2040.17	1843.46	1796.28	1654.14	1832.1	3990.3	4482.91	4134.72
ENSMUSG00000031644	Nek1	1321.89	-0.618715	0.314412	-1.96785	0.0490859	0.526964	chr8	60993195	61131346	+	138152	224.486	137.954	105.036	667.328	862.382	862.071	2661.75	3058.73	3058.04	89.0126	159.722	123.531	975.685	899.307	1044.24	2909.59	3022.8	2932.39
ENSMUSG00000033751	Gadd45gip1	877.164	0.365422	0.18692	1.95496	0.0505878	0.526964	chr8	84831522	84835482	+	3961	1240.41	1445.03	1577.99	752.15	742.988	761.977	297.627	287.899	420.614	1699.72	1670.58	1645.64	631.152	748.616	679.611	368.966	443.973	374.006
ENSMUSG00000033883	Zfp267	2157.35	-0.724415	0.367165	-1.973	0.0484958	0.526964	chr3	36151017	36170342	+	19326	530.901	300.356	249.459	1998.52	1904.66	2186.74	3749.58	4114.88	3674.15	150.05	343.589	276.433	2282.16	2155.99	2724.96	4500.47	4145.55	3543.88
ENSMUSG00000035566	Pcdh17	2188.82	-0.612762	0.312223	-1.96258	0.049695	0.526964	chr14	84443563	84539002	+	95440	296.584	195.581	196.121	1175.4	1231.05	1211.95	5612.02	6074.5	4800.93	93.2513	214.511	152.038	1256.42	1279.49	1152.49	5324.95	5110.41	4021.14
ENSMUSG00000038485	Socs7	5457.63	0.357539	0.182775	1.95617	0.0504452	0.526964	chr11	97362435	97398542	+	36108	4433.19	4527.17	5699.82	5846.69	5428.41	6818.11	5567.83	6309.91	5889.78	5371.28	4275.36	5044.03	4767.51	4329.95	5054.35	6845.23	5694.73	6334.02
ENSMUSG00000040009	Gnaz	788.792	0.368053	0.187133	1.9668	0.0492061	0.526964	chr10	74967177	75016907	+	49731	1046.24	877.493	992.093	938.24	901.104	850.348	570.56	491.496	610.187	1007.96	834.828	1125.6	726.365	675.344	721.12	619.498	516.844	692.944
ENSMUSG00000040459	Arglu1	3492.47	-0.386485	0.197543	-1.95646	0.0504113	0.526964	chr8	8665075	8690521	-	25447	3504.11	3545.77	3232.3	4376.15	4895.97	4367.16	2040.5	2400.22	2594.77	2483.03	3730.26	2900.82	5184.68	5806.44	4810.18	2235.43	2550.48	2206.18
ENSMUSG00000046058	Eid2	1004.87	0.327445	0.166808	1.963	0.0496457	0.526964	chr7	28267881	28269272	+	1392	1709.04	1632.75	1688.77	892.367	679.257	712.381	496.478	510.583	651.656	1831.12	1747.66	1913.43	632.134	712.672	640.544	542.061	530.339	564.451
ENSMUSG00000048503	Tlcd5	953.778	-0.289691	0.148281	-1.95366	0.0507413	0.526964	chr9	43108650	43116570	-	7921	666.084	722.95	643.343	1633.26	1734.44	1766.52	319.721	295.852	357.818	548.487	671.391	713.542	1936.65	1916.13	2116.97	391.742	375.15	357.945
ENSMUSG00000050552	Lamtor4	667.497	0.383513	0.196247	1.95424	0.050673	0.526964	chr5	138255482	138259398	+	3917	929.077	875.747	844.387	857.745	825.273	1075.78	76.6811	62.0334	88.8621	1245.33	979.693	1195.57	928.569	961.519	839.95	86.5475	60.7258	81.4554
ENSMUSG00000051007	Gatd1	1055.92	0.370182	0.189563	1.95282	0.0508413	0.526964	chr7	141407794	141414136	-	6343	1549.28	1627.51	1646.1	1158.09	1126.99	891.828	276.832	348.342	325.828	2306.7	1692.87	1991.18	1088.57	968.431	998.662	330.247	306.328	372.859
ENSMUSG00000052557	Gan	2972.41	-0.445281	0.226583	-1.9652	0.0493908	0.526964	chr8	117158135	117215997	+	57863	843.051	1093.16	979.785	1099.23	1377.07	1253.43	5947.34	7389.93	6305.66	791.789	1013.12	805.974	1747.2	1455.07	1346.2	7485.22	7133.26	5436.86
ENSMUSG00000053192	Mllt11	12823	0.400416	0.205392	1.94952	0.0512339	0.526964	chr3	95219135	95232171	-	13037	19365.6	17201.5	18322.1	17223.3	16352.2	14916.7	2648.75	2330.23	2975.1	25269.4	17314.1	23334.4	16741.7	13582.9	13799.8	3412.93	2743.46	3280.01
ENSMUSG00000053390	Zfp952	1347.49	-0.308944	0.156848	-1.9697	0.0488722	0.526964	chr17	32993129	33005457	+	12329	885.654	725.569	723.76	1410.82	1518.24	1634.87	1525.82	1533.34	1505.92	712.949	787.468	866.444	1977.87	1683.18	2070.58	1629.6	1543.78	1518.97
ENSMUSG00000055302	Mrfap1	6382.55	0.383971	0.196698	1.95208	0.0509283	0.526964	chr5	36794867	36796772	-	1906	9201.47	9567.73	9193.07	8040.82	8815.01	8384.45	2306.93	2439.98	2757.1	8845.31	9924.15	9043.67	6162.32	7853.9	5220.39	2058.92	2770.45	2300.25
ENSMUSG00000056267	Cep70	1924.15	-0.347432	0.177018	-1.96269	0.0496823	0.526964	chr9	99243367	99300404	+	57038	794.713	694.137	605.595	1985.54	1961.13	2183.13	2717.63	2754.92	3094.77	479.82	671.391	619.382	2320.44	2049.54	2220.33	3286.53	3088.92	3106.78
ENSMUSG00000057982	Zfp809	692.955	-0.659265	0.335932	-1.9625	0.0497048	0.526964	chr9	22225714	22243354	+	17641	317.885	187.722	132.936	1247.24	1322.21	1367.95	538.068	555.12	654.025	94.0991	163.437	147.719	1267.21	1365.9	1307.95	550.032	649.091	604.605
ENSMUSG00000059142	Zfp945	1351.33	-0.552519	0.281238	-1.96459	0.0494614	0.526964	chr17	22846697	22867134	-	20438	411.284	397.273	284.745	1362.35	1592.46	1878.34	1437.45	2284.1	1824.64	350.964	379.805	269.522	2203.63	1907.14	2374.16	1877.85	1986.41	1501.76
ENSMUSG00000060681	Slc9a6	2437.57	-0.344984	0.175173	-1.96938	0.0489089	0.526964	chrX	56609757	56664230	+	54474	1725.43	1644.97	1683.85	1403.03	1505.34	1433.78	4139.48	4087.84	3939.55	1520	1483	1846.92	1961.19	1440.55	1894.77	4263.61	3549.09	4353.85
ENSMUSG00000060743	H3f3a	6401.21	0.328728	0.168282	1.95344	0.0507678	0.526964	chr1	180800832	180813943	-	13112	9309.61	8745.25	8722.05	9545.12	10833.4	7750.52	1299.68	1441.08	1366.11	9682.03	9160.82	9486.82	7976.27	8910.81	6809.13	1424.62	1327.87	1430.63
ENSMUSG00000062604	Srpk2	7936.46	-0.288592	0.147193	-1.96064	0.0499215	0.526964	chr5	23503264	23684617	-	181354	3500.01	3319.63	3311.9	5693.49	6375.49	6270.75	12215.7	14452.2	13347.1	2895.03	3629.97	3777.63	8092.1	7006.44	7681.64	14289.5	13678.1	13319.7
ENSMUSG00000063236	1110038F14Rik	853.765	0.33973	0.172807	1.96595	0.0493041	0.526964	chr15	76948506	76950979	+	2474	1224.02	1280.01	1299.81	918.333	1017.27	941.425	252.138	326.073	311.61	1481	1519.22	1309.6	860.841	999.537	713.795	299.5	304.978	308.613
ENSMUSG00000067942	Zfp160	1531.04	-0.559685	0.28603	-1.95673	0.0503787	0.526964	chr17	21008903	21043070	+	34168	235.956	151.051	123.089	2158.64	2543.58	2328.31	1607.7	1846.69	1874.4	95.7945	172.723	156.357	3006.56	2822.35	2787.63	1851.66	1813.68	1982.46
ENSMUSG00000068134	Zfp120	689.316	-0.920032	0.471809	-1.95001	0.0511751	0.526964	chr2	150114406	150136708	-	22303	208.919	101.283	55.8001	1262.82	1118.11	1461.73	369.109	520.126	473.931	48.3211	101.219	109.709	1811.99	1558.06	1774.31	476.012	516.844	439.4
ENSMUSG00000073678	Pgap1	12618.6	-0.723977	0.370076	-1.95629	0.0504308	0.526964	chr1	54472994	54557684	-	84691	1119.15	847.807	624.469	3877.6	4012.62	4117.38	31033.8	44128	25351.8	428.108	810.684	792.152	5278.91	4419.12	5843.03	35554	35835	23061.1
ENSMUSG00000075327	Zbtb2	1225.25	-0.276612	0.141536	-1.95436	0.0506589	0.526964	chr10	4367075	4388108	-	21034	1443.59	1307.07	1438.49	1564.89	1515.82	1749.39	972.161	970.267	1149.28	891.822	1068.84	948.51	1322.18	1344.47	1393.41	1055.65	913.586	1005
ENSMUSG00000022801	Lrch3	5216.96	-0.383975	0.197068	-1.94844	0.0513623	0.527017	chr16	32914100	33015647	+	101548	1407.54	1750.62	1454.09	4029.93	4920.17	4700.81	9264.12	11285.3	8811.57	1278.39	1630.65	1460.77	6368.45	4970.73	5540.25	8670.7	8752.61	7608.62
ENSMUSG00000042705	Commd10	897.33	0.330253	0.169468	1.94876	0.0513243	0.527017	chr18	46958816	47234284	+	275469	1569.76	1709.58	1603.43	923.526	849.474	715.086	314.523	365.838	373.221	1604.77	1672.44	1568.76	633.115	751.381	577.873	291.529	337.366	290.257
ENSMUSG00000020448	Rnf185	1626.66	0.239131	0.122764	1.94789	0.0514284	0.527113	chr11	3415982	3452363	-	36382	2220.28	2398.48	2613.58	1472.28	1358.51	1317.45	995.555	1078.43	1007.1	2734.81	2524.91	2446.43	1195.56	1308.52	1238.76	1175.22	1036.39	1157.58
ENSMUSG00000014402	Tsg101	4978.79	0.261215	0.13455	1.9414	0.0522095	0.52728	chr7	46888949	46919969	-	31021	7585	7314.19	8045.06	4837.48	4530.53	5145.37	2331.63	2559.28	2787.9	8688.48	6933.07	8064.92	4163.84	4137.78	4199.75	2935.78	2644.95	2713.27
ENSMUSG00000020525	Ppm1d	1925.88	-0.299088	0.153767	-1.94508	0.0517654	0.52728	chr11	85311244	85347066	+	35823	1280.55	1447.65	1628.05	1089.71	1066.48	1273.27	2894.39	3122.35	3340.03	1175.81	1399.43	1298.37	1290.77	1210.37	1250.16	3460.76	3118.61	3319.02
ENSMUSG00000020863	Luc7l3	7567.65	-0.674327	0.347312	-1.94156	0.0521905	0.52728	chr11	94287890	94321988	-	34099	1913.87	1305.33	1024.92	7134.61	8404.39	8148.19	11656.8	11398.2	13497.6	593.418	1457.93	1145.47	9251.34	9741	9473.86	13447.9	12806.4	13816.4
ENSMUSG00000022770	Dlg1	3857.43	-0.472792	0.24339	-1.94253	0.0520731	0.52728	chr16	31663443	31875129	+	211687	1756.56	1641.48	1601.79	3855.96	4582.16	4810.82	4820.51	5875.68	5433.62	796.027	1524.79	1289.73	4552.54	4303.68	4417.88	5770.22	6320.88	6079.32
ENSMUSG00000022973	Synj1	4135.85	-0.517147	0.265959	-1.94446	0.0518397	0.52728	chr16	90936092	91011308	-	75217	648.879	640.003	656.472	1750.11	1995.82	1989.26	8723.45	11684.6	7971.53	521.36	687.178	641.842	3139.07	2039.86	2628.91	11447.1	9807.89	7472.1
ENSMUSG00000025876	Unc5a	874.379	0.577747	0.297565	1.94158	0.052188	0.52728	chr13	54949411	55006018	+	56608	1101.13	1021.56	1075.79	1259.35	987.423	1048.73	530.27	599.657	462.083	1588.66	804.184	1147.2	898.14	673.962	873.321	635.441	439.925	591.986
ENSMUSG00000027367	Stard7	5436.17	0.265902	0.136912	1.94214	0.0521207	0.52728	chr2	127270218	127298932	+	28715	6673.95	7181.48	7373.82	6395.44	6537.64	5791.02	3769.07	4488.68	4597.13	5954.52	6677.7	6067.7	4488.74	5061.28	4164.75	4179.34	4221.12	4227.65
ENSMUSG00000027835	Pdcd10	879.028	-0.298504	0.153701	-1.94211	0.0521242	0.52728	chr3	75516490	75556856	-	40367	965.126	937.739	869.825	1341.58	1465	1249.82	276.832	292.671	268.956	860.455	919.332	819.796	1779.59	1495.16	1406.43	313.165	260.446	300.582
ENSMUSG00000035150	Eif2s3x	3958.75	-0.375724	0.192953	-1.94723	0.0515069	0.52728	chrX	94188707	94212862	-	24156	2375.95	2931.96	2928.69	2446.87	2475.82	2893.71	5550.93	6224.02	6966.79	2464.38	3090.44	3129.74	3627.9	3061.52	4004.42	5444.52	6024	5615.83
ENSMUSG00000039031	Arhgap18	769.903	-0.636466	0.327024	-1.94623	0.0516268	0.52728	chr10	26753421	26918648	+	165228	477.647	338.774	274.898	470.851	463.863	449.972	1746.77	1436.31	1592.41	183.112	401.163	222.01	542.811	519.123	526.597	1365.4	1524.89	1321.64
ENSMUSG00000050310	Rictor	3593.35	-0.66295	0.341255	-1.94268	0.0520546	0.52728	chr15	6708379	6800401	+	92023	332.632	230.506	219.098	2554.19	3108.29	3511.41	6267.06	9298.65	6201.39	139.029	267.442	199.55	4010.71	3275.11	3954.77	7832.55	7967.22	5310.66
ENSMUSG00000059890	Ube4a	5385.06	-0.250153	0.128868	-1.94115	0.0522397	0.52728	chr9	44923127	44965600	-	42474	2584.87	2967.76	3031.26	1989.87	2243.48	2220.1	10277.9	11578	10536.7	2657.66	3114.59	3055.45	2696.38	2499.53	2698.91	11260.3	10461	11057.3
ENSMUSG00000060938	Rpl26	11242.5	0.340478	0.175317	1.94207	0.0521281	0.52728	chr11	68901583	68906989	+	5407	18070.3	17648.5	17369.4	14234.6	12350.9	12922	1259.39	960.723	1313.97	21470.7	19951.4	23220.3	12667.2	11859.7	13466.9	1120.56	1414.24	1064.66
ENSMUSG00000077450	Rab11b	4601.64	0.245806	0.126292	1.94633	0.0516152	0.52728	chr17	33742484	33760530	-	18047	6196.3	5994.9	6439.17	4210.83	4627.34	4082.21	2578.57	2597.45	2983.4	7586.42	6497.54	7150.97	4365.06	4052.07	4006.04	3161.26	2920.24	3379.82
ENSMUSG00000029128	Rab28	3315.33	-0.262274	0.135151	-1.9406	0.0523071	0.527388	chr5	41624976	41708157	-	83182	3418.09	3286.45	3632.75	5381.03	4879.03	5782.01	714.824	812.797	753.551	3566.44	3203.73	3362.11	6322.32	5915.66	6621.12	585.335	712.516	726.215
ENSMUSG00000024539	Ptpn2	1492.51	-0.429966	0.221891	-1.93773	0.0526556	0.528407	chr18	67665511	67724595	-	59085	1230.58	1180.47	1026.56	2248.66	2590.37	2159.69	903.278	1027.53	1046.2	700.233	1155.2	934.688	2946.69	2386.17	2319.63	988.464	990.505	1030.24
ENSMUSG00000032012	Nectin1	1891.93	0.246217	0.126973	1.93913	0.0524855	0.528407	chr9	43743984	43832658	+	88675	1884.37	1954.93	1916.08	907.946	876.903	896.337	2826.8	3033.28	2695.48	2312.63	1899.02	2081.02	751.886	892.395	823.672	2914.15	2681.38	2706.38
ENSMUSG00000035992	Fnip1	1913.4	-0.552803	0.285328	-1.93743	0.0526928	0.528407	chr11	54438199	54518235	+	80037	276.101	199.946	157.553	1293.11	1591.66	1788.17	3412.96	4138.74	3712.07	118.684	195.01	205.597	1834.56	1761.29	2016.86	4113.29	3972.82	3652.87
ENSMUSG00000052456	Asna1	2214.6	0.236058	0.121781	1.93838	0.0525771	0.528407	chr8	85017931	85025281	-	7351	3596.69	3800.73	3965.91	1587.39	1644.09	1620.44	900.678	822.341	992.886	4754.97	4140.71	4341.72	1626.47	1684.56	1487.82	961.133	910.887	1023.35
ENSMUSG00000060992	Copz1	4014.14	0.312936	0.161444	1.93835	0.0525801	0.528407	chr15	103272714	103299868	+	27155	6481.42	6930.02	6854.39	3410.21	3693.96	2707.95	1480.34	1813.28	1781.98	8073.02	7547.81	7461.95	2807.3	3244	2944.71	1578.35	1751.6	1692.21
ENSMUSG00000029126	Nsg1	10244.8	0.464298	0.239725	1.93679	0.0527704	0.528615	chr5	38137192	38159907	-	22716	15623.9	14390.9	15641.3	10678.1	9412.79	7432.2	4751.63	4213.5	5206.14	21608	14650.8	19343.4	9132.57	7212.43	7952.67	6431.85	4643.5	6080.47
ENSMUSG00000037685	Atp8a1	3362.31	-0.485214	0.250592	-1.93627	0.0528351	0.528692	chr5	67618140	67847434	-	229295	722.615	756.129	623.648	1410.82	1546.48	1543.79	7646.02	9457.71	6880.3	413.697	701.107	542.499	1564.63	1517.28	1882.56	8727.64	7998.26	6586.41
ENSMUSG00000006740	Kif5b	13558.8	-0.517092	0.26747	-1.93328	0.0532023	0.529327	chr18	6201002	6242174	-	41173	1165.85	790.181	709.81	4622.82	4975.84	5445.65	30647.8	34649.6	32357.7	446.759	784.683	736.002	5132.65	5265.2	5484.1	38209.6	38044	34589.9
ENSMUSG00000015711	Prune1	1773.74	0.282856	0.146185	1.93492	0.0530001	0.529327	chr3	95253674	95282076	-	28403	2209.63	2258.78	2376.43	1293.11	1305.27	1114.56	1703.88	1449.04	1735.77	2722.94	2227.76	2568.23	1138.63	1119.12	1096.33	1947.32	1697.62	1962.96
ENSMUSG00000024817	Uhrf2	6395.57	-0.272127	0.140713	-1.93392	0.0531236	0.529327	chr19	30030513	30093722	+	63210	3045.31	3319.63	3334.88	7466.97	8528.63	8769.5	6666.06	7598.3	8120.81	2477.09	3122.02	2781.6	8839.08	8403.44	8594.03	7958.96	8179.09	7914.94
ENSMUSG00000030432	Rpl28	15975.1	0.350348	0.181249	1.93296	0.0532405	0.529327	chr7	4792874	4795066	+	2193	25779	24831.8	26147.3	19923.8	17979.3	18187.3	1697.38	1348.83	2110.18	33057.6	28526.2	29948	17490.7	16676.9	18298.2	1757.14	2056.58	1734.66
ENSMUSG00000036916	Zfp280c	2533.8	-0.710049	0.367081	-1.93431	0.0530749	0.529327	chrX	48541625	48594504	-	52880	778.327	678.42	521.075	2501.4	3116.35	3343.68	3449.35	5233.08	4100.69	266.19	704.821	465.616	3564.1	3530.87	3547.81	3281.97	3790.64	2733.92
ENSMUSG00000060301	2610008E11Rik	3034.76	-0.657166	0.33994	-1.93318	0.0532136	0.529327	chr10	79064374	79097600	-	33227	340.825	226.14	145.244	3250.95	2912.25	3346.39	4859.5	5279.2	4663.49	143.268	276.728	190.911	4580.03	3849.53	4419.51	5958.12	5462.62	4720.97
ENSMUSG00000034480	Diaph2	2183.98	-0.68136	0.352731	-1.93167	0.0534004	0.530349	chrX	129749742	130465834	+	716093	188.437	161.529	140.321	856.014	943.054	1064.96	4785.42	7170.43	5105.43	64.4282	150.436	135.625	1127.83	979.491	1171.21	5381.89	6104.97	3780.22
ENSMUSG00000039385	Cdh6	3034.67	-0.613351	0.317733	-1.9304	0.0535575	0.531341	chr15	13028701	13173675	-	144975	408.007	293.371	306.901	1110.48	1217.34	1417.55	6031.82	7832.12	6420.59	186.503	402.092	391.325	1918.98	1660.37	1985.12	8703.72	7530	6807.83
ENSMUSG00000028234	Rps20	15445.8	0.246501	0.127733	1.92982	0.0536293	0.531485	chr4	3831334	3835665	-	4332	25837.2	23905.4	25464.6	22838.9	18261.7	20287.5	1325.67	1372.69	1400.47	27661.7	25081.1	26628.2	17695.8	18282	18631.9	1059.07	1248.25	1041.71
ENSMUSG00000047036	Zfp445	12354.6	-0.594024	0.307921	-1.92915	0.0537128	0.531609	chr9	122844529	122866006	-	21478	567.769	386.796	314.286	8498.69	11410.2	10610.9	23235.7	28777.2	22357.7	251.779	447.594	373.184	13924.6	12105	12886.6	27985.6	26950.1	21298.9
ENSMUSG00000074238	Ap1ar	5976.85	-0.291545	0.151154	-1.9288	0.0537562	0.531609	chr3	127807007	127837523	-	30517	5173.01	4862.45	5437.23	9365.95	9443.44	11499.1	1871.54	2241.16	2489.32	4776.16	4865.03	4701.95	11584.5	10715	12087.3	2163.69	2103.81	2202.74
ENSMUSG00000020319	Wdpcp	563.953	-0.297262	0.154251	-1.92713	0.0539634	0.531957	chr11	21572235	21898989	+	326755	371.139	398.146	449.683	254.467	249.276	275.033	978.659	1030.71	1106.63	409.458	423.45	443.156	371.035	300.691	332.887	891.667	962.167	902.893
ENSMUSG00000054723	Vmac	923.493	0.32405	0.168127	1.92741	0.0539282	0.531957	chr17	56713936	56718022	-	4087	1294.48	1272.15	1246.48	1128.66	1082.62	1179.49	171.558	219.503	218.008	1874.35	1375.28	1528.15	1189.67	1144.01	1061.33	230.034	190.274	216.832
ENSMUSG00000074746	Pdzd8	2249.73	-0.619581	0.321431	-1.92757	0.0539089	0.531957	chr19	59297178	59345780	-	48603	1074.91	633.018	603.134	3165.26	3175.24	3638.55	2759.22	3260.73	2886.24	284.84	611.031	466.48	2947.67	3034.56	3049.7	2827.6	3030.89	3045.97
ENSMUSG00000003134	Tbc1d8	454.723	-0.35574	0.184796	-1.92504	0.0542239	0.532649	chr1	39371492	39478755	-	107264	294.945	377.191	396.345	449.213	513.88	504.077	402.901	413.556	396.918	371.31	332.445	366.273	661.581	532.948	689.378	523.84	476.36	481.849
ENSMUSG00000004895	Prcc	3101.89	0.218403	0.113471	1.92475	0.0542611	0.532649	chr3	87858903	87885608	-	26706	4288.99	4535.03	4987.55	2465.91	2906.61	2788.2	1757.17	1806.92	1830.56	5188.16	4943.96	5181.39	2446.08	2711.05	2617.52	1757.14	1752.95	1868.88
ENSMUSG00000024480	Ap3s1	3065.44	-0.34874	0.181189	-1.92473	0.054263	0.532649	chr18	46741876	46790826	+	48951	5254.12	4394.45	4449.24	3504.55	3374.5	4312.16	402.901	448.549	477.486	4656.63	4095.21	4784.88	5008.97	3953.22	4723.91	470.318	402.14	464.64
ENSMUSG00000047187	Rab2a	6235.65	0.53724	0.279051	1.92524	0.0541993	0.532649	chr4	8535644	8607778	+	72135	8474.75	7937.61	7648.72	9448.18	9581.39	5976.78	3214.11	3437.29	3766.57	7553.36	8410.5	8242.88	5904.17	7473.72	3957.21	3780.76	3457.32	3976.4
ENSMUSG00000018931	Natd1	4250.6	0.259565	0.134994	1.92278	0.0545074	0.532795	chr11	60902246	60914750	-	12505	4869.87	4699.17	5520.11	5749.75	5500.21	5671.99	1910.53	2109.14	2099.52	6252.93	4949.54	5390.44	5199.4	5173.95	5171.56	2177.35	1902.74	2162.58
ENSMUSG00000034800	Zfp661	664.469	-0.325197	0.169093	-1.92319	0.054456	0.532795	chr2	127574662	127587094	-	12433	424.393	523.877	425.886	808.41	930.146	823.296	525.071	575.798	573.457	449.302	415.092	533.861	1192.61	1007.83	1071.91	559.143	570.823	549.537
ENSMUSG00000038323	1700066M21Rik	1121.28	-0.581936	0.302649	-1.92281	0.0545045	0.532795	chr1	57377620	57385423	+	7804	1011.01	764.86	723.76	2413.98	2086.17	2378.81	361.311	493.086	452.605	328.923	729.894	549.41	2314.55	2155.3	2151.15	457.791	408.887	401.541
ENSMUSG00000047141	Zfp654	1623.22	-0.560305	0.291228	-1.92394	0.0543627	0.532795	chr16	64780347	64851652	-	71306	117.159	75.089	54.1589	2011.5	1995.01	2439.23	2488.89	2775.6	2498.8	49.1689	53.8599	86.3852	2415.65	2309.44	2582.52	2435.86	2364.26	2465.46
ENSMUSG00000029617	Ccz1	3185.32	0.265257	0.138015	1.92194	0.0546137	0.533273	chr5	143987909	144014877	-	26969	4583.12	4159.58	4324.51	4205.63	3734.3	4458.24	1325.67	1503.12	1661.13	3963.18	4378.44	4181.91	3158.71	3577.18	3146.56	1611.38	1619.35	1743.83
ENSMUSG00000016534	Lamp2	2030.38	-0.409876	0.21341	-1.92061	0.0547815	0.534216	chrX	38401357	38456454	-	55098	1772.13	1672.04	1598.51	1004.02	1011.62	1090.21	3996.52	3419.79	3726.29	988.464	1600.94	1481.51	1107.22	1047.23	1176.09	2862.9	3299.44	3691.88
ENSMUSG00000026737	Pip4k2a	1049.46	0.290702	0.151435	1.91965	0.0549017	0.534216	chr2	18842255	18998126	-	155872	1181.42	1067.84	1038.87	1795.99	1573.1	1480.67	544.566	555.12	690.755	930.818	1067.91	1054.76	1261.32	1245.62	1174.47	719.711	765.145	742.277
ENSMUSG00000036180	Gatad2a	5784.71	0.280028	0.145932	1.91889	0.0549979	0.534216	chr8	69907076	69996384	-	89309	6754.24	7359.59	7776.73	6509.69	7314.51	7819.05	3750.88	4312.12	4483.39	6870.93	6758.49	6296.62	5129.71	5572.11	5521.54	3912.86	4415.44	3566.83
ENSMUSG00000047789	Slc38a9	1035.5	-0.315633	0.164457	-1.91924	0.0549544	0.534216	chr13	112660751	112738749	+	77999	500.587	484.586	462.813	907.946	957.575	1022.58	1528.42	1573.1	1317.53	526.446	483.81	501.034	1298.62	1177.88	1277.02	1770.81	1551.88	1296.4
ENSMUSG00000071350	Setdb2	508.285	-0.442443	0.230493	-1.91955	0.0549143	0.534216	chr14	59402009	59440884	-	38876	317.885	293.371	311.004	553.077	622.786	701.56	514.673	510.583	613.741	178.873	310.159	265.203	753.849	691.243	638.916	644.551	643.693	583.955
ENSMUSG00000023961	Enpp4	477.02	-0.274286	0.142978	-1.91838	0.0550624	0.534284	chr17	44096308	44105809	-	9502	463.719	443.549	440.657	483.834	531.627	523.014	496.478	545.576	562.794	320.445	394.663	395.644	521.216	504.607	507.063	486.261	515.495	449.725
ENSMUSG00000006941	Eif1b	5930.69	0.265786	0.138656	1.91687	0.0552542	0.534704	chr9	120492232	120495330	+	3099	9493.13	9201.02	9677.22	6272.53	6801.44	7060.68	1579.11	1581.06	1727.48	11302.1	9102.32	10158.9	6181.95	6373.95	5484.91	1551.02	1457.42	1746.13
ENSMUSG00000035674	Ndufa3	1979.38	0.372893	0.194534	1.91685	0.0552566	0.534704	chr7	3617373	3620327	+	2955	2881.45	2752.97	2653.79	2426.96	2669.43	3020.85	198.851	106.57	194.312	3773.29	3112.73	3426.9	2630.62	2697.92	2471.02	202.703	214.564	193.887
ENSMUSG00000063317	Usp31	3394.03	-0.520127	0.271369	-1.91668	0.0552785	0.534704	chr7	121642021	121707253	-	65233	1224.02	1138.56	939.576	5844.96	6444.07	7057.08	2370.62	2718.34	2613.73	490.841	1044.7	872.491	6853.35	6586.85	6783.9	2703.47	2596.37	2809.64
ENSMUSG00000017978	Cadps2	638.918	0.446912	0.233319	1.91546	0.0554343	0.535653	chr6	23262773	23839421	-	576649	358.85	350.997	388.96	515.859	536.468	649.258	1167.11	1399.73	1351.89	185.655	300.872	191.775	239.504	268.202	260.45	1057.93	1230.71	1046.3
ENSMUSG00000037965	Zc3h7a	2371.78	-0.522149	0.272793	-1.91409	0.0556089	0.536018	chr16	11136592	11176393	-	39802	578.42	568.406	436.554	2883.96	3246.23	3350.89	2847.6	3768.13	3241.69	278.059	519.098	456.114	3295.14	3613.82	3861.98	3514.29	3527.49	2704.09
ENSMUSG00000042389	Tsen2	822.279	0.337088	0.176176	1.91335	0.0557029	0.536018	chr6	115544664	115578628	+	33965	580.059	691.517	653.19	532.304	649.408	523.915	1024.15	1105.47	1194.31	901.995	851.543	870.763	679.249	613.824	551.014	1082.98	1016.15	1279.19
ENSMUSG00000046841	Ckap4	3365.24	0.232092	0.121294	1.91347	0.0556884	0.536018	chr10	84526305	84534062	-	7758	4293.91	3813.82	4254.76	3081.3	2863.04	3354.5	4233.06	3569.31	3851.88	3507.1	3490.68	3443.31	2138.85	2208.52	2336.72	3181.76	3487.01	3464.72
ENSMUSG00000094441	Zfp955a	891.894	-0.747683	0.390606	-1.91416	0.0555997	0.536018	chr17	33239718	33255145	-	15428	240.053	108.268	114.062	798.889	707.492	1009.96	1615.5	1673.31	1558.05	65.2759	127.221	139.944	971.759	858.524	1202.95	1572.66	1622.05	1668.11
ENSMUSG00000022807	Osbpl11	2384.73	-0.349267	0.182613	-1.91261	0.0557982	0.536379	chr16	33185071	33243312	+	58242	1060.16	1191.82	1033.12	894.098	1054.38	1040.62	4985.57	5812.06	4681.26	800.266	1084.63	837.073	1081.69	1055.53	1017.38	5411.5	5292.59	4591.33
ENSMUSG00000044600	Smim7	4127.82	0.250885	0.131247	1.91155	0.0559342	0.536576	chr8	72565188	72571088	-	5901	5662.13	5601.99	5958.3	4875.56	5380	5215.71	921.473	954.361	940.754	7397.37	5821.51	7173.43	5379.03	5314.28	4703.56	990.742	983.758	1026.8
ENSMUSG00000045210	Vcpip1	5502.82	-0.554324	0.289979	-1.9116	0.0559271	0.536576	chr1	9718622	9748382	-	29761	580.878	468.87	396.345	2322.23	2216.06	2512.27	12076.6	16981.3	12388.6	252.626	464.309	389.597	2504.98	2590.78	2821	14889.6	14477	10717.7
ENSMUSG00000053985	Zfp14	662.639	-0.313459	0.16407	-1.91052	0.0560664	0.536734	chr7	30036359	30051380	-	15022	444.875	456.646	439.836	540.094	576.804	559.084	721.323	932.092	746.442	464.561	499.597	535.588	849.062	702.303	780.535	982.77	851.511	844.383
ENSMUSG00000066705	Fxyd6	4507.77	0.367499	0.192335	1.91072	0.05604	0.536734	chr9	45370185	45396159	+	25975	7030.34	6143.33	6852.75	5142.14	5132.34	4787.38	1258.09	1321.79	1377.96	9008.93	6272.82	8508.94	4774.38	4708.06	4387.76	1448.53	1242.85	1741.54
ENSMUSG00000036442	Thap11	1113.41	0.283662	0.148514	1.91	0.0561332	0.536821	chr8	105855132	105856950	+	1819	1763.94	1869.37	1824.99	887.173	709.912	671.802	820.098	836.656	894.546	2001.51	1792.23	1771.76	622.318	599.308	679.611	751.597	736.806	807.67
ENSMUSG00000028847	Trappc3	2153.74	0.412486	0.216078	1.90897	0.0562664	0.537308	chr4	126262325	126275883	+	13559	3192.78	3138.02	3301.23	2079.88	2173.3	1541.99	1021.55	889.146	1140.99	4280.24	3391.31	3826	2104.5	1602.99	1493.52	1245.83	1134.9	1209.21
ENSMUSG00000060534	Dcc	24317.2	-0.654179	0.342734	-1.90871	0.0562999	0.537308	chr18	71253634	72351069	-	1097436	1356.75	999.731	862.44	5753.21	6663.49	7915.54	50243	71861.8	57887.2	576.463	1269.42	1036.62	9398.57	8460.81	10786.7	71013.4	75347.2	56277.6
ENSMUSG00000026781	Acbd5	2097.8	-0.744603	0.390295	-1.9078	0.0564174	0.537325	chr2	23068167	23115558	+	47392	766.857	401.639	330.698	3051.01	3017.93	3322.94	2460.29	2381.13	2476.29	185.655	442.951	412.057	3807.53	3373.96	3735.83	2700.06	2346.71	2546.91
ENSMUSG00000031072	LTO1	930.496	0.259479	0.135988	1.90811	0.0563772	0.537325	chr7	144915100	144931701	+	16602	1290.38	1348.98	1359.72	1007.48	1132.63	867.481	419.797	485.133	454.974	1408.94	1415.21	1414.99	844.154	938.017	880.646	512.453	472.312	495.616
ENSMUSG00000044098	Rsbn1	3606.19	-0.647603	0.339531	-1.90735	0.0564754	0.537326	chr3	103914120	103966636	+	52517	1287.93	854.792	719.657	2866.65	2708.15	3378.85	5692.6	7757.36	6646.89	469.648	964.835	909.636	3949.85	3289.63	4244.52	6730.21	6656.9	5783.33
ENSMUSG00000048661	Lemd3	1587.52	-0.332554	0.174421	-1.90662	0.0565701	0.537677	chr10	120923413	120979332	-	55920	607.915	641.749	617.904	848.224	855.928	960.361	2754.02	3709.28	3257.09	495.08	637.961	541.635	1057.16	949.077	1001.92	3289.95	3407.39	2942.72
ENSMUSG00000001707	Eef1e1	1957.31	0.309002	0.162204	1.90502	0.056777	0.538782	chr13	38644207	38659058	-	14852	3491	3226.21	3255.28	2451.2	2390.31	2066.81	337.917	345.16	363.742	3751.25	3161.02	3483.92	1962.17	2211.98	1638.39	340.496	373.801	380.89
ENSMUSG00000015568	Lpl	1778.04	-0.659115	0.346185	-1.90394	0.0569185	0.538782	chr8	68880491	68907448	+	26958	583.336	374.572	262.589	546.153	584.871	559.084	3654.7	4124.43	3867.28	206.848	417.878	374.048	797.038	700.92	685.308	5249.79	4751.46	4264.36
ENSMUSG00000022474	Pmm1	1178.91	0.326683	0.171555	1.90424	0.0568786	0.538782	chr15	81951108	81960930	-	9823	1811.45	1673.79	1721.6	1242.04	1173.78	984.708	479.582	582.16	579.381	2323.65	1815.45	2093.11	1147.46	1018.89	1081.68	486.261	454.769	550.684
ENSMUSG00000053477	Tcf4	42490.9	-0.484748	0.254602	-1.90394	0.0569179	0.538782	chr18	69343356	69689079	+	345724	14159	11356.8	8285.5	30154.4	33946.7	35567.6	69113.1	78582	80850.3	7144.75	11760	9987.86	40270.1	39678	39265.2	89394.5	82468.3	82851.6
ENSMUSG00000024077	Strn	2478.37	-0.469509	0.24697	-1.90108	0.0572919	0.53902	chr17	78649913	78737196	-	87284	852.883	734.301	628.572	2104.12	2112.8	2303.06	4400.72	4695.45	4832.92	350.116	693.678	518.311	2164.37	1999.77	2195.92	4705.45	4709.62	4608.54
ENSMUSG00000025899	Alkbh8	3320.3	-0.57571	0.30249	-1.90324	0.0570097	0.53902	chr9	3335140	3391154	+	56015	676.735	440.93	416.039	2926.37	2996.96	3269.74	5674.4	6616.9	5947.84	246.692	515.383	428.471	3508.15	3245.39	3874.19	6897.61	6252.06	5831.52
ENSMUSG00000026374	Tsn	8143.29	0.225842	0.118765	1.90159	0.0572245	0.53902	chr1	118294778	118311739	-	16962	9467.74	10450.5	10107.2	7260.97	6762.72	6231.08	7314.6	7615.8	8499.96	9583.69	11032.9	9865.19	5952.27	6017.96	5612.69	8070.56	8448.98	8284.36
ENSMUSG00000026640	Plxna2	50665.7	-0.432546	0.227417	-1.90199	0.0571724	0.53902	chr1	194618218	194816869	+	198652	9434.15	10880.9	11291.3	16535.2	19003.1	21705.1	106849	130445	108997	9330.22	11307.8	11180	27778.6	20808.5	29187.5	145472	118639	103139
ENSMUSG00000030316	Tamm41	1006.19	0.304978	0.160376	1.90165	0.0572174	0.53902	chr6	115004381	115037876	-	33496	1359.21	1383.91	1418.8	1116.54	1122.95	970.28	597.853	687.14	642.177	1559.84	1436.57	1345.88	945.256	923.501	843.206	528.396	704.419	525.445
ENSMUSG00000037361	Sf3b6	4402.66	0.521849	0.274467	1.90132	0.0572605	0.53902	chr12	4817544	4827659	+	10116	7208.95	7809.26	7783.3	4972.5	5808.37	4786.48	901.978	800.072	951.417	8666.44	7760.46	7654.59	3807.53	5231.33	2410.79	842.7	881.199	970.581
ENSMUSG00000020083	Fam241b	727.076	0.40339	0.212541	1.89795	0.0577033	0.539554	chr10	62107655	62143920	-	36266	1221.56	1028.54	1024.1	871.594	782.517	823.296	152.063	155.879	174.17	1566.62	1066.98	1370.93	867.712	777.648	647.055	195.871	164.634	196.181
ENSMUSG00000026102	Inpp1	521.543	-0.447595	0.235847	-1.89782	0.0577201	0.539554	chr1	52785427	52817688	-	32262	310.512	287.259	275.718	519.321	506.619	475.221	755.114	583.751	701.418	330.618	239.584	272.113	800.965	526.727	651.124	728.821	622.102	800.787
ENSMUSG00000026238	Ptma	37763.6	0.383981	0.202107	1.89989	0.0574478	0.539554	chr1	86526726	86530712	+	3987	56940.8	56663.4	56117.7	43373.7	55685.3	61013.1	6085.1	6543.73	7547.36	57263.9	60692.6	60718.4	42137	51733.3	35264.9	7008.07	7909.2	7046.46
ENSMUSG00000044348	Slc25a53	1006.92	-0.253396	0.133417	-1.89928	0.0575273	0.539554	chrX	136981116	137038302	-	57187	848.786	805.024	866.543	1369.28	1548.09	1627.65	361.311	431.053	361.373	823.155	923.975	957.148	1995.54	1882.25	1934.65	449.819	446.672	492.174
ENSMUSG00000051499	Zfp786	635.515	-0.296156	0.156073	-1.89755	0.0577554	0.539554	chr6	47819266	47830867	-	11602	425.212	495.063	483.328	545.287	508.232	508.586	792.805	914.595	939.569	456.084	439.237	489.804	692.991	556.451	647.869	876.863	790.785	876.506
ENSMUSG00000060032	H2aj	1037.64	0.456829	0.240738	1.89762	0.0577462	0.539554	chr6	136808244	136810074	+	1831	1588.61	1643.23	1641.18	1313.88	1419.02	1202.93	319.721	254.496	310.425	1881.98	1631.58	1615.4	947.219	1334.1	734.957	272.169	304.978	261.575
ENSMUSG00000063887	Nlgn1	1720.45	-0.570529	0.300567	-1.89818	0.0576729	0.539554	chr3	25426215	26332460	-	906246	426.032	331.789	274.898	904.484	916.432	831.411	3117.93	3906.52	3681.26	204.305	372.376	297.165	1260.34	922.118	1149.23	4876.27	3241.41	4254.04
ENSMUSG00000000416	Cttnbp2	4548.06	-0.50795	0.26909	-1.88766	0.0590718	0.539821	chr6	18366478	18514843	-	148366	1137.18	1162.13	1063.48	3101.21	3908.55	4203.05	5868.06	8196.37	6484.57	1185.99	1169.13	1435.72	7662.17	4383.86	5932.56	9675.1	7469.27	7826.6
ENSMUSG00000001576	Ergic1	7525.83	0.23513	0.124417	1.88986	0.0587773	0.539821	chr17	26561489	26656934	+	95446	10709	10360.5	10986.9	9970.1	8686.74	10207.8	3444.15	4183.28	3604.25	10779.9	9645.56	9676.87	7475.67	7574.64	7977.09	3411.8	3512.65	3258.22
ENSMUSG00000005371	Fbxo11	9639.18	-0.565666	0.300405	-1.88301	0.0596988	0.539821	chr17	87990859	88065291	-	74433	2505.39	2029.15	1626.41	5495.28	5407.43	6518.73	17337.7	21975.7	20520	902.842	1770.88	1733.75	6122.08	5807.82	6513.69	25028.2	22518.5	19691.6
ENSMUSG00000006589	Aprt	1053.91	0.335268	0.177672	1.88701	0.0591596	0.539821	chr8	122574635	122576909	-	2275	1681.19	2015.18	1916.08	792.83	727.66	759.272	400.302	381.744	408.766	2360.95	2140.47	2114.71	600.723	838.478	686.936	357.578	439.925	347.619
ENSMUSG00000019362	D8Ertd738e	2257.45	0.351434	0.18576	1.89187	0.0585089	0.539821	chr8	84246238	84249719	-	3482	3193.6	3063.81	3045.21	2846.74	3183.31	3503.29	399.002	348.342	447.865	3735.99	3419.17	3570.3	2907.42	3400.22	2305.79	403.129	446.672	414.16
ENSMUSG00000020167	Tcf3	9043.51	0.338425	0.179039	1.89023	0.0587277	0.539821	chr10	80409514	80433647	-	24134	11775.7	12807.9	14206.1	9990.87	11624.8	13407.2	5327.39	6359.22	6306.84	11088.4	11519.5	10201.2	6943.66	8762.89	7719.08	4599.55	5306.09	4836.84
ENSMUSG00000020964	Sel1l	7130.7	-0.282126	0.149557	-1.88642	0.0592389	0.539821	chr12	91806043	91849157	-	43115	2484.09	2828.06	2977.1	1523.34	1706.21	1848.58	15878.2	16881	16420.5	2443.18	2788.64	2966.47	1951.37	1925.11	2230.1	17837.9	15923.7	17738.9
ENSMUSG00000021203	Otub2	665.867	0.301972	0.159439	1.89397	0.0582296	0.539821	chr12	103388682	103406350	+	17669	838.136	816.375	861.62	792.83	747.021	683.525	308.024	404.013	368.482	963.032	921.19	1008.12	655.692	765.206	650.311	446.403	349.511	406.13
ENSMUSG00000022122	Ednrb	3132.91	-0.426154	0.226482	-1.88162	0.0598878	0.539821	chr14	103814625	103844402	-	29778	1372.31	1090.54	982.246	757.343	656.669	774.601	7552.44	7366.07	7194.28	762.118	1233.21	1147.2	975.685	816.358	890.413	7452.2	7763.46	7605.18
ENSMUSG00000022636	Alcam	7423.15	-0.666689	0.353021	-1.88853	0.0589554	0.539821	chr16	52248996	52454074	-	205079	1682.83	1349.86	1482.81	2324.83	3067.14	3392.37	11919.4	15594.3	19358.9	689.212	1674.3	1489.28	4326.78	3557.83	4011.74	19164.6	18596.9	19933.6
ENSMUSG00000024293	Esco1	1070.67	-0.573058	0.304514	-1.88188	0.059853	0.539821	chr18	10566507	10610352	-	43846	235.137	163.275	130.474	2287.61	2537.13	2547.44	528.97	660.099	684.831	79.6875	155.079	125.259	2730.74	2579.72	2140.57	534.089	628.849	523.15
ENSMUSG00000024535	Snx24	591.453	0.367712	0.195016	1.88555	0.0593551	0.539821	chr18	53245662	53390920	+	145259	720.977	775.338	755.763	929.585	751.055	974.789	306.725	378.563	348.34	589.179	693.678	724.772	544.774	709.215	577.059	277.863	321.172	267.311
ENSMUSG00000027680	Fxr1	6920.8	-0.593576	0.313331	-1.89441	0.0581711	0.539821	chr3	34019943	34070322	+	50380	1976.13	1826.58	1382.69	4862.58	4808.04	5405.08	12976	16435.7	15249.9	787.55	1832.16	1472.87	5851.16	5532.71	6567.4	12321.6	13892.7	11393.4
ENSMUSG00000027966	Col11a1	1445.71	-0.71781	0.379794	-1.89	0.0587582	0.539821	chr3	114030540	114220718	+	190179	195.811	275.035	186.274	557.405	531.627	558.182	3680.69	4889.51	2349.51	175.482	232.155	151.174	713.604	635.252	954.711	3604.25	4075.38	2256.66
ENSMUSG00000028398	Dmac1	1412.09	0.3574	0.188463	1.8964	0.0579076	0.539821	chr4	75277354	75278305	-	952	2082.64	1997.72	2175.38	1612.49	1879.65	2120.91	202.75	254.496	206.16	2407.58	2356.83	2436.06	1519.48	2037.78	1482.12	222.063	215.914	207.654
ENSMUSG00000028567	Txndc12	1555.25	0.215459	0.114124	1.88794	0.0590335	0.539821	chr4	108834601	108862127	+	27527	2680.72	2629.86	2531.52	1365.81	1266.55	1179.49	687.531	780.985	720.376	2949.29	2645.63	2914.64	1129.79	1260.83	1169.58	680.993	720.613	680.325
ENSMUSG00000029486	Mrpl1	649.975	-0.313815	0.166394	-1.88597	0.0592989	0.539821	chr5	96209493	96266727	+	57235	733.266	717.711	690.116	457.868	518.72	596.055	632.944	668.052	682.461	642.586	780.04	730.819	702.807	604.838	659.263	577.363	705.769	598.869
ENSMUSG00000029536	Gatc	2274.93	0.279542	0.148131	1.88713	0.0591427	0.539821	chr5	115333239	115341178	-	7940	3086.27	3002.69	3037.82	3278.65	3423.71	2819.76	513.374	617.153	617.296	3405.37	3213.95	3466.64	2847.55	3263.36	2557.29	606.972	574.871	616.078
ENSMUSG00000030849	Fgfr2	5821.92	-0.311779	0.165501	-1.88384	0.0595864	0.539821	chr7	130162451	133123350	-	2960900	4477.43	4811.81	4317.12	4970.77	5353.38	5550.26	7317.2	8848.51	8111.34	3309.57	4576.23	3462.32	5380.99	5471.88	5578.51	7462.45	8349.12	7445.71
ENSMUSG00000031021	Tmem9b	1327.83	0.364102	0.192518	1.89126	0.0585901	0.539821	chr7	109735834	109752875	-	17042	1900.76	1484.32	1776.58	1789.06	1514.21	1834.15	657.638	559.891	719.191	2021.86	1576.79	1874.56	1545	1313.36	1375.5	676.437	582.968	698.681
ENSMUSG00000032172	Olfm2	1364.87	0.566812	0.301093	1.88252	0.059766	0.539821	chr9	20667690	20746349	-	78660	2222.74	1718.32	1702.72	2004.58	1569.87	1654.71	556.263	548.757	420.614	2862.82	1547.08	2130.26	1560.7	1180.64	1351.08	603.555	399.441	533.475
ENSMUSG00000032252	Glce	1088.19	-0.319841	0.170013	-1.88127	0.0599349	0.539821	chr9	62057248	62122655	-	65408	929.077	954.329	909.214	939.971	1048.73	1071.28	1376.36	1414.04	1518.95	657.846	884.045	776.603	1065.01	1045.16	1059.7	1109.18	1492.51	1335.41
ENSMUSG00000035443	Thyn1	1304.85	0.24235	0.128417	1.88721	0.0591323	0.539821	chr9	26999710	27007336	+	7627	2300.57	2321.65	2292.73	1128.66	1033.41	1065.87	465.286	547.167	482.225	2646.64	2234.26	2571.69	993.353	1056.22	890.413	490.816	484.457	481.849
ENSMUSG00000035597	Prpf39	1657.96	-0.550665	0.292368	-1.88347	0.0596367	0.539821	chr12	65036333	65063386	+	27054	266.27	196.454	161.656	2124.89	2400.79	2868.46	1950.82	2206.16	2310.42	99.1855	195.01	182.273	2623.75	2879.03	2749.37	2165.97	2396.64	2066.21
ENSMUSG00000038991	Txndc5	1861.27	0.318074	0.16877	1.88466	0.0594763	0.539821	chr13	38500079	38528824	-	28746	3296.83	3049.84	3097.73	1545.85	1321.4	1577.16	1637.6	1538.11	1529.61	2617.82	2940.01	2660.66	934.459	1166.13	997.848	1041.99	1412.89	1136.93
ENSMUSG00000043467	Zbtb37	1322.87	-0.332762	0.17574	-1.89349	0.0582923	0.539821	chr1	161002922	161034849	-	31928	296.584	230.506	254.383	995.365	1078.58	1077.59	2275.74	2606.99	2325.82	233.976	293.443	279.024	1482.18	1221.43	1389.34	2671.59	2331.87	2767.19
ENSMUSG00000047414	Flrt2	4062.85	-0.772656	0.407645	-1.89541	0.0580378	0.539821	chr12	95692226	95785215	+	92990	1738.54	818.994	611.34	5035.68	3823.84	3452.79	6718.05	6281.28	5227.46	581.549	976.907	865.58	5898.28	4662.43	5527.23	7973.76	6346.52	6591
ENSMUSG00000047547	Cltb	1171.55	0.478766	0.253978	1.88507	0.0594203	0.539821	chr13	54592401	54611344	-	18944	1667.26	1458.12	1436.03	1266.28	1375.45	858.464	665.436	574.207	594.784	2281.27	1548.94	2071.52	1221.08	1002.3	1028.78	756.152	576.22	705.564
ENSMUSG00000049299	Trappc1	1941.37	0.256083	0.135721	1.88683	0.0591828	0.539821	chr11	69323980	69325793	+	1814	3189.5	3404.33	3257.74	1750.11	1765.91	1681.76	523.771	461.274	555.685	4137.82	3652.26	3848.46	1693.22	1706.68	1742.57	464.624	624.801	484.143
ENSMUSG00000049659	Aftph	2210.67	-0.563163	0.297074	-1.8957	0.0579999	0.539821	chr11	20685084	20741589	-	56506	991.343	775.338	690.116	2444.27	2839.65	2679.09	2841.1	2564.05	2944.3	403.524	820.899	806.838	3428.64	2991.01	3305.27	3040.55	2686.78	3539.29
ENSMUSG00000052504	Epha3	7962.78	-0.656485	0.347621	-1.8885	0.0589583	0.539821	chr16	63543534	63864175	-	320642	2638.12	1420.58	1360.54	3626.59	3508.42	3900.96	16940	17219.8	17425.3	887.583	1726.3	1581.71	4976.58	3804.6	4684.84	21625.5	15775.2	20227.3
ENSMUSG00000061787	Rps17	13910.9	0.25262	0.134037	1.8847	0.0594707	0.539821	chr7	81342732	81345254	-	2523	21195.9	20974.3	21182.7	16709.2	15639.8	17440.7	1507.63	1323.38	1701.41	26798.7	23998.3	26312.9	16858.5	16869.8	17138.4	1445.12	1786.69	1512.09
ENSMUSG00000062421	Arf2	3026.18	0.26882	0.142462	1.88697	0.059165	0.539821	chr11	103966739	103985337	+	18599	4498.73	4888.64	4811.94	2234.81	2025.67	1610.52	2212.06	2153.67	2376.77	5075.42	5268.98	5009.48	1784.5	1809.67	1675.83	2301.48	2323.77	2409.24
ENSMUSG00000071281	Zfp65	1017.84	-0.700087	0.370951	-1.88728	0.0591228	0.539821	chr13	67705309	67729173	-	23865	279.379	157.163	102.574	1293.97	1195.56	1487.88	1177.51	1200.9	1380.33	94.9468	167.151	164.996	1771.74	1511.06	1831.29	1580.63	1391.3	1532.74
ENSMUSG00000071415	Rpl23	19655.2	0.281284	0.149438	1.88228	0.0597977	0.539821	chr11	97777527	97782437	-	4911	27121	26681.9	26061.9	28820.6	25903.7	28539.4	2998.36	2928.3	3981.02	29678.5	29297.9	32783.2	26817.6	24597.9	27304.1	3439.13	3538.29	3300.66
ENSMUSG00000072704	Smim10l1	2746.46	-0.49971	0.264174	-1.89159	0.0585454	0.539821	chr6	133104909	133110899	+	5991	2472.62	1704.35	1581.28	5724.65	5174.29	6553.9	500.377	582.16	571.087	1030	1755.09	1578.26	6364.53	6270.96	6059.53	522.702	523.591	466.934
ENSMUSG00000074781	Ube2n	4095.17	0.2723	0.144507	1.88434	0.059519	0.539821	chr10	95515145	95545657	+	30513	6645.28	6693.4	6144.58	4591.66	4866.12	3854.07	1307.48	1493.57	1409.95	6463.16	7003.64	7045.58	3931.2	4193.08	3480.26	1464.48	1480.36	1645.17
ENSMUSG00000002820	Atg4d	1363.49	0.258922	0.137789	1.87912	0.0602276	0.54133	chr9	21265293	21277772	+	12480	1510.77	1512.26	1525.48	1967.36	1959.52	2198.46	514.673	604.428	563.978	1822.64	1572.15	1524.7	1685.36	1983.87	1863.84	624.053	558.677	550.684
ENSMUSG00000021113	Snapc1	1012.02	-0.296232	0.157702	-1.87843	0.0603222	0.54133	chr12	73964481	73988966	+	24486	961.029	974.411	962.552	746.091	747.828	899.042	1276.29	1153.19	1271.32	801.114	970.406	890.632	871.638	850.92	975.059	1445.12	1164.59	1255.1
ENSMUSG00000025870	Arl10	714.086	0.33176	0.176566	1.87896	0.0602506	0.54133	chr13	54575015	54581128	+	6114	1013.46	894.956	1004.4	920.929	859.962	778.208	380.806	322.892	317.534	1160.56	948.119	1013.3	726.365	715.436	738.212	406.546	284.737	367.123
ENSMUSG00000038602	Slc35f1	3446.33	-0.562956	0.299711	-1.87833	0.0603356	0.54133	chr10	52690533	53111622	+	421090	3227.19	2626.37	1856.17	2158.64	2230.58	2223.71	5823.87	6201.75	5667.03	1148.69	2391.19	1992.91	2224.25	2429.72	2355.44	6054.91	5960.57	5460.95
ENSMUSG00000044496	2510039O18Rik	951.478	0.267055	0.142295	1.87677	0.0605492	0.542198	chr4	147940895	147947314	+	6420	1390.34	1201.42	1412.24	1013.54	961.608	1073.98	536.768	567.844	592.414	1579.34	1264.78	1376.12	890.288	868.892	911.574	491.954	466.914	526.592
ENSMUSG00000044927	H1f10	3619.65	0.33569	0.178852	1.87691	0.0605308	0.542198	chr6	87980421	87981637	-	1217	6787.83	7501.91	7518.25	2113.64	2351.58	2543.83	1352.97	1358.37	1565.16	7878.89	7565.45	6977.33	1683.4	2303.91	1718.97	1225.33	1450.67	1256.25
ENSMUSG00000007570	Fance	498.174	0.301483	0.160701	1.87605	0.0606483	0.542563	chr17	28313519	28326572	+	13054	612.011	660.958	680.269	558.27	652.635	586.136	202.75	211.55	229.857	837.566	711.322	729.091	503.548	628.34	566.478	189.038	191.624	215.685
ENSMUSG00000041203	Trir	4706.08	0.260655	0.13902	1.87494	0.0608004	0.5434	chr8	85026823	85030286	+	3464	6225.8	6286.52	6279.98	6224.93	6342.42	7328.5	1333.47	1480.85	1511.84	7160.85	6229.17	6582.55	5885.52	6572.34	5190.28	1331.24	1408.84	1334.26
ENSMUSG00000024121	Atp6v0c	1059.02	0.574015	0.306335	1.87382	0.0609557	0.544264	chr17	24163866	24169702	-	5837	1912.23	1893.81	1412.24	1157.22	1068.09	602.367	539.367	432.643	439.571	2426.23	1765.3	1842.6	741.089	832.948	622.638	515.869	421.032	437.106
ENSMUSG00000005802	Slc30a4	1967.11	-0.760893	0.40621	-1.87315	0.0610474	0.544559	chr2	122681233	122702663	-	21431	1278.1	786.688	672.884	4686.01	4019.07	5242.76	665.436	870.059	734.594	236.519	689.035	559.776	4564.32	3825.34	4428.46	755.013	627.5	766.369
ENSMUSG00000019917	Septin10	1877.59	-0.366955	0.196025	-1.87198	0.0612095	0.545481	chr10	59141627	59221847	-	80221	1188.79	1376.92	1261.25	1062.01	1243.96	1411.24	3058.15	3211.42	3446.67	1011.35	1371.57	1079.82	1470.4	1428.8	1437.36	2542.9	3368.26	2825.7
ENSMUSG00000036285	Noa1	1165.14	0.219349	0.117209	1.87143	0.0612851	0.545631	chr5	77294182	77310084	-	15903	1337.9	1297.47	1384.34	785.04	834.147	894.534	1380.26	1538.11	1529.61	1414.03	1231.35	1214.58	687.102	699.538	686.122	1349.46	1326.52	1382.45
ENSMUSG00000024924	Vldlr	1950.58	-0.637202	0.340884	-1.86926	0.0615864	0.546964	chr19	27216484	27254231	+	37748	570.227	298.61	354.495	1677.41	1439.99	1566.34	3111.43	2991.92	3405.2	303.491	307.373	454.386	2385.23	1562.21	2396.14	4723.67	3021.45	4540.85
ENSMUSG00000034998	Foxn2	1031.44	-0.420109	0.224715	-1.86952	0.061551	0.546964	chr17	88440711	88490533	+	49823	823.388	721.204	774.637	1341.58	1404.5	1628.56	757.714	881.193	1061.61	447.606	741.038	612.471	1500.83	1547	1494.33	895.084	972.962	960.256
ENSMUSG00000038250	Usp38	2381.54	-0.373617	0.199893	-1.86908	0.0616115	0.546964	chr8	80980733	81014928	-	34196	1334.63	1380.42	1216.94	1046.43	1222.98	1211.05	4589.17	5062.88	4902.82	807.048	1353.93	1077.22	1209.3	1271.89	1230.63	4514.14	4632.7	4803.57
ENSMUSG00000024983	Vti1a	1452.25	0.280625	0.150175	1.86865	0.0616717	0.546976	chr19	55316295	55627309	+	311015	1745.91	2012.56	2067.89	1692.12	1584.39	1417.55	752.515	871.649	1011.84	1998.12	1899.02	2039.55	1311.38	1323.73	1303.06	1018.07	1008.05	1083.01
ENSMUSG00000000346	Dazap2	5949.88	0.292412	0.15653	1.86809	0.0617499	0.547147	chr15	100615349	100620761	+	5413	10118.3	10715.9	11324.1	5081.56	5408.24	4726.96	2080.79	2376.36	2453.78	11289.3	11413.7	10906.1	3986.17	5026.03	3970.23	1960.99	2331.87	1927.39
ENSMUSG00000006651	Aplp1	5826.85	0.528952	0.2833	1.86711	0.0618861	0.547819	chr7	30434982	30445535	-	10554	10351.8	9243.8	9543.46	1802.91	1421.44	1641.18	4971.28	4231	4507.09	15622.1	8706.73	12991.5	1496.9	1210.37	1612.35	6042.39	3814.93	5672.05
ENSMUSG00000026131	Dst	7736.97	-0.545342	0.292245	-1.86605	0.0620349	0.547819	chr1	33908225	34308661	+	400437	680.012	604.204	594.928	867.266	881.743	898.141	20575.2	23367.5	18826.9	440.824	649.104	675.532	1168.07	888.938	1572.47	27964	20486.2	18124.4
ENSMUSG00000029167	Ppargc1a	525.772	-0.628399	0.336646	-1.86665	0.0619508	0.547819	chr5	51454250	51567726	-	113477	170.413	112.633	112.421	346.214	416.267	413.902	800.603	1094.33	933.645	66.9714	140.221	148.583	563.424	504.607	565.664	1120.56	1107.91	845.53
ENSMUSG00000060572	Mfap2	2531.95	0.238905	0.12804	1.86585	0.0620618	0.547819	chr4	141010418	141015984	+	5567	4228.37	4337.7	4603.51	1792.52	1739.28	1881.05	1364.66	1456.99	1436.01	4969.45	4483.37	4632.84	1478.25	1728.11	1695.37	1089.82	1329.22	1328.53
ENSMUSG00000026688	Mgst3	510.274	0.716802	0.384517	1.86416	0.062299	0.548869	chr1	167371966	167393841	-	21876	981.512	847.807	904.29	515.859	490.485	286.756	94.8767	79.53	144.549	1335.19	811.613	1274.18	371.035	383.64	230.335	129.821	118.753	184.709
ENSMUSG00000048895	Cdk5r1	10121.3	0.588392	0.315621	1.86424	0.0622885	0.548869	chr11	80477023	80481184	+	4162	13651.9	11772.4	11253.6	10299.9	7758.21	4930.76	10244.1	9317.74	10740.5	15055.9	10811.9	13153	6157.42	5023.95	5086.1	14910.1	9153.4	12861.9
ENSMUSG00000019433	Gipc1	2570.58	0.25273	0.135615	1.86358	0.0623806	0.549067	chr8	83652677	83664694	+	12018	3943.25	4272.21	4213.73	2209.71	2234.61	2242.65	1195.71	1267.71	1409.95	4972.84	4110.99	4507.58	1992.6	2266.59	1876.05	1135.37	1259.05	1159.88
ENSMUSG00000001829	Clpb	2200.14	-0.282434	0.151725	-1.86149	0.0626749	0.551135	chr7	101663633	101795506	+	131874	1228.12	1401.37	1472.96	875.921	931.76	1001.84	4045.9	4856.1	4287.89	1427.59	1499.72	1379.57	1314.33	1066.59	1209.46	3973.22	4033.54	3596.66
ENSMUSG00000046364	Rpl27a	9575.82	0.277716	0.149274	1.86044	0.0628238	0.551836	chr7	109519147	109522367	+	3221	13874.7	13889.7	13476.6	13268.7	11512.7	12280.9	1164.51	1078.43	1402.84	17671.1	15299	16745.8	12401.2	11555.5	12899.6	1186.61	1446.62	1210.36
ENSMUSG00000050628	Ubald2	826.485	0.315298	0.169507	1.86009	0.0628734	0.551836	chr11	116434094	116439077	+	4984	1221.56	1116.73	1301.46	1042.1	1026.15	1174.98	200.151	173.375	161.137	1457.26	1160.77	1412.4	910.901	1023.04	950.642	158.291	178.129	207.654
ENSMUSG00000000600	Krit1	1893.44	-0.55874	0.301019	-1.85616	0.0634305	0.554798	chr5	3803184	3845564	+	42381	765.219	577.137	408.654	1992.46	2093.43	2167.8	2464.19	3020.55	3024.87	316.207	624.032	490.668	2522.65	2461.52	2539.39	2750.16	2951.27	2911.74
ENSMUSG00000009293	Ube2g2	2449.27	0.332823	0.179321	1.85603	0.0634499	0.554798	chr10	77622275	77645993	+	23719	3491	3519.58	3705.78	2270.3	2650.88	2409.47	1145.02	1350.42	1345.97	4047.11	3788.76	3923.62	2053.45	2551.38	1780.01	1179.78	1457.42	1416.86
ENSMUSG00000020311	Erlec1	821.355	-0.257608	0.138776	-1.85628	0.063413	0.554798	chr11	30930774	30954335	-	23562	744.736	732.554	637.598	905.35	936.6	958.558	727.821	788.938	799.759	590.027	676.034	699.72	1095.44	956.68	1062.15	874.586	763.796	834.057
ENSMUSG00000062961	Ccdc177	2151.99	-0.298176	0.160547	-1.85725	0.0632758	0.554798	chr12	80754043	80760687	-	6645	1229.76	1467.73	1536.14	799.754	837.374	979.298	3679.4	3914.47	4094.77	1396.23	1354.85	1548.89	1102.31	1002.99	1163.07	4616.63	4017.35	3994.76
ENSMUSG00000028496	Mllt3	5600.53	-0.503856	0.271586	-1.85523	0.0635627	0.555262	chr4	87769925	88033364	-	263440	3529.51	2400.23	2323.91	5632.04	5409.05	6563.82	6621.87	6801.41	8553.28	1664.96	2289.04	2636.48	6953.47	5661.28	7317.82	9614.75	7615.02	9221.67
ENSMUSG00000022964	Tmem50b	3118.94	0.428192	0.230872	1.85467	0.0636432	0.555442	chr16	91574503	91597800	-	23298	3523.77	3406.94	4043.87	4282.67	4583.77	3836.94	705.726	741.22	988.147	5411.97	3781.33	5159.79	4553.52	4238.01	3557.58	1146.75	951.371	1227.57
ENSMUSG00000039901	Armh3	3496.55	0.286555	0.154555	1.85406	0.0637303	0.55568	chr19	45817364	45998488	-	181125	2144.09	2311.17	2245.13	2127.49	1853.84	2371.6	5661.41	6055.42	5999.97	2524.57	2818.36	2698.67	2283.14	2050.92	1917.56	6535.48	6130.61	5208.56
ENSMUSG00000022587	Ly6e	1334.83	0.300657	0.162264	1.85289	0.0638988	0.556175	chr15	74955051	74959905	+	4855	2301.39	2308.55	2625.89	1010.94	904.331	759.272	582.257	583.751	531.988	2883.16	2523.06	2861.08	760.72	811.519	908.319	520.424	564.075	586.249
ENSMUSG00000037876	Jmjd1c	6788.39	-0.624717	0.337169	-1.85283	0.0639068	0.556175	chr10	67096125	67256326	+	160202	439.96	338.774	305.26	6010.28	6456.17	7216.69	11286.4	16063.5	11893.3	163.614	350.089	316.17	7792.72	7042.38	8382.41	13862.4	14827.9	9443.09
ENSMUSG00000007659	Bcl2l1	4146.12	0.313575	0.169443	1.85063	0.0642233	0.557918	chr2	152780668	152831728	-	51061	5101.73	5188.13	6028.88	4440.19	4767.7	4329.29	2427.8	2414.53	2595.96	6864.15	5313.56	5645.27	3953.78	4331.33	3611.3	2712.58	2186.13	2717.86
ENSMUSG00000028333	Anp32b	9214.97	0.380398	0.205608	1.85011	0.0642976	0.557918	chr4	46450902	46472657	+	21756	14699.7	15828.1	14932.3	8878.66	7884.86	8175.24	5651.01	6556.46	7222.71	11564	15586.9	12572.5	5246.51	6575.1	4916.8	5914.84	7625.81	6038.02
ENSMUSG00000041084	Ostc	3449.04	0.261687	0.141471	1.84976	0.0643474	0.557918	chr3	130695912	130709444	-	13533	5416.34	5120.89	5456.92	4658.31	4449.86	4641.3	619.948	602.838	632.698	5802.78	5359.99	5564.94	4063.72	4439.16	3490.03	527.257	551.93	683.766
ENSMUSG00000054752	Fsd1l	8269.39	-0.66653	0.360223	-1.85033	0.0642662	0.557918	chr4	53631471	53707009	+	75539	1290.38	900.195	705.707	4326.81	4637.02	5092.17	16478.6	22693.1	19694.2	395.047	968.549	796.472	5411.42	5180.87	6041.62	17745.7	20360.7	16130.5
ENSMUSG00000034908	Sidt2	1847.6	0.31616	0.170975	1.84916	0.0644353	0.558159	chr9	45937857	45955258	-	17402	2185.87	2161.86	2412.53	1863.5	1931.28	2245.35	1489.43	1752.84	1376.77	2545.76	1981.67	2239.1	1550.89	1523.5	1781.64	1479.28	1334.62	1400.8
ENSMUSG00000029655	N4bp2l2	3086.83	-0.460787	0.249249	-1.8487	0.0645007	0.558204	chr5	150608007	150666183	-	58177	1674.63	1521.86	1270.27	3450.89	3852.89	3762.99	3229.71	3919.24	3939.55	890.974	1672.44	1455.59	4460.27	4361.74	4879.36	3625.89	3827.07	3767.6
ENSMUSG00000003847	Nfat5	2870.06	-0.56981	0.308389	-1.84769	0.0646465	0.558945	chr8	107293470	107379517	+	86048	398.995	315.199	294.592	3012.06	3452.75	3635.85	4233.06	5769.11	3947.85	183.959	316.659	355.907	4943.21	3575.11	4206.26	4659.9	4727.17	3633.37
ENSMUSG00000011158	Brf1	2393.55	0.205309	0.111213	1.84609	0.0648797	0.560313	chr12	112960085	113000704	-	40620	2501.3	2802.74	2842.52	2021.02	2075.69	2165.1	2507.08	2579.95	2963.26	2581.37	2481.27	2453.34	1626.47	1663.82	1719.78	2794.57	2593.67	2710.97
ENSMUSG00000046442	Ppm1e	7451.75	-0.534445	0.289551	-1.84577	0.0649254	0.560313	chr11	87226906	87359023	-	132118	1648.42	1335.01	1328.54	2531.69	2721.87	2914.45	14695.5	15976	17645.7	816.373	1547.08	1582.58	3968.5	3078.1	3778.96	21774.7	15918.3	20869.8
ENSMUSG00000000838	Fmr1	2903.41	-0.721509	0.391932	-1.8409	0.0656358	0.56285	chrX	68678541	68717963	+	39423	1011.83	641.749	594.107	2211.44	2436.29	2781.89	4491.7	5870.91	5431.25	239.062	740.109	474.255	2580.56	2685.48	2650.89	5492.35	6198.08	5729.41
ENSMUSG00000014867	Surf4	3513.97	0.261581	0.142199	1.83954	0.0658361	0.56285	chr2	26920040	26933928	-	13889	5397.49	5483.24	5548.01	3048.41	2609.73	2211.09	2826.8	2661.08	2702.59	5725.63	5506.71	5414.63	2265.47	2194.7	2192.66	2558.85	2647.64	2256.66
ENSMUSG00000019806	Aig1	567.043	0.500944	0.271907	1.84233	0.0654263	0.56285	chr10	13647054	13868980	-	221927	799.629	672.308	713.913	772.923	701.845	642.044	196.252	219.503	170.615	1019.83	671.391	1015.89	669.434	567.51	616.94	255.088	178.129	323.527
ENSMUSG00000021114	Atp6v1d	2173.06	0.37144	0.201547	1.84295	0.0653366	0.56285	chr12	78840725	78861638	-	20914	3519.68	3349.32	3288.92	1833.2	1456.93	1202.93	1488.13	1200.9	1585.3	3883.49	3491.61	4043.69	1345.74	1280.87	1278.65	1777.64	1437.18	1650.91
ENSMUSG00000021963	Sap18	1301.92	0.259348	0.140994	1.83943	0.0658526	0.56285	chr14	57798180	57806638	+	8459	2056.42	2193.3	2209.03	1243.77	1330.28	1183.09	382.106	410.375	515.4	2249.9	2371.69	2383.37	1145.5	1210.37	1048.31	509.036	530.339	462.345
ENSMUSG00000037808	Fam76b	2248.24	-0.537794	0.291962	-1.842	0.0654757	0.56285	chr9	13827716	13854987	+	27272	1746.73	1324.53	1131.59	4025.6	4654.76	4663.84	1059.24	1262.94	1267.77	612.068	1287.99	904.453	4434.75	4351.37	4136.27	1176.36	1288.74	1139.23
ENSMUSG00000042834	Nrep	59068.4	0.347294	0.18875	1.83997	0.0657724	0.56285	chr18	33437019	33464029	-	27011	78567.6	70840.4	75542.7	88465.5	81234.9	83545.1	13189.2	11939	14195.4	98655.7	74282.1	91154.5	89115.2	76973.4	67616.8	16850.6	13470.3	17593.2
ENSMUSG00000047146	Tet1	2805.85	-0.599751	0.325635	-1.84179	0.0655058	0.56285	chr10	62804570	62908996	-	104427	636.59	442.676	352.033	2537.75	3141.36	2631.3	4573.58	5742.07	4503.53	228.89	497.74	360.226	3343.24	3055.29	3157.95	5050.5	5519.3	4731.3
ENSMUSG00000056004	9330182L06Rik	448.992	-0.530706	0.288309	-1.84076	0.0656574	0.56285	chr5	9266118	9481825	+	215708	134.364	126.604	113.241	189.552	212.974	204.697	1082.63	1334.51	943.124	59.3418	95.6477	88.9768	210.057	160.368	201.849	1037.43	1128.15	758.338
ENSMUSG00000060002	Chpt1	676.62	-0.497294	0.27006	-1.84142	0.06556	0.56285	chr10	88452745	88504073	-	51329	523.527	416.482	357.777	1586.53	1452.09	1806.2	162.46	179.738	161.137	189.894	307.373	309.259	1392.85	1420.5	1433.29	127.544	201.07	151.438
ENSMUSG00000095432	Zfp748	1291.73	-0.654995	0.356131	-1.8392	0.065886	0.56285	chr13	67538641	67553830	-	15190	272.005	182.484	102.574	1287.92	1223.79	1537.48	2040.5	2473.38	1838.85	122.922	162.508	167.587	1800.21	1470.27	1912.68	2470.02	2379.1	1806.93
ENSMUSG00000026761	Orc4	1483.23	-0.3896	0.211956	-1.83812	0.0660444	0.563285	chr2	48902824	48950277	-	47454	902.86	812.009	616.263	1782.14	1931.28	2092.96	1433.55	1538.11	1613.74	545.096	820.899	743.777	2206.58	2272.81	2401.84	1646.68	1739.46	1598.13
ENSMUSG00000061315	Naca	16863.1	0.157575	0.0857306	1.83803	0.0660583	0.563285	chr10	128035575	128048637	+	13063	26001.9	25613.2	25342.3	19973.1	18924.8	19424.5	3549.43	3508.87	3813.96	28926.6	28283.9	30099.2	19928.9	19773	19620	3423.18	3920.19	3408.51
ENSMUSG00000062203	Gspt1	10754.4	-0.407701	0.221881	-1.83747	0.0661401	0.563465	chr16	11219292	11254325	-	35034	3327.14	3943.92	3644.24	1876.48	2122.48	2275.11	23342.3	29201.8	29176.4	2412.67	4041.35	3204.03	2401.91	2469.12	2492.18	25531.5	28195.7	23921.5
ENSMUSG00000035620	Ric8b	1610.12	-0.237819	0.129462	-1.83698	0.0662135	0.563573	chr10	84917616	85018337	+	100722	1612.37	1527.1	1504.14	1185.78	1270.58	1176.78	1992.41	1926.22	1954.97	1360.62	1490.43	1528.15	1437.02	1197.92	1409.68	2284.4	1924.33	2199.3
ENSMUSG00000047213	Ythdf3	5237.77	-0.613039	0.333949	-1.83573	0.0663978	0.564624	chr3	16183212	16217037	+	33826	1810.63	1441.53	1188.21	2767.98	2973.56	3446.48	9469.47	12791.6	11340	599.352	1472.79	1092.77	3193.06	3437.55	3382.59	11661.1	12197.8	10013.3
ENSMUSG00000020326	Ccng1	1924.91	-0.639795	0.348689	-1.83486	0.0665263	0.564683	chr11	40748552	40755311	-	6760	1491.93	830.345	764.79	4654.85	3431.78	4267.07	476.983	466.046	460.898	474.734	927.69	850.894	4622.23	4016.81	5406.77	528.396	481.758	494.469
ENSMUSG00000038722	Bud31	2858.1	0.226418	0.123388	1.835	0.066505	0.564683	chr5	145140362	145148078	+	7717	4769.92	4897.37	4658.49	2685.76	3033.26	2949.62	657.638	641.012	721.561	5635.77	5255.05	5147.69	2840.68	3016.58	2437.65	685.548	711.167	700.975
ENSMUSG00000000708	Kat2b	1430.31	-0.395642	0.216011	-1.83158	0.0670136	0.564752	chr17	53566861	53672720	+	105860	1024.11	913.292	823.052	2639.88	2619.41	2917.15	673.234	830.294	774.878	499.318	857.115	703.176	2621.78	2632.94	2765.65	822.202	789.435	838.646
ENSMUSG00000006057	Atp5g1	1240.39	0.368392	0.201164	1.83131	0.0670548	0.564752	chr11	96068852	96075670	-	6819	2022.83	2102.49	2017.83	1135.58	1402.08	1166.86	369.109	399.241	363.742	2630.54	2190.61	2209.73	1037.52	1355.53	889.599	365.55	317.124	351.061
ENSMUSG00000006095	Tbcb	2394.06	0.298759	0.163295	1.82957	0.067315	0.564752	chr7	30224131	30232272	-	8142	4015.35	4177.92	4260.5	1847.05	1569.07	1460.83	1069.64	987.763	1221.56	5420.45	4219.64	4770.19	1623.52	1485.48	1480.49	1141.06	1101.16	1241.33
ENSMUSG00000020458	Rtn4	30775.4	-0.384839	0.210399	-1.82909	0.0673859	0.564752	chr11	29692947	29744331	+	51385	7316.28	6959.7	6399.78	5014.04	5212.21	5047.98	73386.5	85445.5	70991.4	4396.38	6856.92	6427.92	6236.92	5441.46	5377.47	97444.6	78015.1	77987.2
ENSMUSG00000020849	Ywhae	37996.8	0.287933	0.157295	1.83053	0.06717	0.564752	chr11	75732869	75765845	+	32977	62897.9	64383.6	61286.6	29017.9	22857.6	20183.8	24528.9	24759.3	28683.5	65846.5	67081.5	67548.9	21220.7	20676.5	20853.1	27665.6	28561.4	25890.2
ENSMUSG00000021666	Gfm2	1717.62	-0.35646	0.194826	-1.82963	0.067305	0.564752	chr13	97137937	97181195	+	43259	837.316	1058.23	1124.21	1098.36	1211.69	1246.22	2933.38	3241.64	2925.34	888.431	1082.77	940.735	1632.36	1284.33	1475.61	2643.12	3001.2	2292.22
ENSMUSG00000030753	Thap12	6127.03	-0.313527	0.17135	-1.82975	0.0672874	0.564752	chr7	98703103	98718062	+	14960	8667.29	7772.58	7893.26	7706.72	6949.88	8658.58	2878.79	3337.08	3366.1	5612.88	7771.61	6655.98	7519.84	8064.73	8274.98	2979.06	3279.19	2897.98
ENSMUSG00000035173	Ccdc186	2602.49	-0.535477	0.292639	-1.82982	0.0672765	0.564752	chr19	56787481	56822190	-	34710	612.011	419.101	313.465	2289.34	2491.15	2653.84	4518.99	4210.32	4869.65	239.91	379.805	395.644	2876.99	2514.74	2742.05	5381.89	4422.19	5513.73
ENSMUSG00000037857	Nufip2	4859.26	-0.492835	0.268878	-1.83293	0.0668131	0.564752	chr11	77686155	77741921	+	55767	1521.42	1277.39	1007.68	7880.7	8794.84	8418.72	4546.28	5522.57	5024.86	678.191	1280.56	996.885	9525.2	8746.99	9139.35	4674.71	4702.88	3727.44
ENSMUSG00000057230	Aak1	7009.74	-0.373757	0.203758	-1.83431	0.0666074	0.564752	chr6	86849517	87003223	+	153707	2178.5	2565.25	2564.34	4163.22	4519.24	4659.33	12590	14956.4	11915.8	1743.8	2544.41	2024.01	5096.33	4552.53	5281.43	16493	15540.4	12787.3
ENSMUSG00000071533	Pcnp	4202.07	-0.279596	0.152591	-1.83233	0.066903	0.564752	chr16	56007245	56029739	-	22495	3276.35	2952.05	2623.43	7371.76	8145.43	7718.06	1061.84	1205.68	1197.86	2526.26	3148.02	2983.75	9638.08	9054.59	8892.73	1155.87	1307.63	1377.86
ENSMUSG00000072501	Phf20l1	5299.74	-0.355046	0.194027	-1.82988	0.0672681	0.564752	chr15	66577560	66647976	+	70417	2176.04	1694.74	1488.55	9302.77	9647.54	10613.6	3563.72	4250.09	3967.99	1223.29	1509.93	1635.27	11056.5	9711.27	10051.7	4609.8	4495.06	4397.44
ENSMUSG00000079659	Tmem243	454.38	-0.43766	0.239266	-1.82918	0.067373	0.564752	chr5	9100668	9160986	+	60319	616.927	572.772	581.798	775.519	713.139	930.604	79.2805	149.516	111.374	383.178	437.379	383.55	674.342	822.579	727.632	61.4943	95.8118	61.952
ENSMUSG00000115987	Vps28	1420.43	0.361532	0.197272	1.83266	0.0668534	0.564752	chr15	76622087	76626086	-	4000	2406.26	2195.92	2482.28	1214.35	927.726	882.811	583.556	602.838	656.395	3400.28	2435.77	2942.28	1002.19	954.607	961.222	692.38	569.473	657.379
ENSMUSG00000001910	Nacc1	6802.46	0.287587	0.157323	1.82801	0.0675483	0.565297	chr8	84670479	84687902	-	17424	8319.09	9446.37	9919.29	7592.47	8141.4	9054.45	4303.24	5470.08	5238.13	8545.21	7772.54	7621.77	5285.78	6040.08	6232.89	4377.48	4739.31	4344.67
ENSMUSG00000075701	Selenos	750.049	0.31034	0.169785	1.82785	0.0675727	0.565297	chr7	66079649	66089405	+	9757	1268.26	1035.53	1150.47	962.475	805.105	783.619	222.245	278.355	251.184	1260.59	1108.77	1275.91	762.683	716.819	692.634	302.916	277.989	345.325
ENSMUSG00000032519	Slc25a38	859.749	0.242701	0.132892	1.82631	0.0678041	0.566017	chr9	120110374	120124504	+	14131	1210.09	1142.92	1234.99	1068.94	989.037	1031.6	349.614	353.113	385.069	1464.05	1160.77	1238.76	967.832	888.938	957.153	345.051	346.812	340.736
ENSMUSG00000070570	Slc17a7	3081.29	0.321432	0.176025	1.82606	0.0678416	0.566017	chr7	45163949	45176142	+	12194	3493.46	3428.77	4153.01	4184.86	4033.59	5156.19	1198.31	1328.15	1396.91	4407.4	3318.88	3784.54	3716.24	3618.66	3789.54	1535.08	1392.65	1527
ENSMUSG00000073676	Hspe1	3391.04	0.263835	0.144457	1.82639	0.0677922	0.566017	chr1	55088132	55091307	+	3176	5514.65	5483.24	5324.81	4264.49	4315.14	4400.53	605.651	653.737	554.5	5706.13	5567.07	5796.45	3602.38	4436.4	3262.95	499.926	557.328	493.321
ENSMUSG00000031150	Ccdc120	973.126	0.318249	0.174424	1.82458	0.0680652	0.566356	chrX	7731714	7750905	-	19192	1218.29	1238.97	1479.52	1028.26	1030.18	1152.43	564.061	599.657	693.125	1467.44	1133.84	1344.15	888.325	786.635	907.505	646.829	623.452	713.595
ENSMUSG00000038145	Snrk	2548.32	-0.242323	0.132764	-1.82522	0.0679678	0.566356	chr9	122117266	122169702	+	52437	1387.88	1576.87	1691.24	1170.2	1238.31	1344.51	4713.94	4751.12	4699.03	1452.18	1604.65	1414.13	1431.14	1381.79	1449.57	5332.92	4559.83	4670.49
ENSMUSG00000044906	4930503L19Rik	1203.03	-0.542973	0.297574	-1.82467	0.0680515	0.566356	chr18	70452212	70472509	-	20298	824.208	633.018	523.536	2233.95	2371.75	2691.72	480.882	645.784	603.078	325.532	602.673	473.391	2382.28	2726.95	2409.16	489.677	697.672	539.212
ENSMUSG00000026080	Chst10	1659	0.371269	0.20359	1.82361	0.0682114	0.567064	chr1	38863867	38898161	-	34295	2293.2	1977.63	2392.02	1870.42	1654.58	1439.19	1158.02	1167.5	1225.11	2578.82	1778.3	2423.11	1426.23	1202.07	1279.46	1407.54	1183.48	1405.39
ENSMUSG00000021037	Ahsa1	3118	0.249453	0.136838	1.82298	0.0683059	0.567342	chr12	87266479	87273998	+	7520	4630.64	5239.64	5331.37	1853.98	1642.48	1844.07	2540.88	2288.87	2722.74	5473.01	5048.9	5253.95	1654.93	1642.39	1364.92	2497.35	2534.29	2559.53
ENSMUSG00000020859	Spag9	19847.4	-0.674343	0.370078	-1.82216	0.0684303	0.567867	chr11	93996091	94126085	+	129995	6165.17	3181.68	3037.82	24479.1	25845.6	28152.6	22917.3	27060.9	24135	1839.59	4131.42	3807	34482.7	29612.2	34778.2	28279.4	28090.4	27256.6
ENSMUSG00000003429	Rps11	30849.6	0.198307	0.108988	1.81952	0.0688323	0.570694	chr7	45122379	45124439	-	2061	47602.5	45962.3	49200.9	40102	34556.6	36345.8	4197.97	4165.78	4215.62	58337.2	52026.8	54409.7	36976.9	37168.1	37517	4023.32	4596.27	3888.06
ENSMUSG00000028104	Polr3gl	1050.26	0.311434	0.171275	1.81833	0.0690141	0.57169	chr3	96577872	96594181	-	16310	1268.26	1357.71	1390.08	1421.21	1505.34	1523.95	233.942	278.355	298.577	1625.96	1445.86	1469.41	1421.32	1498.61	1135.4	324.553	310.376	395.804
ENSMUSG00000047215	Rpl9	17646.9	0.283775	0.156131	1.81754	0.0691341	0.572174	chr5	65388364	65391444	-	3081	23691.5	24368.1	23621.5	24685.9	21355.4	23184.8	3806.76	3163.71	4367.28	28963.9	26981.9	29696.6	23069.9	20344.7	24527.9	4027.88	4109.11	3678.11
ENSMUSG00000011958	Bnip2	2869.49	-0.209463	0.115282	-1.81697	0.0692222	0.572393	chr9	69989466	70008317	+	18852	3535.24	3252.4	3392.32	3387.7	3716.55	3992.04	1593.41	1724.21	1742.88	2805.17	3242.74	2987.2	3857.59	3799.07	3728.5	1524.83	1681.43	1687.62
ENSMUSG00000023175	Bsg	5346.25	0.223346	0.122982	1.81609	0.0693566	0.572485	chr10	79704491	79711969	+	7479	10650	9899.52	9957.86	3701.89	3255.11	3801.77	2018.4	1873.73	1911.13	12331.2	9938.08	11491.8	3383.49	3312.44	3502.24	1746.89	1701.67	1755.31
ENSMUSG00000041920	Slc16a6	508.08	-0.48156	0.265127	-1.81634	0.0693189	0.572485	chr11	109450855	109473598	-	22744	266.27	262.811	236.33	821.393	1078.58	916.176	357.412	341.979	195.497	180.568	241.441	213.371	1138.63	1119.81	1004.36	231.173	286.086	253.544
ENSMUSG00000028243	Ubxn2b	1618.9	-0.36918	0.203338	-1.8156	0.0694323	0.572601	chr4	6191098	6221688	+	30591	1476.36	1369.06	1161.96	1928.41	1943.38	1954.99	1280.19	1622.41	1600.7	886.735	1348.35	1246.54	2044.62	2147.69	2344.05	1548.75	1612.61	1623.37
ENSMUSG00000026784	Pdss1	507.29	-0.399385	0.220071	-1.8148	0.0695547	0.572842	chr2	22895522	22940266	+	44745	420.297	399.893	401.269	656.076	866.415	768.289	240.441	348.342	304.501	327.227	408.592	361.954	1031.63	848.155	836.695	256.226	345.462	309.76
ENSMUSG00000046722	Cdc42se1	5215.14	0.31831	0.175416	1.8146	0.069585	0.572842	chr3	95228732	95236409	+	7678	7008.22	6868.9	7383.67	6759.83	7667.05	6431.26	2067.79	2279.33	2561.6	7584.72	6920.99	6745.82	5332.89	6689.85	4696.23	2228.6	2407.44	2238.3
ENSMUSG00000021301	Hecw1	7398.97	-0.584111	0.322012	-1.81394	0.0696865	0.57317	chr13	14226438	14523228	-	296791	698.856	469.743	447.222	2859.73	2813.83	3168.74	15598.8	19418.1	15479.8	435.738	486.596	644.434	4917.69	2956.45	4979.47	24453.1	17028.9	16324.3
ENSMUSG00000020180	Snrpd3	5862.49	0.468616	0.258573	1.81232	0.0699371	0.5732	chr10	75517551	75537381	+	19831	9802.01	10211.2	9719.07	5529.9	7301.61	6066.96	1411.45	1339.29	1718	11007	10821.2	10853.4	4800.88	6734.78	3474.56	1437.14	1601.81	1694.5
ENSMUSG00000032413	Rasa2	1156.2	-0.589825	0.325356	-1.81286	0.0698537	0.5732	chr9	96539300	96631617	-	92318	411.284	271.543	184.633	1548.44	1639.25	1956.79	1213.9	1301.11	1524.87	154.289	260.013	232.376	1905.24	1736.4	2125.92	1430.31	1362.96	1552.24
ENSMUSG00000039221	Rpl22l1	3726.41	0.286472	0.158035	1.81271	0.069876	0.5732	chr3	28805436	28807424	+	1989	6382.28	5996.64	5301.01	5322.17	4946.8	5167.92	249.539	265.63	343.6	5927.39	6403.75	6447.79	4548.62	4529.72	4364.98	266.475	349.511	261.575
ENSMUSG00000073481	Mtarc2	797.343	0.280219	0.154581	1.81276	0.0698685	0.5732	chr1	184813068	184846451	-	33384	1173.23	1168.25	1142.26	390.356	367.057	398.572	813.6	596.475	716.821	1496.26	1412.43	1334.65	380.851	425.806	350.793	699.213	757.048	728.509
ENSMUSG00000020982	Nemf	4503.61	-0.625022	0.345415	-1.80948	0.0703762	0.573411	chr12	69310522	69357165	-	46644	190.076	147.559	122.268	2205.38	2268.49	2709.75	9790.49	14175.4	8970.34	88.1649	147.65	124.395	3064.47	2585.25	3017.15	11915.1	12598.6	6944.36
ENSMUSG00000021068	Nin	2685	-0.563572	0.311537	-1.809	0.0704505	0.573411	chr12	70011435	70113717	-	102283	689.024	482.84	519.434	2079.02	2303.18	2209.28	3977.02	4413.92	4265.38	465.409	559.957	746.368	4301.26	2191.24	3713.85	5845.38	4383.05	5184.46
ENSMUSG00000026594	Ralgps2	6827.31	-0.311081	0.171967	-1.80896	0.0704568	0.573411	chr1	156804166	156939626	-	135461	4743.7	3898.52	3813.28	9352.11	9691.91	10099.6	5651.01	6570.77	6592.39	2956.07	3943.84	3584.12	10799.3	9147.22	10485.5	7670.85	6740.56	7150.86
ENSMUSG00000032042	Srpr	2422.65	-0.178356	0.0985507	-1.80979	0.0703282	0.573411	chr9	35200175	35247973	+	47799	2089.19	2099.87	2300.93	1365.81	1360.93	1323.77	4062.8	4028.99	3960.88	1994.73	2172.04	2077.56	1512.61	1500.69	1396.66	3377.63	3700.23	3282.31
ENSMUSG00000033629	Hacd3	4834.96	-0.152222	0.084044	-1.81122	0.0701068	0.573411	chr9	64986983	65021693	-	34711	5769.45	6013.23	6010.82	3468.2	3594.74	3596.17	4586.57	4639.78	4758.27	5950.28	5607.93	6044.37	3744.71	3909.67	4062.2	5377.34	5117.16	4778.33
ENSMUSG00000034636	Zyg11b	13552.3	-0.458552	0.253416	-1.80948	0.070376	0.573411	chr4	108229724	108301096	-	71373	3987.49	3366.78	3210.97	4786.41	4900.81	5144.47	27858.6	29532.7	27817.4	1997.27	3633.68	3572.89	6123.06	5213.35	6417.64	39770.9	31640.8	34966.2
ENSMUSG00000040479	Dgkz	3534.64	0.281287	0.155413	1.80993	0.0703065	0.573411	chr2	91932824	91975864	-	43041	3715.49	3880.18	4221.12	3842.98	4097.32	4785.57	2813.81	3367.3	3091.22	4178.51	3525.04	3601.4	3069.38	3473.5	3472.93	3020.05	2832.52	2635.25
ENSMUSG00000058833	Rex1bd	847.829	0.291732	0.161059	1.81134	0.0700885	0.573411	chr8	70504292	70506752	-	2461	1147.83	1078.31	1054.46	1200.5	1097.94	1280.48	146.864	135.201	145.734	1531.87	1141.27	1336.38	1176.91	1273.96	1121.56	136.654	132.247	122.757
ENSMUSG00000036941	Elac1	494.553	-0.368881	0.203975	-1.80846	0.0705352	0.573547	chr18	73735038	73754479	-	19442	351.476	429.579	379.933	659.538	769.609	618.599	254.737	384.925	361.373	339.943	388.163	368.865	917.772	772.118	811.464	355.3	388.645	349.914
ENSMUSG00000019979	Apaf1	3818.95	-0.388239	0.214875	-1.80681	0.0707917	0.574626	chr10	90989311	91082770	-	93460	993.801	1255.56	1117.64	867.266	845.441	922.488	9525.36	10867	9084.08	726.513	1140.34	930.369	925.625	917.971	1020.64	9808.34	9960.38	7832.34
ENSMUSG00000039988	Ankrd13c	2763.18	-0.364434	0.201658	-1.80719	0.0707331	0.574626	chr3	157947239	158008034	+	60796	1970.4	1708.71	1495.94	5292.75	5584.91	6173.36	961.763	1116.6	1119.66	1011.35	1575.87	1397.71	5808.96	5535.47	5554.09	1116.01	1161.89	1151.85
ENSMUSG00000021408	Ripk1	849.915	-0.437863	0.242577	-1.80505	0.0710666	0.575393	chr13	34002363	34037147	+	34785	404.73	437.437	434.913	453.54	448.535	467.105	1927.43	1962.8	1776.06	220.412	396.52	323.081	472.137	474.884	416.72	1568.1	1832.57	1281.49
ENSMUSG00000031256	Cstf2	4521.31	-0.27114	0.150172	-1.80552	0.0709926	0.575393	chrX	134059187	134086819	+	27633	2208.81	2318.15	2277.96	1654.9	1834.48	1914.41	9715.11	10335.7	10351.8	1572.56	2242.61	1916.89	1847.32	1823.5	1820.71	8835.82	9293.75	9419
ENSMUSG00000051285	Pcmtd1	1669.11	-0.662576	0.367075	-1.80502	0.0710721	0.575393	chr1	7088920	7173628	+	84709	739.821	391.161	361.88	3227.58	3278.5	3854.07	851.291	1056.16	1061.61	191.589	434.593	358.499	3849.73	3455.52	3503.86	1142.2	1075.52	1210.36
ENSMUSG00000009535	Rnmt	3213.98	-0.330364	0.183161	-1.80368	0.0712816	0.575566	chr18	68300355	68324852	+	24498	1942.54	2247.43	1981.72	1465.35	1508.56	1686.27	5161.03	5089.92	6139.78	1598.84	2276.04	2003.27	1940.57	1797.23	1842.68	6377.19	5797.29	6995.98
ENSMUSG00000025949	Pikfyve	5332.57	-0.572724	0.317587	-1.80336	0.0713315	0.575566	chr1	65186683	65278695	+	92013	566.95	448.788	399.627	2703.07	2796.89	3212.93	11304.6	15185.5	11418.2	222.108	469.881	393.053	3462.01	2983.4	3482.7	13946.7	13398.8	9591.08
ENSMUSG00000026721	Rabgap1l	4074.67	-0.600737	0.333132	-1.8033	0.0713414	0.575566	chr1	160219174	160793211	-	574038	1238.77	731.681	589.184	4628.02	4214.3	3503.29	5272.8	6333.77	6289.07	519.664	663.034	762.781	5452.64	3726.49	5050.28	9611.33	7026.65	7730.23
ENSMUSG00000047238	Mageh1	791.018	0.311533	0.17265	1.80441	0.0711663	0.575566	chrX	153036166	153037575	-	1410	1458.34	1441.53	1428.65	472.582	361.41	440.053	506.875	381.744	449.05	1566.62	1455.15	1625.77	386.74	376.727	338.585	563.698	454.769	530.034
ENSMUSG00000060126	Tpt1	41959.2	0.333773	0.185202	1.80221	0.0715127	0.576447	chr14	75845093	75848525	+	3433	69077.8	63082.6	67262.1	60438.6	45439.2	49612.4	4301.94	4175.33	5316.33	79131.4	69733.7	81514.8	49058.1	41812.6	51657.8	4461.75	5022.7	4165.7
ENSMUSG00000026872	Zeb2	18876.6	-0.513884	0.285222	-1.8017	0.0715931	0.576595	chr2	44983632	45117395	-	133764	4772.37	3675.87	3442.38	10080	10345.4	11349.4	33417.4	42656.7	35932.3	2370.28	4190.86	4242.38	14288.8	11489.1	15443	51408.1	41126.2	39548.3
ENSMUSG00000021302	Ggps1	4490.95	-0.417632	0.231876	-1.8011	0.0716866	0.576622	chr13	14050659	14063488	-	12830	3151	2432.53	2354.27	8232.97	8668.99	10100.5	883.783	965.495	1053.31	1747.19	2565.77	2820.48	11004.4	9781.78	11624.2	1229.89	1121.4	1099.07
ENSMUSG00000027200	Sema6d	8590.73	-0.341806	0.189815	-1.80073	0.0717453	0.576622	chr2	124089969	124667770	+	577802	2996.15	3276.85	3401.35	4744	5313.05	6074.17	12807.1	15058.2	15496.4	2748.37	3493.46	3629.04	7447.2	6168.65	7243.76	20359.2	16835.9	17540.4
ENSMUSG00000079316	Rab9	1130.29	0.285158	0.158378	1.80049	0.0717828	0.576622	chrX	166457253	166479867	-	22615	1881.09	1893.81	1815.15	1041.24	1202.01	991.021	453.588	439.006	518.955	1824.34	1939.88	2011.91	964.887	1010.6	767.513	514.73	516.844	558.715
ENSMUSG00000024007	Ppil1	2251.03	0.321484	0.178609	1.79993	0.0718719	0.576839	chr17	29250803	29264186	-	13384	3233.74	3688.97	3394.78	2314.44	2784.79	2412.17	731.72	830.294	885.067	3888.58	3975.42	3463.18	2266.45	2532.71	1799.55	731.099	812.376	773.252
ENSMUSG00000000826	Dnajc5	8581.09	0.227123	0.126337	1.79775	0.0722166	0.576903	chr2	181520485	181555133	+	34649	10365.7	10346.6	10976.2	9944.13	9574.94	8226.64	5335.19	5891.59	6342.39	11559.8	10424.7	10934.6	8328.66	8027.4	8270.91	7041.1	6157.6	6711.46
ENSMUSG00000020024	Cep83	2127.23	-0.62067	0.345174	-1.79814	0.0721551	0.576903	chr10	94688654	94790853	+	102200	1070.81	511.653	470.198	5081.56	4756.41	5408.68	913.675	976.629	1001.18	285.688	497.74	457.842	4612.42	4706.67	4850.06	863.198	890.645	935.016
ENSMUSG00000032288	Imp3	935.934	0.259236	0.144219	1.79752	0.0722527	0.576903	chr9	56937475	56938398	+	924	1494.39	1608.3	1587.84	850.821	723.626	732.219	321.021	318.12	328.198	1936.24	1640.87	2013.64	769.554	747.925	780.535	354.162	346.812	292.551
ENSMUSG00000035954	Dock4	2784.78	-0.547308	0.304329	-1.79841	0.0721124	0.576903	chr12	40445952	40846874	+	400923	319.524	281.147	248.639	1251.56	1440.8	1566.34	5561.33	8037.31	5127.94	188.198	286.943	312.714	2052.47	1607.14	2112.08	7411.2	7237.17	5083.5
ENSMUSG00000038936	Sccpdh	1075.54	0.203594	0.113187	1.79874	0.0720605	0.576903	chr1	179668210	179687189	+	18980	1562.39	1478.21	1449.16	1003.16	914.012	1015.37	1041.04	870.059	1048.57	1287.72	1352.07	1279.37	759.738	725.114	738.212	955.439	940.575	939.605
ENSMUSG00000039678	Tbc1d13	2953.17	0.292919	0.16278	1.79948	0.0719434	0.576903	chr2	30133746	30152013	+	18268	3663.87	3999.8	4325.33	2793.08	2888.05	2937.89	1926.13	1902.36	1970.37	5000.81	3648.54	4220.78	2411.73	2631.56	2508.46	2355	1862.26	2110.96
ENSMUSG00000002006	Pdzd4	4950.38	0.363809	0.202617	1.79555	0.0725661	0.5779	chrX	73793359	73824969	-	31611	5964.44	5676.2	6261.1	4428.08	4788.68	4554.73	3536.43	3582.03	3849.51	8688.48	5424.06	7098.27	4709.59	3952.53	4020.69	4519.83	3634.1	4418.09
ENSMUSG00000003955	Fam162a	1674.07	0.307824	0.171369	1.79626	0.0724532	0.5779	chr16	36043761	36071594	-	27834	2340.72	2502.38	2569.27	2144.8	2262.04	2550.14	288.529	367.429	327.013	2498.29	2664.21	2628.7	1892.48	2277.65	1734.43	308.61	381.898	394.657
ENSMUSG00000020333	Acsl6	1734.25	-0.326412	0.181986	-1.79361	0.0728754	0.5779	chr11	54303798	54364756	+	60959	829.943	815.501	694.219	1495.64	1673.13	1642.08	2387.51	2277.74	2482.22	666.323	817.184	900.134	2234.06	1765.43	2148.71	2889.09	2495.16	3002.38
ENSMUSG00000026349	Ccnt2	4310.58	-0.401707	0.223866	-1.79441	0.0727481	0.5779	chr1	127774164	127808061	+	33898	1452.6	1491.3	1329.36	5880.44	7034.58	6935.34	3611.81	4879.96	4271.31	998.637	1573.08	1379.57	8513.19	7647.22	8083.71	3977.77	4805.43	3725.15
ENSMUSG00000026568	Mpc2	1246.46	0.41935	0.233697	1.79442	0.0727467	0.5779	chr1	165460637	165481214	+	20578	1970.4	1762.85	1664.16	1577	1797.37	1726.85	183.255	186.1	216.824	2249.05	1921.31	2104.34	1586.22	1750.92	1097.14	231.173	164.634	246.661
ENSMUSG00000030465	Psd3	2697.75	-0.643228	0.358616	-1.79364	0.0728707	0.5779	chr8	67689082	68212027	-	522946	472.731	277.655	300.336	2735.96	3618.94	3285.97	3136.13	3779.27	4177.71	150.898	343.589	367.137	4444.57	3743.77	4150.92	4561.97	4319.63	4692.29
ENSMUSG00000035898	Uba6	4397.71	-0.705162	0.393	-1.7943	0.0727648	0.5779	chr5	86109287	86172803	-	63517	375.236	256.7	230.586	1450.64	1370.61	1773.74	9877.57	15476.5	9875.55	120.379	281.371	215.099	1800.21	1520.73	2031.51	11910.5	12875.2	7716.46
ENSMUSG00000041426	Hibch	460.657	-0.433948	0.241629	-1.79592	0.072507	0.5779	chr1	52844929	52920986	+	76058	431.767	438.31	340.545	355.735	336.402	346.271	577.058	499.449	614.926	275.515	454.094	385.278	464.285	398.847	428.928	550.032	715.215	679.177
ENSMUSG00000005501	Usp40	2018.87	-0.394327	0.220267	-1.79022	0.0734178	0.578053	chr1	87945119	88008551	-	63433	910.233	1000.6	998.658	1727.61	1921.6	2209.28	2664.34	3348.21	2970.37	692.603	1118.99	894.087	2356.76	2257.6	2543.45	2829.88	3258.95	2636.4
ENSMUSG00000015671	Psma2	4157.64	0.225508	0.125983	1.78999	0.0734549	0.578053	chr13	14613240	14674236	+	60997	7169.62	7556.05	7023.43	2549	2225.74	2235.43	2479.79	2048.69	2640.98	8538.43	7928.54	8164.27	2319.46	2246.54	2225.22	2542.9	2495.16	2448.25
ENSMUSG00000018849	Wwc1	5163.35	0.264161	0.147551	1.7903	0.0734052	0.578053	chr11	35838400	35980527	-	142128	4729.77	4659.01	5374.86	4390.86	4478.09	4692.69	5111.64	6104.73	6228.64	5608.64	4744.31	5455.23	4158.93	3762.44	4172.08	6997.82	5853.97	6416.62
ENSMUSG00000021669	Col4a3bp	1643.36	-0.567725	0.316942	-1.79126	0.0732524	0.578053	chr13	96542618	96640167	+	97550	548.106	387.669	319.21	1721.55	1755.42	2051.48	2306.93	2498.83	2796.2	208.544	457.809	276.433	2125.11	1990.09	2033.95	2728.53	2831.17	2543.47
ENSMUSG00000027109	Sp3	5331.9	-0.661817	0.36937	-1.79175	0.0731734	0.578053	chr2	72936427	72980446	-	44020	3631.1	2352.21	2004.7	6659.43	6478.75	7535	6343.74	6667.8	6906.37	887.583	2419.05	1926.39	7456.04	6761.05	7206.32	6563.95	6594.82	7579.94
ENSMUSG00000028654	Mycl	4810.94	0.305658	0.170713	1.79048	0.0733765	0.578053	chr4	122995652	123002485	+	6834	5380.29	5528.65	6677.14	5078.09	5004.07	6022.77	2956.77	3438.88	3646.9	6792.94	5364.63	6281.07	4484.81	4453.68	4723.09	3573.5	3375.01	3814.64
ENSMUSG00000035397	Klf16	736.273	0.303468	0.169393	1.7915	0.073213	0.578053	chr10	80567124	80577321	-	10198	1076.55	1114.98	1115.18	611.933	649.408	636.634	473.084	574.207	473.931	1277.54	997.336	1153.24	486.861	595.16	510.319	561.42	488.505	456.609
ENSMUSG00000042050	Wdr60	902.702	-0.478781	0.267026	-1.79301	0.0729708	0.578053	chr12	116206262	116263022	-	56761	286.752	294.244	236.33	630.109	736.534	770.994	1629.8	1881.68	1761.84	136.486	252.584	228.057	779.37	740.321	727.632	1828.89	1967.52	1359.5
ENSMUSG00000043300	B3galnt1	821.861	0.293668	0.163982	1.79085	0.0733173	0.578053	chr3	69574158	69598960	-	24803	1326.43	1161.26	1125.03	907.081	712.332	897.239	543.266	454.912	498.813	1198.7	1133.84	1183.48	647.839	667.741	681.239	530.673	500.65	622.962
ENSMUSG00000019998	Stx7	4024.66	0.438613	0.2451	1.78953	0.0735301	0.578067	chr10	24149302	24190222	+	40921	6180.74	5365.37	5125.41	6158.28	5939.06	3831.53	1576.51	1282.02	1452.6	6315.66	5479.78	6325.99	4609.47	4568.42	3598.28	1642.13	1281.99	1710.56
ENSMUSG00000021607	Mrpl36	889.672	0.302446	0.169039	1.78921	0.0735813	0.578067	chr13	73328513	73332178	+	3666	1363.3	1381.29	1376.95	1049.89	1190.72	1115.46	131.268	147.926	116.113	1546.28	1619.51	1501.38	960.961	1235.94	881.46	134.376	128.199	133.082
ENSMUSG00000024298	Zfp871	10498.2	-0.555981	0.311029	-1.78755	0.0738483	0.579675	chr17	32765496	32788287	-	22792	1521.42	1207.54	1115.18	7872.04	10631.7	9756.01	17332.5	22513.4	17913.4	663.78	1508.08	1232.72	12667.2	11826.5	12293.2	20362.6	20305.4	18244.9
ENSMUSG00000059897	Zfp930	452.569	-0.600487	0.336175	-1.78623	0.0740614	0.580856	chr8	69209038	69230536	+	21499	72.0977	46.2758	36.9266	963.34	838.987	1153.34	265.135	227.456	257.108	21.1935	48.2882	49.2396	1136.66	1114.28	1159.82	212.953	271.242	271.9
ENSMUSG00000002489	Tiam1	2888.58	-0.254763	0.143386	-1.77677	0.0756064	0.581562	chr16	89787111	90143769	-	356659	1264.17	1539.32	1425.36	1876.48	1965.97	2078.53	5552.23	5649.81	5226.28	1064.76	1330.71	1283.68	2104.5	1971.42	2070.58	5603.95	5167.09	4819.63
ENSMUSG00000005510	Ndufs3	1427.48	0.237248	0.133533	1.7767	0.0756169	0.581562	chr2	90894634	90904827	-	10194	2162.93	2234.33	2282.06	1084.52	1197.17	994.628	643.342	652.146	757.105	2884.01	2493.34	2738.41	1177.89	1134.33	1067.84	679.854	763.796	746.866
ENSMUSG00000015222	Map2	54861	-0.569475	0.319949	-1.77989	0.0750933	0.581562	chr1	66175273	66442583	+	267311	14549.8	10747.3	8992.85	20709.7	19842.8	20946.7	116289	124539	117280	5609.49	11403.4	11069.4	26018.6	21101.6	27620.7	167255	118336	145186
ENSMUSG00000020260	Pofut2	1334.39	0.331741	0.18616	1.78201	0.0747469	0.581562	chr10	77259218	77269575	+	10358	2233.39	1727.92	2058.04	1844.46	1673.13	1982.04	584.856	655.328	520.14	1976.08	1621.37	1749.3	1249.54	1399.77	1230.63	445.264	580.269	487.585
ENSMUSG00000021745	Ptprg	5946.75	-0.333681	0.187873	-1.7761	0.075717	0.581562	chr14	11553532	12242041	+	688510	1700.03	1741.02	1545.17	2008.91	2096.66	2248.96	13803.9	15848.7	13157.5	1248.72	1875.81	1547.16	2424.49	2402.76	2673.68	13838.5	14687.5	12191.9
ENSMUSG00000024477	Pggt1b	1677.79	-0.457439	0.256394	-1.78412	0.0744036	0.581562	chr18	46235351	46280993	-	45643	445.695	316.072	323.312	2234.81	2158.78	2343.64	1966.42	2125.04	2280.79	215.326	404.878	368.001	2854.42	2640.55	2921.11	2380.06	2178.03	2043.27
ENSMUSG00000024767	Otub1	4056.68	0.269317	0.151607	1.77641	0.0756649	0.581562	chr19	7198202	7206316	-	8115	6594.48	7555.18	7138.31	3183.44	2838.03	2450.05	1885.84	1767.16	2054.49	8987.73	7365.8	7725.43	2607.06	2755.29	2588.22	1771.95	1870.35	1881.5
ENSMUSG00000024780	Cdc37l1	3241.7	-0.277427	0.156179	-1.77634	0.075677	0.581562	chr19	28990352	29026681	+	36330	2668.43	2544.29	2411.71	5325.64	6104.44	5354.58	1329.57	1495.16	1597.15	1871.81	2397.69	2392.87	6434.22	5782.25	5560.6	1634.15	1674.68	1771.37
ENSMUSG00000025354	Dnajc14	3114.75	-0.203622	0.114388	-1.7801	0.0750593	0.581562	chr10	128804062	128819446	+	15385	3218.18	3103.97	3501.46	3846.44	3878.7	4111.07	1831.25	1797.38	2045.01	3369.76	3024.51	3188.48	4627.14	4098.38	4574.15	1931.38	2047.13	1871.18
ENSMUSG00000026643	Nmt2	3434.51	-0.35479	0.19875	-1.78511	0.0742434	0.581562	chr2	3284212	3328877	+	44666	2641.4	2590.57	2506.08	3266.53	3676.22	3919	3251.8	4054.44	4106.62	1803.99	2672.56	2466.3	4466.16	3628.33	4368.23	4106.45	4047.04	4249.45
ENSMUSG00000027166	Dnajc24	523.874	0.366458	0.205664	1.78183	0.0747765	0.581562	chr2	105966709	106003549	-	36841	739.821	805.024	825.514	624.051	671.996	693.444	149.463	162.241	154.028	763.813	902.617	880.265	554.589	667.741	433.812	118.433	126.849	156.027
ENSMUSG00000028397	Kdm4c	2382.56	-0.493308	0.277091	-1.78031	0.0750252	0.581562	chr4	74242497	74405860	+	163364	655.433	569.279	548.154	1230.79	1222.98	1491.49	4736.04	6551.68	4490.5	367.071	556.242	507.945	1665.73	1367.97	1448.75	5971.78	5660.99	3843.32
ENSMUSG00000028629	Exo5	1391.95	0.259058	0.145729	1.77767	0.0754585	0.581562	chr4	120921196	120925017	-	3822	1908.13	1964.54	2015.37	1713.76	1661.84	1455.42	613.449	601.247	682.461	2142.24	1983.53	2038.69	1469.42	1551.84	1205.39	673.021	645.043	729.657
ENSMUSG00000028986	Klhl7	12826.8	-0.36344	0.204472	-1.77746	0.0754932	0.581562	chr5	24100605	24160792	+	60188	3785.13	4167.44	3809.18	2870.98	3011.48	3453.69	28806.1	35756.7	29965.5	2956.07	4293	4021.23	4005.8	3476.95	4026.39	33025.9	33006.5	26444.3
ENSMUSG00000031095	Cul4b	4597.16	-0.70508	0.395868	-1.7811	0.0748962	0.581562	chrX	38533274	38576196	-	42923	822.569	655.719	516.972	1229.06	1298.82	1453.62	10494.9	13421.5	11786.7	209.392	677.892	518.311	1478.25	1537.32	1554.56	11948.1	13455.5	9689.75
ENSMUSG00000031601	Cnot7	8711.2	-0.324608	0.182181	-1.78178	0.0747849	0.581562	chr8	40492540	40515847	-	23308	6948.41	5674.46	5737.57	16632.1	16880.6	19888.9	1520.63	1843.51	1862.55	4376.88	6041.59	5592.58	19799.3	19099.7	19414.9	1728.67	1881.15	1878.06
ENSMUSG00000032405	Pias1	3268.43	-0.340331	0.191239	-1.77961	0.0751398	0.581562	chr9	62878368	62987924	-	109557	1291.2	1289.61	1155.39	1390.91	1314.95	1696.19	6481.51	7682.6	7060.39	1005.42	1405.93	1247.4	1779.59	1661.06	2015.23	6943.16	7164.29	6246.82
ENSMUSG00000032839	Trpc1	481.528	-0.49476	0.277932	-1.78015	0.0750514	0.581562	chr9	95705082	95750375	-	45294	178.606	171.133	220.739	400.743	424.334	540.147	631.645	739.629	808.053	105.967	183.866	185.728	452.506	542.626	604.732	870.031	786.736	820.29
ENSMUSG00000034551	Hdx	725.769	-0.737689	0.414537	-1.77955	0.0751498	0.581562	chrX	111569931	111697079	-	127149	93.3993	46.2758	41.8501	664.731	670.383	770.994	942.268	1523.8	1172.98	27.9754	62.2174	62.1974	959.98	839.86	1139.47	1556.72	1426.38	1062.36
ENSMUSG00000041453	Rpl21	14726.3	0.260579	0.146314	1.78096	0.0749186	0.581562	chr5	146832890	146837032	+	4143	20454.4	19616.6	18599.5	21168.4	17955.1	20026.9	2768.32	2855.13	3503.54	23004.3	22221.8	24643.1	20178.2	17845.8	20778.2	3199.98	3318.33	2935.84
ENSMUSG00000041959	S100a10	569.908	0.476409	0.267952	1.77796	0.0754099	0.581562	chr3	93555080	93564643	+	9564	1129.8	940.359	885.417	745.226	820.432	712.381	118.271	73.1676	101.895	862.999	1027.98	982.2	482.935	702.994	403.697	79.7148	89.0645	99.8115
ENSMUSG00000055839	Elob	3820.76	0.272378	0.15293	1.78106	0.0749025	0.581562	chr17	23824738	23829136	-	4399	6478.96	5930.28	6316.9	3898.37	4433.72	4523.17	547.165	521.717	578.196	8056.07	6578.33	6987.7	3940.04	4647.92	3699.2	542.061	508.747	585.102
ENSMUSG00000062127	Cttnbp2nl	5986.83	-0.28313	0.159188	-1.77859	0.0753065	0.581562	chr3	105001915	105053146	-	51232	3461.51	3238.43	3065.72	3448.29	3288.99	3432.95	10574.2	11102.4	11362.5	2509.31	3458.18	3307.69	4008.75	3700.22	4044.3	12485.6	10407.1	10866.8
ENSMUSG00000064128	Cenpj	2906.49	-0.659422	0.370569	-1.77948	0.0751608	0.581562	chr14	56526761	56575425	-	48665	230.221	156.29	127.191	1039.51	1286.72	1441.89	6770.04	9200.04	6759.45	66.1237	161.58	122.667	1288.81	1356.91	1405.61	7406.65	8083.28	5413.91
ENSMUSG00000067787	Blcap	4407.25	0.257958	0.144859	1.78076	0.0749516	0.581562	chr2	157556362	157571274	-	14913	5519.57	4947.14	5393.74	6578.07	7199.96	7207.67	1229.5	1213.63	1233.41	6202.06	4769.38	5598.63	6558.88	6156.21	5622.46	1331.24	1180.78	1388.18
ENSMUSG00000006024	Napa	2074.81	0.258633	0.145796	1.77395	0.0760722	0.581797	chr7	16098458	16117975	+	19518	2978.13	3042.85	3310.26	1799.45	1636.83	1450.01	1258.09	1177.04	1417.05	3948.77	3214.88	3548.7	1599.97	1525.57	1565.14	1325.54	1234.76	1313.61
ENSMUSG00000021067	Sav1	4866.98	-0.284753	0.160548	-1.77364	0.0761235	0.581797	chr12	69965012	69987002	-	21991	3616.35	3377.26	3502.28	9254.3	9979.1	11320.5	955.265	1175.45	1007.1	2499.14	3370.89	3027.8	10236.8	10907.1	10403.3	946.329	1006.7	1019.91
ENSMUSG00000026014	Raph1	4064.23	-0.372141	0.209743	-1.77427	0.076018	0.581797	chr1	60482292	60567104	-	84813	1060.16	751.763	772.175	4685.14	4518.43	4368.07	7613.53	7875.06	6010.64	569.681	715.965	649.617	4640.88	3929.03	4580.66	7443.09	6899.8	6072.44
ENSMUSG00000028745	Capzb	6105.72	0.30704	0.173096	1.77382	0.0760936	0.581797	chr4	139192899	139291818	+	98920	9614.39	9814.83	10225.4	4667.83	3928.72	3059.63	4040.71	4000.36	4727.47	11541.1	10529.6	10584.8	3512.07	3456.21	3407.82	4186.17	4404.64	4201.26
ENSMUSG00000030077	Chl1	11335.7	-0.854332	0.481446	-1.77451	0.0759782	0.581797	chr6	103510586	103750211	+	239626	890.57	543.086	485.789	2272.89	2277.37	2644.83	25385.4	30988.1	23239.2	386.569	449.451	880.265	5061	2100	4471.6	47300.5	22944.9	31720.6
ENSMUSG00000051235	Gen1	1432.45	-0.638952	0.359984	-1.77494	0.0759072	0.581797	chr12	11238920	11265801	-	26882	416.2	356.236	217.456	994.5	1252.83	1280.48	2594.16	3508.87	2727.48	160.223	295.301	225.465	1136.66	1417.74	1221.67	2778.63	3312.93	1887.24
ENSMUSG00000007036	Abhd16a	776.39	0.291526	0.164605	1.77106	0.0765509	0.582008	chr17	35089263	35102987	+	13725	1251.06	1146.42	1230.89	720.125	711.525	881.909	357.412	318.12	375.591	1426.75	1105.06	1327.74	665.507	658.755	686.122	378.076	342.763	391.215
ENSMUSG00000021572	Cep72	627.916	-0.323772	0.182651	-1.77262	0.0762911	0.582008	chr13	74036500	74062299	-	25800	425.212	536.974	504.663	592.891	715.559	688.033	699.228	668.052	781.987	401.828	527.455	451.795	806.854	838.478	706.47	646.829	681.478	628.698
ENSMUSG00000022064	Pibf1	1295.93	-0.512696	0.290065	-1.76752	0.0771412	0.582008	chr14	99099424	99254493	+	155070	141.737	120.492	96.8296	600.681	634.081	703.363	2605.86	3720.42	2828.19	61.0372	99.3622	97.6153	699.862	604.146	680.425	3332.08	3781.19	2519.38
ENSMUSG00000024548	Setbp1	22849.4	-0.508746	0.28772	-1.7682	0.077028	0.582008	chr18	78750380	79109391	-	359012	4540.52	3563.23	3439.91	19231.3	22467.1	24532.9	36241.6	47317.2	39621.9	1833.66	3559.39	2899.95	23535.2	20655	23501.5	50484.6	47409.3	36454.2
ENSMUSG00000027363	Usp8	2939.69	-0.445953	0.252245	-1.76794	0.0770713	0.582008	chr2	126707328	126759297	+	51970	1349.37	1271.27	1035.58	2267.7	2725.09	2795.42	4904.99	5743.66	4877.94	645.977	1102.27	1102.28	2745.46	2802.3	2721.7	5280.54	5329.03	4213.88
ENSMUSG00000027499	Pkia	10454.6	-0.360705	0.20417	-1.76669	0.0772793	0.582008	chr3	7366669	7445366	+	78698	10137.1	7512.39	7418.95	19126.6	18139.1	23520.3	1575.21	1616.05	1726.3	6245.3	7662.96	8398.37	24687.6	22130.8	22633.1	1968.96	1705.72	1977.87
ENSMUSG00000028393	Alad	530.947	0.298772	0.168513	1.77299	0.0762298	0.582008	chr4	62509169	62519918	-	10750	814.376	792.8	745.916	294.282	305.746	322.826	556.263	485.133	517.77	940.991	751.252	850.894	250.301	315.207	242.544	445.264	449.371	476.112
ENSMUSG00000036242	Armh4	598.19	-0.466679	0.263563	-1.77065	0.0766183	0.582008	chr14	49675952	49783383	-	107432	411.284	398.146	429.169	263.123	232.335	285.854	1178.81	823.931	1026.06	428.956	380.734	498.443	457.414	270.276	415.092	1154.73	963.516	1149.55
ENSMUSG00000036339	Tmem260	914.721	-0.278939	0.157558	-1.77039	0.0766615	0.582008	chr14	48446124	48524246	+	78123	783.243	736.92	754.122	806.679	774.45	804.359	1073.54	1242.26	1158.76	580.701	739.18	708.359	842.191	871.657	865.182	1087.54	1221.26	1414.57
ENSMUSG00000040123	Zmym5	2933.15	-0.663236	0.37455	-1.77076	0.0766013	0.582008	chr14	56790585	56811716	-	21132	804.545	420.848	384.857	3965.02	4506.33	4834.27	3383.07	4106.93	3635.05	206.848	469.881	442.292	4988.36	4842.16	4804.48	3810.37	3854.06	3337.38
ENSMUSG00000040274	Cdk6	4534.74	-0.484897	0.274231	-1.76821	0.0770263	0.582008	chr5	3341485	3531008	+	189524	1674.63	1897.31	1660.87	4215.16	5857.58	5638.63	4251.25	5971.12	5919.4	1135.97	2136.75	1682.78	7131.14	6673.95	7015.05	5728.08	6633.96	6401.7
ENSMUSG00000046667	Rbm12b1	690.663	-0.457332	0.258208	-1.77117	0.0765318	0.582008	chr4	12140264	12146731	+	6468	181.883	179.864	137.859	912.274	889.004	799.85	888.981	1148.41	957.341	112.749	186.652	130.442	1081.69	1043.09	943.316	1026.04	1055.28	757.191
ENSMUSG00000046756	Mrps7	1658.73	0.197456	0.111698	1.76776	0.0771005	0.582008	chr11	115603925	115608036	+	4112	2564.38	2539.93	2590.6	1977.75	1957.91	2221	457.487	466.046	475.116	2713.61	2607.56	2453.34	1696.16	1967.97	1754.78	478.289	476.36	458.904
ENSMUSG00000053716	Dusp7	1294.44	0.316199	0.178613	1.7703	0.0766768	0.582008	chr9	106368632	106375724	+	7093	1694.3	1628.38	1880.79	1818.49	1936.93	2441.03	709.625	804.844	830.565	1250.42	1371.57	1294.91	1071.88	1357.6	1312.83	597.861	676.081	621.814
ENSMUSG00000056153	Socs6	2558.24	-0.416857	0.235749	-1.76822	0.0770235	0.582008	chr18	88665224	88927481	-	262258	2094.93	1858.89	1747.86	4763.9	4607.17	5700.85	1199.6	1700.35	1595.96	935.904	1507.15	1254.31	4089.24	4625.8	4328.35	1219.64	1474.96	1343.44
ENSMUSG00000057278	Snrpg	3108.49	0.332921	0.188433	1.76679	0.0772636	0.582008	chr6	86371304	86379328	+	8025	3982.58	4035.6	3982.32	3916.55	4895.97	5629.61	280.731	284.718	302.131	4715.13	4592.95	4942.96	4616.34	5135.94	3862.8	230.034	255.048	291.404
ENSMUSG00000079084	Ccdc82	687.102	-0.657445	0.371582	-1.76931	0.0768414	0.582008	chr9	13246955	13292520	+	45566	274.463	142.32	107.497	1054.22	1207.66	1149.73	526.371	695.093	550.945	94.9468	169.009	173.634	1545.98	1379.03	1561.88	583.057	582.968	569.04
ENSMUSG00000094483	Purb	4992.62	-0.508996	0.288003	-1.76733	0.0771727	0.582008	chr11	6467599	6475917	-	8319	2145.73	1405.74	1153.75	11216.5	10666.4	9443.1	3182.92	3631.34	3565.15	762.118	1350.21	1097.09	9736.23	10139.8	10523	3091.8	3507.25	3249.04
ENSMUSG00000001158	Snrnp27	2302.17	0.201051	0.114425	1.75705	0.0789092	0.582018	chr6	86675151	86684522	-	9372	3962.1	3721.27	3557.26	2479.76	2447.58	2402.26	501.677	580.569	569.903	4420.11	4019.99	3981.49	2382.28	2508.52	2154.41	562.559	604.559	582.808
ENSMUSG00000001729	Akt1	18815.1	0.233483	0.132572	1.76118	0.0782079	0.582018	chr12	112653821	112674884	-	21064	21114.8	20977.8	23354.8	24810.6	25391.5	28727	8737.75	10591.8	10412.3	24598.9	21101	21634.3	22065.8	23311.5	23692	9615.89	9249.21	9284.77
ENSMUSG00000002058	Unc119	1810.14	0.23018	0.130654	1.76175	0.0781115	0.582018	chr11	78343482	78349164	+	5683	2874.08	2849.89	3042.75	2092.86	2004.69	2424.8	513.374	548.757	565.163	3020.5	2777.5	2881.81	1748.18	2008.06	1745.01	458.93	500.65	525.445
ENSMUSG00000002881	Nab1	2739.86	-0.409102	0.233472	-1.75225	0.079731	0.582018	chr1	52457294	52500679	-	43386	1886.83	1479.95	1321.97	5775.72	5179.94	6212.14	966.962	1219.99	1158.76	879.953	1372.5	1264.68	5963.06	5252.76	5880.47	1172.95	1071.47	1257.4
ENSMUSG00000008822	Acyp1	625.233	0.30146	0.172297	1.74965	0.080179	0.582018	chr12	85272398	85288438	-	16041	682.47	687.152	701.605	963.34	1007.59	1132.6	71.4824	71.577	73.4594	843.501	806.041	899.27	1049.3	1152.3	896.11	55.8004	68.8226	91.7807
ENSMUSG00000009073	Nf2	7276.83	0.271519	0.154554	1.75679	0.0789529	0.582018	chr11	4765845	4849536	-	83692	8035.61	8631.74	8818.88	7862.52	8658.51	6319.45	5515.84	6055.42	6460.87	9168.3	8533.08	8277.43	6496.06	6682.25	6110.8	6866.86	6011.85	6477.42
ENSMUSG00000014980	Tsen15	506.616	0.315817	0.180378	1.75086	0.0799704	0.582018	chr1	152370735	152386688	-	15954	785.701	843.441	841.105	500.279	553.409	559.985	123.47	179.738	187.203	848.587	949.977	905.317	409.316	528.801	477.763	127.544	155.188	142.26
ENSMUSG00000019738	Polr2i	1434.46	0.252465	0.144312	1.74944	0.0802148	0.582018	chr7	30231948	30233390	+	1443	1963.84	1738.4	1795.45	2011.5	2084.56	2293.14	155.962	147.926	144.549	2438.1	1993.74	2134.58	2176.15	2167.74	2062.44	198.148	165.984	147.996
ENSMUSG00000019804	Snx3	4421.37	0.268811	0.152334	1.76461	0.0776287	0.582018	chr10	42502030	42535381	+	33352	6993.48	6545.84	6554.87	5963.54	5927.77	6415.93	1137.22	1138.87	1201.42	6686.12	6353.61	6485.8	4929.47	5807.13	4025.58	1198	1102.51	1117.43
ENSMUSG00000020283	Pex13	1447.24	-0.241879	0.138606	-1.74509	0.0809694	0.582018	chr11	23646479	23665959	-	19481	1742.63	1625.76	1614.1	1520.75	1559.39	1586.17	1197.01	1165.91	1223.93	1242.79	1566.58	1652.55	1738.37	1550.46	1653.86	1086.4	1144.34	1179.38
ENSMUSG00000020650	Bcap29	489.681	-0.597401	0.340109	-1.7565	0.0790037	0.582018	chr12	31590967	31634658	-	43692	552.203	430.452	314.286	590.295	534.047	691.64	402.901	392.878	481.04	188.198	392.806	362.818	600.723	691.934	704.842	457.791	580.269	445.136
ENSMUSG00000020657	Dnajc27	1325.21	-0.219841	0.126033	-1.74432	0.081104	0.582018	chr12	4082583	4110606	+	28024	1192.89	1211.9	1303.92	2281.55	2212.02	2533.91	634.244	742.811	659.949	922.34	1081.84	952.829	2186.95	2155.99	2178.83	561.42	542.484	497.91
ENSMUSG00000021147	Wdr37	3928.17	-0.307641	0.175994	-1.74802	0.0804608	0.582018	chr13	8802968	8871909	-	68942	1694.3	1844.05	1875.05	1776.94	2110.37	1860.31	6922.1	8212.27	7952.57	1419.12	2041.1	1628.36	2264.49	2178.8	2243.12	8635.4	8527.25	7521.43
ENSMUSG00000021598	Med10	1685.15	0.242924	0.139133	1.74599	0.0808135	0.582018	chr13	69802395	69816104	+	13710	2756.1	2455.24	2538.91	1810.7	2013.57	1789.07	387.305	431.053	418.244	3111.2	2714.35	3013.12	1807.08	1969.35	1632.69	453.236	491.204	540.359
ENSMUSG00000021969	Zdhhc20	1917.9	-0.673273	0.381985	-1.76257	0.0779737	0.582018	chr14	57832703	57890276	-	57574	1097.85	682.786	508.766	2498.8	2590.37	2858.54	2223.75	2309.55	2380.32	289.079	719.679	653.072	3324.59	2728.34	3144.12	2048.67	2296.78	2167.17
ENSMUSG00000022255	Mtdh	4479.34	-0.488372	0.278108	-1.75605	0.0790793	0.582018	chr15	34082694	34145624	+	62931	4278.34	2999.19	2356.73	3883.66	3785.93	4409.55	6005.82	6475.34	6482.2	1531.87	2647.49	2476.66	3984.21	3825.34	3896.17	7182.31	7327.58	7079.73
ENSMUSG00000023284	Zfp605	771.574	-0.643439	0.367396	-1.75135	0.0798861	0.582018	chr5	110110092	110129794	+	19703	140.099	68.9771	60.7237	1091.44	1131.02	1207.44	873.385	987.763	976.299	36.4528	78.004	84.6575	1310.4	1217.28	1416.2	1109.18	977.011	1122.02
ENSMUSG00000023973	Cnpy3	944.172	0.228916	0.130464	1.75463	0.0793228	0.582018	chr17	46735705	46752214	-	16510	1541.91	1500.03	1598.51	828.317	784.937	808.868	531.569	661.69	566.348	1696.33	1418	1523.84	675.323	726.496	662.519	490.816	473.661	505.941
ENSMUSG00000024099	Ndufv2	3671.53	0.253373	0.144295	1.75594	0.0790994	0.582018	chr17	66078638	66101559	-	22922	6216.79	6033.31	6221.71	3266.53	3027.61	3037.09	1145.02	1000.49	1351.89	7635.59	6777.06	7355.7	3269.62	2939.17	3018.78	1137.64	1377.8	1275.75
ENSMUSG00000024143	Rhoq	1620.33	-0.443757	0.2525	-1.75746	0.0788403	0.582018	chr17	86963082	87000069	+	36988	1239.59	1070.45	905.931	3139.3	3256.72	3637.65	612.149	761.898	644.547	581.549	997.336	712.678	2910.37	3615.2	3192.95	592.167	720.613	574.777
ENSMUSG00000024276	Zfp397	4313.59	-0.714078	0.408793	-1.7468	0.0806728	0.582018	chr18	23954692	23964673	+	9982	1038.86	481.967	393.883	7180.48	6702.22	6540.38	4486.5	5325.33	5302.11	258.561	603.602	401.691	7582.66	7732.94	6786.34	5792.99	5480.17	5553.88
ENSMUSG00000024943	Smc5	6515.79	-0.643062	0.367462	-1.75001	0.0801167	0.582018	chr19	23206451	23273897	-	67447	204.823	199.073	155.912	3562.54	4505.52	4607.03	13163.2	20486.9	13947.8	78.8398	170.866	165.86	5052.16	4783.4	4845.18	14484.2	17425.6	9445.38
ENSMUSG00000025135	Anapc11	2264.62	0.272787	0.155692	1.75209	0.0797582	0.582018	chr11	120598421	120608198	+	9778	3164.92	2959.03	3073.93	2905.6	3325.29	3266.13	339.217	378.563	406.396	3784.31	3388.53	3525.38	3019.32	3477.64	2644.38	332.525	367.054	404.982
ENSMUSG00000026618	Iars2	2990.86	-0.267917	0.15336	-1.74698	0.0806406	0.582018	chr1	185284726	185329396	-	44671	1473.09	1752.37	1841.4	897.56	947.894	1092.02	6296.95	6721.88	6048.55	1471.68	1721.66	1607.63	1068.93	1130.18	1150.05	6190.43	6696.03	5727.12
ENSMUSG00000026766	Mmadhc	2581.57	0.181443	0.103765	1.74859	0.0803615	0.582018	chr2	50279881	50296801	-	16921	3410.71	3357.18	3535.1	2696.14	2747.68	2825.18	1456.94	1530.16	1733.4	3534.23	3667.11	3526.24	2650.25	2608.75	2333.47	1638.71	1562.68	1654.35
ENSMUSG00000027115	Kif18a	2239.74	-0.661365	0.374818	-1.76449	0.0776489	0.582018	chr2	109280738	109341747	+	61010	115.52	96.9172	109.959	971.996	1096.33	1244.41	4741.23	7520.36	5220.35	44.9302	111.434	80.3382	1145.5	1419.12	1270.51	4526.66	6808.04	3791.69
ENSMUSG00000027581	Stmn3	3715.88	0.54926	0.314674	1.74549	0.0808997	0.582018	chr2	181306459	181314500	-	8042	6515.83	5834.24	5823.73	3389.44	3389.02	1948.68	1529.72	1075.25	1458.52	9315.81	5803.87	8476.12	2937.85	2380.64	2426.25	1663.76	1191.58	1725.48
ENSMUSG00000027959	Sass6	1775.67	-0.557402	0.319498	-1.74462	0.0810513	0.582018	chr3	116594982	116631004	+	36023	562.853	420.848	349.571	907.081	1007.59	1089.31	3158.22	3917.65	3917.04	189.894	438.308	361.954	1048.32	1142.62	1089.01	3940.19	4476.17	3945.42
ENSMUSG00000028221	Pip4p2	2757.58	-0.201857	0.114737	-1.75931	0.0785255	0.582018	chr4	14864076	14915176	+	51101	3350.9	3292.57	3220	4577.81	4037.62	4431.19	825.297	959.132	872.034	2720.4	3135.94	2747.05	4317.95	4328.56	4439.04	740.209	797.532	843.235
ENSMUSG00000028344	Invs	622.223	-0.357913	0.204365	-1.75134	0.0798879	0.582018	chr4	48279760	48431954	+	152195	379.332	397.273	383.216	830.914	977.743	999.136	456.188	612.381	620.85	265.342	344.517	300.621	958.998	875.114	989.709	510.175	680.129	618.373
ENSMUSG00000028799	Zfp362	6769.06	0.261717	0.148854	1.75821	0.078711	0.582018	chr4	128773088	128806045	-	32958	7834.89	8009.2	8695.79	10476.4	9691.91	12812	3402.56	3687.01	3915.86	7453.32	6463.18	6558.37	7427.57	7397.68	8126.03	3220.48	3411.44	3259.36
ENSMUSG00000029518	Rab35	3336.4	0.256671	0.146562	1.75128	0.0798976	0.582018	chr5	115631908	115647736	+	15829	4959.17	4893.88	5519.29	3268.26	2899.35	2561.87	2052.2	2078.92	2492.88	5542.52	4783.31	4976.65	2409.76	2433.87	2430.32	2294.65	2205.02	2253.22
ENSMUSG00000030313	Dennd5b	6346.79	-0.48836	0.279511	-1.7472	0.0806031	0.582018	chr6	148988071	149101680	-	113610	1237.13	854.792	722.94	4540.6	4866.93	5083.15	12314.5	13804.8	12239.3	481.516	878.473	785.242	5324.06	4800.68	5362.01	14922.6	13247.7	12775.9
ENSMUSG00000030741	Spns1	920.696	0.291503	0.16672	1.74846	0.0803846	0.582018	chr7	126370060	126377450	-	7391	1369.04	1298.34	1298.17	605.875	677.643	598.76	683.632	830.294	681.276	1753.97	1274.06	1446.09	586	586.174	564.037	767.54	746.253	805.376
ENSMUSG00000031299	Pdha1	5436.89	-0.263753	0.149634	-1.76266	0.0779584	0.582018	chrX	160122209	160138413	-	16205	3904.74	4306.27	4265.43	3177.38	3121.19	3383.36	8076.21	8864.42	9571.04	3598.65	4508.44	4343.45	3782.99	3532.25	4284.4	8052.34	8963.13	8128.33
ENSMUSG00000031917	Nip7	1928.21	0.216727	0.124177	1.74531	0.0809309	0.582018	chr8	107056877	107060931	+	4055	3110.85	3456.71	3431.71	1769.15	1548.9	1769.23	616.048	750.764	701.418	3759.72	3449.82	3591.03	1533.22	1577.42	1616.42	626.331	723.312	675.735
ENSMUSG00000032258	Lca5	1020.5	-0.470367	0.268511	-1.75176	0.0798145	0.582018	chr9	83390293	83441127	-	50835	616.927	557.929	494.816	1110.48	1239.93	1282.29	1125.52	1317.02	1316.34	292.47	567.386	526.95	1588.19	1314.74	1276.2	1151.31	1371.05	1219.54
ENSMUSG00000033282	Rpgrip1l	1487.79	-0.523372	0.296383	-1.76586	0.0774186	0.582018	chr8	91217030	91313262	-	96233	190.895	145.812	127.191	682.907	653.442	793.538	3119.23	4771.8	3122.02	113.597	130.007	145.127	835.32	750.69	978.314	3785.32	3797.39	2637.55
ENSMUSG00000033502	Cdc14a	1045.46	-0.519498	0.294378	-1.76473	0.0776084	0.582018	chr3	116272553	116428745	-	156193	721.796	722.95	706.528	1455.83	1673.94	1828.74	648.541	970.267	960.896	356.051	681.606	528.678	1623.52	1798.61	1749.9	686.686	987.806	715.89
ENSMUSG00000034544	Rsrc1	1168.04	-0.31658	0.179704	-1.76167	0.0781253	0.582018	chr3	66981390	67358396	+	377007	1543.55	1314.06	1225.14	935.643	945.474	1027.99	1024.15	1173.86	1175.35	1030.85	1426.36	1337.24	1219.12	1090.09	1058.08	1125.12	1225.31	1147.26
ENSMUSG00000035293	G2e3	4632.07	-0.605771	0.345681	-1.7524	0.0797056	0.582018	chr12	51348061	51376986	+	28926	1100.31	785.815	654.01	4908.45	5528.44	6259.03	5839.46	8514.49	7236.93	397.59	918.404	697.129	6848.44	6556.44	6723.67	6684.66	7859.27	5864.79
ENSMUSG00000035649	Zcchc7	1122.82	-0.468648	0.267233	-1.75371	0.0794807	0.582018	chr4	44755877	44932215	+	176339	343.283	280.274	294.592	1388.32	1535.18	1748.49	1221.7	1730.57	1482.22	185.655	346.375	295.437	2113.33	1756.45	1950.93	1097.79	1294.13	1146.11
ENSMUSG00000035798	Zdhhc17	2795.78	-0.358294	0.205116	-1.74679	0.0806739	0.582018	chr10	110941780	111010140	-	68361	1172.41	1133.32	1092.21	2591.41	2565.36	3166.94	3943.23	4423.46	4292.63	835.871	1118.06	1287.14	3566.06	3005.52	3605.6	4239.69	3719.12	4566.09
ENSMUSG00000036615	Rfxap	971.12	0.266815	0.151738	1.75839	0.078681	0.582018	chr3	54803115	54807791	-	4677	1286.29	1147.29	1172.62	1418.61	1599.72	1462.63	409.399	386.516	439.571	1137.67	1097.63	1122.14	1224.02	1273.27	970.175	477.15	418.333	437.106
ENSMUSG00000036790	Slitrk2	1415.06	-0.324919	0.186208	-1.74492	0.0809987	0.582018	chrX	66649318	66661393	+	12076	619.385	613.809	527.639	1319.94	1386.75	1249.82	2443.4	2877.4	2063.97	430.652	585.958	472.527	1418.37	1348.62	1422.71	2212.66	2333.22	2144.23
ENSMUSG00000037570	Mcrs1	2403	0.254451	0.145526	1.74849	0.080379	0.582018	chr15	99242817	99251961	-	9145	3092.01	3323.12	3526.08	2797.41	2938.87	3037.99	786.307	850.971	898.1	4113.23	3384.81	3711.97	2703.26	3099.53	2489.74	776.65	855.559	868.475
ENSMUSG00000037730	Mynn	1780.77	-0.385847	0.221095	-1.74516	0.0809562	0.582018	chr3	30602065	30619873	+	17809	1160.94	958.694	987.99	2160.38	2256.39	2431.11	1746.77	1907.13	1924.16	643.434	1141.27	1003.8	2805.34	2532.02	2688.33	1914.3	1837.97	1953.78
ENSMUSG00000039263	Npepl1	745.603	0.301773	0.172121	1.75326	0.0795575	0.582018	chr2	174110349	174123070	+	12722	978.234	994.493	1137.34	756.478	739.761	939.621	343.116	334.026	411.136	1247.87	1144.99	1052.17	686.12	748.616	752.049	349.607	404.839	400.393
ENSMUSG00000039515	Ptpa	5415.51	0.20724	0.118391	1.75046	0.0800384	0.582018	chr2	30416039	30447806	+	31768	7349.87	7905.3	7860.43	5256.39	5534.89	5111.11	2880.09	3190.75	3409.94	9114.89	7779.04	7984.59	4842.11	5234.09	4748.32	2966.53	3191.48	3119.4
ENSMUSG00000042364	Snx18	1429.23	-0.204396	0.116493	-1.75457	0.0793321	0.582018	chr13	113592179	113618564	-	26386	1216.65	1385.65	1259.61	1248.97	1164.09	1308.44	1733.77	1986.66	1976.29	1062.22	1116.2	1087.59	1170.04	1171.66	1283.53	1889.24	1852.81	1812.67
ENSMUSG00000042447	Mios	1602.51	-0.437864	0.250885	-1.74528	0.0809363	0.582018	chr6	8209222	8236274	+	27053	805.364	729.935	725.402	1158.09	1194.75	1551.01	2384.91	2799.46	2917.05	354.355	654.676	590.011	1181.82	1267.05	1288.41	2958.56	3183.38	3101.04
ENSMUSG00000043881	Kbtbd7	2835.75	-0.51871	0.29734	-1.7445	0.0810724	0.582018	chr14	79426511	79431036	+	4526	777.508	908.926	737.71	551.346	482.418	633.929	6884.41	9193.67	6021.3	515.426	832.042	600.377	686.12	594.469	638.916	7996.54	7903.8	5084.65
ENSMUSG00000046351	Zfp322a	2381.47	-0.746849	0.427032	-1.74893	0.0803034	0.582018	chr13	23353103	23369208	-	16106	918.426	453.153	343.827	4264.49	4684.61	4644	1551.82	1822.83	1899.28	197.523	498.668	453.522	5308.35	5272.11	4701.12	1834.58	2024.19	1993.94
ENSMUSG00000049489	Ccnq	512.579	0.308758	0.175936	1.75494	0.0792695	0.582018	chr11	78750506	78751729	-	1224	822.569	835.583	902.649	539.228	479.191	516.701	172.857	268.812	194.312	924.884	837.614	848.303	386.74	472.119	402.069	199.287	207.817	215.685
ENSMUSG00000051278	Zgrf1	1213.38	-0.772382	0.439025	-1.75931	0.0785246	0.582018	chr3	127553489	127618023	+	64535	156.485	155.417	127.191	937.374	1324.63	1408.53	1819.55	3400.7	2105.44	49.1689	144.864	79.4744	1214.21	1459.91	1222.49	1996.29	2717.82	1521.27
ENSMUSG00000055761	Nkain3	934.586	-0.416969	0.236549	-1.76272	0.077948	0.582018	chr4	20118874	20778866	-	659993	244.149	239.237	230.586	928.719	1145.54	937.818	835.694	1258.17	1149.28	246.692	297.158	261.747	1652.97	1280.18	1605.02	1620.49	1257.7	1631.4
ENSMUSG00000059975	Zfp74	1076.03	-0.483399	0.277055	-1.74478	0.0810238	0.582018	chr7	29930815	29954089	-	23275	397.357	347.505	276.539	725.318	876.903	784.52	1772.76	1884.86	2143.35	188.198	355.661	303.212	1050.28	865.436	850.531	2317.42	1859.56	2369.09
ENSMUSG00000061136	Prpf40a	9421.04	-0.591847	0.335677	-1.76315	0.077876	0.582018	chr2	53134704	53191702	-	56999	1155.2	893.21	696.681	3973.67	4390.97	5078.64	16830.9	27722.6	24661	432.347	812.541	803.382	4954.99	4873.26	5286.32	25408.5	23071.8	18532.8
ENSMUSG00000067847	Romo1	1321.78	0.386335	0.219388	1.76096	0.0782449	0.582018	chr2	156144039	156145797	+	1759	1728.71	1646.72	1609.18	1749.25	1999.85	2434.72	118.271	106.57	113.744	2181.23	1895.31	2017.09	1980.82	2312.9	1488.63	122.989	140.344	145.702
ENSMUSG00000070705	Eid2b	788.45	0.390087	0.22238	1.75415	0.079405	0.582018	chr7	28277739	28279489	+	1751	1182.24	1129.83	1021.63	772.923	800.265	553.673	510.774	448.549	469.192	1436.92	1169.13	1220.62	652.747	644.93	566.478	601.278	422.382	588.544
ENSMUSG00000074247	Dda1	3756	0.294341	0.167948	1.75257	0.0796758	0.582018	chr8	71469199	71476098	+	6900	4896.09	4908.72	4615	4791.6	5008.91	4580.88	1365.96	1635.14	1572.27	6364.83	4721.1	5311.83	4484.81	4925.8	3925.47	1556.72	1371.05	1571.74
ENSMUSG00000024261	Syt4	3931.8	-0.621558	0.356658	-1.74273	0.0813813	0.582614	chr18	31437808	31447406	-	9599	2199.8	1517.5	1430.29	1009.21	861.575	996.431	9527.96	8182.05	8656.36	1258.89	1300.99	1965.26	1592.11	865.436	1421.89	12122.4	6477.42	9386.87
ENSMUSG00000026163	Sphkap	1047.93	-0.595979	0.342185	-1.74169	0.0815635	0.582614	chr1	83254139	83408200	-	154062	265.451	226.14	246.998	374.777	308.973	364.306	2521.38	2560.87	2091.22	190.741	245.155	353.316	682.194	375.345	636.474	3009.8	1850.11	2559.53
ENSMUSG00000026353	Ubxn4	4444.91	-0.29543	0.169612	-1.7418	0.0815428	0.582614	chr1	128243964	128279378	+	35415	2613.54	2276.24	2134.35	2531.69	2802.54	2756.64	7518.65	7819.39	7915.84	1745.5	2469.2	2355.72	3327.54	3096.08	2864.13	8625.15	8369.36	8786.86
ENSMUSG00000041354	Rgl2	1404.33	0.315413	0.180914	1.74344	0.0812563	0.582614	chr17	33929543	33937687	+	8145	1654.15	1831.82	1935.77	1421.21	1697.34	1905.39	813.6	1016.39	931.275	1978.62	1864.67	1719.93	1201.45	1537.32	1400.73	760.707	828.57	778.989
ENSMUSG00000042492	Tbc1d10b	2649.67	0.339263	0.194721	1.74231	0.0814551	0.582614	chr7	127197459	127208468	-	11010	3082.18	3709.92	4194.04	1677.41	1874.01	2447.34	2416.11	2734.24	2694.3	3685.97	3213.95	3648.05	1540.09	1537.32	1474.8	2632.87	2441.18	2690.32
ENSMUSG00000044308	Ubr3	9008.9	-0.566485	0.325009	-1.74298	0.0813367	0.582614	chr2	69897246	70024013	+	126768	851.244	766.606	696.681	2643.34	3030.03	3638.55	21804.7	29011	20048.5	418.783	841.328	625.429	3684.83	3402.3	4142.78	25217.2	25282.2	16054.7
ENSMUSG00000070498	Tmem132b	1957.45	-0.611319	0.351142	-1.74095	0.0816929	0.58309	chr5	125531774	125792583	+	260810	861.895	576.264	694.219	1028.26	1079.39	1448.21	3189.42	3551.81	4253.53	327.227	590.601	743.777	1435.06	1093.55	1703.5	4354.71	3820.33	4482.34
ENSMUSG00000039234	Sec24d	1406.77	-0.45388	0.260859	-1.73994	0.0818688	0.583897	chr3	123267455	123365641	+	98187	454.707	517.765	697.502	231.963	241.209	339.057	2739.73	3508.87	2896.91	657.846	611.96	690.218	491.769	367.05	447.648	3934.5	3412.79	3080.39
ENSMUSG00000028785	Hpca	745.332	0.639145	0.367534	1.73901	0.0820334	0.584622	chr4	129111570	129122036	-	10467	1098.67	1058.23	992.093	1129.52	1043.89	571.708	245.64	246.543	255.923	1642.07	908.189	1207.67	846.117	620.045	638.916	372.382	201.07	337.294
ENSMUSG00000028082	Sh3d19	686.681	-0.287867	0.165574	-1.7386	0.082106	0.58469	chr3	85971109	86130526	+	159418	529.263	548.324	612.981	598.95	601.812	708.774	1060.54	1021.17	1071.09	388.265	441.094	390.461	536.921	505.99	638.102	862.059	993.204	851.266
ENSMUSG00000024431	Nr3c1	513.552	-0.632233	0.363766	-1.73802	0.0822068	0.58496	chr18	39410545	39519421	-	108877	278.559	212.17	166.58	493.355	410.62	484.238	960.464	1035.48	873.219	71.2101	196.867	107.982	362.201	454.838	410.208	891.667	986.457	847.824
ENSMUSG00000041685	Fcho2	2026.85	-0.537689	0.309447	-1.73758	0.0822849	0.585067	chr13	98723403	98815449	-	92047	243.33	220.901	129.653	1720.68	1935.32	2144.36	3077.64	4399.6	3682.45	114.445	194.081	188.32	2441.18	2110.36	2488.92	3614.5	4267	3510.61
ENSMUSG00000027977	Ndst3	986.201	-0.561024	0.323	-1.73692	0.082402	0.585389	chr3	123526166	123690853	-	164688	507.142	255.826	297.874	1632.4	1595.69	1672.74	538.068	543.985	569.903	260.256	358.447	401.691	2669.88	1838.02	2444.16	811.953	565.425	788.167
ENSMUSG00000050821	Fam131a	973.362	0.316606	0.182313	1.73661	0.0824563	0.585389	chr16	20693241	20703048	+	9808	1114.24	1122.84	1018.35	1059.41	1126.99	1016.27	644.641	596.475	715.636	1476.76	1017.77	1258.63	1044.4	950.459	972.617	859.782	700.371	824.879
ENSMUSG00000028530	Jak1	5329.5	-0.422161	0.243293	-1.7352	0.082706	0.586713	chr4	101152367	101265282	-	112916	1062.62	1200.55	1154.57	674.252	699.425	796.243	14448.5	16752.2	12431.2	839.262	1256.42	1053.9	858.877	864.054	955.525	15651.4	14917	10315
ENSMUSG00000028782	Adgrb2	3347.45	0.365212	0.210634	1.73387	0.0829416	0.5872	chr4	129984870	130022633	+	37764	3881.8	3807.71	4239.17	3264.8	3176.05	3865.79	2794.31	3101.67	2727.48	5044.9	3353.24	4435.88	2734.67	2559.67	3315.04	2840.13	2317.03	2794.72
ENSMUSG00000035027	Map2k2	3097.07	0.166305	0.0959423	1.73338	0.0830276	0.5872	chr10	81105915	81133975	+	28061	4615.89	4559.47	4629.77	3240.56	3356.75	3616.91	1215.2	1304.29	1306.87	5153.41	4639.38	4764.14	2995.76	3282.71	3315.04	1260.63	1261.75	1228.71
ENSMUSG00000052712	BC004004	1472.15	0.232973	0.134349	1.73408	0.0829033	0.5872	chr17	29268788	29314065	+	45278	2245.68	2080.66	2209.85	1794.25	1646.51	1866.62	486.08	534.442	545.021	2515.24	2009.53	2258.97	1661.81	1560.83	1465.84	555.726	546.532	515.119
ENSMUSG00000058729	Lin9	1314.04	-0.419959	0.242255	-1.73354	0.0829996	0.5872	chr1	180641150	180690694	+	49545	893.847	732.554	742.634	1512.09	1569.07	1816.12	1337.37	1670.13	1657.58	454.388	812.541	697.993	1787.45	1804.84	1838.61	1336.93	1584.27	1404.24
ENSMUSG00000020485	Supt4a	1258.35	0.268124	0.15474	1.73274	0.0831414	0.587558	chr11	87737552	87743623	+	6072	1886.01	1882.46	1852.89	1328.6	1497.27	1572.65	210.548	248.134	245.26	2446.58	1954.74	2404.1	1550.89	1508.98	1363.29	226.618	259.097	212.243
ENSMUSG00000027598	Itch	5004.24	-0.41595	0.240161	-1.73196	0.0832801	0.58809	chr2	155133509	155226855	+	93347	2046.59	1948.82	1771.65	3569.47	3698	4392.41	8265.97	10226	9567.49	1106.3	2034.6	1689.69	4277.7	4159.9	4589.61	9097.74	9416.55	8217.82
ENSMUSG00000003228	Grk5	1127.11	-0.243856	0.140889	-1.73084	0.0834803	0.58825	chr19	60889749	61095968	+	206220	892.209	851.3	1061.84	1493.05	1531.15	1629.46	785.007	785.757	912.318	824.85	897.045	888.04	1626.47	1660.37	1836.98	832.451	874.452	905.187
ENSMUSG00000028180	Zranb2	3729.21	-0.494663	0.285805	-1.73077	0.0834927	0.58825	chr3	157534160	157548410	+	14251	3127.24	2569.62	2244.31	4570.02	5146.06	5163.41	3115.33	3446.83	3799.75	1319.08	2763.57	2410.15	5882.57	5644	5612.69	3146.46	3836.52	3328.2
ENSMUSG00000030663	1110004F10Rik	5316	0.231217	0.133585	1.73086	0.0834765	0.58825	chr7	116039397	116105210	+	65814	7733.3	7822.35	7842.38	6024.99	6574.75	5350.07	1550.52	1868.96	1830.56	9020.79	8370.57	8766.37	5872.76	6095.38	5128.42	1931.38	1962.12	1942.31
ENSMUSG00000020925	Ccdc43	1944.81	0.234851	0.135804	1.72934	0.0837474	0.588449	chr11	102684686	102697782	-	13097	2644.67	2599.3	2533.16	2976.57	2997.77	2977.57	517.273	641.012	670.613	2297.37	2682.78	2426.56	2345.96	2556.91	2339.16	592.167	663.935	543.801
ENSMUSG00000022718	Dgcr8	3063.4	-0.358479	0.207437	-1.72813	0.0839645	0.588449	chr16	18253948	18289246	-	35299	1151.92	1618.78	1728.16	1349.37	1505.34	1613.23	6104.6	6801.41	5957.32	1226.68	1554.51	1333.79	1749.17	1844.24	1644.9	6292.92	6428.84	5236.09
ENSMUSG00000023723	Mrps23	1705.74	0.196415	0.11352	1.73023	0.08359	0.588449	chr11	88204388	88211507	+	7120	2586.5	2622	2701.38	1871.29	1835.28	1760.21	467.885	528.079	579.381	3130.7	2713.42	2942.28	1826.71	1741.93	1733.62	531.812	595.113	535.77
ENSMUSG00000027573	Gid8	2189.97	0.257655	0.149093	1.72815	0.0839621	0.588449	chr2	180710117	180718733	+	8617	3124.78	3112.7	3349.65	2313.58	2410.47	1946.87	1142.42	1437.9	1388.62	3457.93	3165.66	3078.77	1846.34	2027.42	1772.69	1232.16	1265.8	1345.73
ENSMUSG00000031189	Aff2	3392.94	-0.553957	0.320427	-1.72881	0.0838438	0.588449	chrX	69360294	69868037	+	507744	237.595	231.379	245.356	705.411	971.289	1070.37	7111.85	11296.4	8385.03	128.009	240.512	201.278	1033.6	974.653	1205.39	10147.7	9834.88	7052.2
ENSMUSG00000036748	Cuedc2	2960.82	0.24231	0.140137	1.7291	0.0837914	0.588449	chr19	46329812	46338702	-	8891	4243.11	4506.21	4420.52	1955.24	2010.34	1702.5	2024.9	1835.55	2286.72	5842.62	4810.24	5326.51	1946.46	2008.75	1859.77	2213.8	2070.08	2231.42
ENSMUSG00000042473	Tbc1d8b	719.199	-0.890483	0.514955	-1.72925	0.0837652	0.588449	chrX	139684996	139753405	+	68410	51.6154	27.9401	31.1824	181.762	225.881	276.837	1710.38	2692.89	1702.6	14.4116	13.9293	37.1456	195.333	298.617	256.38	1833.44	2384.5	1010.74
ENSMUSG00000036087	Slain2	3286.03	-0.29985	0.173589	-1.72736	0.0841032	0.588976	chr5	72914304	72978829	+	64526	2968.29	2706.7	2511.83	5123.1	5092.81	5903.74	2065.19	2185.49	2312.79	1678.52	2369.83	2243.42	5123.82	4663.82	5460.49	2250.24	2176.68	2311.73
ENSMUSG00000006010	Odr4	1129.85	-0.693389	0.403256	-1.71948	0.0855276	0.589312	chr1	150361305	150393080	-	31776	408.827	215.663	203.506	1564.89	1673.13	1862.11	1064.44	1043.43	1162.32	103.424	280.443	274.705	2310.63	2019.81	2223.59	1377.93	1182.13	1366.39
ENSMUSG00000006315	Tmem147	1375.54	0.334396	0.194605	1.71833	0.0857357	0.589312	chr7	30727701	30729540	-	1840	2142.45	2014.31	2035.06	1783.87	1474.68	2118.21	202.75	259.268	247.629	2607.65	2059.68	2309.08	1588.19	1558.06	1657.93	208.397	269.892	222.568
ENSMUSG00000007950	Abhd8	2639.38	0.215753	0.125738	1.71589	0.0861826	0.589312	chr8	71456705	71463655	-	6951	2895.38	2828.06	2927.04	3819.61	3734.3	4122.79	757.714	776.213	796.205	3872.47	3070.01	3427.77	3882.13	3910.36	4261.61	806.259	757.048	863.886
ENSMUSG00000009549	Srp14	3828.07	0.303718	0.17688	1.71708	0.0859645	0.589312	chr2	118475850	118479711	-	3862	5540.87	5327.83	5477.44	5050.4	5284.81	5982.19	470.484	451.731	462.083	6641.19	5524.35	6303.53	4969.71	5924.64	4040.23	486.261	454.769	512.825
ENSMUSG00000018765	Fxr2	5627.32	0.284591	0.165662	1.7179	0.0858145	0.589312	chr11	69632990	69653297	+	20308	3823.63	4719.26	5370.76	1747.52	1838.51	2032.54	9843.78	10148	10900.4	5222.07	4491.73	4690.72	1510.64	1658.29	1605.02	11294.5	9911.8	10482.5
ENSMUSG00000021771	Vdac2	4173.3	0.223139	0.129305	1.72568	0.0844055	0.589312	chr14	21825238	21845879	+	20642	5848.92	6305.73	6238.13	3035.43	2767.85	2312.08	3524.73	3386.39	3847.14	6657.3	6351.75	6275.02	2469.64	2456.68	2364.4	3616.78	3851.37	3810.05
ENSMUSG00000022280	Rnf19a	1940.01	-0.300233	0.174561	-1.71994	0.0854442	0.589312	chr15	36239933	36283147	-	43215	1151.11	1083.55	983.067	1709.43	1735.25	1767.43	3050.35	3085.77	3136.24	710.406	1066.05	967.514	1936.65	1716.36	1819.08	3237.56	2798.78	2965.66
ENSMUSG00000022710	Usp7	13696.1	-0.399336	0.231842	-1.72245	0.0849881	0.589312	chr16	8689595	8792308	-	102714	4669.96	4786.49	4567.4	6674.14	7290.31	8462.9	25785.7	32496	27636.1	2673.77	4431.37	3704.2	7210.64	7445.38	8140.68	30731.2	34289.8	25533.4
ENSMUSG00000024158	Hagh	444.249	0.305667	0.177049	1.72645	0.0842656	0.589312	chr17	24840143	24864450	+	24308	636.59	692.39	685.193	501.145	476.77	474.319	165.059	133.61	165.876	835.871	623.103	745.504	456.432	425.114	406.139	175.373	175.43	222.568
ENSMUSG00000025290	Rps24	22652.9	0.225988	0.131756	1.7152	0.0863088	0.589312	chr14	24487125	24496959	+	9835	37084.4	35876.8	35900	30123.2	24967.9	27217.4	2551.27	2856.72	2936.01	41209.5	38293.4	42113.7	26864.7	24754.1	27002.9	2497.35	2994.46	2507.91
ENSMUSG00000026110	Mgat4a	501.597	-0.439434	0.255927	-1.71703	0.0859734	0.589312	chr1	37439340	37541016	-	101677	331.813	213.916	248.639	877.653	651.022	766.486	443.191	338.798	424.169	195.828	250.727	237.559	913.846	776.957	987.267	491.954	391.344	487.585
ENSMUSG00000026565	Pou2f1	3019.32	-0.414839	0.241488	-1.71784	0.0858249	0.589312	chr1	165865154	166002678	-	137525	796.352	546.578	521.075	3788.45	4950.02	4668.35	2708.53	3497.73	2741.69	556.117	729.894	620.246	6655.07	5753.22	5863.38	3032.58	3663.79	3254.77
ENSMUSG00000026739	Bmi1	7693.37	-0.395375	0.230378	-1.7162	0.0861251	0.589312	chr2	18677018	18686629	+	9612	6211.05	4818.79	4797.17	14645.7	14391.9	17869.9	1993.71	2392.26	2396.91	3034.91	4997.82	4583.6	16490.4	15766.6	16919.5	2373.22	2384.5	2412.69
ENSMUSG00000027394	Ttl	3364.33	-0.226952	0.131818	-1.72171	0.0851212	0.589312	chr2	129065942	129096283	+	30342	3323.05	3110.08	3348.83	4435.87	4036.01	4605.23	2170.47	2478.16	2620.84	3188.35	2863.86	2978.56	5000.14	4268.43	4863.9	2553.15	2281.94	2431.04
ENSMUSG00000027770	Dhx36	12664.4	-0.587123	0.341673	-1.71837	0.0857283	0.589312	chr3	62468013	62507004	-	38992	1328.89	1119.35	963.373	2552.46	2793.67	3359.01	28914	43635	29696.5	609.525	1170.06	1009.84	3692.68	3133.4	3864.42	37996.7	38825.4	23295.1
ENSMUSG00000028081	Rps3a1	15873.4	0.352339	0.204386	1.72389	0.084727	0.589312	chr3	86137940	86142702	-	4763	23119.6	22645.4	21539.7	23099.4	19497.6	21125.2	2951.57	2376.36	3906.38	24423.4	25957.7	27662.3	19531.4	17693.1	20654.5	2996.14	3542.34	3000.08
ENSMUSG00000028524	Sgip1	1820.88	-0.440631	0.256236	-1.71963	0.0854999	0.589312	chr4	102741297	102973628	+	232332	1205.18	988.381	930.549	2348.2	2198.31	2430.21	1505.03	1476.08	1539.09	999.485	957.406	1119.55	3572.93	2324.65	3428.98	2234.29	1385.9	2131.61
ENSMUSG00000028609	Magoh	2534.85	0.229739	0.133913	1.71558	0.0862387	0.589312	chr4	107879755	107887424	+	7670	4654.4	5177.65	4743.01	1798.58	2052.29	1732.26	788.906	693.502	774.878	5228.01	5248.55	5327.38	1698.12	1925.11	1538.28	734.515	757.048	754.896
ENSMUSG00000029198	Grpel1	1613.72	0.235393	0.136951	1.71881	0.0856489	0.589312	chr5	36464998	36474080	+	9083	2937.16	2706.7	2852.37	1338.12	1302.04	1171.37	618.648	547.167	714.452	3234.13	2924.22	3163.43	1180.83	1251.15	1119.93	647.968	716.564	620.667
ENSMUSG00000031485	Plpbp	912.978	-0.220159	0.128278	-1.71626	0.0861139	0.589312	chr8	27042555	27056132	+	13578	1087.2	1245.08	1189.03	859.476	889.004	838.625	557.563	720.542	682.461	1213.12	1207.2	1118.69	1005.13	1038.94	984.826	614.943	597.812	583.955
ENSMUSG00000031864	Ints10	4580.93	-0.379303	0.221074	-1.71572	0.0862125	0.589312	chr8	68793929	68831667	+	37739	1627.11	2086.78	2123.69	2124.02	2812.22	2336.43	8000.83	9416.36	9167.02	1960.82	2014.17	2112.12	4043.1	2624.65	3201.09	9757.1	8405.8	8643.45
ENSMUSG00000036751	Cox6b1	7100.92	0.322841	0.187906	1.7181	0.0857775	0.589312	chr7	30616861	30626151	-	9291	11110.4	10388.5	10427.2	7913.59	9209.5	9952.59	751.215	639.422	811.608	14077.6	11405.3	12835.1	8920.55	9857.12	7202.25	756.152	715.215	843.235
ENSMUSG00000036913	Trim67	2716.04	0.692671	0.401991	1.7231	0.0848706	0.589312	chr8	124793092	124834713	+	41622	1837.67	1949.69	2444.54	2762.79	2367.72	2419.39	2855.4	3036.46	2951.41	3747.01	1617.65	2850.71	2512.83	1414.97	2231.73	5083.53	2393.95	4411.21
ENSMUSG00000039523	Cep104	2287.68	0.237706	0.138553	1.71563	0.0862301	0.589312	chr4	153975194	154008732	+	33539	2334.16	2324.27	2667.74	3215.46	3180.89	3964.98	1570.01	1717.85	1708.52	2188.86	2062.46	2061.15	2548.17	2341.93	2681.82	1518	1524.89	1567.16
ENSMUSG00000040268	Plekha1	2066.93	-0.409144	0.237275	-1.72435	0.0846448	0.589312	chr7	130865756	130913312	+	47557	1038.86	954.329	814.846	4387.4	4728.18	3956.87	509.475	661.69	581.751	628.175	1027.05	811.157	5496.82	4847.69	4898.08	535.228	603.21	723.92
ENSMUSG00000042323	Pbrm1	17853	-0.513923	0.298772	-1.72012	0.0854108	0.589312	chr14	31019138	31121592	+	102455	1594.34	1401.37	1070.05	6291.57	6795.79	7494.42	39954.8	56525.2	40299.6	768.9	1378.07	1115.23	7274.45	7652.75	8648.56	48890.3	49521.2	34677
ENSMUSG00000042851	Zc3h6	627.624	-0.576499	0.334442	-1.72377	0.0847502	0.589312	chr2	128967402	129018563	+	51162	176.967	144.939	116.524	558.27	696.198	616.795	791.505	1135.69	704.973	103.424	185.724	125.259	968.814	794.929	870.879	1339.21	1122.75	844.383
ENSMUSG00000049470	Aff4	17441.9	-0.499753	0.291364	-1.71522	0.0863055	0.589312	chr11	53350833	53421830	+	70998	4248.85	3298.68	3346.37	12036.1	13903.8	14499.2	29873.2	35494.3	33185.9	1636.98	3623.47	3057.17	14806.1	13607.8	15238.8	40581.7	35771.5	35744
ENSMUSG00000050910	Cdr2l	2150.03	0.240856	0.139939	1.72115	0.0852244	0.589312	chr11	115381916	115396132	+	14217	2302.21	2298.07	2355.09	2690.95	3162.34	2929.78	1371.16	1687.63	1505.92	2539.83	2094.03	2288.34	2574.67	2575.57	2248.82	1373.37	1361.61	1341.15
ENSMUSG00000053094	Tmem248	2106.09	0.186596	0.108326	1.72255	0.0849697	0.589312	chr5	130217081	130243765	+	26685	2497.2	2532.94	2578.29	3000.81	3060.69	3150.71	974.76	1186.59	1046.2	2361.8	2466.41	2345.36	2428.41	2682.71	2516.6	956.578	1110.61	1013.03
ENSMUSG00000055835	Zfp1	1310.88	-0.26146	0.152413	-1.71546	0.0862602	0.589312	chr8	111643401	111671011	+	27611	839.774	792.8	762.328	1734.53	2062.78	1772.84	900.678	951.179	1088.86	846.892	840.4	881.993	2718.96	2144.24	2305.79	980.493	1005.35	965.992
ENSMUSG00000058690	Ccser2	2743.97	-0.545967	0.318294	-1.71529	0.0862913	0.589312	chr14	36874936	36968777	-	93842	1236.31	739.539	695.86	4090.52	4102.16	4229.2	2738.43	2969.65	3154.01	406.067	740.109	784.378	4536.84	3799.07	4765.42	3734.07	3052.48	3617.31
ENSMUSG00000074165	Zfp788	1267.24	-0.641194	0.372683	-1.72048	0.0853449	0.589312	chr7	41633203	41651530	+	18328	339.187	186.849	115.703	1731.94	1795.75	2173.21	1367.26	1387	1441.94	126.313	200.582	194.367	2563.87	2073.04	2580.08	1576.08	1420.98	1536.18
ENSMUSG00000097392	Thoc2l	2996.08	-0.562292	0.326079	-1.7244	0.0846351	0.589312	chr5	104508350	104554207	+	45858	198.269	206.058	166.58	3795.37	4464.38	4779.26	3533.83	5344.42	3566.33	94.9468	185.724	185.728	5263.2	5115.89	5337.59	4293.21	4501.81	2896.83
ENSMUSG00000020153	Ndufs7	804.937	0.276121	0.161189	1.71302	0.086708	0.590962	chr10	80249121	80256794	+	7674	1393.62	1235.48	1407.31	827.451	756.702	707.872	230.043	316.53	263.032	1632.75	1330.71	1470.28	689.065	722.349	667.403	258.504	286.086	293.698
ENSMUSG00000027881	Prpf38b	5698.79	-0.501307	0.292568	-1.71348	0.0866251	0.590962	chr3	108902805	108911727	-	8923	1345.28	1298.34	949.423	4722.36	5422.76	5112.01	9861.97	10989.5	10863.7	620.545	1372.5	997.749	6127.97	5982.71	5860.93	11161.2	10944.1	8945.18
ENSMUSG00000036992	Nxt1	1030.59	0.335924	0.196121	1.71284	0.0867415	0.590962	chr2	148672601	148676027	+	3427	1607.45	1695.61	1811.04	1053.36	1140.7	1073.98	279.431	345.16	367.297	1885.37	1871.17	1736.34	855.933	1152.99	769.141	274.447	322.521	308.613
ENSMUSG00000039715	Wdr34	800.211	0.270165	0.157791	1.71217	0.0868656	0.591374	chr2	30031546	30048881	-	17336	1006.91	1045.13	1004.4	852.552	758.315	782.717	401.601	446.959	422.984	1442	1090.2	1276.77	790.167	819.814	863.554	526.118	416.984	456.609
ENSMUSG00000003038	Hmgn2	22229.1	0.412544	0.241278	1.70983	0.0872972	0.591515	chr4	133964738	133968650	-	3913	32068.7	32300.5	32506.9	27739.5	33606.3	36594.7	2869.69	3088.95	3600.69	34190.2	37060.2	34433.1	24218.4	35309.4	20741.6	2833.29	3733.96	3227.24
ENSMUSG00000023845	Lnpep	4690.38	-0.561604	0.328395	-1.71015	0.0872389	0.591515	chr17	17521410	17625050	-	103641	991.343	828.598	720.478	3686.31	4835.47	5258.09	6754.44	9775.83	8811.57	413.697	971.335	758.462	6023.92	5342.62	5787.68	7720.95	8099.47	7646.48
ENSMUSG00000027763	Mbnl1	1446.9	-0.733241	0.428528	-1.71107	0.0870682	0.591515	chr3	60472830	60629750	+	156921	956.114	520.384	370.907	2707.39	2863.85	3290.48	857.789	1048.21	1001.18	193.285	519.098	379.231	2896.63	2861.75	2941.45	784.622	1041.78	809.965
ENSMUSG00000028528	Dnajc6	2948.03	-0.367889	0.215324	-1.70854	0.0875362	0.591515	chr4	101496631	101642799	+	146169	1023.3	1135.07	1077.43	458.734	557.442	477.025	6260.56	6422.85	6489.31	1127.49	1060.48	1229.26	713.604	594.469	729.259	9783.29	5991.61	7933.3
ENSMUSG00000036291	Ap5m1	842.755	-0.385527	0.225684	-1.70827	0.0875871	0.591515	chr14	49066097	49094234	+	28138	584.974	556.182	450.504	1139.04	1143.12	1222.77	684.932	857.334	843.598	345.03	565.529	500.17	1454.69	1345.85	1255.86	751.597	788.086	680.325
ENSMUSG00000037669	Ldah	2097.34	-0.164783	0.0963576	-1.71012	0.087243	0.591515	chr12	8208107	8285759	+	77653	2239.94	2342.6	2449.46	1760.5	1788.49	1668.23	1845.55	1983.48	1986.96	2473.7	2476.63	2482.71	2219.34	2019.81	1948.49	1976.93	2109.21	1980.17
ENSMUSG00000038546	Ranbp9	3428.97	-0.278173	0.16274	-1.70931	0.0873929	0.591515	chr13	43402675	43481282	-	78608	1980.23	1805.63	1971.06	2143.06	2022.44	2457.26	5784.88	6259.01	5849.5	1253.81	1752.3	1665.51	2183.02	2076.49	2255.33	6902.17	6454.48	6905.35
ENSMUSG00000039656	Rxrb	1754.71	0.259619	0.151934	1.70876	0.0874947	0.591515	chr17	34031812	34038399	+	6588	2308.76	2422.06	2647.22	1341.58	1383.52	1483.37	1169.71	1226.35	1484.59	3045.08	2668.85	2622.66	1232.86	1282.95	1455.26	1303.91	1196.97	1309.02
ENSMUSG00000048732	Klhl11	1108.04	-0.498804	0.291796	-1.70943	0.0873719	0.591515	chr11	100462614	100472741	-	10128	319.524	345.759	331.518	821.393	820.432	913.47	1853.34	2121.86	2106.63	139.877	348.232	238.423	841.209	839.169	947.386	2345.89	2134.85	2475.78
ENSMUSG00000063457	Rps15	21411.2	0.234042	0.136924	1.70928	0.0873995	0.591515	chr10	80292453	80294114	+	1662	33876.1	32014.1	32221.3	27093	23497.3	25986.6	2695.54	2691.3	3261.83	41980.1	35268	38881.1	25427.7	25118.4	26520.3	2910.73	3211.72	2746.54
ENSMUSG00000109324	Prmt1	9570.32	0.191047	0.111713	1.71015	0.0872372	0.591515	chr7	44975989	44986568	-	10580	14325.3	16216.6	16606.3	3641.31	3894.03	3854.97	7850.07	8094.57	8257.07	19431.9	17159.9	16954	3636.73	4042.39	3649.55	7978.32	8289.75	8383.02
ENSMUSG00000110723	Gm49353	2649.19	-0.488206	0.285955	-1.70728	0.0877698	0.592318	chr10	29198954	29221940	+	22987	236.775	168.514	145.244	898.425	1063.25	982.905	5378.08	6424.44	5934.81	125.465	229.369	203.869	1646.1	1212.44	1329.11	7832.55	6449.08	7425.06
ENSMUSG00000033054	Npat	2541.97	-0.597419	0.350101	-1.70642	0.0879303	0.592971	chr9	53537047	53574342	+	37296	392.441	269.797	241.253	1621.15	1873.2	2008.19	5032.36	6998.64	5463.24	112.749	279.514	238.423	1897.38	1958.98	1948.49	4982.18	5916.04	4521.35
ENSMUSG00000031954	Cfdp1	4222.36	0.250853	0.147047	1.70593	0.0880207	0.59315	chr8	111768491	111854291	-	85801	5658.85	5558.33	5007.24	5864	5802.72	6126.47	1468.64	1689.22	1665.87	4735.47	6088.95	5839.64	5069.83	5549.99	4736.12	1644.4	1821.77	1675
ENSMUSG00000003154	Foxj2	1071.87	0.27639	0.162093	1.70513	0.0881698	0.593294	chr6	122819914	122845366	+	25453	1107.68	1199.68	1261.25	789.368	806.718	823.296	1225.6	1359.96	1355.44	1317.39	1011.27	1135.1	641.95	687.787	608.801	1506.61	1229.36	1226.42
ENSMUSG00000036093	Arl5a	8656.57	-0.534669	0.313545	-1.70524	0.0881505	0.593294	chr2	52397951	52424901	-	26951	4560.18	3336.22	3028.8	17143.7	18092.3	21267.7	2141.87	2735.83	2803.3	1695.48	3672.69	3161.7	21642.7	20420.7	21836.3	2616.92	2589.62	3072.36
ENSMUSG00000041180	Hectd2	1426.36	-0.590761	0.34663	-1.7043	0.0883252	0.593909	chr19	36554639	36621135	+	66497	662.807	509.907	514.51	1709.43	1896.59	2511.37	1212.6	1722.62	1611.37	224.651	533.956	495.851	2255.66	2160.13	2430.32	1576.08	1742.16	1904.45
ENSMUSG00000005881	Ergic3	3069.95	0.286709	0.168381	1.70274	0.0886167	0.593968	chr2	156008045	156018279	+	10235	4329.14	4108.07	4386.87	3165.26	2831.58	3100.21	1933.92	1701.94	1902.83	5333.98	3941.99	4948.15	2913.31	2447	2913.78	1800.42	1580.22	1920.51
ENSMUSG00000015668	Pdzd11	1566.94	0.251253	0.147571	1.70259	0.0886455	0.593968	chrX	100622883	100626568	-	3686	2651.23	2982.6	2990.23	1227.33	1252.03	1347.21	443.191	392.878	481.04	3380.78	2912.15	3201.44	1080.71	1313.36	1141.91	454.375	514.145	438.253
ENSMUSG00000029229	Chic2	1926.92	-0.260192	0.152761	-1.70327	0.0885177	0.593968	chr5	74997988	75044774	-	46787	1995.79	1581.23	1696.16	3365.2	3063.92	3709.79	530.27	540.804	528.434	1614.1	1511.79	1719.07	3930.22	3366.35	3861.17	578.502	518.193	573.629
ENSMUSG00000032293	Ireb2	8889.23	-0.681479	0.400361	-1.70216	0.0887253	0.593968	chr9	54863789	54912530	+	48742	2622.55	1426.69	1169.34	6550.37	7053.14	8074.25	16576.1	17805.2	17527.2	660.389	1759.73	1442.63	8829.26	8061.97	8838.2	17022.5	16815.6	17771
ENSMUSG00000034761	Map4k5	2334.3	-0.368703	0.216486	-1.70313	0.0885444	0.593968	chr12	69803750	69893200	-	89451	1260.07	1126.33	1086.46	1449.77	1473.07	1624.95	4156.38	3949.46	4389.79	637.5	1112.48	993.43	1574.45	1515.9	1546.42	4852.36	4287.24	4981.4
ENSMUSG00000048249	Crebrf	1031.2	-0.622415	0.365716	-1.70191	0.0887728	0.593968	chr17	26715650	26776635	+	60986	417.02	247.968	207.609	1789.93	1706.21	2154.28	648.541	626.697	579.381	163.614	260.942	306.668	2570.74	1862.9	2852.74	819.924	547.882	798.492
ENSMUSG00000055681	Cope	1607.92	0.206014	0.121052	1.70186	0.0887818	0.593968	chr8	70302518	70312993	+	10476	2433.3	2704.08	2818.73	702.814	716.366	715.988	1282.78	1145.23	1321.08	3403.67	2937.22	3032.98	742.07	718.893	721.12	1157	1175.38	1213.8
ENSMUSG00000000594	Gm2a	754.562	0.331385	0.194865	1.70058	0.0890212	0.59478	chr11	55098115	55113029	+	14915	1310.05	1091.41	1164.42	843.031	795.424	679.918	233.942	197.235	215.639	1564.93	1160.77	1465.96	750.904	705.068	711.353	257.365	244.253	190.445
ENSMUSG00000003438	Timm50	1454.66	0.257627	0.151498	1.70053	0.0890313	0.59478	chr7	28305516	28312072	-	6557	2182.59	2484.92	2447	674.252	791.391	824.197	1073.54	1099.11	1149.28	2902.66	2777.5	2579.46	687.102	814.284	719.492	903.055	1109.26	964.845
ENSMUSG00000076432	Ywhaq	5578.47	0.291712	0.171604	1.69992	0.0891466	0.595122	chr12	21390071	21417637	-	27567	9714.34	9727.52	9207.84	4879.89	3902.1	3101.11	3528.63	3413.43	3748.8	9408.21	9485.84	9725.25	3332.44	3259.21	3106.68	3649.8	3693.48	3527.82
ENSMUSG00000024253	Dync2li1	530.599	-0.235128	0.138369	-1.69928	0.089266	0.595341	chr17	84626496	84655588	+	29093	728.35	781.449	774.637	345.348	388.031	358.896	454.888	431.053	527.249	746.011	689.035	768.828	403.427	394.7	443.579	431.599	461.516	422.191
ENSMUSG00000026754	Golga1	1314.36	-0.370588	0.218113	-1.69906	0.0893076	0.595341	chr2	39016155	39065541	-	49387	736.543	695.883	575.234	1202.23	1430.31	1513.13	1774.06	1701.94	1997.62	435.738	710.393	621.974	1623.52	1482.72	1612.35	1896.07	1848.76	1800.05
ENSMUSG00000025938	Slco5a1	2854.23	-0.357935	0.210761	-1.6983	0.0894514	0.595872	chr1	12866549	12992650	-	126102	1315.78	1098.39	1155.39	2743.75	2613.77	2266.99	4299.34	4300.98	4360.17	851.13	1292.64	1204.21	3358.95	2642.62	3162.84	5130.22	4306.13	5272.8
ENSMUSG00000025208	Mrpl43	1209.09	0.262179	0.154533	1.69659	0.0897738	0.597163	chr19	45004829	45006442	-	1614	2034.3	1854.52	1999.78	1307.82	1345.61	1312.04	274.233	334.026	386.254	2365.19	1920.38	2092.25	1185.74	1287.79	1106.91	305.194	329.269	322.38
ENSMUSG00000040158	Tax1bp3	589.849	0.344139	0.202812	1.69684	0.0897269	0.597163	chr11	73177083	73183162	+	6080	871.727	800.658	910.855	786.771	755.895	624.009	137.766	136.792	161.137	1124.95	850.615	998.613	700.844	698.847	566.478	191.316	141.694	158.322
ENSMUSG00000005089	Slc1a2	3127.74	-0.693494	0.408941	-1.69583	0.0899183	0.597696	chr2	102658659	102790784	+	132126	492.394	309.96	261.768	868.997	657.475	590.645	9069.17	8670.37	6518.93	171.243	299.015	422.424	971.759	702.303	1198.07	9111.41	7257.41	8726.05
ENSMUSG00000023075	Akirin1	1765.23	0.26593	0.156864	1.69528	0.0900214	0.597923	chr4	123734559	123750345	-	15787	2581.59	2658.67	2787.54	2354.26	2235.42	1794.48	778.509	817.569	863.74	2422.84	2560.2	2493.08	1693.22	1829.03	1421.89	826.757	802.93	852.413
ENSMUSG00000074925	Ptar1	3518.36	-0.663107	0.391221	-1.69497	0.0900812	0.597923	chr19	23687429	23731668	+	44240	653.795	365.841	316.748	6704.43	8060.73	7195.04	2048.3	2756.51	2475.11	183.112	480.096	298.893	8576.01	8141.46	8296.14	1975.79	2542.39	2260.1
ENSMUSG00000024858	Grk2	3694.7	0.255641	0.150962	1.69342	0.0903756	0.59902	chr19	4286001	4306222	-	20222	4497.09	4741.08	5159.87	3430.98	3282.54	3970.39	3012.66	3146.21	3287.9	5323.8	4046.92	4502.4	2706.2	2938.47	2976.45	3287.67	3099.71	3094.16
ENSMUSG00000027550	Lrrcc1	1597.26	-0.601388	0.355079	-1.69368	0.0903269	0.59902	chr3	14533788	14572658	+	38871	97.4957	63.7383	40.2089	1301.76	1492.43	1569.94	2891.79	3911.29	3090.03	41.5392	54.7885	52.695	1740.33	1486.86	1664.44	3302.47	3777.14	2171.76
ENSMUSG00000000374	Trappc10	3559.5	0.244549	0.146821	1.66563	0.0957881	0.600089	chr10	78186725	78244641	-	57917	3319.77	3462.82	4139.88	3655.15	3893.22	4543	3194.61	3736.32	3504.72	3536.77	3298.45	3385.44	3098.83	3135.48	3315.04	3743.18	3437.08	3671.23
ENSMUSG00000000794	Kcnn3	1538.6	-0.417585	0.248799	-1.6784	0.0932681	0.600089	chr3	89520164	89675132	+	154969	385.067	350.997	391.421	1788.2	2174.91	2084.84	1447.84	1662.18	1658.76	342.487	433.665	461.297	3605.32	2247.92	3013.08	2187.6	1532.99	1926.25
ENSMUSG00000001054	Rmnd5b	826.735	0.283991	0.168912	1.6813	0.0927049	0.600089	chr11	51623671	51635896	-	12226	1078.19	1107.13	1124.21	1086.25	881.743	955.853	350.914	435.825	350.709	1425.05	1057.7	1195.57	894.214	859.215	916.458	384.909	379.199	398.099
ENSMUSG00000003868	Ruvbl2	3684.57	0.244424	0.144455	1.69205	0.0906372	0.600089	chr7	45421760	45438096	-	16337	4094	5050.17	5258.34	1624.61	1682.81	1678.15	4286.35	4396.42	4971.54	5667.14	5131.55	5310.1	1451.75	1694.24	1558.63	4121.26	4357.41	3987.87
ENSMUSG00000005583	Mef2c	3925.93	-0.553502	0.335169	-1.65141	0.0986548	0.600089	chr13	83504034	83667080	+	163047	1439.5	922.023	895.264	1277.53	1160.06	1471.65	7072.86	7257.91	8498.78	712.101	1206.28	1362.29	2100.57	1524.19	2154.41	12607.5	8396.35	10607.6
ENSMUSG00000006586	Runx1t1	2852.91	-0.665695	0.401985	-1.65602	0.097718	0.600089	chr4	13743436	13893649	+	150214	1059.34	540.466	423.424	4002.23	3239.78	3160.63	4083.6	3413.43	3691.93	385.721	581.315	567.551	4880.39	3106.45	4527.76	5788.44	3345.32	4554.62
ENSMUSG00000007739	Cct4	19893.1	-0.267122	0.158815	-1.68197	0.0925753	0.600089	chr11	22990519	23003780	+	13262	11609.4	12867.3	12221	9853.25	8487.48	8728.92	34922.4	39152.6	37105.3	12194.7	13244.9	13547.8	11758.3	9523.95	13328.5	37032.1	38172.2	34326
ENSMUSG00000007867	Ift43	932.263	0.346945	0.208038	1.6677	0.0953753	0.600089	chr12	86082541	86162459	+	79919	1677.91	1622.27	1787.25	768.595	793.811	743.942	291.128	472.408	321.089	1931.15	1663.16	1766.58	588.945	753.455	566.478	331.386	353.559	347.619
ENSMUSG00000007944	Ttc9b	828.325	0.404215	0.243505	1.65999	0.0969169	0.600089	chr7	27653915	27657346	+	3432	1251.88	1019.81	1091.38	1176.26	887.39	1085.7	181.955	138.382	175.355	1656.48	1094.84	1539.38	1061.08	842.625	1133.77	207.259	178.129	188.15
ENSMUSG00000008348	Ubc	1098.68	0.50555	0.302217	1.67281	0.0943652	0.600089	chr5	125385965	125390202	-	4238	312.969	529.115	444.76	151.469	174.251	183.055	2001.51	2463.84	2508.28	623.088	636.104	654.8	178.647	181.106	173.362	3417.49	3249.51	1892.98
ENSMUSG00000014592	Camta1	8289.08	-0.336038	0.200533	-1.67573	0.0937914	0.600089	chr4	150917322	151861876	-	944555	3252.59	2614.14	2377.25	6925.15	7537.98	7370.89	15276.4	15298.4	13481	2081.2	2778.43	2506.04	8534.79	7867.04	8220.45	16994.1	13759.1	12328.4
ENSMUSG00000015597	Zfp318	5317.09	-0.45235	0.269509	-1.67843	0.0932639	0.600089	chr17	46383731	46420920	+	37190	956.933	722.95	782.022	3461.27	3874.67	4314.86	10877	13564.6	10495.2	404.372	690.892	643.57	3630.84	3651.15	3971.86	12402.5	12439.3	8823.57
ENSMUSG00000016946	Kctd5	2936.82	0.191661	0.115573	1.65835	0.0972464	0.600089	chr17	24047734	24073485	-	25752	4231.64	4365.64	4453.34	2664.98	2539.55	2193.05	1926.13	2072.55	2050.94	4822.79	4273.5	4383.19	2187.93	2367.51	2134.06	2055.5	2067.38	2073.1
ENSMUSG00000017291	Taok1	8732.69	-0.402144	0.24344	-1.65192	0.0985501	0.600089	chr11	77529162	77607815	-	78654	1239.59	925.516	777.099	9812.57	11442.5	11375.5	11472.3	14568.3	13856.6	606.134	910.975	916.547	12470.9	11021.9	12165.4	14767.7	14467.6	14391.2
ENSMUSG00000017667	Zfp334	5360.11	-0.255478	0.151392	-1.68753	0.091501	0.600089	chr2	165374264	165388259	-	13996	2802.8	3287.33	3082.14	2867.52	3320.45	3258.01	9382.39	9984.2	10079.3	2311.79	3143.37	2657.21	3193.06	3260.59	3517.7	10236.5	10258.6	9838.89
ENSMUSG00000018412	Kansl1	6836.95	-0.270913	0.163582	-1.65613	0.0976954	0.600089	chr11	104333229	104468861	-	135633	4987.03	4512.32	4674.08	8059.86	8470.54	10000.4	6368.43	7364.48	7267.74	3335.85	4443.44	4095.52	8664.36	8475.33	9676.52	7670.85	7206.13	7792.18
ENSMUSG00000018820	Zfyve27	1436.08	-0.318893	0.19193	-1.66151	0.0966113	0.600089	chr19	42163951	42194590	+	30640	1235.49	1259.05	1268.63	1403.9	1649.74	1258.84	1095.63	1226.35	1216.82	1605.62	1115.27	1366.61	2163.39	1746.08	1938.72	1487.25	1325.17	1486.85
ENSMUSG00000019302	Atp6v0a1	5718.31	-0.370581	0.219405	-1.68903	0.0912146	0.600089	chr11	101009452	101063719	+	54268	2713.49	2856.87	3448.94	3262.2	3660.89	3065.04	9737.21	10165.5	9133.84	3514.73	2697.64	3102.96	5381.97	3586.86	4373.11	12268.1	9479.97	10480.2
ENSMUSG00000019494	Cops6	2627.23	0.235431	0.141023	1.66946	0.0950272	0.600089	chr5	138161071	138164646	+	3576	4425	4513.2	4576.43	1454.96	1186.68	1222.77	1684.39	1522.21	1725.11	5687.48	4943.04	5444	1311.38	1367.97	1224.11	1528.25	1634.2	1839.06
ENSMUSG00000019817	Plagl1	8164.56	-0.59318	0.358345	-1.65533	0.0978568	0.600089	chr10	13060504	13131694	+	71191	2294.84	3320.51	2949.2	4524.15	6831.29	6693.67	11677.6	19014	17300.9	1307.21	2864.79	1725.11	6036.68	6369.8	6339.51	14593.5	18889.8	14229.5
ENSMUSG00000020262	Adarb1	968.16	-0.321691	0.193938	-1.65873	0.0971708	0.600089	chr10	77290726	77418270	-	127545	561.215	542.212	606.416	754.747	876.096	679.016	1541.42	1525.39	1466.82	551.031	512.597	507.081	1060.1	747.925	848.903	1768.53	1439.88	1437.52
ENSMUSG00000020349	Ppp2ca	12947.2	0.209211	0.125545	1.66642	0.0956292	0.600089	chr11	52098681	52127778	+	29098	18109.6	19158.2	19516.1	7843.48	6440.03	6455.61	12107.8	13229	14300.9	18230.6	19398.8	18454.5	5698.04	6258.51	5759.2	13765.6	14352.9	13970.2
ENSMUSG00000020368	Canx	24718.8	-0.34035	0.202869	-1.67768	0.0934093	0.600089	chr11	50293961	50325673	-	31713	8178.17	8938.21	7816.94	6092.5	5633.31	6681.95	58931.4	63046.6	61242.6	5290.74	8650.08	8013.96	6659.98	6595.84	7264.11	58043.8	62401.8	55456.2
ENSMUSG00000020463	Ppp4r3b	3250.16	-0.659508	0.390904	-1.68714	0.0915771	0.600089	chr11	29172890	29220797	+	47908	727.531	389.415	315.927	3828.26	4137.66	4673.76	3953.63	4776.57	5229.83	183.112	438.308	383.55	4576.1	4732.25	4685.65	5002.68	5312.83	5155.78
ENSMUSG00000020923	Ubtf	12656.3	0.276186	0.16691	1.6547	0.0979846	0.600089	chr11	102304560	102319742	-	15183	8505.07	9679.5	11068.1	4519.82	4629.76	5389.75	22791.2	25777.3	25082.8	8025.55	8389.14	7619.18	3064.47	3521.19	3275.97	26899.2	27516.9	22058.3
ENSMUSG00000021238	Aldh6a1	1467.03	-0.302755	0.182916	-1.65516	0.0978914	0.600089	chr12	84430717	84451004	-	20288	573.504	667.07	576.054	256.198	244.436	303.889	3295.99	3225.74	3579.37	568.833	728.966	690.218	369.072	325.575	391.489	3615.64	3167.19	3827.26
ENSMUSG00000021264	Yy1	4625.19	-0.301373	0.179276	-1.68106	0.092752	0.600089	chr12	108792973	108820148	+	27176	3644.21	3785.01	3666.4	3472.53	3747.21	4114.67	5652.31	7057.5	7151.63	2483.88	3621.61	3051.13	3832.07	3896.54	3796.06	6627.72	7148.1	6504.96
ENSMUSG00000021485	Mxd3	589.669	0.359861	0.214363	1.67875	0.0932017	0.600089	chr13	55325168	55329823	-	4656	880.739	997.112	970.758	549.615	636.501	661.883	131.268	152.698	169.43	1069	1211.85	1057.36	532.995	644.93	507.877	127.544	194.323	118.168
ENSMUSG00000021493	Pdlim7	1009.97	0.272998	0.162543	1.67954	0.0930461	0.600089	chr13	55495795	55513676	-	17882	1501.76	1657.2	1907.05	906.215	882.55	1005.45	508.175	497.858	536.727	1726	1750.45	1661.19	725.383	906.22	709.726	417.934	464.215	415.308
ENSMUSG00000021576	Pdcd6	1712.66	0.273144	0.164238	1.6631	0.0962932	0.600089	chr13	74303509	74317580	-	14072	2777.4	2855.13	2870.42	2066.9	2006.31	1565.43	538.068	612.381	555.685	2890.79	2835.07	2878.36	1527.33	1812.44	1380.38	558.004	527.64	570.188
ENSMUSG00000021704	Mtx3	1370.41	-0.395244	0.238502	-1.65719	0.0974801	0.600089	chr13	92844760	92858230	+	13471	820.111	752.636	727.043	1989	2511.31	2318.39	772.01	933.683	936.015	461.17	835.757	730.819	2734.67	2619.81	2549.15	996.436	921.683	1057.77
ENSMUSG00000021811	Dnajc9	4329.45	0.328881	0.196896	1.67032	0.0948552	0.600089	chr14	20384638	20388910	-	4273	7170.44	7690.51	7935.93	3652.56	3506	3473.53	2165.27	2336.59	2514.21	6820.06	8334.35	7184.66	2534.42	3405.75	2351.37	2159.13	2661.14	2034.09
ENSMUSG00000022008	Gpalpp1	1888.72	-0.31345	0.186655	-1.6793	0.0930931	0.600089	chr14	76086236	76110760	-	24525	1972.85	2093.76	2025.22	1242.91	1331.89	1478.87	2030.1	2201.39	2464.44	1505.59	2323.4	1973.9	1650.03	1524.19	1623.74	2184.19	2232.01	2138.49
ENSMUSG00000022231	Sema5a	14033.7	-0.512849	0.309678	-1.65607	0.0977072	0.600089	chr15	32244810	32696341	+	451532	2561.11	2142.66	2501.16	4747.46	6242.39	7650.43	22344.1	33622.1	34897.9	1217.35	2354.98	2030.05	7069.3	6536.39	7072.84	36814.6	37535.3	35265.6
ENSMUSG00000022475	Hdac7	1509.77	0.223373	0.132928	1.68041	0.0928773	0.600089	chr15	97792664	97844502	-	51839	1877.82	1776.82	2064.6	1614.22	1553.74	1782.76	1264.59	1154.78	1116.11	1979.47	1714.23	1892.7	1316.29	1366.59	1457.7	1003.27	1145.69	1094.48
ENSMUSG00000022540	Rogdi	536.621	0.296219	0.176825	1.6752	0.093894	0.600089	chr16	5008730	5013553	-	4824	870.088	949.09	973.22	323.71	321.074	268.721	304.125	254.496	348.34	1201.25	946.262	1107.46	301.343	283.41	284.053	316.582	307.677	298.287
ENSMUSG00000022752	Tomm70a	4198.69	-0.339515	0.200741	-1.69131	0.0907775	0.600089	chr16	57121703	57156705	+	35003	4080.07	4003.29	3334.88	2591.41	2655.72	2831.49	6060.41	6039.51	6430.06	2277.88	3806.41	3107.28	2793.56	2707.6	2726.58	6896.47	6401.85	6831.93
ENSMUSG00000023017	Asic1	2231.14	0.35609	0.211562	1.68315	0.0923468	0.600089	chr15	99670368	99701130	+	30763	2210.45	2355.7	2757.18	2128.35	1938.54	2046.07	1308.78	1550.84	1719.19	3730.9	2655.85	3420.85	2166.33	1901.61	2329.4	2168.24	1677.38	2094.89
ENSMUSG00000023965	Fbxl17	1672.91	-0.21726	0.129412	-1.67883	0.0931856	0.600089	chr17	63057452	63500017	-	442566	1470.63	1342.87	1450.8	1369.28	1420.63	1506.82	2342.02	2296.83	2272.5	1103.76	1140.34	1241.36	1446.84	1293.32	1344.57	2295.79	2122.7	2651.32
ENSMUSG00000024188	Luc7l	5545.26	-0.19603	0.116496	-1.68271	0.0924305	0.600089	chr17	26252896	26285504	+	32609	4240.65	4323.73	4886.61	4500.78	5167.84	5363.6	6988.38	6912.75	7084.09	4376.88	4789.81	4447.97	5817.79	5723.49	5886.98	6804.23	6038.84	6460.21
ENSMUSG00000024844	Banf1	4255.13	0.232963	0.139674	1.6679	0.0953361	0.600089	chr19	5364638	5367168	-	2531	6705.9	6654.98	6445.73	4737.94	4849.18	5506.07	591.355	586.932	594.784	8070.48	7338.87	7670.14	4772.41	5547.22	4641.7	532.951	688.226	657.379
ENSMUSG00000024993	Fam45a	1010.79	-0.296412	0.179224	-1.65386	0.0981553	0.600089	chr19	60811585	60836227	+	24643	815.195	748.271	730.325	1435.92	1321.4	1477.06	595.254	658.509	718.006	717.187	895.188	817.204	1843.4	1599.54	2064.06	503.342	646.392	608.047
ENSMUSG00000025986	Slc39a10	4277.85	-0.427804	0.253227	-1.68941	0.0911413	0.600089	chr1	46807544	46892852	-	85309	2720.87	2222.98	1870.95	2180.28	2119.25	2055.98	9060.07	9449.76	8401.62	1213.12	2264.9	2046.47	2366.58	2249.3	2313.93	7825.72	8535.35	8104.24
ENSMUSG00000026005	Rpe	1317.16	-0.350617	0.21219	-1.65237	0.0984595	0.600089	chr1	66700831	66719805	+	18975	1741	1512.26	1372.85	1990.73	1836.09	1993.76	612.149	602.838	644.547	936.752	1553.58	1232.72	1938.61	2052.99	1978.6	537.506	639.645	532.328
ENSMUSG00000026111	Unc50	1233.46	0.228256	0.135351	1.68641	0.0917178	0.600089	chr1	37430139	37439124	+	8986	1621.38	1600.44	1704.37	1775.21	1872.39	1810.71	476.983	512.173	414.69	1618.33	1624.15	1439.18	1527.33	1560.83	1339.69	390.603	479.059	434.811
ENSMUSG00000026116	Tmem131	12235	-0.390279	0.233585	-1.67083	0.0947561	0.600089	chr1	36792191	36943666	-	151476	2421.01	2775.67	2736.67	3744.3	4119.1	4591.7	28611.2	37353.7	27630.2	1974.38	2605.7	2532.81	4699.78	4383.17	5552.46	30558.1	31820.3	22120.3
ENSMUSG00000026339	Ccdc93	2577.39	-0.345505	0.208382	-1.65803	0.0973107	0.600089	chr1	121431049	121506460	+	75412	612.83	820.74	718.016	841.3	979.356	995.529	5426.17	6400.58	5931.25	570.529	819.042	757.598	1110.16	1155.07	1304.69	6355.55	6319.53	5275.1
ENSMUSG00000026566	Mpzl1	3144.62	0.26688	0.159079	1.67766	0.0934138	0.600089	chr1	165592240	165634538	-	42299	4955.08	4677.35	4979.34	3772	3261.56	2805.34	1536.22	1717.85	1759.47	4985.56	4573.45	4664.8	2885.83	2721.42	2354.63	1525.97	1763.75	1663.53
ENSMUSG00000027239	Mdk	6766.28	0.300405	0.181453	1.65555	0.0978123	0.600089	chr2	91929805	91932297	-	2493	12910.4	12982.5	13397.8	5690.89	5918.89	6057.04	1867.64	1970.75	2086.48	13070.4	13671.1	12582.9	4320.89	5794	4239.63	1482.7	2072.77	1676.15
ENSMUSG00000027692	Tnik	17329	-0.500529	0.297207	-1.68411	0.0921607	0.600089	chr3	28263214	28675858	+	412645	2044.95	2257.91	2233.65	3981.46	5000.04	5716.18	31716.1	47929.6	38811.4	1738.71	2497.06	2402.37	7748.55	5527.87	7840.35	61086.6	45941.1	37448.8
ENSMUSG00000027714	Exosc9	2226.9	-0.227931	0.136802	-1.66614	0.0956861	0.600089	chr3	36552606	36565727	+	13122	1679.55	1947.95	1747.86	1002.29	1024.53	1090.21	3771.67	3631.34	4068.7	1603.08	2060.6	1852.1	1264.27	1201.38	1280.27	3538.2	3565.28	3754.98
ENSMUSG00000027782	Kpna4	6811.48	-0.464893	0.278049	-1.67198	0.0945276	0.600089	chr3	69067149	69127113	-	59965	2937.16	2643.83	2245.95	3765.08	3789.16	3953.26	12415.8	14216.8	14749.9	1203.79	2688.35	2081.88	4084.33	3967.73	4068.71	14622	14558	14614.9
ENSMUSG00000027806	Tsc22d2	1609.41	-0.285979	0.16952	-1.687	0.0916038	0.600089	chr3	58414715	58466783	+	52069	598.902	613.809	589.184	2042.66	1858.68	1788.17	2551.27	2218.89	2221.55	428.108	548.814	529.541	2145.72	1842.85	1810.94	2575.93	2084.92	2519.38
ENSMUSG00000028274	Rngtt	2464.43	-0.351208	0.212257	-1.65464	0.0979977	0.600089	chr4	33310311	33502614	+	192304	1001.17	974.411	879.673	1002.29	1171.35	1269.66	5111.64	6028.38	5592.39	612.916	954.62	920.866	1309.42	1198.62	1319.34	5104.03	5414.04	4494.96
ENSMUSG00000028898	Trnau1ap	1366.13	0.22367	0.134391	1.66433	0.0960471	0.600089	chr4	132311763	132329538	-	17776	1796.71	1819.6	1911.97	1965.63	1921.6	2170.51	344.415	354.704	357.818	2042.2	1635.3	1923.8	1800.21	1738.48	1718.97	322.276	373.801	392.363
ENSMUSG00000029267	Mtf2	4251.09	-0.622549	0.371814	-1.67436	0.0940604	0.600089	chr5	108065674	108109004	+	43331	2094.93	1264.29	1032.3	6952.84	7957.47	8759.58	2618.86	3208.24	3248.8	590.027	1454.22	1161.02	9365.2	8476.02	8751.11	3148.74	3122.66	3313.28
ENSMUSG00000029376	Mthfd2l	1569.55	-0.285075	0.170367	-1.6733	0.0942689	0.600089	chr5	90931117	91021368	+	90252	1637.76	1486.06	1666.62	2206.25	1915.96	2549.24	677.133	862.106	933.645	1383.51	1490.43	1515.2	2431.36	2399.3	2615.08	826.757	842.064	813.407
ENSMUSG00000029550	Sppl3	4589.74	0.206146	0.122824	1.67838	0.0932721	0.600089	chr5	115011137	115098790	+	87654	4882.16	5238.77	5706.38	4761.31	5003.27	5684.62	3753.48	4081.48	3473.92	5392.47	4971.82	5303.19	4439.66	4520.73	4295.79	3670.3	3671.89	3764.16
ENSMUSG00000029765	Plxna4	27594	-0.472159	0.279257	-1.69077	0.0908809	0.600089	chr6	32144268	32588192	-	443925	5704.73	6414	8144.36	7535.35	8264.83	10577.5	53562.4	63430	60108.7	6219.86	6048.09	6985.11	14142.5	8400.68	12225.7	89927.5	62806.7	66194.5
ENSMUSG00000029922	Mkrn1	6788.66	0.282521	0.16878	1.6739	0.0941508	0.600089	chr6	39397804	39420462	-	22659	5664.58	5760.02	6564.72	4407.3	4048.92	4148.04	9070.47	10043.1	9752.32	7663.56	5837.3	6772.6	4216.84	3512.9	3951.51	11760.2	9616.27	9405.23
ENSMUSG00000030188	Magohb	552.327	0.244538	0.146032	1.67455	0.0940216	0.600089	chr6	131284388	131293244	-	8857	953.656	868.762	801.716	518.455	535.661	554.575	153.362	157.469	142.179	1085.95	928.619	1097.09	571.276	534.331	506.249	167.401	178.129	187.003
ENSMUSG00000030417	Pdcd5	1809.78	0.343108	0.203978	1.68209	0.0925523	0.600089	chr7	35641982	35647521	-	5540	2247.32	2312.92	2058.86	2478.89	2996.96	3388.77	237.842	197.235	289.098	2583.06	2446.91	2506.9	2762.15	2904.6	2290.33	248.255	333.317	292.551
ENSMUSG00000031393	Mecp2	10895.7	-0.278131	0.168266	-1.65292	0.0983468	0.600089	chrX	74026592	74135363	-	108772	5160.72	5158.44	5170.54	16086.8	18994.2	16044.8	7834.47	9503.84	9073.42	3970.81	5629.29	5145.1	20816.2	19175.1	19022.6	9827.7	9620.32	9888.22
ENSMUSG00000031399	Fam3a	485.536	0.236281	0.140159	1.6858	0.0918341	0.600089	chrX	74384719	74393272	-	8554	652.976	659.212	599.031	407.667	418.687	383.243	366.51	319.711	359.003	812.134	739.18	720.453	437.782	385.022	401.255	394.019	329.269	354.503
ENSMUSG00000031820	Babam1	3117.54	0.224511	0.135001	1.66303	0.0963066	0.600089	chr8	71396861	71404619	+	7759	4061.23	4060.04	4221.94	3842.11	4098.13	4585.39	799.303	989.354	937.199	4979.62	4268.86	4505.85	3875.26	4233.86	3835.12	884.835	963.516	974.023
ENSMUSG00000032253	Phip	16731.9	-0.559119	0.331581	-1.68622	0.0917527	0.600089	chr9	82866159	82975516	-	109358	882.377	619.921	478.404	15769.2	16588.5	20714.9	26795.5	38535.5	27056.7	407.763	600.816	638.387	23103.3	18293.7	23610.6	31480.5	33315.5	22282.1
ENSMUSG00000033022	Cdo1	1052.05	0.324497	0.194735	1.66635	0.095643	0.600089	chr18	46713193	46728395	-	15203	1727.89	1460.74	1649.39	1138.18	1016.46	1166.86	361.311	338.798	490.519	1901.48	1520.15	1880.61	1024.76	918.662	964.478	466.901	404.839	504.794
ENSMUSG00000033186	Mzt1	6285.16	-0.362414	0.219258	-1.65292	0.0983482	0.600089	chr14	99034544	99046134	-	11591	5511.38	4549	4619.92	11454.5	10689.8	16156.6	634.244	854.153	611.372	4063.21	4481.51	4296.8	14881.6	14120	14067.5	646.829	762.446	731.951
ENSMUSG00000033981	Gria2	6498.37	-0.488522	0.290701	-1.6805	0.092861	0.600089	chr3	80681450	80802835	-	121386	549.745	433.945	376.651	5339.49	6862.75	6819.02	11018.7	11474.6	10163.5	347.573	469.881	571.006	11198.8	7466.81	8570.43	14533.2	10122.3	10652.3
ENSMUSG00000034731	Dgkh	815.426	-0.53326	0.31814	-1.67618	0.0937025	0.600089	chr14	78558750	78732776	-	174027	122.074	87.3128	64.006	524.514	514.686	526.621	1640.2	1832.37	1332.93	95.7945	92.8619	76.019	918.753	667.741	607.987	2275.29	1800.18	1498.32
ENSMUSG00000034926	Dhcr24	4423.59	0.2642	0.158735	1.66441	0.0960312	0.600089	chr4	106561038	106589113	+	28076	6418.33	7400.63	7235.14	2503.99	2773.5	2826.08	4486.5	5171.04	4168.23	6385.17	6057.38	5617.63	1865.97	2092.39	1828.03	4121.26	4839.17	3834.14
ENSMUSG00000035227	Spcs2	3337.2	0.168721	0.100747	1.67469	0.0939947	0.600089	chr7	99837569	99863462	-	25894	5458.94	5549.6	5520.93	2890.89	2792.86	2619.58	1450.44	1625.59	1573.45	6115.59	5741.65	6242.2	2676.75	2844.46	2566.24	1380.21	1566.73	1453.58
ENSMUSG00000035696	Rnf38	11395.2	-0.232296	0.139204	-1.66875	0.0951666	0.600089	chr4	44126210	44233789	-	107580	7294.16	7351.74	7135.85	19175.9	20529.4	23994.6	4820.51	5179	4893.34	5924.85	7325.87	6947.1	23622.6	21345.6	24416.4	5220.18	4870.21	5066.3
ENSMUSG00000037355	Uvssa	1528.35	-0.394058	0.236748	-1.66446	0.0960203	0.600089	chr5	33378549	33419754	+	41206	139.28	144.939	126.371	889.77	1023.73	919.783	2783.92	3570.9	2817.52	149.202	147.65	107.118	1313.35	1154.38	1196.44	4181.61	3956.62	2887.65
ENSMUSG00000037608	Bclaf1	22789.2	-0.618727	0.372067	-1.66295	0.0963231	0.600089	chr10	20312469	20344613	+	32145	1863.89	1445.9	1152.11	6570.28	7235.46	8243.78	53822.4	70944	55473.7	618.85	1555.44	1218.9	8400.31	8505.05	8837.39	64406.2	68160	41752.2
ENSMUSG00000037640	Zfp60	7973.15	-0.654101	0.392817	-1.66515	0.095882	0.600089	chr7	27731389	27753702	+	22314	1850.78	1042.51	837.002	5934.97	5620.41	6782.04	14505.7	18016.7	13618.4	572.224	1298.21	1242.22	8350.25	6905.52	8818.67	17672.8	16070.7	14377.4
ENSMUSG00000037824	Tspan14	3241.14	0.224997	0.136198	1.65199	0.0985366	0.600089	chr14	40906445	40966807	-	60363	4332.42	4094.97	4883.33	2300.59	1907.08	2069.51	3231.01	2913.98	3404.01	5076.26	4479.66	4438.47	1897.38	1837.32	1911.86	3295.64	3167.19	3099.89
ENSMUSG00000037894	H2az1	10423	0.499342	0.302309	1.65176	0.0985832	0.600089	chr3	137864487	137866922	+	2436	16797.9	18860.4	18837.5	10144.9	13757.8	13003.2	1953.42	1829.19	2310.42	18295.9	20057.2	18522.7	7682.78	13363.8	6199.52	1765.11	2254.95	1976.73
ENSMUSG00000037907	Ankrd13b	5804.87	0.248495	0.149293	1.66448	0.0960174	0.600089	chr11	77470485	77489678	-	19194	7059.84	6940.49	7620	7126.82	6614.28	7491.72	2617.56	3147.8	3139.8	8997.91	7027.78	7910.29	6526.49	6237.78	7024	3164.68	2800.13	3040.24
ENSMUSG00000037957	Wdr20	1567.42	-0.194907	0.115891	-1.68181	0.0926057	0.600089	chr12	110737944	110804238	+	66295	1241.23	1214.52	1215.29	1748.38	2023.25	1889.16	1434.85	1616.05	1479.85	1124.95	1243.42	1206.8	2109.4	2070.27	2130.8	1622.77	1383.2	1459.31
ENSMUSG00000039634	Zfp189	746.665	-0.458766	0.277919	-1.65072	0.0987954	0.600089	chr4	49521176	49531517	+	10342	434.225	368.46	361.88	787.637	830.92	928.8	964.363	973.448	1028.43	200.914	437.379	366.273	1000.22	949.768	1067.03	806.259	970.263	963.697
ENSMUSG00000039782	Cpeb2	725.671	-0.590497	0.356591	-1.65595	0.0977315	0.600089	chr5	43233170	43289724	+	56555	557.938	351.871	291.309	1237.72	857.541	1000.94	738.218	839.837	667.058	228.89	304.587	334.311	1220.1	838.478	1309.57	847.255	551.93	884.537
ENSMUSG00000039810	Zc3h10	827.817	0.259993	0.156433	1.66201	0.0965113	0.600089	chr10	128541963	128547774	-	5812	1019.2	1046.01	1159.49	788.502	717.979	779.11	444.491	388.107	566.348	1375.03	1322.35	1367.48	747.96	797.694	858.67	512.453	499.301	510.53
ENSMUSG00000039844	Rapgef1	12766.4	0.271982	0.163001	1.66859	0.095199	0.600089	chr2	29619720	29740978	+	121259	12861.2	13154.5	15286.8	16407.1	15718.9	19619.3	9781.39	11239.2	10588.8	13659.6	11106.3	12388.5	12303.1	12253.7	13993.5	10653.3	9469.18	9310.01
ENSMUSG00000040387	Klhl32	463.725	-0.283745	0.171594	-1.65358	0.0982121	0.600089	chr4	24612554	24851124	-	238571	222.847	198.2	236.33	396.415	371.897	429.232	616.048	680.777	684.831	190.741	260.942	198.686	477.045	481.105	479.39	764.124	831.269	827.174
ENSMUSG00000040746	Rnf167	1956.61	0.270401	0.16141	1.67524	0.0938872	0.600089	chr11	70647235	70651421	+	4187	2593.88	2363.56	2543.83	2403.59	2344.32	2783.69	564.061	612.381	728.67	3240.91	2550.92	2995.84	2574.67	2296.31	2445.79	708.323	694.973	773.252
ENSMUSG00000040850	Psme4	12240.1	-0.488454	0.290702	-1.68026	0.0929076	0.600089	chr11	30771726	30880361	+	108636	1883.55	1304.45	1056.1	4363.16	4670.9	5487.13	27436.3	31726.1	28921.7	806.2	1429.14	1103.14	4955.97	5120.73	5943.95	31898.5	34237.2	27978.2
ENSMUSG00000040888	Gfer	1049.02	0.23254	0.139862	1.66264	0.0963851	0.600089	chr17	24693187	24696156	-	2970	1550.1	1571.63	1541.89	1294.84	1350.45	1441.89	356.112	443.778	342.415	1543.73	1547.08	1477.19	1024.76	1271.89	1106.1	334.802	358.957	324.674
ENSMUSG00000040896	Kcnd3	2190.14	-0.428593	0.25535	-1.67845	0.0932584	0.600089	chr3	105452330	105674002	+	221673	1106.04	923.769	965.014	1985.54	2415.31	2174.11	2811.21	3026.91	3270.13	567.138	890.545	1067.72	2782.76	2147	2532.87	3794.43	3218.47	3743.51
ENSMUSG00000041598	Cdc42ep4	4286.42	0.245188	0.145737	1.6824	0.0924919	0.600089	chr11	113726850	113751881	-	25032	5432.72	6418.36	6781.36	3231.04	3633.46	3506.9	2874.89	3022.14	3357.8	7379.57	6565.33	6405.46	2915.28	3461.05	3178.3	3001.83	2925.63	3064.33
ENSMUSG00000041697	Cox6a1	4728.84	0.240049	0.144818	1.65758	0.0974014	0.600089	chr5	115345642	115348981	-	3340	6846	6076.97	6286.54	6527.87	6777.24	7353.75	508.175	423.1	450.235	8056.91	6806.77	7417.9	7019.24	7273.95	5996.04	412.24	416.984	469.229
ENSMUSG00000041817	Fam169a	657.736	-0.462226	0.279782	-1.65209	0.0985152	0.600089	chr13	97067286	97131013	+	63728	448.153	311.707	312.645	659.538	806.718	835.92	888.981	998.897	860.186	155.984	299.015	272.113	781.333	685.022	682.053	978.215	916.285	946.489
ENSMUSG00000042138	Msantd2	1530.6	-0.253189	0.152186	-1.66368	0.0961773	0.600089	chr9	37489021	37524625	+	35605	1056.89	1086.17	1096.31	1965.63	1959.52	2126.32	1329.57	1624	1483.41	920.645	1150.56	878.538	2001.43	2313.59	2246.38	1389.32	1442.58	1479.96
ENSMUSG00000042225	Ammecr1	681.627	-0.542618	0.328728	-1.65066	0.0988085	0.600089	chrX	142851146	142966728	-	115583	604.637	549.197	417.68	978.055	888.197	970.28	562.762	738.039	578.196	257.713	555.314	348.132	981.574	1027.88	1040.99	485.122	754.349	531.181
ENSMUSG00000042595	Fam199x	621.33	-0.466679	0.282546	-1.65169	0.0985972	0.600089	chrX	137049594	137082503	+	32910	84.3871	68.9771	41.8501	810.141	848.668	843.134	848.691	1102.29	1065.16	33.0618	61.2888	51.8311	842.191	875.805	861.926	849.532	1024.24	870.77
ENSMUSG00000043542	Zc2hc1a	1647.4	-0.307451	0.183681	-1.67384	0.0941629	0.600089	chr3	7503483	7553836	+	50354	1997.43	1658.07	1537.79	1556.23	1490.82	1679.05	1454.34	1606.51	1658.76	1319.93	1600.94	1738.07	1821.8	1522.12	1903.72	1818.64	1599.11	1689.91
ENSMUSG00000043885	Slc36a4	3054	-0.223037	0.134703	-1.65576	0.0977695	0.600089	chr9	15709738	15743361	+	33624	1908.13	1795.15	1861.1	3807.49	4014.23	4350.03	2634.45	3071.45	2810.41	1564.08	1941.74	1928.12	4797.93	4367.96	4706	3172.65	3001.2	3239.86
ENSMUSG00000044627	Swi5	5917.3	0.222245	0.134178	1.65635	0.0976518	0.600089	chr2	32278816	32288075	-	9260	9576.7	9608.77	9553.31	6366.01	7493.61	7329.4	1172.31	1080.02	1227.48	10486.5	9756.99	10322.2	6222.2	7244.23	5849.54	1105.76	985.107	1131.2
ENSMUSG00000044647	Csrnp3	4352.86	-0.67874	0.410163	-1.65481	0.0979638	0.600089	chr2	65845767	66031546	+	185780	1660.7	821.613	694.219	4211.69	3735.91	3491.57	7778.59	6866.62	6836.46	552.726	995.479	1055.63	5981.71	3620.04	5406.77	9706.99	6536.8	8397.94
ENSMUSG00000044864	Ankrd50	6777.66	-0.305765	0.182748	-1.67315	0.094297	0.600089	chr3	38449259	38484844	-	35586	2363.66	2696.22	3270.87	2804.33	2798.51	3169.64	14756.6	16082.6	13687.1	2057.46	2490.55	2309.94	3057.6	2778.11	3090.4	16691.1	14714.5	13178.6
ENSMUSG00000045103	Dmd	2446.08	-0.580008	0.35092	-1.65282	0.0983678	0.600089	chrX	82948870	85206141	+	2257272	494.033	624.286	422.604	749.553	855.121	838.625	5708.2	8229.77	5631.49	259.408	572.958	335.175	994.335	902.763	869.251	5642.67	6701.43	4197.82
ENSMUSG00000045215	Asxl3	3791.72	-0.502755	0.301997	-1.66477	0.0959584	0.600089	chr18	22344246	22530227	+	185982	599.722	430.452	452.966	3355.68	4061.83	4938.87	5024.56	6685.3	5799.74	332.314	472.667	602.969	5785.4	4370.73	6460.78	6915.83	6086.07	5875.11
ENSMUSG00000046417	Lrrc75a	903.469	0.287333	0.172284	1.66779	0.0953581	0.600089	chr11	62604884	62648523	-	43640	1339.54	1099.27	1344.13	1572.68	1407.72	1927.03	311.923	313.348	344.785	937.6	943.476	973.561	970.777	969.123	1093.08	231.173	238.855	244.366
ENSMUSG00000047459	Dynlrb1	7927.66	0.33171	0.200687	1.65287	0.0983567	0.600089	chr2	155236533	155250277	+	13745	11501.2	10550	10915.5	9851.52	10647.1	11749.8	937.07	914.595	1048.57	14787.1	11668.1	13622.9	11308.7	11952.3	7890.81	1171.81	1032.34	1148.41
ENSMUSG00000048251	Bcl11b	19713	-0.321298	0.190109	-1.69007	0.0910142	0.600089	chr12	107910403	108003602	-	93200	8710.71	9171.33	8470.13	7280.88	7282.25	7379	33063.9	36163.9	39589.9	7917.89	9107.89	10280.7	9735.25	7833.17	10842	54133.2	41062.8	46809.3
ENSMUSG00000048410	Zfp407	2631.27	-0.468062	0.281519	-1.66263	0.0963871	0.600089	chr18	84128027	84589725	-	461699	433.405	421.721	370.907	1010.08	983.39	1186.7	5457.36	8304.53	5547.37	286.536	454.094	379.231	1275.06	1251.15	1489.45	6633.41	7111.67	4766.86
ENSMUSG00000049287	Iba57	464.324	0.274623	0.16543	1.66006	0.096902	0.600089	chr11	59155369	59163739	-	8371	486.659	568.406	549.795	432.768	515.493	515.8	332.718	322.892	355.449	699.385	539.527	589.147	464.285	458.294	457.415	380.354	344.113	345.325
ENSMUSG00000052852	Reep1	4854.37	0.36753	0.222574	1.65127	0.0986826	0.600089	chr6	71707561	71810710	+	103150	5985.75	5471.02	5673.56	5925.45	4839.5	4490.7	3597.52	3656.79	3932.45	6390.26	5113.9	6867.62	4512.3	3411.28	4760.53	4503.89	3473.52	4772.6
ENSMUSG00000056014	A430033K04Rik	1414.44	-0.390211	0.235096	-1.6598	0.0969555	0.600089	chr5	138622859	138652414	+	29556	724.254	640.003	535.025	1296.57	1191.52	1427.47	2256.25	2393.85	2344.78	412.001	666.748	540.771	1526.35	1276.03	1571.65	2565.68	2134.85	1956.08
ENSMUSG00000056260	Lrif1	602.742	-0.658394	0.394968	-1.66696	0.0955231	0.600089	chr3	106684987	106736577	+	51591	230.221	118.745	82.8796	741.764	761.542	846.741	765.512	913.005	763.03	70.3624	103.077	137.352	915.809	953.224	798.441	994.158	928.43	725.068
ENSMUSG00000058446	Znrf2	9647.57	-0.42171	0.250398	-1.68416	0.0921506	0.600089	chr6	54816916	54893500	+	76585	6273.32	5023.98	5676.84	15837.6	15772.1	19400.2	3034.75	3757	4073.44	5317.87	4761.96	5840.5	23979.9	16815.2	23293.2	5688.22	3774.45	5335.9
ENSMUSG00000059423	Zfp933	923.698	-0.535297	0.321778	-1.66356	0.0962002	0.600089	chr4	147822986	147848366	-	25381	353.934	201.693	221.559	1152.89	1233.47	1384.18	959.164	1008.44	1139.81	133.943	290.658	254.836	1639.23	1477.88	1653.86	1166.11	1145.69	1209.21
ENSMUSG00000059713	Rcan3	1565.99	0.175184	0.104962	1.66902	0.0951134	0.600089	chr4	135412308	135433853	-	21546	1682.01	1622.27	1682.21	2178.55	1922.41	1948.68	1191.81	1213.63	1155.21	1717.52	1541.51	1561.84	1793.34	1641.01	1749.08	1211.67	1234.76	1140.38
ENSMUSG00000059714	Flot1	661.577	0.281188	0.167762	1.67611	0.093716	0.600089	chr17	35823230	35832791	+	9562	876.642	908.053	941.217	392.953	350.922	339.057	660.238	629.878	659.949	1112.23	871.973	1005.52	324.901	324.884	328.004	764.124	611.306	806.523
ENSMUSG00000060073	Psma3	3038.18	0.208196	0.125866	1.6541	0.0981066	0.600089	chr12	70974621	70996347	+	21727	4500.37	4688.7	3949.5	3366.93	2896.12	2987.49	1330.87	1247.03	1489.33	4729.54	4865.96	5100.18	3039.94	2928.8	2988.66	1536.22	1578.87	1462.76
ENSMUSG00000060240	Cend1	1102.37	0.353511	0.210986	1.67552	0.0938322	0.600089	chr7	141426446	141429491	-	3046	1467.35	1379.54	1542.71	1235.98	1231.86	1270.56	362.611	391.288	449.05	2194.8	1405	1908.25	1240.71	1265.67	1165.51	441.848	372.452	517.414
ENSMUSG00000060860	Ube2s	2467.01	0.324424	0.195712	1.65766	0.0973862	0.600089	chr7	4794546	4812590	-	18045	2955.19	3166.83	3129.73	3446.56	3660.89	4104.76	376.907	348.342	578.196	3613.07	3577.97	3594.49	3330.48	3617.97	3489.21	423.627	518.193	473.818
ENSMUSG00000061979	Rcc1l	722.783	0.249652	0.150468	1.65917	0.0970824	0.600089	chr5	134148054	134176774	-	28721	943.824	1029.42	979.785	714.932	748.635	735.826	513.374	542.395	473.931	1091.89	1006.62	936.416	552.626	709.907	634.846	432.738	515.495	447.431
ENSMUSG00000062683	Atp5g2	1081.99	0.191536	0.115994	1.65127	0.0986842	0.600089	chr15	102662864	102672352	-	9489	1352.65	1410.1	1333.46	1431.59	1613.44	1424.76	200.151	194.053	219.193	1760.75	1556.36	1637	1622.54	1581.56	1533.4	191.316	194.323	219.126
ENSMUSG00000068328	Aup1	1125.18	0.279238	0.168919	1.65308	0.0983142	0.600089	chr6	83054521	83057808	+	3288	1636.95	1466.85	1634.62	1600.37	1439.19	1574.45	237.842	372.201	283.174	1822.64	1635.3	1639.59	1357.52	1454.38	1277.02	247.116	277.989	295.993
ENSMUSG00000068373	D430041D05Rik	4420.76	-0.434395	0.258263	-1.68199	0.0925712	0.600089	chr2	104143073	104411013	-	267941	1057.71	1231.98	1144.72	958.147	995.49	910.765	11331.9	12163.3	8691.9	1096.13	1012.19	1172.25	1470.4	925.574	1304.69	14395.4	9869.97	9841.19
ENSMUSG00000068732	Tmem167b	4309.48	0.228956	0.136318	1.67957	0.093041	0.600089	chr3	108556425	108562466	-	6042	4955.9	4957.62	4922.72	6386.78	6985.37	6843.36	1359.47	1420.41	1688.38	5311.93	4849.25	5281.59	6094.59	6569.57	5289.57	1588.6	1462.82	1602.72
ENSMUSG00000074582	Arfgef2	1763.99	-0.481501	0.29132	-1.65283	0.0983662	0.600089	chr2	166805588	166898052	+	92465	490.756	597.219	733.608	741.764	763.962	972.986	3548.13	5070.84	3611.36	427.261	561.814	490.668	837.283	924.883	1047.5	3792.15	4427.59	2712.12
ENSMUSG00000078794	Dact3	863.9	0.319258	0.190965	1.67181	0.0945612	0.600089	chr7	16875317	16887462	+	12146	1118.33	1187.45	1153.75	858.611	926.919	1081.2	479.582	415.147	597.154	1375.88	1041.91	1264.68	811.762	827.418	806.58	564.837	487.156	551.832
ENSMUSG00000079020	Slc45a4	1247.81	-0.22437	0.133914	-1.67549	0.0938388	0.600089	chr15	73577424	73645762	-	68339	1088.02	1155.15	1152.11	1079.32	1163.29	967.575	1528.42	1538.11	1558.05	1258.89	1049.34	1071.18	1306.48	1206.91	1224.11	1486.11	1295.48	1331.97
ENSMUSG00000079469	Pigb	776.766	-0.244668	0.145681	-1.67947	0.0930597	0.600089	chr9	73007419	73040378	-	32960	573.504	555.309	633.496	716.663	797.844	885.516	904.578	933.683	887.437	578.158	544.17	578.781	946.238	942.855	855.415	810.814	983.758	853.561
ENSMUSG00000087370	Tmem170b	4456.89	-0.48709	0.289094	-1.68489	0.0920106	0.600089	chr13	41605907	41641355	+	35449	1528.8	1162.13	1029.84	9616.09	8759.35	10089.7	2135.37	2439.98	2122.03	598.504	1226.71	1066.86	11011.3	9458.97	10531.9	2668.17	2173.98	2604.28
ENSMUSG00000094870	Zfp131	3477.73	-0.581407	0.346604	-1.67744	0.0934571	0.600089	chr13	119765187	119790889	-	25703	2221.1	1324.53	1343.31	6062.21	6249.65	7587.3	2258.84	2786.73	3022.5	584.092	1380.86	1099.68	6232.01	6201.83	6225.56	2648.81	2801.48	2568.71
ENSMUSG00000002014	Ssr4	1189.19	0.286202	0.173618	1.64845	0.0992599	0.600128	chrX	73787028	73790830	+	3803	1858.15	1740.14	1632.97	1447.17	1394.01	1435.58	157.261	152.698	172.985	2480.49	1936.17	2073.25	1591.13	1452.99	1308.76	151.458	209.167	211.096
ENSMUSG00000003500	Impdh1	874.122	0.28991	0.17622	1.64516	0.0999359	0.600128	chr6	29200434	29216364	-	15931	1154.38	1233.73	1244.01	579.908	513.88	456.284	804.502	876.421	939.569	1403.01	1220.2	1297.51	416.187	478.34	472.879	939.496	728.71	975.17
ENSMUSG00000005034	Prkacb	5256.09	-0.236457	0.143415	-1.64876	0.0991976	0.600128	chr3	146729574	146812990	-	83417	4732.23	4533.28	4513.25	2602.66	2374.17	2632.2	7582.34	7434.47	8563.94	4193.77	4717.38	4737.37	3026.19	2628.11	3226.32	9750.26	8056.29	9305.42
ENSMUSG00000012422	Tmem167	6552.03	-0.342209	0.207829	-1.64659	0.0996427	0.600128	chr13	90089123	90143907	+	54785	4915.75	3895.9	3578.59	13105.9	14063.5	14913.1	1169.71	1326.56	1258.29	2732.26	4082.21	3617.81	15715	15972.6	13225.2	1466.75	1375.1	1522.41
ENSMUSG00000016427	Ndufa1	1411.67	0.348324	0.21183	1.64436	0.100102	0.600128	chrX	37187588	37191163	-	3576	1955.65	1784.67	1642.82	2021.89	2119.25	2689.91	142.965	116.114	130.331	2057.46	1907.38	2225.28	2264.49	2281.79	1623.74	146.903	137.645	161.764
ENSMUSG00000017670	Elmo2	3900.55	-0.221814	0.134738	-1.64627	0.0997092	0.600128	chr2	165288031	165326479	-	38449	2748.72	3415.68	3569.57	1718.09	1878.04	1874.73	6172.18	6521.46	6566.32	3314.66	2916.79	3067.54	2007.32	2007.37	2081.16	6718.82	6528.7	7102.68
ENSMUSG00000020962	Gtf2a1	2492.48	-0.414367	0.252057	-1.64394	0.100189	0.600128	chr12	91555262	91590487	-	35226	2075.27	2006.45	1380.23	2429.56	2401.6	2673.68	2733.23	2960.11	3438.37	1052.89	1824.74	1497.06	2612.95	2683.41	2712.75	3675.99	3388.5	3317.87
ENSMUSG00000022974	Paxbp1	3203.02	-0.461599	0.280161	-1.64762	0.0994309	0.600128	chr16	91014037	91044543	-	30507	647.241	537.847	495.636	3621.4	5071.84	4766.64	3526.03	4598.43	4094.77	327.227	615.674	559.776	5891.41	5261.74	5410.84	4150.87	4473.47	3603.54
ENSMUSG00000023921	Mmut	1556.22	-0.425629	0.258294	-1.64785	0.0993842	0.600128	chr17	40934685	40961988	+	27304	424.393	491.571	375.01	323.71	322.687	311.103	3884.74	4332.8	3577	266.19	503.311	435.381	411.28	398.847	389.861	3982.33	4238.66	3343.11
ENSMUSG00000024212	Mllt1	5907.79	0.237655	0.144369	1.64616	0.0997306	0.600128	chr17	56892611	56935415	-	42805	7782.45	8366.31	8598.14	5143.01	5316.27	6011.05	4095.29	4824.29	5103.06	9030.97	7493.02	7622.63	4352.3	4522.8	4754.02	4472	4588.17	4264.36
ENSMUSG00000028419	Chmp5	2910.68	0.24155	0.146637	1.64727	0.0995033	0.600128	chr4	40948407	40965303	+	16897	5295.08	5058.03	5223.06	2167.3	1865.94	1593.39	1429.65	1348.83	1560.42	5751.06	5275.48	6034.01	1769.78	1677.65	1766.99	1576.08	1565.38	1434.07
ENSMUSG00000029156	Sgcb	487.126	-0.303993	0.1844	-1.64855	0.0992393	0.600128	chr5	73632749	73647790	-	15042	574.324	466.25	405.371	541.825	563.896	569.003	400.302	399.241	364.927	406.915	520.026	425.015	684.157	617.971	630.777	408.823	414.285	375.154
ENSMUSG00000029227	Fip1l1	6643	-0.269263	0.163207	-1.64983	0.0989782	0.600128	chr5	74535449	74598800	+	63352	3525.41	3625.23	3648.34	2508.32	2742.04	2789.11	12510.7	13418.3	13353	2457.6	3722.83	3183.3	2759.21	2722.11	2918.67	14415.9	14497.3	14776.7
ENSMUSG00000029422	Rsrc2	5097.64	-0.547078	0.331688	-1.64938	0.0990705	0.600128	chr5	123728426	123749414	-	20989	1790.15	1362.08	1025.74	7691.14	7807.42	8467.41	5153.23	4976.99	5921.77	603.59	1438.43	1201.62	9096.25	9120.95	8962.73	5422.89	5531.45	6183.73
ENSMUSG00000031231	Cox7b	3573.57	0.377207	0.228634	1.64983	0.0989776	0.600128	chrX	106015700	106022450	+	6751	5371.28	5341.8	4671.62	4357.97	4893.55	5716.18	435.393	305.395	385.069	5835.84	5612.57	6666.35	4577.08	5502.99	3487.59	370.105	387.296	406.13
ENSMUSG00000034575	Tent4a	3015.38	0.241232	0.14681	1.64316	0.10035	0.600128	chr13	69497959	69534617	-	36659	2689.74	2837.67	3327.49	3092.56	3201.86	3818.9	2731.93	2936.25	2880.32	3110.36	2741.28	3021.75	2887.79	2644	3043.19	3195.43	3079.47	3036.79
ENSMUSG00000034858	Fam214a	3005.39	-0.367451	0.223326	-1.64536	0.0998965	0.600128	chr9	74952884	75032468	+	79585	716.88	888.844	921.523	2452.06	2834.81	2548.34	4298.04	5338.06	4490.5	885.04	890.545	1059.08	4685.05	3141.7	3516.07	5634.7	5316.88	4478.9
ENSMUSG00000035640	Cbarp	1478.37	0.42688	0.259727	1.64358	0.100264	0.600128	chr10	80130451	80140835	-	10385	1584.51	1497.41	1540.25	1509.49	1533.57	1333.68	1195.71	1202.49	1068.72	2584.76	1372.5	2110.39	1564.63	1385.94	1325.04	1400.7	1008.05	1392.77
ENSMUSG00000036377	C530008M17Rik	12651.8	-0.236077	0.143384	-1.64647	0.0996667	0.600128	chr5	76656512	76873554	+	217043	4550.35	5266.71	5189.41	5692.62	6876.47	6567.43	25085.1	26426.2	24912.2	4217.5	5077.69	4958.51	7273.47	6617.27	7518.86	29253.1	25728.8	26521.2
ENSMUSG00000036902	Neto2	4891.04	-0.645816	0.393051	-1.64308	0.100366	0.600128	chr8	85636588	85700924	-	64337	2669.25	1234.6	1231.71	10718.8	9493.46	11952.7	1527.12	1864.18	1892.17	779.92	1266.64	1537.66	12892	9182.47	13046.1	2405.11	1839.32	2505.61
ENSMUSG00000037606	Osbpl5	1682.74	0.262887	0.159895	1.64412	0.100151	0.600128	chr7	143688762	143756985	-	68224	1654.15	1706.96	1998.96	1523.34	1577.13	1885.55	1488.13	1762.39	1671.79	1990.49	1693.8	1826.18	1317.27	1410.83	1542.35	1809.53	1685.48	1744.98
ENSMUSG00000038690	Atp5j2	4814.45	0.290314	0.176537	1.6445	0.100074	0.600128	chr5	145183698	145192062	-	8365	7150.78	6703.88	6472.81	5716.86	6229.48	7716.25	590.055	464.455	567.533	8672.37	7541.31	7997.54	6348.82	7032.71	5767.33	512.453	593.763	581.66
ENSMUSG00000038822	Hace1	683.231	-0.286647	0.174057	-1.64686	0.0995875	0.600128	chr10	45577829	45712345	+	134517	589.071	609.443	559.642	861.207	866.415	926.095	612.149	647.375	745.257	373.005	537.67	483.757	810.78	909.676	843.206	601.278	646.392	675.735
ENSMUSG00000045348	Nyap1	5483.63	0.37119	0.225648	1.64499	0.099971	0.600128	chr5	137729899	137741607	-	11709	5917.74	6035.93	6484.3	6352.16	6728.03	6708.1	3281.69	3332.31	3599.51	8170.51	5451.92	7270.18	6289.93	4996.3	6052.2	4738.48	3074.07	4221.91
ENSMUSG00000093674	Rpl41	33768.6	0.241524	0.147039	1.64259	0.100469	0.600356	chr10	128548114	128549305	-	1192	45084.8	41610.7	42276.8	60762.3	52025.3	65090.9	1946.92	1798.97	2015.39	48211.8	41298.5	44416.7	50876	52517.2	52844.4	1574.94	1936.48	1547.65
ENSMUSG00000003380	Rabac1	582.606	0.40158	0.245008	1.63905	0.101203	0.601301	chr7	24969752	24972754	-	3003	1205.18	966.553	877.211	597.219	603.425	442.758	167.659	143.154	138.625	1417.42	1039.12	1015.03	480.971	504.607	431.37	169.679	153.839	133.082
ENSMUSG00000019943	Atp2b1	6762.67	-0.52502	0.320011	-1.64063	0.100874	0.601301	chr10	98914406	99026143	+	111738	727.531	516.892	429.169	1467.08	1540.83	1685.37	18446.4	21269.5	16475	269.581	544.17	457.842	1547.94	1579.49	2000.58	20022.1	17939.8	14808.8
ENSMUSG00000025533	Asl	476.179	0.304067	0.185511	1.63908	0.101197	0.601301	chr5	130011258	130029247	-	17990	351.476	435.691	420.142	95.2089	112.134	111.817	948.767	884.374	932.46	528.142	423.45	469.072	98.1574	98.1565	108.249	831.312	869.054	853.561
ENSMUSG00000026317	Cln8	1637.49	0.173268	0.105714	1.63902	0.10121	0.601301	chr8	14881335	14901720	+	20386	1864.71	1961.05	1968.6	1958.71	1995.82	1905.39	1102.13	1194.54	1202.6	2058.31	1843.31	1795.95	1760.94	1746.77	1604.21	1218.5	1102.51	1190.85
ENSMUSG00000033458	Fan1	823.24	-0.587927	0.358546	-1.63975	0.101057	0.601301	chr7	64346758	64374095	-	27338	137.641	186.849	198.583	153.2	271.864	239.865	1868.94	2487.7	1729.85	100.881	197.796	172.77	326.864	283.41	290.564	2129.53	2420.94	1621.08
ENSMUSG00000033460	Armcx1	1287.77	-0.317382	0.193512	-1.64012	0.10098	0.601301	chrX	134717963	134721917	+	3955	1152.74	1073.95	843.567	1491.32	1177	1382.38	1472.54	1356.78	1494.07	913.863	937.905	1009.84	1718.74	1462.67	1524.45	1597.71	1205.07	1365.24
ENSMUSG00000042873	Lhfpl4	5024.66	0.229573	0.139986	1.63997	0.101012	0.601301	chr6	113168090	113195384	-	27295	5405.69	5157.57	5413.43	6892.26	7141.88	6885.75	2540.88	2519.51	2766.57	6348.72	4974.61	5934.66	6540.23	6291.69	6443.69	3357.13	2659.79	3169.88
ENSMUSG00000062861	Zfp28	681.46	-0.369451	0.225289	-1.6399	0.101026	0.601301	chr7	6383295	6396915	+	13621	455.526	392.908	502.201	642.227	759.929	734.924	675.834	768.26	691.94	475.582	442.951	461.297	1064.03	752.072	1006.8	998.713	743.554	697.533
ENSMUSG00000096910	Zfp955b	1318.91	-0.508696	0.310192	-1.63994	0.101018	0.601301	chr17	33289544	33307241	+	17698	140.099	70.7234	67.2884	1051.63	927.726	1268.76	2631.85	2751.74	2497.62	65.2759	80.7898	95.8876	1381.07	1144.7	1488.63	2905.04	2570.73	2600.84
ENSMUSG00000050288	Fzd2	3654.75	0.320553	0.195626	1.6386	0.101297	0.601434	chr11	102604396	102608058	+	3663	4317.67	5239.64	5809.78	1770.88	1990.98	2487.92	3399.96	3995.59	4309.22	5163.58	5129.69	4804.75	1495.92	1773.04	1645.72	4046.1	4342.57	4062.44
ENSMUSG00000028013	Ppa2	986.297	0.245874	0.150228	1.63668	0.101698	0.603427	chr3	133310110	133378235	+	68126	1432.94	1750.62	1584.56	798.889	752.668	914.372	541.967	524.898	584.12	1636.98	1769.02	1651.69	694.955	780.413	727.632	478.289	569.473	559.862
[truncated: 7,721 more rows]
[truncated: 206 more columns]

## Sheet: GO-MF
Category	Term	Count	%	PValue	Genes	List Total	Pop Hits	Pop Total	Fold Enrichment	Bonferroni	Benjamini	FDR
[truncated: 11 more rows]

[truncated: 1 more sheets: GO-BP]
