# Supplementary material for: Impaired cortical development and translational control in a missense mouse model of DDX3X syndrome
Source: Dis Model Mech. 2025 Nov 28;18(11):dmm052498. doi: 10.1242/dmm.052498 (PMC12690540; doi:10.1242/dmm.052498)
Supplement: Table S4. [file dmm-18-052498-TableS4.xlsx]

## Sheet: DDX3X_poly_T532M_cHetCtrl_prote
Geneid	gene_name	baseMean	log2FoldChange	lfcSE	stat	pvalue	padj	Chr	Start	End	Strand	Length	cHetF_T532M_input_1	cHetF_T532M_input_2	cHetF_T532M_input_3	cHetF_T532M_mono_1	cHetF_T532M_mono_2	cHetF_T532M_mono_3	cHetF_T532M_poly_1	cHetF_T532M_poly_2	cHetF_T532M_poly_3	CtrlF_T532M_input_1	CtrlF_T532M_input_2	CtrlF_T532M_input_3	CtrlF_T532M_mono_1	CtrlF_T532M_mono_2	CtrlF_T532M_mono_3	CtrlF_T532M_poly_1	CtrlF_T532M_poly_2	CtrlF_T532M_poly_3	Column1	Column2	Column3	Column4	Column5	Column6	Column7	Column8	Column9	Column10	Column11	Column12	Column13	Column14	Column15	Column16	Column17	Column18	Column19
ENSMUSG00000000001	Gnai3	5755.01	-0.316738	0.250796	-1.26293	0.206615	0.929479	chr3	108107280	108146146	-	38867	5188.58	4534.15	4047.97	4775.16	4264.31	4349.13	7551.14	8877.14	9125.55	2555.09	4985.75	3941.76	4173.65	4492.39	4191.61	8537.46	9303.19	8696.22
ENSMUSG00000000028	Cdc45	1702.64	0.380685	0.272868	1.39512	0.162978	0.910379	chr16	18780447	18811987	-	31541	1481.28	2002.96	2085.12	573.85	719.593	807.064	2592.86	3450.01	2991.69	1658.18	2105.18	1527.29	626.244	785.252	648.683	1867.6	2758.3	1966.4
ENSMUSG00000000037	Scml2	372.964	0.242661	0.355178	0.683209	0.494475	0.98545	chrX	161082525	161258213	+	175689	132.725	117.872	96.009	693.294	751.861	872.892	196.252	384.925	219.193	70.3624	121.649	109.709	849.062	705.068	806.58	223.202	207.817	154.88
ENSMUSG00000000049	Apoh	14.2523	0.483496	0.878619	0.550291	0.58212	0.992287	chr11	108343354	108414396	+	71043	29.4945	13.0969	18.053	23.3694	18.5545	15.3297	1.29968	9.54361	5.92414	14.4116	22.2868	19.8686	22.5762	16.5898	15.4642	6.8327	2.69892	1.14726
ENSMUSG00000000056	Narf	4721.95	0.178184	0.166044	1.07312	0.283219	0.957487	chr11	121237253	121255856	+	18604	5068.14	5310.36	6330.03	3173.05	3353.53	3962.28	3891.24	3896.97	4611.35	6759.03	6242.17	6895.27	4123.59	3818.43	4508.22	4464.03	4021.4	4566.09
ENSMUSG00000000058	Cav2	144.794	-0.324483	0.429756	-0.75504	0.450225	0.98451	chr6	17281185	17289115	+	7931	277.74	188.596	123.089	301.206	224.268	177.644	88.3783	68.3958	50.9476	123.77	148.579	111.437	162.941	227.419	162.781	55.8004	59.3763	53.9212
ENSMUSG00000000078	Klf6	1205.06	-0.215952	0.249258	-0.866378	0.386283	0.98127	chr13	5861482	5870394	+	8913	1324.79	1132.45	903.47	1043.84	1040.67	1133.5	1416.65	1116.6	1419.42	751.945	1235.06	1116.1	1222.06	1257.37	1335.62	1264.05	1572.12	1405.39
ENSMUSG00000000085	Scmh1	2917.33	0.0613934	0.131682	0.466225	0.641054	0.992433	chr4	120405281	120530186	+	124906	2572.58	2491.03	2933.61	4263.63	4627.34	5045.28	1239.9	1275.66	1325.82	2755.15	2658.63	2876.63	5064.92	4520.73	5045.4	1237.86	1217.21	1360.65
ENSMUSG00000000088	Cox5a	3979.16	0.149852	0.190274	0.787558	0.430956	0.982112	chr9	57521274	57532426	+	11153	6718.19	6671.57	6835.52	4401.25	4582.97	3427.54	1076.14	773.032	1026.06	8325.65	7342.59	8010.5	3185.21	3458.98	2751	1011.24	989.156	1038.27
ENSMUSG00000000093	Tbx2	74.1664	-0.0418334	0.381866	-0.10955	0.912766	0.998873	chr11	85832551	85841948	+	9398	95.0379	85.5665	109.138	95.2089	81.4785	69.4346	68.8831	71.577	55.6869	64.4282	90.076	81.2021	57.9129	64.9768	79.7627	58.078	75.5699	30.976
ENSMUSG00000000094	Tbx4	6.31228	-0.425488	1.01598	-0.418796	0.675365	0.993848	chr11	85886422	85916097	+	29676	4.91575	6.98502	1.64118	0	0.806718	0.901748	12.9968	15.906	10.6635	2.54322	1.85724	4.31926	3.9263	4.8387	7.32515	11.3878	5.39785	17.2089
ENSMUSG00000000120	Ngfr	502.517	-0.0604568	0.415594	-0.145471	0.884339	0.998554	chr11	95568818	95587735	-	18918	700.495	728.189	679.449	418.053	284.772	164.118	457.487	349.932	386.254	1117.32	623.103	859.533	336.68	191.474	213.243	575.086	381.898	578.218
ENSMUSG00000000125	Wnt3	23.3561	-0.328788	0.702375	-0.468109	0.639707	0.992433	chr11	103774150	103817957	+	43808	27.0366	7.85815	18.8736	50.201	27.4284	23.4454	18.1955	6.3624	11.8483	27.1277	16.7151	25.9156	33.3735	36.6359	29.3006	13.6654	18.8925	27.5342
ENSMUSG00000000126	Wnt9a	37.8077	-0.409784	0.985903	-0.415644	0.677671	0.993947	chr11	59306928	59333552	+	26625	134.364	57.6264	15.5912	100.402	53.2434	16.2315	45.4888	27.0402	8.2938	24.5844	37.1447	21.5963	37.2998	26.2672	32.5562	14.8042	10.7957	17.2089
ENSMUSG00000000127	Fer	1762.7	-0.27991	0.236778	-1.18216	0.237142	0.93923	chr17	63863062	64139496	+	276435	429.309	404.258	333.98	614.53	738.147	743.942	4075.8	4518.9	3905.19	227.194	402.092	333.447	868.693	817.74	814.719	4656.49	4175.24	3668.93
ENSMUSG00000000131	Xpo6	5022.76	0.0314486	0.149105	0.210916	0.832953	0.998554	chr7	126101715	126200501	-	98787	4864.14	5423	5950.1	3226.71	4006.97	4240.02	5349.48	6265.38	5976.28	5613.73	5359.99	5269.5	3981.27	3746.54	3920.58	5672.28	5673.14	5870.52
ENSMUSG00000000134	Tfe3	1330.97	-0.0357125	0.149896	-0.238248	0.811689	0.997464	chrX	7762560	7775202	+	12643	1659.07	1914.77	1939.05	1034.31	1185.88	1258.84	869.486	922.548	1021.32	2090.53	1837.74	1866.78	1015.93	1177.88	1129.7	986.187	999.952	1047.45
ENSMUSG00000000142	Axin2	1803.04	0.131416	0.227808	0.57687	0.564027	0.989381	chr11	108920349	108950783	+	30435	1893.38	1857.14	1611.64	2433.02	2380.63	1801.69	2347.22	2214.12	1635.06	1430.14	1633.44	1238.76	1691.25	2098.61	1651.41	1510.03	1581.57	1445.55
ENSMUSG00000000148	Brat1	1032.51	0.196083	0.201888	0.971251	0.331423	0.96603	chr5	140705011	140719379	+	14369	560.396	704.614	740.993	460.465	525.98	565.396	1884.54	2284.1	1799.75	746.858	599.888	700.584	581.092	518.432	594.965	1865.33	1912.19	1539.62
ENSMUSG00000000149	Gna12	10213.5	0.0415849	0.158086	0.263053	0.79251	0.997464	chr5	140758408	140830431	-	72024	9723.36	8795.02	10735.8	15978.6	15634.2	19387.6	4652.86	5404.86	4931.26	9644.73	8157.91	8699.86	16071.3	15363.6	17471.3	4717.98	4254.85	4217.32
ENSMUSG00000000167	Pih1d2	95.0659	0.00777432	0.43184	0.0180028	0.985637	0.998873	chr9	50617321	50625000	+	7680	108.147	96.9172	91.0855	193.014	211.36	184.858	23.3942	22.2684	17.7724	69.5146	75.2181	65.6528	172.757	213.594	121.272	14.8042	13.4946	16.0616
ENSMUSG00000000168	Dlat	2395.25	0.181852	0.166246	1.09387	0.27401	0.957487	chr9	50634633	50659780	-	25148	1307.59	1593.46	1586.2	894.963	849.474	1082.1	4624.26	4918.14	5163.48	1414.03	1682.66	1535.93	999.243	959.445	1120.75	4281.83	4240.01	4860.94
ENSMUSG00000000171	Sdhd	2157.98	0.0918196	0.130771	0.702141	0.482591	0.98545	chr9	50596357	50603812	-	7456	3552.45	3640.94	3778.82	1840.99	2024.86	1853.09	712.225	874.83	817.532	3883.49	3929.91	3813.91	1885.6	2003.22	1841.05	699.213	875.801	815.701
ENSMUSG00000000184	Ccnd2	60249.2	-0.526876	0.275043	-1.91561	0.0554142	0.841005	chr6	127125162	127152193	-	27032	68055.3	78640	63361.9	45839.6	43758.8	36171.8	65935.4	87887.1	87302.9	40609.3	69989	47022.1	26244.4	34019.5	28960.4	75230.3	103276	82182.7
ENSMUSG00000000194	Gpr107	2553.18	0.216432	0.118949	1.81953	0.0688303	0.869485	chr2	31152316	31218775	+	66460	2020.37	2309.42	2433.87	1108.75	1032.6	1157.84	4074.5	4343.93	4402.82	2614.43	2348.48	2391.14	1274.08	1168.89	1277.83	4100.76	3850.02	4047.53
ENSMUSG00000000197	Nalcn	354.667	-0.236315	0.360196	-0.656074	0.511776	0.986075	chr14	123276634	123627144	-	350511	112.243	59.3727	65.6472	148.872	132.302	157.806	1151.52	865.287	675.352	48.3211	64.0747	66.5166	124.66	129.262	196.965	844.977	712.516	828.321
ENSMUSG00000000202	Btbd17	417.908	0.466136	0.224861	2.073	0.0381725	0.806638	chr11	114791217	114795945	-	4729	444.875	549.197	506.304	314.189	361.41	374.225	336.617	370.61	369.667	611.22	589.673	629.748	285.638	449.999	376.024	282.418	371.102	299.435
ENSMUSG00000000214	Th	12.49	0.332498	0.988421	0.336393	0.736575	0.997393	chr7	142892752	142931128	-	38377	14.7473	9.60441	0.82059	9.52089	17.7478	6.31223	10.3974	11.1342	5.92414	13.5638	12.072	17.277	20.6131	8.29492	30.1145	13.6654	8.09677	14.9144
ENSMUSG00000000216	Scnn1g	7.21754	-0.789193	0.973704	-0.810506	0.417649	0.98127	chr7	121734479	121768475	+	33997	4.09646	3.49251	8.2059	7.78982	12.1008	9.01748	3.89904	1.5906	4.73931	8.47739	3.71447	9.50237	9.81574	6.22119	12.2086	7.97148	6.74731	10.3253
ENSMUSG00000000223	Drp2	1602.72	0.100241	0.303682	0.330085	0.741336	0.997393	chrX	134404551	134456573	+	52023	868.449	862.65	887.878	1192.71	1127.79	1022.58	3025.66	2389.08	2286.72	1180.9	689.035	1085	1660.82	1040.32	1422.71	3335.5	2049.83	2721.3
ENSMUSG00000000244	Tspan32	8.49488	0.125879	0.98447	0.127865	0.898256	0.998873	chr7	143005046	143019644	+	14599	5.73504	6.98502	13.1294	12.983	11.2941	8.11573	3.89904	3.1812	3.55449	11.0206	12.072	12.0939	6.87102	17.9723	10.5808	1.13878	5.39785	6.88355
ENSMUSG00000000247	Lhx2	19270	-0.124865	0.224567	-0.556028	0.578191	0.991891	chr2	38339281	38369733	+	30453	21543.3	22988.6	22662.2	30980.1	37710.9	39253.1	6692.05	8492.22	8370.81	14875.3	19956.9	15579.6	22847.1	31620.9	24015.9	5599.4	7343.77	6327.13
ENSMUSG00000000253	Gmpr	221.185	0.0585702	0.244681	0.239374	0.810816	0.997464	chr13	45507444	45553800	+	46357	249.884	305.595	251.921	238.022	199.259	175.841	180.656	135.201	171.8	341.639	266.514	297.165	221.836	199.769	219.754	175.373	145.742	205.359
ENSMUSG00000000266	Mid2	152.912	-0.36242	0.568283	-0.637745	0.52364	0.986075	chrX	140664599	140767715	+	103117	107.327	45.4026	42.6707	240.619	151.663	119.932	297.627	216.322	178.909	25.4322	89.1474	39.7372	158.033	174.884	163.595	227.757	272.591	200.77
ENSMUSG00000000275	Trim25	376.329	0.173971	0.239817	0.725429	0.468189	0.984803	chr11	88999376	89020293	+	20918	178.606	214.789	202.686	145.41	116.974	126.245	989.057	970.267	829.38	132.247	198.724	184.001	116.807	127.189	106.622	649.107	858.258	627.551
ENSMUSG00000000276	Dgke	1750.92	-0.410982	0.186334	-2.20563	0.0274102	0.76634	chr11	89035179	89066850	-	31672	816.834	759.621	774.637	908.812	988.23	1063.16	3046.45	3225.74	3390.98	562.899	740.109	709.223	1270.16	1076.27	1194	4269.3	3059.23	3660.9
ENSMUSG00000000278	Scpep1	1141.78	0.313838	0.147449	2.12845	0.0332994	0.781731	chr11	88924020	88955465	-	31446	1319.88	1314.93	1440.96	659.538	658.282	673.605	1525.82	1406.09	1578.19	1336.88	1469.07	1385.62	620.355	720.966	705.656	1047.68	1381.85	1306.73
ENSMUSG00000000282	Mnt	2298.26	0.156821	0.22702	0.690779	0.489704	0.98545	chr11	74830920	74845725	+	14806	1319.88	1707.84	1927.57	750.419	886.583	985.61	3539.03	4203.96	4214.44	2257.53	1594.44	2067.2	1022.8	947.003	1131.33	4689.51	4087.52	4036.06
ENSMUSG00000000290	Itgb2	28.6477	0.0281439	0.791727	0.0355474	0.971643	0.998873	chr10	77530252	77565708	+	35457	25.398	4.36564	12.3089	2.59661	4.03359	2.70524	92.2773	84.3018	34.36	15.2593	11.1434	13.8216	5.88945	4.8387	4.88343	50.1065	110.656	36.7123
ENSMUSG00000000295	Hddc2	672.44	0.273604	0.179247	1.52641	0.126909	0.895107	chr10	31313383	31328204	+	14822	1097.85	1106.25	980.605	791.099	816.399	826.903	167.659	171.785	182.464	1068.15	1127.34	1021.94	761.702	877.187	669.03	136.654	155.188	145.702
ENSMUSG00000000296	Tpd52l1	75.8939	0.238375	0.501363	0.475453	0.634464	0.992433	chr10	31332376	31445958	-	113583	135.183	129.223	70.5707	113.385	103.26	97.3887	15.5962	14.3154	20.1421	94.9468	117.935	109.709	76.5628	125.806	100.11	11.3878	20.2419	10.3253
ENSMUSG00000000301	Pemt	79.7516	-0.060712	0.430578	-0.141001	0.887869	0.998554	chr11	59970614	60046489	-	75876	122.894	93.4247	104.215	83.9569	120.201	118.129	19.4952	19.0872	7.10897	111.902	112.363	108.845	119.752	126.497	119.644	13.6654	14.8441	19.5034
ENSMUSG00000000303	Cdh1	28.9671	1.78986	1.27713	1.40147	0.161073	0.910379	chr8	106603351	106670246	+	66896	14.7473	4.36564	3.28236	9.52089	6.45375	1.8035	218.346	89.0736	17.7724	6.78191	19.501	1.7277	1.96315	5.52994	3.25562	26.192	79.6183	11.4726
ENSMUSG00000000305	Cdh4	5712.03	-0.385038	0.307636	-1.2516	0.210716	0.932941	chr2	179442431	179899373	+	456943	4860.04	4659.01	5438.05	2413.98	2053.9	2447.34	7930.65	7889.38	8188.35	6506.4	3730.26	6210.23	2219.34	1475.8	2318.82	13618.7	8224.97	12631.3
ENSMUSG00000000308	Ckmt1	216.239	0.373382	0.412798	0.904515	0.365722	0.975406	chr2	121357714	121363737	+	6024	120.436	128.35	123.089	73.5705	43.5628	45.0874	358.712	376.972	407.581	230.585	129.078	215.963	100.121	50.4607	122.086	589.89	360.306	416.455
ENSMUSG00000000317	Bcl6b	237.842	0.301617	0.298589	1.01014	0.312428	0.961991	chr11	70224128	70229798	-	5671	375.236	240.983	259.306	342.752	265.41	258.802	146.864	112.933	90.047	343.334	308.301	332.583	314.104	291.705	279.983	86.5475	110.656	121.609
ENSMUSG00000000320	Alox12	19.2491	-0.440826	0.833716	-0.528748	0.596981	0.992433	chr11	70241457	70255353	-	13897	31.1331	13.97	11.4883	12.983	7.26046	5.41049	35.0914	33.4026	29.6207	10.1729	23.2155	9.50237	2.94472	14.5161	4.88343	17.0818	53.9785	29.8287
ENSMUSG00000000325	Arvcf	4758.84	0.0384963	0.17929	0.214715	0.829989	0.998554	chr16	18348182	18407076	+	58895	3123.96	4163.07	4246.55	1467.95	1715.08	1738.57	8577.89	9484.75	9087.63	3980.98	3682.9	3669.64	1372.24	1731.56	1637.58	8561.37	9438.14	7979.19
ENSMUSG00000000326	Comt	1002.71	0.106793	0.164903	0.647607	0.517239	0.986075	chr16	18406886	18426852	-	19967	1548.46	1305.33	1401.57	1362.35	1253.64	1249.82	396.403	402.422	419.429	1481.85	1177.49	1528.15	1125.87	1207.6	1074.36	351.884	369.753	392.363
ENSMUSG00000000339	Rtca	1895.19	0.00746041	0.11283	0.066121	0.947281	0.998873	chr3	116488963	116508208	-	19246	2949.45	2769.56	3026.34	2276.36	1970.01	2089.35	781.108	843.018	889.806	2854.34	3019.87	2869.72	1816.89	1736.4	1718.15	800.565	873.102	829.468
ENSMUSG00000000340	Dbt	1253.98	0.182061	0.279129	0.652246	0.514242	0.986075	chr3	116513070	116549981	+	36912	584.974	502.049	423.424	1094.9	1072.13	1296.71	1852.04	2172.76	2154.02	319.598	653.747	597.786	1438.01	1332.03	1415.38	1811.8	1929.73	1920.51
ENSMUSG00000000346	Dazap2	5949.88	0.216168	0.158322	1.36537	0.172137	0.911904	chr15	100615349	100620761	+	5413	10118.3	10715.9	11324.1	5081.56	5408.24	4726.96	2080.79	2376.36	2453.78	11289.3	11413.7	10906.1	3986.17	5026.03	3970.23	1960.99	2331.87	1927.39
ENSMUSG00000000355	Mcts1	1068.31	-0.0949889	0.147754	-0.642885	0.520299	0.986075	chrX	38600578	38613426	+	12849	1373.13	1280.88	1159.49	1301.76	1373.03	1292.2	343.116	332.436	424.169	1465.74	1423.57	1634.41	1537.15	1419.12	1470.73	470.318	453.419	474.965
ENSMUSG00000000365	Rnf17	24.4538	-0.792422	0.786799	-1.00715	0.313864	0.962345	chr14	56402581	56525032	+	122452	4.91575	4.36564	2.46177	13.8486	12.1008	13.5262	49.3879	58.8522	71.0897	0.847739	1.85724	3.45541	16.6868	8.98616	14.6503	50.1065	49.9301	63.0992
ENSMUSG00000000374	Trappc10	3559.5	-0.15271	0.147416	-1.03591	0.300242	0.960291	chr10	78186725	78244641	-	57917	3319.77	3462.82	4139.88	3655.15	3893.22	4543	3194.61	3736.32	3504.72	3536.77	3298.45	3385.44	3098.83	3135.48	3315.04	3743.18	3437.08	3671.23
ENSMUSG00000000378	Ccm2	2302.59	0.00979559	0.143005	0.0684984	0.945389	0.998873	chr11	6546887	6596744	+	49858	2520.14	2400.23	2534.8	3735.65	3568.92	4008.27	648.541	760.307	785.541	2854.34	2266.76	2448.16	3593.54	3379.49	3729.32	749.32	731.409	731.951
ENSMUSG00000000384	Tbrg4	1795.23	-0.0137674	0.182798	-0.0753149	0.939964	0.998873	chr11	6615598	6626067	-	10470	1850.78	2270.13	2327.19	1996.79	2494.37	2408.57	700.528	745.992	920.612	2410.97	2172.04	2056.83	2356.76	2679.95	2458.81	810.814	809.677	843.235
ENSMUSG00000000392	Fap	8.87634	-0.342742	1.19297	-0.287301	0.773882	0.997464	chr2	62500943	62574075	-	73133	16.3858	5.23877	4.92354	7.78982	4.03359	9.91922	25.9936	15.906	8.2938	0	8.35757	4.31926	6.87102	8.98616	2.44172	6.8327	18.8925	4.58904
ENSMUSG00000000394	Gcg	67.0255	0.405838	0.538406	0.753777	0.450983	0.98451	chr2	62474530	62483650	-	9121	105.689	77.7084	102.574	57.1253	45.9829	89.273	19.4952	17.4966	8.2938	155.984	92.8619	150.31	99.139	60.1381	77.321	13.6654	16.1935	17.2089
ENSMUSG00000000399	Ndufa9	2240.45	0.268761	0.119709	2.24511	0.0247609	0.757562	chr6	126821721	126849136	-	27416	2974.03	3243.67	3551.51	666.462	714.752	768.289	2410.91	2339.77	2568.71	3951.31	3640.18	3769.85	872.62	835.022	951.456	2361.84	2384.5	2323.2
ENSMUSG00000000402	Egfl6	61.8093	-0.290724	0.458074	-0.634667	0.525646	0.986075	chrX	166523007	166585720	-	62714	32.7717	32.3057	28.7207	6.92428	19.3612	12.6245	146.864	149.516	92.4166	17.8025	26.9299	37.1456	40.2445	20.7373	34.184	133.238	151.14	129.64
ENSMUSG00000000409	Lck	293.224	0.243783	0.338079	0.721084	0.470858	0.984803	chr4	129548344	129573641	-	25298	303.957	386.796	393.063	335.828	511.459	536.54	45.4888	82.7112	66.3504	406.067	358.447	298.029	433.856	544.699	415.092	56.9392	49.9301	52.7739
ENSMUSG00000000416	Cttnbp2	4548.06	-0.108463	0.269059	-0.403119	0.68686	0.993947	chr6	18366478	18514843	-	148366	1137.18	1162.13	1063.48	3101.21	3908.55	4203.05	5868.06	8196.37	6484.57	1185.99	1169.13	1435.72	7662.17	4383.86	5932.56	9675.1	7469.27	7826.6
ENSMUSG00000000420	Galnt1	3723.4	-0.28029	0.197422	-1.41975	0.155679	0.910379	chr18	24205344	24286818	+	81475	4293.91	3889.78	3812.46	5480.57	5536.51	6250.91	3099.74	3605.89	3388.61	2173.6	3389.46	2834.3	3230.36	3926.95	3528.28	2755.86	3097.02	2727.03
ENSMUSG00000000439	Mkrn2	2289.46	-0.0245584	0.179085	-0.137133	0.890926	0.998873	chr6	115601902	115622624	+	20723	3191.96	2954.66	3285.64	3238.83	2733.97	3490.67	817.499	766.67	978.668	3262.95	2645.63	2926.73	2860.31	2537.55	3074.12	827.896	758.398	858.15
ENSMUSG00000000441	Raf1	8709.82	-0.0104238	0.128809	-0.0809246	0.935502	0.998873	chr6	115618067	115676635	-	58569	9025.32	9715.29	10996.7	9487.13	11171.4	11471.1	4700.94	4759.08	5059.22	11139.3	10281.7	10494.9	10885.7	11179.5	10713.4	5312.43	4944.43	5439.15
ENSMUSG00000000486	Septin1	796.205	0.0257953	0.266503	0.0967918	0.922892	0.998873	chr7	127214447	127233130	-	18684	775.05	879.24	787.766	1131.25	1231.86	1351.72	152.063	265.63	215.639	852.826	1067.91	865.58	1156.29	1596.08	1294.92	185.622	261.796	260.428
ENSMUSG00000000489	Pdgfb	229.555	-0.165638	0.275512	-0.6012	0.547707	0.987945	chr15	79995874	80014977	-	19104	375.236	295.117	314.286	214.653	164.571	131.655	241.741	190.872	152.843	317.902	308.301	287.663	164.904	201.843	161.967	187.899	195.672	224.863
ENSMUSG00000000530	Acvrl1	275.195	-0.00678005	0.345049	-0.0196496	0.984323	0.998873	chr15	101128522	101145336	+	16815	266.27	254.08	207.609	163.586	86.3189	89.273	648.541	518.536	422.984	203.457	236.798	167.587	109.936	124.424	119.644	411.101	565.425	357.945
ENSMUSG00000000531	Grasp	184.97	-0.0525247	0.280821	-0.18704	0.85163	0.998554	chr15	101224188	101232756	+	8569	244.149	323.057	270.795	158.393	165.377	122.638	102.675	122.476	119.668	333.162	296.229	233.24	178.647	169.355	122.086	126.405	116.054	125.051
ENSMUSG00000000532	Acvr1b	4436.66	0.0618961	0.173075	0.357625	0.720624	0.995757	chr15	101174067	101213684	+	39618	3124.78	3557.12	4015.15	2721.24	3022.77	3042.5	6020.12	6214.48	6537.88	4552.36	3473.96	3948.67	3431.58	2862.44	3201.9	7191.42	5990.26	6951.24
ENSMUSG00000000538	Tom1l2	2941.07	0.115789	0.186141	0.622049	0.53391	0.986075	chr11	60226714	60352905	-	126192	2341.54	2747.73	2996.79	1215.21	1342.38	1478.87	3705.39	4383.7	4603.06	3572.37	2896.36	2981.15	1798.24	1487.55	1700.25	5014.06	4211.67	4462.84
ENSMUSG00000000552	Zfp385a	2071.37	0.0551627	0.144322	0.38222	0.702298	0.994838	chr15	103313895	103340093	-	26199	2823.28	3165.09	3182.25	2842.42	2566.98	3179.56	748.616	847.79	886.252	3197.67	2924.22	2816.16	1847.32	2003.91	1923.26	800.565	796.183	733.098
ENSMUSG00000000555	Itga5	931.937	0.10465	0.318387	0.328686	0.742393	0.997393	chr15	103344286	103366763	-	22478	629.216	671.435	727.863	379.97	471.93	582.529	1885.84	2287.28	1571.08	546.792	628.675	571.006	307.233	491.474	423.231	1424.62	2068.73	1105.96
ENSMUSG00000000560	Gabra2	517.426	-0.497772	0.726891	-0.684796	0.493473	0.98545	chr5	70957597	71095849	-	138253	179.425	88.1859	38.5677	843.031	663.929	330.941	1391.96	1269.3	631.514	39.8437	34.3589	73.4274	628.208	371.197	487.529	850.671	627.5	764.074
ENSMUSG00000000561	Wdr77	11.1213	-0.54953	0.824591	-0.666428	0.505138	0.98545	chr3	105959369	105970037	+	10669	11.4701	11.3507	18.8736	3.46214	13.7142	7.21398	9.09776	9.54361	5.92414	19.498	15.7865	12.0939	2.94472	11.0599	7.32515	9.11027	20.2419	11.4726
ENSMUSG00000000563	Atp5pb	5646.11	-0.0342078	0.158099	-0.21637	0.828699	0.998554	chr3	105942698	105960099	-	17402	9303.06	9015.92	8508.7	5216.58	4372.41	3870.3	2989.26	2843.99	3502.35	9270.88	9554.56	10153.7	4472.05	3866.12	4358.46	3463.04	3528.84	3339.67
ENSMUSG00000000567	Sox9	7969.42	0.31294	0.222748	1.40491	0.160049	0.910379	chr11	112782224	112787760	+	5537	3996.51	5483.24	4815.22	2753.27	3160.72	3369.83	15843.1	20496.5	17949	4095.43	5410.13	4312.35	2853.44	3585.48	3082.26	13237.2	16367.6	12638.2
ENSMUSG00000000568	Hnrnpd	19259.5	-0.179145	0.186036	-0.96296	0.335567	0.969476	chr5	99955935	99978938	-	23004	17735.2	22998.2	20654.3	7432.35	8184.96	7586.4	25749.3	25850.4	31954.8	18291.7	24031.7	18894.2	7372.6	8254.13	7336.54	30646.9	34391	29305.6
ENSMUSG00000000579	Dynlt1c	77.7967	0.390135	0.513288	0.76007	0.447213	0.984366	chr17	6601671	6609774	+	8104	61.4469	61.9921	54.9795	146.275	166.991	118.129	5.19872	33.4026	13.0331	61.0372	59.4316	66.5166	197.296	160.368	155.456	11.3878	6.74731	20.6507
ENSMUSG00000000581	C1d	2975.52	0.142502	0.175927	0.810005	0.417937	0.98127	chr11	17257579	17269176	+	11598	3436.11	3062.06	2936.07	4589.07	4392.58	5501.56	376.907	434.234	440.756	3507.1	3389.46	3827.73	5565.53	5290.77	5523.16	497.648	363.005	425.633
ENSMUSG00000000594	Gm2a	754.562	0.139922	0.210687	0.664123	0.506612	0.98545	chr11	55098115	55113029	+	14915	1310.05	1091.41	1164.42	843.031	795.424	679.918	233.942	197.235	215.639	1564.93	1160.77	1465.96	750.904	705.068	711.353	257.365	244.253	190.445
ENSMUSG00000000600	Krit1	1893.44	-0.309527	0.301202	-1.02764	0.304119	0.960291	chr5	3803184	3845564	+	42381	765.219	577.137	408.654	1992.46	2093.43	2167.8	2464.19	3020.55	3024.87	316.207	624.032	490.668	2522.65	2461.52	2539.39	2750.16	2951.27	2911.74
ENSMUSG00000000605	Clcn4	5014.72	-0.297517	0.166804	-1.78364	0.0744828	0.875582	chr7	7282309	7300851	-	18543	4031.74	3392.1	3361.14	3823.93	3928.72	3943.34	7423.77	6548.5	6962.05	3117.99	3325.38	3613.49	4568.25	4049.3	4185.92	8546.57	6527.35	8915.35
ENSMUSG00000000627	Sema4f	496.812	0.147112	0.30016	0.490111	0.624055	0.992433	chr6	82911885	82939769	-	27885	344.103	426.086	466.095	231.963	262.183	216.419	755.114	639.422	687.201	647.673	380.734	591.739	317.048	207.373	305.215	872.308	647.742	944.194
ENSMUSG00000000628	Hk2	3154	0.0743884	0.448751	0.165768	0.86834	0.998554	chr6	82725025	82774454	-	49430	775.869	1528.85	1365.46	480.372	706.685	635.732	6538.69	11469.8	7252.34	982.53	1315.85	943.327	399.501	667.741	519.272	7162.95	10103.4	3923.63
ENSMUSG00000000631	Myo18a	9999.27	0.0191099	0.260004	0.0734986	0.941409	0.998873	chr11	77763246	77865980	+	102735	3933.42	5053.66	5701.46	2844.15	2667.82	3038.89	22085.5	24024.4	18739.2	5870.6	4275.36	5271.23	3333.43	2542.39	3434.68	27729.4	21627.8	17813.5
ENSMUSG00000000632	Sez6	23142.6	-0.0854182	0.232776	-0.366954	0.713653	0.994848	chr11	77930800	77979048	+	48249	10468.1	12438.6	14606.5	4580.41	4965.35	5131.85	41487.1	48468.8	47344.6	16901.4	10989.3	15029.3	5756.93	5351.6	6375.32	63763.9	46109.8	56798.5
ENSMUSG00000000682	Cd52	13.5444	0.847818	1.14705	0.739127	0.45983	0.98451	chr4	134082448	134095082	-	12635	25.398	20.0819	15.5912	21.6384	12.1008	9.91922	1.29968	1.5906	3.55449	16.9548	30.6444	51.8311	8.83417	6.22119	12.2086	1.13878	1.34946	3.44178
ENSMUSG00000000686	Abhd15	119.272	-0.393475	0.396391	-0.992645	0.320883	0.96424	chr11	77515121	77538607	+	23487	117.159	117.872	105.036	115.116	156.503	164.118	111.773	162.241	117.298	68.6669	109.577	75.1551	99.139	140.322	104.18	83.1312	184.876	114.726
ENSMUSG00000000693	Loxl3	260.98	0.536671	0.276279	1.9425	0.0520769	0.826571	chr6	83034173	83052562	+	18390	106.508	127.477	120.627	77.8982	54.8568	73.0416	755.114	626.697	492.889	128.009	140.221	157.221	110.918	82.9492	91.9713	546.616	587.016	417.602
ENSMUSG00000000706	Btn1a1	5.43746	0.483315	1.45122	0.333041	0.739104	0.997393	chr13	23456992	23465901	-	8910	2.45788	4.36564	0	4.32768	10.4873	3.60699	6.4984	7.953	11.8483	0	3.71447	5.18311	0.981574	8.29492	3.25562	9.11027	13.4946	2.29452
ENSMUSG00000000708	Kat2b	1430.31	-0.529394	0.220217	-2.40396	0.0162184	0.722923	chr17	53566861	53672720	+	105860	1024.11	913.292	823.052	2639.88	2619.41	2917.15	673.234	830.294	774.878	499.318	857.115	703.176	2621.78	2632.94	2765.65	822.202	789.435	838.646
ENSMUSG00000000711	Rab5b	3693.77	-0.109833	0.119845	-0.916458	0.359427	0.973928	chr10	128677175	128696264	-	19090	4618.35	4785.61	4948.98	4940.47	4728.18	4521.36	1247.69	1312.25	1535.54	5336.52	4787.03	5006.02	4879.41	4461.28	4716.58	1535.08	1493.85	1633.7
ENSMUSG00000000732	Icosl	31.8903	0.0951013	0.517582	0.183742	0.854216	0.998554	chr10	78069302	78083913	+	14612	34.4103	46.2758	31.1824	25.9661	22.5881	12.6245	49.3879	34.9932	36.7297	33.9096	43.6451	22.4602	27.4841	26.2672	24.4172	19.3593	36.4355	45.8904
ENSMUSG00000000739	Sult5a1	12.1553	0.0560556	0.762628	0.0735032	0.941406	0.998873	chr8	123140192	123158315	-	18124	9.8315	9.60441	10.6677	24.235	17.7478	13.5262	12.9968	1.5906	9.47863	12.7161	8.35757	12.0939	15.7052	16.5898	17.092	12.5266	9.44624	4.58904
ENSMUSG00000000743	Chmp1a	2846.51	0.18652	0.173408	1.07561	0.282102	0.957487	chr8	123204264	123212763	-	8500	4153.81	4124.66	4468.11	2883.96	3006.64	2377.01	1232.1	1377.46	1498.81	5833.29	4454.58	5046.62	2158.48	2233.41	2045.34	1398.43	1344.06	1600.43
ENSMUSG00000000751	Rpa1	10415.3	0.2684	0.276359	0.971201	0.331448	0.96603	chr11	75298166	75348324	-	50159	3565.56	5720.73	5658.79	1245.5	1422.24	1560.02	24534.1	32847.5	27406.3	4406.55	5346.99	4157.72	1207.34	1526.26	1345.39	21060.7	26932.6	17531.3
ENSMUSG00000000753	Serpinf1	80.9882	0.206762	1.14098	0.181215	0.856199	0.998554	chr11	75409769	75422701	-	12933	145.015	62.8652	61.5443	26.8316	16.9411	6.31223	434.093	114.523	95.9711	23.7367	93.7905	33.6902	4.90787	16.5898	7.32515	34.1635	203.769	75.7191
ENSMUSG00000000759	Tubgcp3	2398.89	-0.0404627	0.169155	-0.239205	0.810947	0.997464	chr8	12614277	12672248	-	57972	1884.37	2516.35	2508.54	1771.75	2095.05	2277.81	2614.96	2711.97	2721.55	2280.42	2419.05	2304.76	2078.97	2217.51	2384.74	2599.84	2908.09	2884.21
ENSMUSG00000000766	Oprm1	75.8979	-0.145438	0.903713	-0.160934	0.872145	0.998554	chr10	6758506	7038198	+	279693	42.6032	14.8432	5.74413	161.855	65.3442	29.7577	259.936	119.295	62.7959	11.0206	17.6438	12.0939	115.826	66.3593	66.7403	140.07	75.5699	98.6643
ENSMUSG00000000776	Polr3d	1304.52	0.147772	0.143286	1.0313	0.302398	0.960291	chr14	70438757	70443447	-	4691	1359.21	1426.69	1414.7	1398.7	1394.82	1639.38	1154.12	1030.71	1289.09	1470.83	1401.29	1313.06	1248.56	1450.92	1360.04	1090.95	1030.99	1007.29
ENSMUSG00000000782	Tcf7	248.508	0.0652523	0.405261	0.161013	0.872083	0.998554	chr11	52252371	52283331	-	30961	392.441	375.445	286.386	386.029	261.377	240.767	137.766	182.919	94.7863	244.149	386.305	298.893	234.596	342.165	259.636	81.9924	161.935	105.548
ENSMUSG00000000787	Ddx3x	60214.2	-0.115277	0.396963	-0.290398	0.771512	0.997464	chrX	13280970	13294052	+	13083	9715.98	8460.61	7130.11	11941.8	12379.9	15709.3	165249	245123	206106	2126.98	6311.82	4726.14	13075.6	13089.4	15348.6	118708	139839	88813.9
ENSMUSG00000000792	Slc5a5	36.3693	1.32768	0.592553	2.24061	0.0250516	0.75891	chr8	70882889	70892757	-	9869	54.0733	32.3057	45.1325	56.2598	48.4031	61.3188	14.2965	22.2684	11.8483	49.1689	54.7885	38.8733	57.9129	47.6958	39.8814	12.5266	6.74731	1.14726
ENSMUSG00000000794	Kcnn3	1538.6	-0.110632	0.2499	-0.442705	0.657979	0.992433	chr3	89520164	89675132	+	154969	385.067	350.997	391.421	1788.2	2174.91	2084.84	1447.84	1662.18	1658.76	342.487	433.665	461.297	3605.32	2247.92	3013.08	2187.6	1532.99	1926.25
ENSMUSG00000000804	Usp32	3239.34	-0.595892	0.321594	-1.85293	0.0638923	0.862555	chr11	84984442	85140161	-	155720	1123.25	673.182	659.754	2988.69	3328.52	3752.17	5057.06	5137.64	5154	387.417	731.751	751.551	3493.42	3306.91	4101.27	6031	5127.96	6502.66
ENSMUSG00000000805	Car4	12.3997	-0.350714	0.946022	-0.370725	0.710842	0.994838	chr11	84957786	84966044	+	8259	13.928	15.7163	13.1294	14.7141	2.42015	18.9367	10.3974	9.54361	2.36966	11.0206	17.6438	30.2348	4.90787	12.4424	7.32515	9.11027	12.1452	17.2089
ENSMUSG00000000811	Txnrd3	441.521	0.299615	0.17204	1.74155	0.081588	0.877171	chr6	89643988	89675529	+	31542	263.812	254.953	292.13	124.637	112.134	130.753	976.06	979.81	861.37	345.03	310.159	262.611	149.199	138.94	157.898	930.386	855.559	801.934
ENSMUSG00000000823	Zfp512b	2834.09	-0.0991445	0.212625	-0.466287	0.64101	0.992433	chr2	181582103	181592803	-	10701	1564.03	1921.75	2308.32	2087.67	2441.94	2651.14	3780.77	4719.31	3994.06	1965.91	1894.38	1647.37	2288.05	2567.97	2462.88	4848.94	4111.81	3757.27
ENSMUSG00000000826	Dnajc5	8581.09	-0.125547	0.126942	-0.989017	0.322655	0.96424	chr2	181520485	181555133	+	34649	10365.7	10346.6	10976.2	9944.13	9574.94	8226.64	5335.19	5891.59	6342.39	11559.8	10424.7	10934.6	8328.66	8027.4	8270.91	7041.1	6157.6	6711.46
ENSMUSG00000000827	Tpd52l2	2555.21	0.0491206	0.124749	0.393755	0.693762	0.994333	chr2	181497142	181517966	+	20825	3489.36	3883.67	3896.16	2458.98	2763.01	2375.2	1161.91	1207.27	1351.89	4081.02	3945.7	3987.54	2410.75	2603.22	2537.76	1198	1379.15	1263.13
ENSMUSG00000000838	Fmr1	2903.41	-0.771215	0.391761	-1.96859	0.0490004	0.822628	chrX	68678541	68717963	+	39423	1011.83	641.749	594.107	2211.44	2436.29	2781.89	4491.7	5870.91	5431.25	239.062	740.109	474.255	2580.56	2685.48	2650.89	5492.35	6198.08	5729.41
ENSMUSG00000000861	Bcl11a	20487.4	-0.101023	0.140754	-0.717727	0.472926	0.98545	chr11	24078056	24174123	+	96068	11032.6	11692.1	11448.9	13897	15926.2	17429	25572.5	29734.7	31189.4	12472.8	12752.7	13093.4	20526.7	18363.6	19619.2	37734.7	32289.9	33997.9
ENSMUSG00000000876	Pxmp4	265.73	0.0757243	0.235718	0.32125	0.748021	0.997464	chr2	154585758	154603708	-	17951	330.175	378.064	365.983	178.3	151.663	215.518	118.271	114.523	156.397	557.812	425.307	475.119	260.117	267.511	283.239	149.181	178.129	177.825
ENSMUSG00000000881	Dlg3	3414.93	-0.0985209	0.14089	-0.699276	0.48438	0.98545	chrX	100767722	100818410	+	50689	1949.1	2083.28	2154.87	2305.79	2541.97	2583.51	5154.53	5209.22	5655.19	1897.24	2210.11	2111.25	3009.51	2527.88	2839.72	6405.66	5266.95	5563.06
ENSMUSG00000000884	Gnb1l	719.926	-0.0553247	0.215299	-0.256966	0.797205	0.997464	chr16	18498713	18566679	+	67967	948.74	1019.81	1006.04	905.35	977.743	900.846	232.643	396.06	312.795	918.102	908.189	873.355	857.896	1041.7	775.652	317.721	286.086	279.931
ENSMUSG00000000901	Mmp11	408.815	0.0968919	0.197304	0.491079	0.623371	0.992433	chr10	75923222	75936496	-	13275	647.241	597.219	618.725	329.769	270.251	339.057	406.8	319.711	337.676	588.331	580.387	535.588	247.357	304.838	322.307	281.28	352.21	279.931
ENSMUSG00000000902	Smarcb1	7124.56	0.125277	0.180562	0.693819	0.487796	0.98545	chr10	75896769	75921617	-	24849	5821.89	7151.79	7731.6	1730.2	1853.03	1746.69	10852.3	11194.6	13400.4	8964.84	6989.71	7652	2101.55	1875.34	2120.22	12454.9	11249.1	13351.8
ENSMUSG00000000915	Hip1r	2315.69	0.0865827	0.184197	0.470054	0.638316	0.992433	chr5	123973628	124005558	+	31931	1408.36	1689.5	1776.58	875.921	823.659	980.2	4143.38	4623.88	4386.24	2003.21	1406.86	1903.93	688.084	711.289	755.304	4814.78	4346.62	4344.67
ENSMUSG00000000916	Nsun5	384.155	0.0914365	0.167187	0.546913	0.584439	0.992433	chr5	135369953	135376805	+	6853	421.116	520.384	500.56	325.441	333.175	363.404	249.539	305.395	303.316	539.162	498.668	524.358	359.256	406.451	391.489	281.28	304.978	286.815
ENSMUSG00000000934	Top1mt	197.15	0.30131	0.217377	1.38612	0.165711	0.910379	chr15	75657035	75678800	-	21766	242.51	199.073	224.021	235.426	225.074	197.483	123.47	133.61	151.658	214.478	253.513	227.193	254.228	232.949	287.309	120.711	114.704	111.284
ENSMUSG00000000948	Gm38393	688.115	-0.842825	0.375323	-2.2456	0.0247295	0.757562	chr7	59974149	60005064	-	30916	103.231	60.2458	37.7471	1601.24	1561.81	1738.57	93.577	135.201	119.668	32.2141	37.1447	45.7842	2300.81	1813.82	2348.93	112.74	107.957	135.377
ENSMUSG00000000957	Mmp14	7629.12	0.0788918	0.154037	0.512162	0.608537	0.992433	chr14	54431612	54445364	+	13753	4633.91	4902.61	5396.2	2174.22	2429.03	2581.7	16153.7	16876.3	15849.5	4357.38	4833.46	5145.1	2215.41	2656.45	2689.96	13636.9	16552.5	14239.8
ENSMUSG00000000958	Slc7a7	132.282	0.219236	0.344071	0.637183	0.524006	0.986075	chr14	54369442	54417780	-	48339	193.353	138.827	162.477	159.258	115.361	147.887	155.962	79.53	80.5683	142.42	136.507	186.592	140.365	143.779	141.62	79.7148	93.1129	83.7499
ENSMUSG00000000959	Oxa1l	2870.05	0.441992	0.162036	2.72774	0.00637691	0.652163	chr14	54360834	54369673	+	8840	2838.03	2825.44	3179.79	2503.13	2226.54	2520.38	2729.33	2575.18	2575.82	4051.35	3311.45	3607.45	3415.88	2620.5	3484.33	2342.48	2349.41	2504.47
ENSMUSG00000000976	Heatr6	3945.1	0.264958	0.23788	1.11383	0.265352	0.955345	chr11	83753696	83783754	+	30059	1391.98	1700.85	1719.96	1664.42	1897.4	2200.26	7720.1	10183	6927.69	1813.31	1678.94	1898.75	2413.69	2092.39	2562.99	8719.67	8319.43	6106.86
ENSMUSG00000000982	Ccl3	5.75765	-2.20358	1.70868	-1.28964	0.197176	0.919772	chr11	83647844	83649355	-	1512	8.19292	6.98502	9.02649	12.1175	6.45375	8.11573	0	0	0	12.7161	5.57171	6.91082	9.81574	11.0599	3.25562	3.41635	0	0
ENSMUSG00000001016	Ilf2	11821.5	0.28913	0.154812	1.86762	0.0618155	0.853389	chr3	90476126	90488379	+	12254	10210.8	12800.9	13232.8	3456.95	3625.39	4137.22	17728.9	17458.4	21257	14273.4	13861.5	13866.6	4432.79	4238.7	4670.19	17299.3	18335.1	17901.8
ENSMUSG00000001017	Chtop	11822.5	-0.0160434	0.134843	-0.118978	0.905292	0.998873	chr3	90498956	90509498	-	10543	13002.2	14296.6	14019	14155	16317.5	15135.8	4945.28	4922.91	6027.22	14828.7	14833.8	14333	17065.6	17248.6	14552.6	5648.37	5790.54	5682.37
ENSMUSG00000001018	Snapin	1739.28	0.0518122	0.144048	0.359687	0.719081	0.995757	chr3	90488026	90491033	-	3008	1875.36	1961.05	1953.82	2749.8	2735.58	3124.56	209.249	222.684	252.368	2307.55	2016.96	2197.64	3082.14	3009.67	2862.51	249.394	252.349	244.366
ENSMUSG00000001025	S100a6	58.2237	0.7748	0.711275	1.08931	0.276016	0.957487	chr3	90612882	90624181	+	11300	143.376	122.238	76.3149	110.788	80.6718	68.5328	20.7949	11.1342	5.92414	76.2965	100.291	49.2396	53.005	73.963	40.6953	2.27757	6.74731	5.73629
ENSMUSG00000001029	Icam2	57.9593	0.105849	0.428793	0.246854	0.805021	0.997464	chr11	106377656	106388075	-	10420	99.1343	69.8502	77.1355	12.983	24.2015	24.3472	103.974	66.8052	62.7959	69.5146	95.6477	69.972	14.7236	26.9585	17.092	60.3555	90.414	57.3629
ENSMUSG00000001034	Mapk7	3269	0.151539	0.127042	1.19283	0.232937	0.93923	chr11	61488812	61494406	-	5595	3443.48	3731.75	3935.55	2773.17	3238.97	3020.85	3072.44	3076.22	3039.09	4397.22	3667.11	3866.6	2858.34	3055.99	2784.37	2993.86	2781.24	3105.63
ENSMUSG00000001036	Epn2	2230.79	-0.0346929	0.131538	-0.263749	0.791973	0.997464	chr11	61517249	61579687	-	62439	2105.58	2117.33	2449.46	1746.65	1809.47	1827.84	2530.48	2567.23	2559.23	2331.28	2066.18	2258.11	2003.39	1793.78	2165.8	2841.26	2493.81	2487.26
ENSMUSG00000001039	B9d1	560.935	0.189064	0.173111	1.09216	0.274764	0.957487	chr11	61505144	61512931	+	7788	829.123	887.098	834.54	614.53	678.45	690.739	161.16	159.06	135.07	995.246	822.756	890.632	648.821	658.755	666.589	126.405	157.887	139.966
ENSMUSG00000001052	Sec24b	5638.85	0.170466	0.228318	0.746616	0.455295	0.98451	chr3	129982759	130061553	-	78795	1506.68	2050.98	2075.27	1682.6	1749.77	2141.65	12163.7	16679	12981	1679.37	1991.89	1892.7	1919.96	2032.25	2247.19	13131.3	13375.9	10198
ENSMUSG00000001053	N4bp3	151.883	-0.04343	0.266488	-0.162972	0.87054	0.998554	chr11	51643063	51650842	-	7780	211.377	238.364	242.895	124.637	119.394	160.511	102.675	154.288	98.3408	211.087	224.726	187.456	102.084	115.438	113.947	89.9639	117.403	119.315
ENSMUSG00000001054	Rmnd5b	826.735	0.116417	0.178676	0.651551	0.514691	0.986075	chr11	51623671	51635896	-	12226	1078.19	1107.13	1124.21	1086.25	881.743	955.853	350.914	435.825	350.709	1425.05	1057.7	1195.57	894.214	859.215	916.458	384.909	379.199	398.099
ENSMUSG00000001056	Nhp2	1810.42	0.353936	0.17861	1.98162	0.0475221	0.815556	chr11	51619735	51623714	+	3980	2600.43	2584.46	2554.5	2326.56	2469.36	2735.9	344.415	416.737	396.918	2894.18	2807.21	2674.49	2141.8	2692.39	1967.21	305.194	360.306	315.496
ENSMUSG00000001062	Vps9d1	1111.53	-0.152555	0.225743	-0.67579	0.499174	0.98545	chr8	123242356	123254348	-	11993	1532.08	1185.71	1471.32	1664.42	1477.1	1828.74	553.664	497.858	584.12	1305.52	1004.77	1208.53	1296.66	1285.71	1584.67	568.253	400.79	557.568
ENSMUSG00000001082	Mfsd10	359.593	0.133392	0.190987	0.698437	0.484904	0.98545	chr5	34633642	34637212	-	3571	303.138	385.049	411.936	181.762	170.218	211.009	552.364	521.717	548.576	384.874	369.59	372.32	162.941	209.447	170.106	465.762	542.484	509.383
ENSMUSG00000001089	Luzp1	4914.46	-0.222474	0.277805	-0.800828	0.423231	0.98127	chr4	136469761	136554780	+	85020	2003.99	1883.34	1864.38	5620.78	5624.44	5655.76	7221.02	9357.5	7643.33	970.662	1930.6	1461.64	4903.94	5646.07	5240.74	6568.5	8871.36	5992.13
ENSMUSG00000001098	Kctd10	2312.79	0.115348	0.125064	0.922313	0.356366	0.972126	chr5	114363567	114380508	-	16942	2928.15	2883.07	3184.71	1514.69	1243.15	1355.33	2661.75	2676.98	2774.87	3155.29	2690.21	3067.54	1356.54	1287.79	1428.4	2476.85	2397.99	2546.91
ENSMUSG00000001100	Poldip2	4338.85	0.118493	0.134725	0.879515	0.379122	0.979469	chr11	78512193	78522736	+	10544	6031.63	6156.42	6745.25	4121.68	3981.96	4705.32	2158.77	2373.18	2468	7339.73	6198.53	6433.11	4389.6	3932.48	4260.8	2160.27	2325.12	2317.46
ENSMUSG00000001103	Sebox	18.1019	-0.0145038	1.1635	-0.0124656	0.990054	0.998873	chr11	78503447	78505081	+	1635	13.1087	18.3357	23.7971	21.6384	16.9411	45.0874	1.29968	0	3.55449	34.7573	27.8586	12.9578	24.5394	43.5483	30.9284	1.13878	4.04839	2.29452
ENSMUSG00000001105	Ift20	1316.61	-0.103813	0.200905	-0.516726	0.605347	0.992433	chr11	78536361	78541737	+	5377	1479.64	1285.24	1402.39	2043.53	1890.14	2478.9	191.053	151.107	218.008	1547.12	1370.64	1650.82	2552.09	2254.83	2518.22	208.397	230.758	226.01
ENSMUSG00000001119	Col6a1	339.158	0.700166	1.50979	0.46375	0.642827	0.992433	chr10	76708792	76726168	-	17377	170.413	89.9322	72.2119	64.0496	54.8568	26.1507	2197.76	831.884	458.529	11.8684	208.939	53.5588	9.81574	67.7418	16.2781	86.5475	1470.91	213.39
ENSMUSG00000001120	Pcbp3	1193.37	-0.017598	0.150662	-0.116805	0.907015	0.998873	chr10	76761857	76961887	-	200031	1569.76	1778.56	1898.02	1209.15	1278.65	1102.84	662.837	703.046	699.049	1884.52	1632.51	1930.71	954.09	996.081	1010.06	650.245	730.059	790.461
ENSMUSG00000001123	Lgals9	73.5053	0.15992	0.444555	0.359731	0.719049	0.995757	chr11	78962974	78984946	-	21973	136.822	81.2009	99.2914	60.5875	41.9493	38.7751	96.1763	46.1274	52.1325	130.552	112.363	88.1129	50.0603	50.4607	55.3456	45.5513	83.6667	53.9212
ENSMUSG00000001127	Araf	2618.81	0.174798	0.163754	1.06744	0.285772	0.957487	chrX	20797814	20860519	+	62706	2898.65	2735.51	2875.35	3388.57	3375.31	4339.21	859.089	822.341	957.341	3420.63	2846.22	3390.62	4319.91	3867.5	4386.14	906.472	897.392	852.413
ENSMUSG00000001128	Cfp	290.121	-0.349162	0.271033	-1.28826	0.197654	0.919772	chrX	20925454	20931555	-	6102	181.063	171.133	175.606	505.472	690.551	658.276	53.2869	77.9394	90.047	140.725	192.224	158.085	655.692	588.248	621.824	84.27	83.6667	94.0752
ENSMUSG00000001131	Timp1	28.9396	-0.98199	0.78991	-1.24317	0.213806	0.933454	chrX	20870166	20874735	+	4570	68.0012	55.0071	40.2089	35.4869	42.7561	35.1682	12.9968	4.7718	4.73931	49.1689	47.3595	13.8216	25.5209	31.1059	24.4172	15.943	12.1452	2.29452
ENSMUSG00000001134	Uxt	422.506	-0.264336	0.206685	-1.27893	0.200921	0.925104	chrX	20941722	20962017	-	20296	561.215	602.458	641.701	523.649	593.745	596.957	62.3847	71.577	91.2318	677.344	678.82	639.251	497.658	555.068	511.133	116.156	99.8602	84.8972
ENSMUSG00000001138	Cnnm3	1643.28	0.224561	0.142019	1.5812	0.113832	0.879388	chr1	36511867	36528237	+	16371	1301.04	1547.18	1682.21	1171.93	1297.2	1422.96	1978.11	2118.68	2110.18	1779.4	1594.44	1641.32	1316.29	1341.7	1395.03	1900.63	1981.01	1999.67
ENSMUSG00000001143	Lman2l	2289.82	0.0410237	0.146836	0.279384	0.77995	0.997464	chr1	36419871	36445271	-	25401	2053.15	2205.52	2563.52	1918.03	2182.98	2151.57	1995.01	2301.6	2274.87	2550	2281.62	2547.5	2431.36	2249.3	2604.5	2355	2167.24	2384
ENSMUSG00000001150	Mcm3ap	5561.48	0.169365	0.32643	0.518841	0.603872	0.992433	chr10	76468927	76515857	+	46931	1151.11	2002.08	2058.04	1314.75	1445.64	1542.89	12578.3	17000.3	11104.2	1959.97	1873.02	1813.23	1708.92	1585.71	1771.87	15697	15000.6	8498.89
ENSMUSG00000001151	Pcnt	4635.3	0.0746661	0.391067	0.190929	0.848581	0.998554	chr10	76351263	76442786	-	91524	787.339	1476.46	1403.21	1128.66	1378.68	1502.31	9691.72	16112.8	9462.04	1080.02	1417.07	1060.81	1617.63	1370.04	1456.89	11940.1	14003.4	6546.26
ENSMUSG00000001156	Mxd1	1360.17	-0.0661392	0.139698	-0.473443	0.635897	0.992433	chr6	86647042	86669161	-	22120	1727.89	1654.58	1932.49	1482.66	1394.01	1319.26	898.079	1005.26	1030.8	1893	1701.23	1817.54	1248.56	1141.24	1111.79	1108.04	932.478	1084.16
ENSMUSG00000001157	Gmcl1	3859.89	-0.170232	0.166083	-1.02499	0.30537	0.960291	chr6	86691768	86733383	-	41616	3009.26	2818.46	2759.64	6981.41	7383.89	8508.89	970.861	1274.07	1240.52	2471.16	3092.3	2787.65	7721.06	7302.98	7344.68	1210.53	1246.9	1353.77
ENSMUSG00000001158	Snrnp27	2302.17	0.0608259	0.12549	0.484705	0.627886	0.992433	chr6	86675151	86684522	-	9372	3962.1	3721.27	3557.26	2479.76	2447.58	2402.26	501.677	580.569	569.903	4420.11	4019.99	3981.49	2382.28	2508.52	2154.41	562.559	604.559	582.808
ENSMUSG00000001166	Oas1c	37.2187	0.274761	0.595335	0.461524	0.644423	0.992433	chr5	120800194	120812514	-	12321	22.1209	42.7833	41.8501	50.201	63.7307	68.5328	11.6971	6.3624	8.2938	36.4528	43.6451	48.3757	78.5259	63.5944	56.9734	7.97148	10.7957	8.03081
ENSMUSG00000001173	Ocrl	2642.62	-0.214333	0.156858	-1.36642	0.171808	0.911904	chrX	47912387	47965868	+	53482	1672.17	1544.56	1725.7	2087.67	2063.59	2450.05	3832.76	4200.78	3967.99	1272.46	1703.09	1588.62	2237.01	2079.95	2290.33	4552.86	3984.96	4312.55
ENSMUSG00000001175	Calm1	20719.1	-0.0934865	0.193003	-0.484379	0.628117	0.992433	chr12	100199435	100209814	+	10380	36528.9	33923.6	32655.4	24308.6	25047	17868.1	8034.62	8091.39	9162.28	33513.7	33656.8	36799.2	15423.5	17888.7	12834.5	9235.53	8523.2	9448.82
ENSMUSG00000001211	Agpat3	4480.69	-0.170297	0.14072	-1.21019	0.226207	0.93736	chr10	78269178	78352489	-	83312	5423.71	4951.51	5209.11	6825.61	6174.62	7415.97	2538.28	2559.28	2682.45	4782.95	4080.35	4609.52	5230.81	4957.59	5643.62	2774.08	2256.3	2536.59
ENSMUSG00000001227	Sema6b	689.656	-0.0745976	0.368899	-0.202217	0.839747	0.998554	chr17	56123085	56140343	-	17259	806.183	762.241	895.264	620.589	509.039	607.778	465.286	384.925	404.027	1485.24	667.677	1112.64	731.273	434.792	776.466	694.658	430.478	625.256
ENSMUSG00000001228	Uhrf1	12781.8	0.23595	0.371042	0.635911	0.524835	0.986075	chr17	56303321	56323486	+	20166	3672.89	6333.67	5914.81	1645.38	2029.7	2219.2	27849.6	44552.7	30927.6	4755.82	6111.24	4429.83	1469.42	2032.25	1829.66	27938.9	38413.8	17945.4
ENSMUSG00000001229	Dpp9	2602.11	0.0797132	0.140727	0.56644	0.571094	0.9901	chr17	56186807	56218905	-	32099	2374.31	2729.4	3031.26	1546.71	1782.85	1810.71	3192.01	3300.5	3319.89	3021.34	2829.5	2817.02	1569.54	1750.23	1868.73	3367.38	3360.16	3166.43
ENSMUSG00000001240	Ramp2	249.811	0.55433	0.462865	1.19761	0.231071	0.93923	chr11	101246028	101259546	+	13519	595.625	423.467	370.907	257.929	168.604	159.609	196.252	90.6642	91.2318	458.627	528.384	422.424	119.752	219.815	131.039	85.4088	116.054	60.8047
ENSMUSG00000001247	Lsr	571.466	-0.143968	0.261382	-0.550797	0.581773	0.992287	chr7	30957770	30973464	-	15695	961.849	1071.33	1064.31	599.816	675.223	608.68	362.611	407.194	414.69	666.323	797.683	610.743	331.772	496.312	339.399	218.646	368.403	291.404
ENSMUSG00000001248	Gramd1a	4635.18	0.0255126	0.224096	0.113847	0.909359	0.998873	chr7	31130127	31155896	-	25770	4283.26	4347.3	4578.07	5262.45	5240.44	5588.13	3314.18	2917.16	3127.95	5788.36	3805.48	5511.38	6286	5896.3	6971.91	3826.31	2694.88	3993.61
ENSMUSG00000001260	Gabrg1	24.8921	-1.44377	1.40193	-1.02984	0.303085	0.960291	chr5	70751047	70842617	-	91571	40.9646	17.4626	3.28236	34.6214	21.7814	2.70524	109.173	65.2146	9.47863	3.39096	0.928619	7.77467	10.7973	6.91243	15.4642	29.6084	5.39785	63.0992
ENSMUSG00000001270	Ckb	18345	0.457549	0.170194	2.68839	0.0071797	0.652163	chr12	111669361	111672338	-	2978	12871.9	17919.2	16873.8	2289.34	2613.77	2698.03	36233.8	37977.2	40482	20416.1	17886.1	16916.8	2565.84	2759.44	2944.71	31204.9	32357.4	33199.4
ENSMUSG00000001280	Sp1	8837.42	0.119409	0.26897	0.443951	0.657078	0.992433	chr15	102406143	102436404	+	30262	3044.49	3861.84	3229.84	7265.3	7326.62	7351.05	14347.2	20191.1	16434.8	2254.99	3990.27	3029.53	7397.14	7830.4	8585.89	13711	17398.6	11823.7
ENSMUSG00000001281	Itgb7	6.11704	-0.0953466	0.914697	-0.104238	0.91698	0.998873	chr15	102215995	102231944	-	15950	10.6508	4.36564	7.38531	0.865535	1.61344	1.8035	10.3974	7.953	7.10897	5.08644	3.71447	12.0939	4.90787	3.45621	3.25562	7.97148	9.44624	8.03081
ENSMUSG00000001285	Myg1	1207.68	0.345851	0.192663	1.79511	0.0726366	0.872185	chr15	102331709	102338139	+	6431	1433.76	1871.99	1842.22	683.773	794.617	789.029	1116.43	984.582	1208.53	2086.29	1810.81	1732.02	778.388	866.819	886.343	833.59	1086.32	932.721
ENSMUSG00000001288	Rarg	310.004	0.207503	0.199152	1.04193	0.297443	0.959941	chr15	102234938	102257517	-	22580	323.62	344.885	321.671	386.894	396.099	388.653	154.662	146.335	133.886	479.82	396.52	348.996	414.224	425.806	451.718	165.124	164.634	136.524
ENSMUSG00000001289	Pfdn5	4695.31	0.252763	0.154334	1.63777	0.10147	0.877171	chr15	102326116	102331873	+	5758	7680.86	7090.67	7219.55	5375.84	4979.87	5258.09	760.313	666.462	818.717	9994	7805.04	9032.44	5455.59	5072.34	5003.89	759.569	692.274	850.119
ENSMUSG00000001300	Efnb2	14277.5	-0.289624	0.164369	-1.76203	0.0780636	0.877171	chr8	8617434	8661242	-	43809	13089.8	14127.2	14754.2	14052	14729.9	15461.4	10723.7	12511.7	15246.4	11928.5	14435.4	14350.3	15167.3	15037.3	15749.9	15641.2	14506.7	15482.3
ENSMUSG00000001305	Rrp15	742.761	-0.0640039	0.201329	-0.317907	0.750556	0.997464	chr1	186720978	186749358	-	28381	1092.94	1250.32	1184.11	808.41	860.768	912.569	279.431	311.758	342.415	927.427	1233.21	1076.36	696.918	843.316	651.938	283.557	340.064	274.195
ENSMUSG00000001313	Rnd2	13715.5	0.122945	0.263429	0.466711	0.640707	0.992433	chr11	101464999	101471853	+	6855	14865.2	16460.2	20046.2	14565.2	16208.6	22260.5	2378.42	2913.98	4049.74	22551.6	20678.5	21996.3	17450.4	19656.2	19902.4	3403.82	3472.17	4018.85
ENSMUSG00000001323	Srr	3581.07	-0.0490521	0.194481	-0.25222	0.800871	0.997464	chr11	74906359	74925948	-	19590	2290.74	1988.99	2204.93	5695.22	5668.81	6898.37	752.515	745.992	915.872	2470.31	2450.62	2841.21	9613.54	7262.2	9668.38	1039.71	898.742	1053.18
ENSMUSG00000001334	Fndc5	151.096	-0.124849	0.379451	-0.329025	0.742137	0.997393	chr4	129136999	129144593	+	7595	217.112	178.118	159.194	294.282	208.133	191.171	66.2837	44.5368	47.3931	182.264	112.363	158.949	281.712	203.225	233.591	60.3555	43.1828	37.8595
ENSMUSG00000001348	Acp5	6.43409	0.183472	1.26723	0.144782	0.884883	0.998554	chr9	22126727	22135711	-	8985	13.1087	7.85815	9.02649	8.65535	18.5545	8.11573	1.29968	3.1812	4.73931	3.39096	10.2148	4.31926	3.9263	10.3686	4.06953	1.13878	2.69892	1.14726
ENSMUSG00000001366	Fbxo9	1157.09	0.18521	0.174069	1.06401	0.287326	0.957487	chr9	78081499	78109065	-	27567	1213.37	1231.11	1299.81	1586.53	1575.52	1652	396.403	427.872	418.244	1529.32	1292.64	1588.62	1952.35	1817.28	1561.07	389.464	389.995	505.941
ENSMUSG00000001376	Vps50	2136.3	-0.130582	0.26992	-0.483779	0.628543	0.992433	chr6	3498382	3603531	+	105150	761.122	684.532	634.316	986.71	1037.44	1321.96	4398.12	4272.35	4664.67	405.219	782.825	764.509	1432.12	1194.47	1413.75	4713.42	4414.09	4571.83
ENSMUSG00000001380	Hars	3029.96	0.070564	0.152887	0.461545	0.644408	0.992433	chr18	36766528	36783205	-	16678	3062.51	3907.25	3766.51	764.267	711.525	916.176	4121.29	4076.71	4670.59	4118.32	3967.06	3943.49	877.527	964.284	937.619	4477.7	4681.28	4575.27
ENSMUSG00000001383	Zmat2	4492.28	0.0105873	0.12724	0.0832076	0.933686	0.998873	chr18	36793876	36799666	+	5791	7345.77	7793.54	7506.76	4145.05	3847.24	3267.93	1827.35	1776.7	2030.8	8201.88	7959.19	8733.55	3586.67	3414.74	3270.27	2080.56	2045.78	2027.21
ENSMUSG00000001403	Ube2c	5724.27	0.327047	0.205088	1.59467	0.110787	0.877744	chr2	164769898	164778822	+	8925	9381.71	10635.6	10844.1	4327.68	4914.53	5326.62	1818.25	1967.57	1963.26	10472.1	12012.6	9872.97	4500.52	5861.05	4330.79	1392.73	1925.68	1489.14
ENSMUSG00000001415	Smg5	4912.84	0.0626678	0.167278	0.374633	0.707933	0.994838	chr3	88336260	88362338	+	26079	4949.34	5622.07	5938.61	5520.38	6738.52	6898.37	2599.36	3411.84	3112.54	5689.18	5192.83	5158.06	6027.85	6584.09	6502.29	2874.29	3002.55	2608.87
ENSMUSG00000001416	Cct3	19102.5	0.292188	0.139823	2.0897	0.0366446	0.792291	chr3	88297116	88321767	+	24652	9661.09	12672.6	12408.1	2842.42	2897.73	3232.77	42172	46351.7	44733.2	12533	13240.2	12137.1	3317.72	3425.8	3467.24	39102.4	41660.6	37989.2
ENSMUSG00000001418	Glmp	658.302	0.305004	0.158268	1.92714	0.0539628	0.832861	chr3	88325023	88331313	+	6291	973.319	1050.37	1026.56	368.718	371.09	445.463	465.286	489.905	496.443	1293.65	1124.56	1148.06	366.127	467.971	387.419	449.819	466.914	457.756
ENSMUSG00000001419	Mef2d	2826.06	0.0179917	0.170064	0.105794	0.915746	0.998873	chr3	88142372	88172086	+	29715	2534.89	2894.42	3389.04	1882.54	2056.32	2371.6	2848.9	3178.02	3413.49	3415.54	2896.36	3301.64	2151.61	2095.16	2274.87	3445.96	3233.31	3485.37
ENSMUSG00000001420	Tmem79	296.761	0.275105	0.289545	0.950128	0.342047	0.970369	chr3	88328655	88336148	-	7494	327.717	399.893	344.648	433.633	475.964	599.662	48.0882	55.671	39.0993	383.178	397.449	339.494	445.635	503.225	425.673	36.4411	47.2312	39.0068
ENSMUSG00000001424	Snd1	9999.97	0.339072	0.375583	0.90279	0.366637	0.975406	chr6	28475139	28935162	+	460024	2546.36	4577.81	4340.92	1733.67	1907.08	1916.21	20998.9	33940.2	20046.1	4566.77	4596.66	3909.79	2566.82	2056.45	2701.35	24516.9	29616.6	13460.8
ENSMUSG00000001435	Col18a1	4013.2	0.334576	0.434454	0.770106	0.441237	0.983476	chr10	77052178	77166548	-	114371	1166.67	1666.8	1377.77	498.548	642.148	611.385	12254.7	14290	8310.39	1034.24	1765.3	1135.97	427.966	729.261	496.482	6918.11	13570.2	5341.64
ENSMUSG00000001436	Slc19a1	644.095	0.173702	0.188122	0.923347	0.355826	0.972126	chr10	77032241	77061002	+	28762	712.784	727.315	679.449	632.706	863.189	619.501	539.367	494.677	526.064	820.612	724.322	638.387	760.72	731.335	696.703	468.04	493.903	464.64
ENSMUSG00000001440	Kpnb1	41047.3	-0.0753295	0.224445	-0.335626	0.737153	0.997393	chr11	97159714	97187881	-	28168	13831.3	17702.7	17214.3	8668.33	9894.4	10370.1	91003.6	112672	99702.1	11770.9	17641.9	14126.6	8862.63	10240.1	9670.01	92293.8	111803	81383.1
ENSMUSG00000001441	Npepps	16213.9	0.0505341	0.190658	0.265052	0.79097	0.997464	chr11	97205842	97280638	-	74797	5004.23	5388.94	5127.87	3576.39	3789.96	4120.09	38903.3	44745.2	36001	4573.55	5442.63	5624.54	4240.4	4081.79	4811.81	43985.5	41554	30878.5
ENSMUSG00000001444	Tbx21	5.87847	0.271976	1.26423	0.215132	0.829665	0.998554	chr11	97098071	97115331	-	17261	5.73504	4.36564	1.64118	4.32768	0.806718	1.8035	16.8958	1.5906	3.55449	3.39096	3.71447	11.2301	3.9263	4.14746	9.76687	4.55513	9.44624	14.9144
ENSMUSG00000001445	Mrpl10	1559.05	0.149178	0.133338	1.1188	0.263225	0.955345	chr11	97041560	97049213	+	7654	1893.38	2155.75	1978.44	1850.51	1995.01	2023.52	491.279	489.905	485.78	2395.71	2156.25	2295.26	2093.7	2156.68	2098.25	435.015	507.398	561.01
ENSMUSG00000001467	Cyp51	11981.3	0.0626675	0.168904	0.371024	0.710619	0.994838	chr5	4081145	4104746	-	23602	4983.75	5681.44	5443.79	2267.7	2268.49	2239.94	27613	33377.2	25361.3	5088.13	5772.29	5280.73	2535.41	2559.67	2348.93	28676.8	31033.6	23131
ENSMUSG00000001473	Tubb6	193.465	0.0471184	0.363948	0.129465	0.89699	0.998873	chr18	67390717	67402749	+	12033	403.092	289.878	261.768	62.3185	57.277	49.5961	310.624	233.818	227.487	228.042	341.732	224.602	41.2261	82.2579	46.3926	186.76	249.651	185.856
ENSMUSG00000001493	Meox1	11.3204	-1.25647	1.10824	-1.13375	0.256898	0.952049	chr11	101877510	101894374	-	16865	21.3016	6.98502	15.5912	19.0418	6.45375	9.91922	2.59936	1.5906	1.18483	15.2593	11.1434	27.6433	11.7789	18.6636	18.7198	4.55513	6.74731	4.58904
ENSMUSG00000001496	Nkx2-1	71.7789	0.304046	2.14547	0.141715	0.887305	0.998554	chr12	56531958	56536908	-	4951	353.934	81.2009	10.6677	285.627	41.1426	10.821	331.418	93.8454	3.55449	9.32513	21.3582	0	2.94472	12.4424	9.76687	6.8327	14.8441	2.29452
ENSMUSG00000001506	Col1a1	1268.11	0.432433	1.34711	0.321008	0.748205	0.997464	chr11	94936224	94953042	+	16819	669.361	458.392	456.248	266.585	189.579	153.297	6836.32	3260.73	1951.41	102.576	900.76	209.916	58.8945	383.64	90.3435	478.289	5615.11	744.571
ENSMUSG00000001507	Itga3	290.137	0.301942	0.356245	0.847567	0.396679	0.98127	chr11	95044474	95076801	-	32328	141.737	117.872	164.118	88.2846	70.9912	66.7293	796.704	808.025	501.182	177.178	114.22	155.493	56.9313	72.5805	89.5296	760.707	609.957	430.222
ENSMUSG00000001517	Foxm1	7201.11	0.0324852	0.249413	0.130246	0.896372	0.998873	chr6	128362967	128376146	+	13180	6925.47	7870.37	9266.1	10643.5	12219.4	14066.4	3010.06	4035.35	4029.6	6047.77	7407.59	5704.88	8460.19	10929.9	10379.7	2410.8	3487.01	2725.89
ENSMUSG00000001518	Itfg2	660.542	0.34646	0.196829	1.7602	0.0783734	0.877171	chr6	128409444	128424931	-	15488	584.155	694.137	660.575	610.202	737.34	780.913	508.175	582.16	626.774	867.237	617.531	748.096	742.07	765.897	808.208	550.032	506.048	500.205
ENSMUSG00000001520	Nrip2	8.66806	0.993687	1.21949	0.81484	0.415164	0.98127	chr6	128399296	128416427	+	17132	15.5665	13.0969	4.92354	1.73107	14.5209	15.3297	3.89904	7.953	2.36966	11.0206	11.1434	12.9578	17.6683	7.60367	8.95296	0	2.69892	4.58904
ENSMUSG00000001521	Tulp3	1403.69	0.0655214	0.136679	0.479382	0.631667	0.992433	chr6	128321161	128355851	-	34691	1688.56	1787.29	1996.5	1566.62	1698.95	1637.57	866.887	1041.84	999.995	1777.71	1639.94	1554.93	1416.41	1602.3	1467.47	823.34	833.968	866.18
ENSMUSG00000001524	Gtf2h4	514.978	0.169616	0.146394	1.15863	0.246609	0.942922	chr17	35667730	35673739	-	6010	797.99	849.553	857.517	199.939	238.789	230.847	378.207	461.274	453.789	983.378	929.547	880.265	231.652	250.23	244.986	440.709	443.973	396.952
ENSMUSG00000001525	Tubb5	181309	0.39087	0.189885	2.05846	0.0395462	0.808305	chr17	35833921	35838306	-	4386	127877	146063	152078	74166	59750.4	64719.3	314493	314664	341226	197928	151581	166446	88648.9	69525.9	98076.4	313450	292227	290647
ENSMUSG00000001542	Ell2	86.4091	-0.516714	0.4128	-1.25173	0.210668	0.932941	chr13	75706757	75772364	+	65608	96.6764	76.8352	48.4148	179.166	190.386	137.066	38.9904	34.9932	28.4359	40.6915	45.5023	53.5588	182.573	163.133	146.503	28.4696	36.4355	27.5342
ENSMUSG00000001552	Jup	1472.03	0.484839	0.288431	1.68095	0.0927725	0.877171	chr11	100368958	100397763	-	28806	514.515	622.54	696.681	253.602	188.772	199.286	4048.5	4021.04	2976.29	868.933	631.461	794.744	290.546	199.769	310.098	3950.44	3325.07	2604.28
ENSMUSG00000001555	Fkbp10	465.66	0.344179	0.460644	0.747169	0.454961	0.98451	chr11	100415697	100424824	+	9128	410.465	330.915	310.183	158.393	85.5121	64.0241	1750.67	1006.85	781.987	266.19	365.876	259.156	76.5628	94.7003	56.9734	662.772	1059.33	641.318
ENSMUSG00000001558	Klhl10	23.1362	0.460598	0.693887	0.663794	0.506822	0.98545	chr11	100441917	100457022	+	15106	29.4945	22.7013	13.95	36.3525	34.6889	29.7577	11.6971	17.4966	15.4028	19.498	21.3582	35.4179	50.0603	27.6497	13.8364	12.5266	10.7957	13.7671
ENSMUSG00000001569	Nom1	1798.91	0.144096	0.209052	0.689284	0.490644	0.98545	chr5	29434664	29457843	+	23180	1040.5	1321.92	1262.07	1069.8	1135.05	1186.7	2826.8	3222.56	3287.9	946.077	1496	1252.59	1197.52	1290.55	1231.44	2728.53	3231.96	2652.46
ENSMUSG00000001576	Ergic1	7525.83	0.0500696	0.125865	0.397804	0.690775	0.994333	chr17	26561489	26656934	+	95446	10709	10360.5	10986.9	9970.1	8686.74	10207.8	3444.15	4183.28	3604.25	10779.9	9645.56	9676.87	7475.67	7574.64	7977.09	3411.8	3512.65	3258.22
ENSMUSG00000001588	Acap1	10.6111	-0.849463	0.859012	-0.988884	0.32272	0.96424	chr11	69881567	69895539	-	13973	5.73504	6.11189	11.4883	12.1175	12.9075	22.5437	5.19872	4.7718	7.10897	11.0206	3.71447	6.04697	21.5946	18.6636	13.8364	9.11027	12.1452	6.88355
ENSMUSG00000001627	Ifrd1	2103.35	-0.0959265	0.176239	-0.544297	0.586237	0.992433	chr12	40201567	40248504	-	46938	2002.35	2160.12	2089.22	2764.52	3071.18	3534.85	707.026	690.321	675.352	2303.31	2790.5	2329.81	3187.17	3827.41	3095.28	789.177	974.312	868.475
ENSMUSG00000001630	Stk38l	748.082	-0.0501948	0.222216	-0.225883	0.821293	0.998078	chr6	146724995	146778812	+	53818	430.128	570.152	460.351	604.143	655.862	689.837	1059.24	1192.95	1241.7	355.203	546.028	424.151	669.434	597.925	685.308	1019.21	1257.7	1006.15
ENSMUSG00000001632	Brpf1	3222.07	-0.031736	0.205094	-0.154738	0.877027	0.998554	chr6	113307137	113324860	+	17724	1852.42	2284.1	2638.2	2144.8	2599.25	2778.28	4278.55	4846.56	4857.8	2433.86	2276.97	2106.94	2435.29	2991.7	3087.14	5063.03	5105.02	4217.32
ENSMUSG00000001642	Akr1b3	689.405	0.211783	0.196916	1.0755	0.282152	0.957487	chr6	34302434	34317478	-	15045	833.22	1051.25	937.114	181.762	233.948	211.911	914.975	787.347	964.45	1075.78	1153.34	859.533	224.781	238.479	216.499	785.761	925.731	813.407
ENSMUSG00000001663	Gstt1	60.1988	-0.447304	0.528381	-0.846557	0.397242	0.98127	chr10	75783813	75798584	-	14772	102.411	86.4397	87.8031	57.9908	76.6382	41.4804	24.6939	15.906	16.5876	109.358	74.2895	119.212	83.4338	42.8571	59.4151	22.7757	17.543	44.7431
ENSMUSG00000001666	Ddt	202.107	0.331209	0.348582	0.950162	0.34203	0.970369	chr10	75771230	75773414	-	2185	333.452	329.169	320.03	216.384	231.528	232.651	46.7885	47.718	28.4359	424.717	376.09	334.311	213.983	246.774	143.247	25.0532	48.5806	39.0068
ENSMUSG00000001672	Marveld3	26.5835	-0.253269	0.676194	-0.374551	0.707994	0.994838	chr8	109947914	109962203	-	14290	33.591	26.1938	13.1294	49.3355	48.4031	39.6769	12.9968	12.7248	26.0662	27.9754	12.072	11.2301	49.0787	33.8709	38.2536	21.6369	10.7957	11.4726
ENSMUSG00000001674	Ddx18	2980.16	0.323635	0.235774	1.37265	0.169861	0.910379	chr1	121553835	121567989	-	14155	1232.21	1625.76	1581.28	729.646	735.727	853.053	6181.28	8371.33	7075.8	1497.11	1822.88	1365.75	744.033	801.842	784.605	6156.26	7291.14	4793.25
ENSMUSG00000001687	Ubl3	3965.43	-0.22748	0.122879	-1.85126	0.0641325	0.862555	chr5	148504635	148552789	-	48155	4215.26	3857.48	4034.02	7146.72	7135.42	8234.76	872.086	1010.03	898.1	3417.24	3734.9	3294.73	7024.15	7074.18	6625.19	924.692	931.129	947.636
ENSMUSG00000001700	Gramd3	213.743	0.01637	0.336957	0.0485817	0.961253	0.998873	chr18	56400337	56503792	+	103456	276.921	305.595	249.459	244.946	286.385	330.04	126.069	157.469	123.222	200.914	308.301	196.094	179.628	299.308	222.196	92.2415	143.043	105.548
ENSMUSG00000001707	Eef1e1	1957.31	-0.00363197	0.175334	-0.0207146	0.983473	0.998873	chr13	38644207	38659058	-	14852	3491	3226.21	3255.28	2451.2	2390.31	2066.81	337.917	345.16	363.742	3751.25	3161.02	3483.92	1962.17	2211.98	1638.39	340.496	373.801	380.89
ENSMUSG00000001729	Akt1	18815.1	0.12025	0.133088	0.903537	0.366241	0.975406	chr12	112653821	112674884	-	21064	21114.8	20977.8	23354.8	24810.6	25391.5	28727	8737.75	10591.8	10412.3	24598.9	21101	21634.3	22065.8	23311.5	23692	9615.89	9249.21	9284.77
ENSMUSG00000001739	Cldn15	20.4412	-0.110177	0.893972	-0.123244	0.901914	0.998873	chr5	136966616	136975858	+	9243	15.5665	29.6863	24.6177	24.235	41.1426	33.3647	6.4984	1.5906	2.36966	16.9548	24.1441	17.277	35.3367	44.9308	40.6953	6.8327	2.69892	0
ENSMUSG00000001741	Il16	40.3773	-0.136607	0.622152	-0.219573	0.826204	0.998554	chr7	83642825	83745726	-	102902	53.254	28.8132	40.2089	10.3864	20.9747	6.31223	109.173	106.57	40.2842	22.889	38.0734	19.8686	11.7789	15.8986	17.092	47.8289	82.3172	55.0684
ENSMUSG00000001750	Tcirg1	133.241	0.287292	0.336944	0.85264	0.393859	0.98127	chr19	3896050	3907133	-	11084	154.027	130.969	129.653	70.9739	81.4785	118.129	189.753	189.281	138.625	139.877	159.722	150.31	79.5075	95.3915	109.877	134.376	210.516	115.873
ENSMUSG00000001751	Naglu	195.18	0.919839	0.284581	3.23225	0.00122819	0.47374	chr11	101070012	101077672	+	7661	108.147	115.253	124.73	61.453	77.445	66.7293	445.79	501.039	308.055	166.157	175.509	173.634	54.9682	81.5667	72.4376	339.357	380.548	260.428
ENSMUSG00000001755	Coasy	845.424	0.253898	0.165597	1.53323	0.125219	0.893324	chr11	101082565	101086619	+	4055	877.462	988.381	1105.33	424.112	414.653	449.07	907.177	1054.57	1114.92	1235.16	1085.56	1145.47	423.059	530.875	451.718	974.799	972.962	1062.36
ENSMUSG00000001761	Smo	6809.46	0.131711	0.236031	0.558026	0.576827	0.991841	chr6	29735503	29761365	+	25863	7309.72	7653.84	8631.79	10761.2	11080.3	13807.6	2850.2	4003.54	3041.45	6142.72	6845.78	5919.11	7694.56	10269.1	9322.47	2027.03	2941.83	2268.13
ENSMUSG00000001763	Tspan33	124.742	-0.178013	0.288176	-0.617722	0.536758	0.986568	chr6	29694222	29718559	+	24338	194.172	203.439	194.48	173.973	146.016	145.181	59.7853	77.9394	58.0566	178.873	172.723	171.907	85.397	111.981	75.6932	48.9677	83.6667	63.0992
ENSMUSG00000001767	Crnkl1	5692.93	0.0475272	0.303213	0.156745	0.875446	0.998554	chr2	145917479	145935014	-	17536	808.641	1004.1	881.314	640.496	669.576	853.955	13833.8	18691.2	15040.2	594.265	1186.77	849.167	809.799	819.814	868.437	16148	17319	11454.2
ENSMUSG00000001768	Rin2	477.793	-0.0722521	0.246147	-0.293532	0.769115	0.997464	chr2	145675215	145887616	+	212402	416.2	380.684	379.113	468.254	479.997	475.221	762.912	631.469	584.12	239.062	417.878	293.71	413.243	514.976	463.112	494.232	611.306	574.777
ENSMUSG00000001773	Folh1	8.0237	-0.865579	1.13092	-0.765374	0.444049	0.983476	chr7	86718977	86775943	-	56967	4.91575	0.873128	2.46177	6.05875	3.22687	2.70524	18.1955	27.0402	7.10897	1.69548	2.78586	0	6.87102	4.8387	5.69734	15.943	20.2419	13.7671
ENSMUSG00000001774	Chordc1	2659.35	-0.246356	0.235843	-1.04458	0.296219	0.959941	chr9	18292125	18317442	+	25318	1938.44	1692.99	1572.25	2697.01	2798.51	2973.96	2959.37	3061.91	3600.69	1035.09	1818.24	1640.46	3582.75	3248.84	3392.36	3028.03	3146.95	3680.41
ENSMUSG00000001783	Rtcb	7991.79	0.282692	0.156892	1.80183	0.0715723	0.870187	chr10	85938637	85957823	-	19187	4687.17	6063.87	6045.29	2978.31	2696.05	2973.96	15410.3	14888	15332.9	7125.25	6120.52	6163.59	3293.18	3013.82	3709.78	15154.9	14381.2	13814.1
ENSMUSG00000001785	Pwp1	3323.17	0.253332	0.170945	1.48195	0.138354	0.900804	chr10	85829494	85889096	+	59603	1953.19	2656.05	2638.2	918.333	926.113	1029.8	6024.02	7405.84	6741.67	2480.49	2827.64	2514.67	1164.15	1124.65	1146.79	5961.53	6566.48	5737.44
ENSMUSG00000001786	Fbxo7	375.788	0.133902	0.229177	0.584276	0.559034	0.989381	chr10	86021972	86051873	+	29902	315.427	358.856	428.348	238.022	339.628	335.45	445.79	424.69	420.614	348.421	407.664	421.56	323.92	396.082	302.773	386.048	437.226	433.664
ENSMUSG00000001794	Capns1	2529.5	0.333409	0.151142	2.20594	0.0273885	0.76634	chr7	30186936	30198811	-	11876	3917.03	4085.37	4002.02	1403.03	1240.73	1315.65	2231.55	1822.83	2133.88	4992.34	4130.5	4528.31	1368.31	1349.31	1420.27	2066.89	1905.44	1617.64
ENSMUSG00000001802	Lrp3	4388.04	0.146878	0.191462	0.767141	0.442998	0.983476	chr7	35200027	35215498	-	15472	4765	4498.35	5315.78	6256.09	6411.8	7273.5	1995.01	2487.7	2441.93	5558.63	3875.13	5044.9	5558.65	5406.21	5886.98	2079.42	1873.05	2256.66
ENSMUSG00000001827	Folr1	16.982	3.25517	2.6479	1.22934	0.218944	0.935624	chr7	101858331	101870788	-	12458	100.773	12.2238	0.82059	27.6971	4.03359	2.70524	115.672	12.7248	0	16.107	4.64309	0	1.96315	1.38249	2.44172	1.13878	1.34946	0
ENSMUSG00000001829	Clpb	2200.14	0.254657	0.149453	1.70393	0.0883943	0.877171	chr7	101663633	101795506	+	131874	1228.12	1401.37	1472.96	875.921	931.76	1001.84	4045.9	4856.1	4287.89	1427.59	1499.72	1379.57	1314.33	1066.59	1209.46	3973.22	4033.54	3596.66
ENSMUSG00000001833	Septin7	8543.33	-0.366692	0.393648	-0.931524	0.351582	0.971904	chr9	25252439	25308571	+	56133	2746.27	1581.23	1312.12	4003.97	3778.67	4417.66	18694.6	20399.5	21433.5	684.973	1867.45	1597.26	4814.62	4421.88	4609.96	18647.6	19482.2	19286.6
ENSMUSG00000001844	Zdhhc4	1149.81	0.299181	0.181509	1.6483	0.0992912	0.877171	chr5	143316489	143329256	-	12768	1401.81	1370.81	1491.01	1700.78	1507.76	1783.66	210.548	284.718	233.411	1658.18	1396.64	1469.41	1839.47	1750.92	1972.09	179.928	209.167	236.335
ENSMUSG00000001847	Rac1	9589.38	-0.0516724	0.112586	-0.45896	0.646263	0.992433	chr5	143503634	143528036	-	24403	14486.7	14353.3	14972.5	8967.81	7649.3	7804.63	5517.14	6389.44	6580.54	14668.4	15202.4	14609.5	7105.62	7342.38	7505.02	6278.11	6720.32	6455.63
ENSMUSG00000001855	Nup214	4776.31	0.203051	0.336807	0.602871	0.546595	0.987422	chr2	31974436	32053975	+	79540	1376.41	2292.83	2356.73	1849.65	2045.84	2422.09	8962.6	13957.5	8161.1	2134.61	2292.76	2005	2359.7	2323.96	2612.64	10530.3	11739	6550.85
ENSMUSG00000001864	Aif1l	4270.43	0.0863463	0.260906	0.330947	0.740684	0.997393	chr2	31950139	31973442	+	23304	5159.9	6334.54	7314.74	3961.55	4666.06	5207.59	1502.43	1911.9	2092.41	6197.82	7358.37	6232.69	3994.03	5275.57	4198.94	1528.25	2284.64	1646.32
ENSMUSG00000001870	Ltbp1	2119.48	0.300329	0.513528	0.584835	0.558659	0.989381	chr17	75005568	75392512	+	386945	781.604	891.464	484.969	797.158	580.03	332.745	8354.35	9491.12	3366.1	456.932	439.237	418.104	502.566	350.46	413.464	4614.35	3872.96	2003.11
ENSMUSG00000001891	Ugp2	1730.94	-0.263443	0.177655	-1.48289	0.138104	0.900804	chr11	21321138	21371201	-	50064	2090.83	1796.9	1577.99	2102.38	1938.54	2039.75	1611.6	1576.29	1580.56	1245.33	1782.95	1607.63	1779.59	1884.33	1688.85	1631.88	1592.37	1629.11
ENSMUSG00000001901	Kcnh6	7.12319	0.830466	1.13961	0.728726	0.466169	0.984803	chr11	106008124	106034549	+	26426	0.819292	5.23877	8.2059	10.3864	7.26046	6.31223	2.59936	1.5906	4.73931	8.47739	4.64309	12.9578	14.7236	13.8249	17.092	4.55513	1.34946	3.44178
ENSMUSG00000001909	Trmt1	1690.8	0.167344	0.159044	1.05219	0.292712	0.95805	chr8	84686307	84699808	+	13502	1875.36	2083.28	2147.48	2268.57	1992.59	2142.55	678.433	710.999	663.504	2456.75	2045.75	2193.32	2352.83	2112.44	2705.42	650.245	719.263	635.581
ENSMUSG00000001910	Nacc1	6802.46	-0.0525354	0.157974	-0.332557	0.739469	0.997393	chr8	84670479	84687902	-	17424	8319.09	9446.37	9919.29	7592.47	8141.4	9054.45	4303.24	5470.08	5238.13	8545.21	7772.54	7621.77	5285.78	6040.08	6232.89	4377.48	4739.31	4344.67
ENSMUSG00000001911	Nfix	32236.1	0.0360414	0.169364	0.212805	0.831479	0.998554	chr8	84699876	84800344	-	100469	29330.6	35192.3	37512.5	20827.4	23188.3	24135.3	30510	35149.1	35030.6	44259.6	35612.5	41319.8	22889.3	22809.6	25841.5	43123.5	35651.4	37866.4
ENSMUSG00000001918	Slc1a5	927.596	0.155166	0.356918	0.434739	0.663752	0.992433	chr7	16781340	16798274	+	16935	456.346	706.36	681.09	542.69	677.643	590.645	1657.09	2058.24	1754.73	403.524	680.677	516.584	482.935	748.616	474.507	1145.62	1975.61	1143.82
ENSMUSG00000001924	Uba1	65068.1	0.316331	0.311167	1.0166	0.309345	0.960621	chrX	20658326	20683179	+	24854	14308.9	24204	24271.4	3653.42	3873.86	4332	154220	219485	144862	27374.4	22857.9	23586.6	4810.7	4457.83	5263.53	192801	182992	113870
ENSMUSG00000001930	Vwf	507.508	0.497402	0.535409	0.929012	0.352883	0.971957	chr6	125546774	125686679	+	139906	149.111	218.282	206.789	64.0496	43.5628	54.1049	1391.96	1674.9	845.968	230.585	321.302	183.137	63.8023	96.774	43.137	1211.67	1831.22	504.794
ENSMUSG00000001942	Siae	784.327	0.28557	0.187306	1.52461	0.127355	0.895696	chr9	37555698	37649655	+	93958	335.91	392.908	432.451	187.821	179.898	165.922	1954.72	2274.56	1838.85	332.314	386.305	372.32	189.444	172.12	228.707	1584.05	1669.28	1420.31
ENSMUSG00000001943	Vsig2	5.51334	0.295293	1.42832	0.206742	0.836212	0.998554	chr9	37539255	37544205	+	4951	4.09646	1.74626	1.64118	7.78982	13.7142	4.50874	7.79808	1.5906	1.18483	3.39096	7.42895	0	7.85259	12.4424	11.3947	3.41635	8.09677	1.14726
ENSMUSG00000001946	Esam	382.714	0.175655	0.309622	0.567321	0.570496	0.9901	chr9	37528078	37538319	+	10242	442.418	276.782	300.336	167.914	129.075	108.21	952.666	607.61	588.86	334.009	341.732	354.179	115.826	141.014	105.808	570.531	661.236	690.65
ENSMUSG00000001948	Spa17	235.067	0.203311	0.257471	0.789645	0.429735	0.98127	chr9	37603290	37613722	-	10433	389.164	342.266	336.442	297.744	288.805	314.71	35.0914	57.2616	52.1325	396.742	369.59	421.56	263.062	291.705	236.033	43.2738	48.5806	47.0376
ENSMUSG00000001962	Fam50a	1367.67	0.0995474	0.161666	0.615761	0.538052	0.986747	chrX	74313033	74320149	+	7117	990.524	1155.15	1182.47	264.854	257.343	281.345	2283.54	2183.89	2855.44	1347.06	1374.36	1269.86	327.846	355.99	285.681	2673.86	2742.11	2786.69
ENSMUSG00000001964	Emd	2586.28	0.0788018	0.124851	0.631167	0.527931	0.986075	chrX	74254687	74261548	+	6862	3987.49	4415.41	4604.33	2169.9	2080.53	2065	1096.93	1068.88	1305.68	4886.37	4746.17	4689.85	1946.46	2028.8	1833.73	1208.25	1276.59	1142.67
ENSMUSG00000001983	Taco1	429.59	0.00469567	0.156197	0.0300624	0.976017	0.998873	chr11	106066061	106073612	+	7552	492.394	550.071	558.822	251.871	221.041	222.732	473.084	491.496	527.249	571.376	567.386	534.724	212.02	244.7	255.566	495.371	584.317	478.407
ENSMUSG00000001985	Grik3	5037.85	-0.101133	0.40874	-0.247426	0.804578	0.997464	chr4	125490700	125714173	+	223474	3658.14	3200.01	3173.22	2889.16	2255.58	2030.74	8571.39	6973.19	6043.81	5532.35	2717.14	4475.62	3919.43	2075.11	3792.8	13158.6	6122.51	10092.4
ENSMUSG00000001986	Gria3	2711.43	-0.369802	0.298266	-1.23984	0.215034	0.934128	chrX	41400854	41678601	+	277748	161.4	114.38	133.756	411.129	467.897	491.452	6399.63	7043.18	6090.02	97.49	137.436	170.179	842.191	584.792	721.934	10769.5	6857.97	7311.48
ENSMUSG00000001988	Npas1	46.1576	-0.29781	0.898151	-0.331581	0.740206	0.997393	chr7	16455721	16477728	-	22008	64.7241	16.5894	49.2354	57.1253	50.0165	45.0874	27.2933	1.5906	7.10897	72.9056	43.6451	67.3805	116.807	43.5483	104.994	23.9145	6.74731	32.1232
ENSMUSG00000001995	Sipa1l2	8657.57	-0.0982058	0.237593	-0.413337	0.67936	0.993947	chr8	125418063	125569808	-	151746	4180.03	5336.56	6247.97	2753.27	2990.5	3388.77	16716.5	15516.3	16317.5	6312.27	4686.74	5771.4	3355.02	2990.32	3985.7	21991	15769.8	17526.7
ENSMUSG00000001998	Ap4e1	1054.62	-0.106323	0.335933	-0.316501	0.751622	0.997464	chr2	127008717	127067909	+	59193	210.558	177.245	132.936	893.232	1193.94	1194.82	1622	2282.51	1533.17	99.1855	191.295	171.907	1413.47	1278.8	1397.48	1900.63	1958.07	1331.97
ENSMUSG00000001999	Blvra	280.487	0.115526	0.237149	0.487147	0.626154	0.992433	chr2	127070665	127097084	+	26420	344.922	371.079	327.415	273.509	258.957	213.714	275.532	151.107	225.117	413.697	352.875	381.823	269.933	246.083	275.914	212.953	236.156	217.979
ENSMUSG00000002006	Pdzd4	4950.38	0.0477446	0.203091	0.235089	0.814139	0.997464	chrX	73793359	73824969	-	31611	5964.44	5676.2	6261.1	4428.08	4788.68	4554.73	3536.43	3582.03	3849.51	8688.48	5424.06	7098.27	4709.59	3952.53	4020.69	4519.83	3634.1	4418.09
ENSMUSG00000002010	Idh3g	2634.09	0.27086	0.137904	1.96411	0.0495168	0.822628	chrX	73778963	73786897	-	7935	2990.42	3472.43	3593.36	1004.89	1114.88	1229.98	3077.64	3098.49	3303.3	4192.07	3667.11	3856.24	1234.82	1128.8	1294.11	2959.7	3010.65	3184.79
ENSMUSG00000002012	Pnck	299.232	0.00646795	0.238301	0.0271419	0.978347	0.998873	chrX	73655994	73660117	-	4124	463.719	426.96	471.019	193.014	163.764	152.395	246.939	160.651	175.355	661.237	539.527	501.898	171.775	157.603	174.176	257.365	203.769	265.017
ENSMUSG00000002014	Ssr4	1189.19	0.0746658	0.198845	0.375497	0.707291	0.994838	chrX	73787028	73790830	+	3803	1858.15	1740.14	1632.97	1447.17	1394.01	1435.58	157.261	152.698	172.985	2480.49	1936.17	2073.25	1591.13	1452.99	1308.76	151.458	209.167	211.096
ENSMUSG00000002015	Bcap31	917.905	0.33884	0.176125	1.92386	0.0543723	0.833166	chrX	73686178	73716175	-	29998	1428.03	1372.56	1394.18	447.482	318.654	392.26	1161.91	844.609	893.361	1521.69	1523.86	1585.17	358.275	381.566	365.444	837.006	846.113	850.119
ENSMUSG00000002017	Fam98a	3604.23	0.222353	0.141218	1.57454	0.115363	0.879588	chr17	75537086	75551946	-	14861	1775.41	2086.78	2017.01	1194.44	1412.56	1340	6905.2	8536.75	7677.69	2060.85	2158.11	2074.11	1532.24	1427.42	1467.47	7418.04	7341.07	6451.04
ENSMUSG00000002020	Ltbp2	7.47762	0.575203	1.17041	0.491453	0.623106	0.992433	chr12	84783212	84876532	-	93321	3.27717	1.74626	6.56472	6.92428	2.42015	12.6245	10.3974	11.1342	5.92414	11.0206	2.78586	3.45541	7.85259	6.22119	14.6503	9.11027	16.1935	2.29452
ENSMUSG00000002028	Kmt2a	9634.67	-0.154553	0.33099	-0.466942	0.640541	0.992433	chr9	44803355	44881296	-	77942	2162.93	2642.08	2782.62	3955.5	4693.49	5203.99	18679	27407.6	18388.5	1723.45	2890.79	2214.92	6607.96	4852.53	4632.75	23872.3	25854.3	14859.3
ENSMUSG00000002031	Ift46	2549.33	0.143546	0.177165	0.810244	0.4178	0.98127	chr9	44767908	44793447	+	25540	3462.33	3605.14	4300.71	2163.84	2019.22	2455.46	1133.32	1151.6	1258.29	4989.79	3785.98	4688.13	2469.64	2114.51	2489.74	1241.27	1244.2	1314.76
ENSMUSG00000002032	Tmem25	86.3548	0.367561	0.317648	1.15713	0.247219	0.942922	chr9	44793769	44799307	-	5539	92.58	81.2009	91.9061	115.982	129.882	114.522	37.6907	52.4898	41.469	115.293	93.7905	96.7514	146.255	116.82	112.319	39.8574	29.6882	45.8904
ENSMUSG00000002043	Trappc6a	255.988	0.0056973	0.307506	0.0185275	0.985218	0.998873	chr7	19508395	19516145	+	7751	379.332	389.415	383.216	255.333	292.839	339.057	27.2933	71.577	65.1656	482.364	421.593	443.156	266.007	326.267	275.1	47.8289	68.8226	73.4246
ENSMUSG00000002052	Supt6	13602.5	0.199401	0.32143	0.620356	0.535023	0.986077	chr11	78206746	78245987	-	39242	2584.05	4133.39	4179.27	2683.16	2950.17	3344.58	30506.1	44750	29418.1	3867.39	4215.93	3711.97	3300.05	2889.4	3632.46	39080.8	37976.6	21621.2
ENSMUSG00000002055	Spag5	5796.57	0.125624	0.323008	0.388918	0.697337	0.994473	chr11	78301529	78322457	+	20929	1361.66	2207.27	2222.98	1547.58	1860.29	2364.38	12603	17243.7	12513	1693.78	2308.55	1747.57	1873.83	2198.15	2048.6	12433.2	16486.4	9624.35
ENSMUSG00000002058	Unc119	1810.14	0.118205	0.141097	0.837752	0.40217	0.98127	chr11	78343482	78349164	+	5683	2874.08	2849.89	3042.75	2092.86	2004.69	2424.8	513.374	548.757	565.163	3020.5	2777.5	2881.81	1748.18	2008.06	1745.01	458.93	500.65	525.445
ENSMUSG00000002059	Rab34	376.256	0.22358	0.18749	1.19249	0.23307	0.93923	chr11	78188430	78192193	+	3764	566.95	564.914	585.901	406.801	343.662	381.439	152.063	189.281	129.146	573.92	594.316	600.377	426.985	385.022	461.484	145.764	134.946	129.64
ENSMUSG00000002064	Sdf2	1101.45	0.289285	0.151782	1.90593	0.0566594	0.842469	chr11	78245746	78255496	+	9751	1374.77	1403.12	1408.13	1156.35	1097.94	1106.44	449.689	419.919	418.244	2004.9	1528.51	1795.08	1510.64	1328.57	1482.94	447.542	418.333	474.965
ENSMUSG00000002068	Ccne1	651.615	-0.0311823	0.304988	-0.102241	0.918565	0.998873	chr7	38097984	38107534	-	9551	836.497	1095.78	1009.33	538.363	585.677	658.276	565.361	626.697	584.12	747.706	1044.7	667.758	362.201	508.755	378.466	442.987	690.925	385.479
ENSMUSG00000002076	Hsf2bp	12.8274	0.189325	0.9172	0.206417	0.836465	0.998554	chr17	31944769	32036349	-	91581	18.0244	9.60441	21.3353	6.92428	13.7142	21.6419	9.09776	0	5.92414	21.1935	16.7151	30.2348	8.83417	12.4424	16.2781	4.55513	4.04839	10.3253
ENSMUSG00000002083	Bbc3	170.877	0.116094	0.317525	0.36562	0.714648	0.994848	chr7	16308393	16318205	+	9813	246.607	185.976	210.071	211.191	217.814	191.171	57.1859	57.2616	68.7201	272.972	172.723	304.94	237.541	229.493	213.243	53.5228	74.2204	71.1301
ENSMUSG00000002102	Psmc3	6556.29	0.0942894	0.12836	0.734571	0.462601	0.984803	chr2	91054009	91066369	+	12361	6661.66	8095.64	8460.28	1865.23	1878.04	2042.46	8904.11	9023.48	9568.68	9249.68	8685.37	8216.1	2096.64	2173.27	2077.09	9523.65	10220.8	9271
ENSMUSG00000002103	Acp2	3070.5	0.365233	0.13357	2.7344	0.00624938	0.652163	chr2	91202885	91214098	+	11214	1786.06	1994.22	2039.17	1322.54	1199.59	1404.92	5939.54	5751.61	5508.27	2304.16	2207.33	2360.91	1921.92	1676.26	2084.41	5618.76	5049.69	5099.57
ENSMUSG00000002104	Rapsn	8.96291	-0.23395	1.73645	-0.134729	0.892826	0.998873	chr2	91035620	91045729	+	10110	9.01221	13.0969	15.5912	6.05875	22.5881	15.3297	0	1.5906	0	13.5638	21.3582	18.1409	4.90787	9.6774	8.13906	2.27757	0	0
ENSMUSG00000002105	Slc39a13	353.845	-0.0777035	0.214097	-0.362937	0.716652	0.994848	chr2	91061791	91070417	-	8627	462.081	432.198	392.242	521.052	487.258	493.256	129.968	127.248	114.928	495.928	367.733	392.189	534.958	499.077	536.364	148.042	126.849	107.842
ENSMUSG00000002107	Celf2	33240	-0.289344	0.25448	-1.137	0.255538	0.949513	chr2	6539694	7509563	-	969870	15351.1	11577.7	10126.1	25699.5	24112	26008.2	51723.4	55879.4	57066.1	8723.24	13275.5	13131.4	35280.7	25726	33857.7	72145.4	56051.3	62585.3
ENSMUSG00000002108	Nr1h3	36.7612	0.0933362	0.504032	0.185179	0.853089	0.998554	chr2	91184061	91202834	-	18774	42.6032	44.5295	46.7736	54.5287	50.8232	46.8909	10.3974	17.4966	10.6635	53.4076	38.0734	53.5588	52.0234	43.5483	58.6012	19.3593	8.09677	10.3253
ENSMUSG00000002109	Ddb2	197.766	0.158381	0.257989	0.613908	0.539276	0.986747	chr2	91211572	91236982	-	25411	131.906	153.67	162.477	203.401	250.889	246.177	140.365	176.557	199.051	147.507	193.153	201.278	278.767	282.027	231.963	159.43	211.866	189.298
ENSMUSG00000002111	Spi1	28.9489	-0.280326	0.656336	-0.427107	0.669301	0.993511	chr2	91082390	91115756	+	33367	54.0733	36.6714	37.7471	30.2937	19.3612	28.8559	5.19872	17.4966	8.2938	44.9302	67.7892	50.1034	13.742	33.1797	26.8589	19.3593	20.2419	6.88355
ENSMUSG00000002129	Sf3a1	14966.2	0.3411	0.236725	1.44092	0.149609	0.910379	chr11	4160350	4182541	+	22192	4691.27	7134.33	7403.36	2748.94	2979.21	3279.66	32833.8	43439.3	33958.4	7775.47	7023.14	6905.63	3676.98	3317.97	4000.35	35063.1	35535.4	27624.8
ENSMUSG00000002147	Stat6	137.217	0.129798	0.451906	0.287223	0.773941	0.997464	chr10	127642986	127660957	+	17972	112.243	110.887	80.4178	85.688	43.5628	42.3821	386.005	260.859	215.639	70.3624	127.221	78.6105	43.1893	49.0783	46.3926	228.895	319.823	168.647
ENSMUSG00000002190	Clgn	670.692	-0.127375	0.228427	-0.557621	0.577103	0.991841	chr8	83389867	83428552	+	38686	341.645	332.662	323.312	385.163	392.872	425.625	898.079	1205.68	1222.74	272.124	436.451	399.964	479.99	487.326	434.626	1193.45	1402.09	1438.66
ENSMUSG00000002205	Vrk3	1292.62	0.147903	0.158198	0.934928	0.349825	0.971904	chr7	44748413	44777515	+	29103	1675.45	1778.56	2061.32	1078.46	1218.95	1192.11	699.228	787.347	854.261	2043.05	1742.09	2027.46	1193.59	1296.77	1390.15	728.821	766.495	733.098
ENSMUSG00000002210	Smg9	944.83	0.284903	0.214649	1.3273	0.184411	0.915166	chr7	24399619	24422778	+	23160	437.502	670.562	635.957	381.701	447.729	375.127	1660.99	1967.57	1836.48	689.212	680.677	627.157	509.437	436.866	513.574	1926.82	1704.37	1505.2
ENSMUSG00000002221	Paxip1	3539.63	-0.21468	0.160116	-1.34077	0.179994	0.91196	chr5	27740080	27791691	-	51612	3061.69	3282.09	3453.04	5185.42	5947.93	6769.42	1922.23	2312.73	2105.44	2428.77	2874.07	2518.13	4920.63	5673.03	5387.24	1857.36	2043.09	1970.99
ENSMUSG00000002222	Rmnd5a	3939.51	-0.39214	0.230553	-1.70086	0.0889685	0.877171	chr6	71388634	71440637	-	52004	2740.53	2507.62	2411.71	6072.59	6528.77	7318.58	3589.72	4253.27	4213.25	1322.47	2412.55	1782.13	4605.55	5066.12	4693.79	3655.5	3712.37	4024.58
ENSMUSG00000002227	Mov10	357.82	0.448593	0.425984	1.05307	0.292307	0.95805	chr3	104794836	104818563	-	23728	227.763	244.476	265.051	270.047	284.772	307.496	718.723	952.77	508.291	189.894	231.226	199.55	186.499	295.852	213.243	346.19	732.758	266.164
ENSMUSG00000002228	Ppm1j	7.13889	0.138817	1.11654	0.124328	0.901055	0.998873	chr3	104781056	104786018	+	4963	18.8437	7.85815	11.4883	7.78982	6.45375	5.41049	5.19872	3.1812	9.47863	11.0206	9.28619	5.18311	0	6.22119	9.76687	2.27757	6.74731	2.29452
ENSMUSG00000002233	Rhoc	682.228	0.177619	0.190253	0.93359	0.350515	0.971904	chr3	104788375	104794459	+	6085	1306.77	1208.41	1183.29	637.899	654.248	643.848	343.116	260.859	332.937	1149.53	1215.56	1089.32	463.303	536.405	476.949	199.287	276.64	301.729
ENSMUSG00000002249	Tead3	453.038	-0.154102	0.254978	-0.604372	0.545596	0.987422	chr17	28331671	28350817	-	19147	465.358	549.197	597.39	479.506	646.988	588.841	219.646	238.59	305.686	526.446	522.812	439.701	518.271	681.566	586.012	232.312	321.172	235.188
ENSMUSG00000002250	Ppard	738.937	0.0815852	0.180592	0.451764	0.651439	0.992433	chr17	28232700	28301474	+	68775	895.486	888.844	934.652	955.551	1112.46	932.407	287.229	314.939	325.828	912.168	917.475	969.242	875.564	1175.11	900.179	288.112	318.473	297.14
ENSMUSG00000002257	Def6	58.3638	0.321523	0.448443	0.716975	0.473389	0.98545	chr17	28207778	28228608	+	20831	59.8083	54.1339	77.9561	62.3185	25.815	35.1682	75.3815	77.9394	61.6111	83.0785	89.1474	48.3757	28.4657	42.8571	31.7423	67.1882	60.7258	68.8355
ENSMUSG00000002265	Peg3	9529.43	-0.0552095	0.436065	-0.126608	0.89925	0.998873	chr7	6703892	6730431	-	26540	759.484	667.943	529.281	2507.45	2888.05	2714.26	26161.3	40049.7	21422.9	233.976	647.247	493.26	3067.42	2611.52	2839.72	23153.7	27623.5	13159.1
ENSMUSG00000002266	Zim1	167.534	0.184856	0.417426	0.442847	0.657876	0.992433	chr7	6671269	6696450	-	25182	48.3382	34.052	21.3353	341.886	300.906	221.83	127.369	173.375	132.701	22.889	51.074	39.7372	430.911	289.631	364.63	136.654	126.849	151.438
ENSMUSG00000002274	Metrn	363.72	0.444056	0.236597	1.87685	0.060539	0.849612	chr17	25793221	25797136	-	3916	561.215	551.817	745.096	444.885	364.637	447.267	161.16	182.919	177.724	489.993	459.666	498.443	330.791	414.746	419.161	102.491	83.6667	111.284
ENSMUSG00000002279	Lmf1	514.351	0.237811	0.176045	1.35085	0.176743	0.91196	chr17	25579085	25662826	+	83742	447.333	390.288	489.072	459.599	509.039	500.47	479.582	593.294	586.49	508.644	486.596	491.532	644.894	529.492	567.292	487.399	503.349	583.955
ENSMUSG00000002280	Ciao3	395.625	0.351751	0.216724	1.62303	0.104582	0.877744	chr17	25773776	25783332	+	9557	507.961	578.011	542.41	193.88	191.999	213.714	350.914	319.711	424.169	753.64	598.959	659.119	220.854	253.686	251.497	420.211	277.989	362.534
ENSMUSG00000002289	Angptl4	144.833	0.376801	0.447122	0.842725	0.399382	0.98127	chr17	33773750	33781830	-	8081	132.725	151.051	132.115	82.2258	93.5793	83.8625	437.992	195.644	190.757	98.3378	151.365	109.709	49.0787	91.9353	56.9734	142.348	237.505	169.794
ENSMUSG00000002297	Dbf4	3369.43	-0.293859	0.297679	-0.987166	0.323561	0.96424	chr5	8396973	8422716	-	25744	2971.57	2555.65	2619.32	6394.57	7107.19	8074.25	1602.51	1748.07	1966.82	1217.35	2561.13	1950.58	4606.53	5761.51	4927.38	1294.8	1854.16	1436.37
ENSMUSG00000002307	Daxx	1952.13	0.0791767	0.161922	0.48898	0.624856	0.992433	chr17	33909414	33915590	+	6177	2415.27	2711.06	2956.59	1203.09	1377.07	1566.34	1589.51	1728.98	1863.74	2996.76	2722.71	2741	1281.94	1524.88	1323.41	1642.13	1734.06	1759.9
ENSMUSG00000002308	Cd320	549.775	0.203486	0.167139	1.21747	0.223426	0.936713	chr17	33843091	33849774	+	6684	814.376	912.419	852.593	495.952	448.535	435.544	271.633	367.429	357.818	991.855	878.473	871.627	441.708	439.631	398	300.639	294.183	323.527
ENSMUSG00000002319	Ipo4	1580.3	0.362667	0.238207	1.52249	0.127886	0.896025	chr14	55625400	55635957	-	10558	681.651	836.456	901.828	462.196	462.25	547.361	3653.4	4316.89	3150.46	941.838	770.753	877.674	516.308	517.741	550.2	3361.69	3589.57	2307.14
ENSMUSG00000002320	Tm9sf1	1054.38	0.00222623	0.166811	0.0133458	0.989352	0.998873	chr14	55635965	55643806	-	7842	1295.3	1455.5	1426.19	905.35	1043.89	1007.25	842.193	897.099	850.707	1250.42	1456.07	1202.48	882.435	1126.03	918.085	723.128	856.909	839.794
ENSMUSG00000002324	Rec8	387.021	0.09969	0.282371	0.353046	0.724054	0.996404	chr14	55618037	55625395	+	7359	282.656	320.438	373.368	109.923	113.747	164.118	554.964	516.945	643.362	484.059	322.231	475.119	184.536	135.484	183.129	731.099	591.064	780.136
ENSMUSG00000002325	Irf9	593.806	0.0835919	0.163578	0.511022	0.609336	0.992433	chr14	55603571	55610030	+	6460	448.972	433.945	455.427	745.226	861.575	890.927	473.084	510.583	584.12	450.997	392.806	425.015	905.993	820.505	882.274	470.318	516.844	419.897
ENSMUSG00000002326	Gmpr2	1054.95	0.178836	0.152028	1.17634	0.23946	0.939875	chr14	55671941	55679200	+	7260	805.364	1006.72	984.708	478.641	525.98	559.084	1593.41	1503.12	1784.35	988.464	1105.98	1027.98	602.687	571.658	633.218	1510.03	1601.81	1705.97
ENSMUSG00000002329	Mdp1	1415.49	0.123383	0.130766	0.94354	0.345405	0.970907	chr14	55657879	55660508	-	2630	1583.69	1670.29	1606.72	1933.61	1863.52	2019.91	400.302	383.335	427.723	2076.11	1960.31	1831.37	2115.29	2064.05	2199.17	421.35	411.586	510.53
ENSMUSG00000002332	Dhrs1	1234.92	0.168416	0.163896	1.02758	0.304146	0.960291	chr14	55739020	55745690	-	6671	1861.43	2071.93	2017.01	620.589	609.072	530.228	1100.83	965.495	1208.53	2398.25	2170.18	1998.95	501.584	528.11	427.3	1112.59	981.059	1125.46
ENSMUSG00000002341	Ncan	37524.6	0.204461	0.208619	0.98007	0.327052	0.964412	chr8	70093085	70120873	-	27789	13830.5	15487.5	18921.2	7708.45	8059.12	8985.01	87055.2	80245.8	85208.1	20928.1	15549.7	21084.9	10411.6	8956.44	11509.4	97248.7	76901.8	87351.1
ENSMUSG00000002342	Tmem161a	853.076	0.143867	0.136622	1.05303	0.292328	0.95805	chr8	70172356	70183681	+	11326	853.702	915.038	933.011	865.535	938.213	1023.48	618.648	645.784	677.722	982.53	988.979	1048.72	894.214	1074.88	928.666	638.858	658.538	668.852
ENSMUSG00000002343	Armc6	759.467	0.315253	0.229775	1.37201	0.170062	0.910379	chr8	70220172	70234466	-	14295	705.41	789.308	768.072	457.868	454.182	396.769	911.076	774.623	1037.91	1210.57	764.253	978.744	569.313	446.543	545.317	995.297	855.559	1009.59
ENSMUSG00000002345	Borcs8	61.4725	0.83875	0.484081	1.73267	0.0831552	0.877171	chr8	70139499	70147319	+	7821	86.8449	66.3577	97.6502	59.7219	62.1173	56.8101	10.3974	23.859	31.9904	159.375	89.1474	106.254	75.5812	61.5206	66.7403	21.6369	12.1452	18.3561
ENSMUSG00000002346	Slc25a42	137.01	-0.0953692	0.294084	-0.324292	0.745717	0.997464	chr8	70184340	70212305	-	27966	118.797	125.73	126.371	162.721	213.78	194.777	48.0882	46.1274	60.4263	152.593	135.578	168.451	283.675	214.977	209.988	77.4373	56.6774	69.9828
ENSMUSG00000002365	Snx9	609.158	0.010073	0.15708	0.0641264	0.94887	0.998873	chr17	5841329	5931954	+	90626	566.95	537.847	581.798	511.531	537.274	620.402	817.499	954.361	855.446	462.018	508.883	458.705	428.948	494.93	418.347	694.658	809.677	705.564
ENSMUSG00000002372	Ranbp3	3361.49	0.311799	0.16803	1.85561	0.0635089	0.860932	chr17	56673294	56711764	+	38471	3186.23	4013.77	4409.03	1654.04	1899.82	2037.05	4278.55	3960.6	4701.4	4428.59	4228	4276.07	1839.47	1970.04	2006.28	3588.31	3957.97	4071.62
ENSMUSG00000002379	Ndufa11	1043.89	0.376283	0.186145	2.02145	0.0432336	0.808305	chr17	56717767	56722141	+	4375	1747.55	1798.64	1771.65	929.585	968.062	871.088	270.334	233.818	261.847	2488.96	1864.67	2245.15	838.264	982.948	782.977	220.924	249.651	263.87
ENSMUSG00000002393	Nr2f6	567.062	0.0906148	0.222611	0.407054	0.683968	0.993947	chr8	71374123	71381960	-	7838	577.601	605.078	610.519	792.83	842.214	829.608	258.636	319.711	252.368	697.689	629.603	603.833	645.876	927.648	774.838	217.508	319.823	301.729
ENSMUSG00000002395	Use1	1694.62	0.293635	0.190849	1.53857	0.123908	0.893324	chr8	71366848	71369732	+	2885	2290.74	2190.68	2169.64	2273.76	1719.12	1899.08	301.526	306.986	299.762	3379.09	2536.06	3078.77	2409.76	2101.38	2544.27	333.664	352.21	316.643
ENSMUSG00000002396	Ocel1	229.897	-0.213809	0.355023	-0.602241	0.547014	0.987714	chr8	71371298	71379361	+	8064	203.184	232.252	190.377	317.651	214.587	235.356	140.365	144.745	222.748	253.474	164.365	268.658	351.404	295.161	256.38	244.838	152.489	250.102
ENSMUSG00000002409	Dyrk1b	883.273	0.00866531	0.194823	0.0444779	0.964523	0.998873	chr7	28179469	28187294	+	7826	893.847	992.746	1068.41	978.055	1038.25	1109.15	449.689	626.697	568.718	1203.79	918.404	1071.18	1082.68	975.344	1158.19	634.302	539.785	589.691
ENSMUSG00000002413	Braf	3932.24	-0.53301	0.257279	-2.07172	0.0382913	0.806638	chr6	39603237	39725463	-	122227	884.016	504.668	567.848	7192.6	7701.74	7840.7	3674.2	4517.31	4296.19	352.66	516.312	515.72	6907.34	5954.37	6575.54	4440.12	4154.99	4184.05
ENSMUSG00000002416	Ndufb2	776.761	-0.0393703	0.167114	-0.23559	0.813751	0.997464	chr6	39592574	39603382	+	10809	1012.64	974.411	992.914	1068.07	1090.68	956.754	178.056	190.872	203.791	1163.1	1078.13	1214.58	1098.38	1092.16	982.384	185.622	245.602	253.544
ENSMUSG00000002428	Hltf	2590.19	0.00666215	0.423198	0.0157424	0.98744	0.998873	chr3	20057811	20118490	+	60680	216.293	129.223	121.447	701.949	876.903	925.193	6406.12	8805.57	6127.93	72.0578	177.366	165.86	1010.04	941.473	1079.24	7430.56	7459.83	3976.4
ENSMUSG00000002455	Prpf6	8797.11	0.22471	0.313685	0.716355	0.473772	0.98545	chr2	181591868	181655660	+	63793	1836.85	2963.4	3097.73	1138.18	1339.15	1457.22	19178.1	27865.7	20073.4	3094.25	3182.38	2673.62	1759.96	1604.37	1994.88	23997.6	26207.9	14883.4
ENSMUSG00000002458	Rgs19	622.812	0.294091	0.20029	1.46832	0.142016	0.902134	chr2	181688419	181693977	-	5559	994.62	902.814	910.855	779.847	752.668	816.082	222.245	190.872	239.335	929.122	911.903	891.495	649.802	870.966	626.707	154.875	194.323	172.089
ENSMUSG00000002459	Rgs20	1047.79	0.00685587	0.312255	0.021956	0.982483	0.998873	chr1	4909576	5070285	-	160710	1008.55	1094.03	1179.19	1194.44	1437.57	1584.37	349.614	666.462	630.329	983.378	1420.79	1047.85	1375.19	1698.38	1466.66	461.207	705.769	556.421
ENSMUSG00000002475	Abhd3	7.40967	0.0222111	1.27899	0.0173662	0.986144	0.998873	chr18	10642092	10706771	-	64680	12.2894	7.85815	6.56472	11.252	5.64703	0.901748	31.1923	1.5906	5.92414	6.78191	3.71447	4.31926	5.88945	4.14746	4.06953	3.41635	4.04839	13.7671
ENSMUSG00000002477	Snrpd1	5091.17	0.0866212	0.185628	0.466638	0.640759	0.992433	chr18	10617775	10642079	+	24305	8363.33	9030.76	8411.87	4357.1	5429.21	4890.18	1363.36	1331.33	1617.29	9247.99	10015.2	9577.53	4576.1	5226.49	3661.76	1364.26	1550.53	1626.81
ENSMUSG00000002486	Tchp	826.219	0.226255	0.197	1.1485	0.250761	0.946181	chr5	114707760	114722327	+	14568	552.203	571.026	601.493	521.918	545.342	561.789	1250.29	1356.78	1521.32	654.455	710.393	518.311	465.266	636.635	551.014	1390.45	1325.17	1138.08
ENSMUSG00000002489	Tiam1	2888.58	-0.125761	0.142518	-0.882424	0.377548	0.979469	chr16	89787111	90143769	-	356659	1264.17	1539.32	1425.36	1876.48	1965.97	2078.53	5552.23	5649.81	5226.28	1064.76	1330.71	1283.68	2104.5	1971.42	2070.58	5603.95	5167.09	4819.63
ENSMUSG00000002496	Tsc2	8906.36	0.112237	0.203074	0.552688	0.580477	0.992287	chr17	24595816	24632630	-	36815	4101.37	4852.84	5384.71	2851.07	3109.09	3276.95	20052.8	21799.2	16683.6	5389.93	4321.79	4680.35	3127.3	2922.58	3406.19	20442.3	18892.5	15019.9
ENSMUSG00000002504	Slc9a3r2	212.76	0.282842	0.252527	1.12004	0.262695	0.955345	chr17	24639286	24650327	-	11042	425.212	304.722	349.571	171.376	148.436	169.529	175.457	114.523	119.668	380.635	352.875	351.588	146.255	151.382	128.597	97.9354	121.452	120.462
ENSMUSG00000002524	Puf60	6539.13	0.281435	0.147637	1.90627	0.0566154	0.842469	chr15	76070182	76080924	-	10743	5326.22	6414	6837.16	1798.58	1766.71	1898.18	11471	10908.3	12706.1	7492.32	6434.4	6700.04	1897.38	1975.57	2022.56	10127.2	10212.7	11715.8
ENSMUSG00000002546	Golga2	3309.29	0.275154	0.207441	1.32642	0.184701	0.915636	chr2	32287384	32307921	+	20538	1169.13	1449.39	1628.05	737.436	820.432	922.488	6820.72	8213.86	7406.36	1781.1	1649.23	1659.46	950.164	951.15	1181.79	8322.23	7713.53	6190.61
ENSMUSG00000002550	Uck1	968.966	-0.00387304	0.19815	-0.019546	0.984406	0.998873	chr2	32255002	32260159	-	5158	1441.13	1468.6	1657.59	1029.99	1122.95	925.193	402.901	375.382	412.32	1748.89	1574.01	1396.85	835.32	1048.62	767.513	386.048	384.597	463.493
ENSMUSG00000002578	Ikzf4	967.208	-0.0773296	0.216305	-0.357503	0.720715	0.995757	chr10	128630843	128669358	-	38516	874.184	831.218	766.431	1589.99	1431.92	1383.28	402.901	383.335	404.027	1010.51	753.11	895.815	2009.28	1434.33	1889.07	514.73	377.849	457.756
ENSMUSG00000002580	Mien1	1921.66	0.2155	0.232563	0.926632	0.354117	0.971957	chr11	98437708	98438991	-	1284	2813.45	2491.91	2656.25	2561.98	2493.57	2803.53	300.226	271.993	331.752	3613.91	2493.34	3249.81	2901.53	2609.44	2081.97	313.165	251	351.061
ENSMUSG00000002602	Axl	1804.73	-0.0713569	0.259508	-0.27497	0.783339	0.997464	chr7	25757273	25788705	-	31433	1866.35	1747.13	1992.39	1674.81	1647.32	2025.33	2082.09	2821.73	2285.53	1300.43	1640.87	1546.3	1113.11	1450.92	1243.65	1679.71	2694.88	1672.7
ENSMUSG00000002603	Tgfb1	193.051	0.264812	0.421009	0.628994	0.529353	0.986075	chr7	25687002	25705077	+	18076	335.91	210.424	231.406	327.172	169.411	241.668	140.365	85.8924	81.7532	254.322	266.514	272.977	180.61	245.391	168.478	54.6616	109.306	98.6643
ENSMUSG00000002608	Ccdc97	2181.58	0.213415	0.16483	1.29475	0.195406	0.919696	chr7	25711106	25719088	-	7983	2129.34	2650.82	2895.86	1597.78	1797.37	1818.83	1662.29	1964.39	1978.66	3292.62	2779.36	2973.38	1946.46	2050.23	2034.76	1983.76	1852.81	1859.71
ENSMUSG00000002617	Zfp40	891.956	-0.204497	0.329024	-0.621528	0.534253	0.986075	chr17	23173869	23193252	-	19384	43.4225	27.067	27.0795	970.265	1013.24	893.632	1412.75	1891.22	1292.65	25.4322	29.7158	36.2818	1345.74	1043.09	1054.01	1942.76	1698.97	1307.88
ENSMUSG00000002625	Akap8l	1493.18	0.263907	0.253592	1.04067	0.298027	0.959941	chr17	32321424	32350607	-	29184	618.565	712.472	907.573	767.73	856.735	982.905	2252.35	2657.89	3039.09	995.246	826.47	880.265	1045.38	1151.61	1191.56	3362.83	2476.26	2152.26
ENSMUSG00000002635	Pdcd2l	606.949	-0.0153946	0.181962	-0.0846032	0.932577	0.998873	chr7	34184499	34196661	-	12163	782.424	850.427	942.037	623.185	677.643	605.073	250.838	248.134	277.25	1047.81	820.899	926.05	705.752	647.695	667.403	258.504	265.844	328.116
ENSMUSG00000002658	Gtf2f1	3752.39	0.133646	0.153068	0.873111	0.382603	0.980485	chr17	57003405	57011288	-	7884	2047.41	2567.87	2569.27	953.82	939.02	1001.84	7215.83	7445.6	7798.54	3013.71	2710.64	2507.76	1159.24	1026.5	1124.82	8543.15	7887.61	7030.4
ENSMUSG00000002660	Clpp	1308.73	0.262742	0.153232	1.71466	0.086407	0.877171	chr17	56990305	56996188	+	5884	1649.23	1861.51	1777.4	1290.51	1297.2	1543.79	495.178	453.321	528.434	2309.24	1913.88	2084.48	1707.94	1636.86	1535.84	466.901	500.65	504.794
ENSMUSG00000002661	Alkbh7	165.574	0.108486	0.290749	0.373125	0.709055	0.994838	chr17	56997339	56999322	+	1984	262.993	263.685	296.233	120.309	103.26	122.638	51.9872	81.1206	54.5021	430.652	273.942	325.672	121.715	131.336	125.341	70.6046	67.4731	76.8663
ENSMUSG00000002668	Dennd1c	196.037	-0.0734812	0.265536	-0.276728	0.781989	0.997464	chr17	57065905	57078514	-	12610	222.028	270.67	242.074	323.71	239.595	293.97	59.7853	66.8052	71.0897	228.042	199.653	230.649	287.601	271.658	334.515	69.4658	63.4247	53.9212
ENSMUSG00000002679	Med6	914.412	0.17604	0.138889	1.26749	0.204981	0.928314	chr12	81573557	81595008	-	21452	1155.2	1263.42	1172.62	894.098	1111.66	1025.29	454.888	435.825	419.429	1352.99	1274.06	1248.27	1130.77	1159.91	1108.54	425.905	439.925	386.626
ENSMUSG00000002688	Prkd1	2228.1	-0.428674	0.255274	-1.67927	0.0930994	0.877171	chr12	50341231	50649098	-	307868	1075.73	1258.18	1372.85	1238.58	1279.46	1575.35	4304.54	5325.33	4582.92	709.558	1048.41	718.725	896.177	1000.92	940.875	4350.15	5132	3296.07
ENSMUSG00000002699	Lcp2	55.0671	0.367512	0.442554	0.830434	0.406293	0.98127	chr11	34046920	34092295	+	45376	68.0012	38.4176	38.5677	25.9661	25.0083	18.9367	93.577	92.2548	92.4166	55.1031	78.004	32.8264	29.4472	32.4884	24.4172	71.7434	74.2204	99.8115
ENSMUSG00000002718	Cse1l	15436.9	0.136227	0.316251	0.430757	0.666645	0.993212	chr2	166906040	166946389	+	40350	3052.68	3933.44	3352.11	2587.08	2741.23	3192.19	37790.8	55039.6	36989.2	2209.21	4052.49	3404.44	2909.39	3063.59	3109.12	37143.7	46560.5	26733.4
ENSMUSG00000002728	Naa20	1472.18	0.116043	0.159253	0.728672	0.466202	0.984803	chr2	145902099	145916425	+	14327	1893.38	1999.46	1940.7	1789.06	2061.97	2367.09	292.428	287.899	296.207	2161.74	2080.11	2165.68	2154.56	2145.62	1972.91	265.337	321.172	304.024
ENSMUSG00000002731	Prkra	1959.15	0.0245312	0.108535	0.226021	0.821185	0.998078	chr2	76629898	76648015	-	18118	2653.69	2799.25	2702.2	1942.26	1710.24	1747.59	1132.02	1247.03	1373.22	2777.19	2695.78	2701.27	2080.94	2006.68	1994.88	1250.38	1229.36	1220.68
ENSMUSG00000002732	Fkbp7	142.036	-0.0509916	0.411348	-0.123962	0.901345	0.998873	chr2	76663044	76673116	-	10073	141.737	103.902	72.2119	203.401	246.049	220.928	35.0914	17.4966	23.6966	114.445	148.579	114.028	363.182	333.179	323.12	21.6369	41.8333	32.1232
ENSMUSG00000002733	Plekha3	1976.57	-0.238334	0.165518	-1.43992	0.149889	0.910379	chr2	76675281	76696828	+	21548	1781.14	1604.81	1837.3	3568.6	3390.64	4297.73	370.409	354.704	367.297	1534.41	1814.52	1566.16	3688.76	4064.51	4123.25	376.937	426.43	410.719
ENSMUSG00000002741	Ykt6	6871.43	-0.0325945	0.126961	-0.256729	0.797388	0.997464	chr11	5955693	5967780	+	12088	9054.81	8744.38	9400.68	9417.89	9505.56	9723.54	2609.76	3289.36	3047.38	10192.4	8721.59	9244.95	7363.77	7064.5	6838.43	3205.68	2943.18	3317.87
ENSMUSG00000002748	Baz1b	22108.8	-0.00909477	0.375425	-0.0242252	0.980673	0.998873	chr5	135187264	135246129	+	58866	3391.05	4962.86	4605.97	6376.4	8122.04	7731.58	47290.2	79829.1	48031.8	2833.99	4852.96	3610.9	7512.97	7643.07	7513.98	56303.7	66747.1	30598.5
ENSMUSG00000002763	Pex6	1398.39	0.415503	0.205391	2.02298	0.0430747	0.808305	chr17	46711463	46725541	+	14079	860.256	1080.93	1322.79	304.668	312.2	282.247	2626.65	3127.12	3026.05	1391.99	1121.77	1232.72	280.73	318.663	324.748	2347.03	2800.13	2410.39
ENSMUSG00000002767	Mrpl2	998.953	0.200365	0.181186	1.10585	0.26879	0.957487	chr17	46646229	46650139	+	3911	1639.4	1849.28	1720.78	720.125	810.752	791.734	348.314	348.342	446.68	2210.9	2011.39	1926.39	611.521	774.192	592.523	373.521	412.935	392.363
ENSMUSG00000002768	Mea1	2248.6	0.0586226	0.189821	0.308831	0.75745	0.997464	chr17	46678793	46683111	+	4319	3571.29	2960.78	3087.88	2940.22	2725.9	3483.45	401.601	423.1	494.074	4117.47	3067.23	3684.33	2838.71	2685.48	2560.55	469.179	481.758	481.849
ENSMUSG00000002769	Gnmt	19.2848	-0.118056	0.82154	-0.143701	0.885737	0.998554	chr17	46725664	46729168	-	3505	4.09646	12.2238	22.1559	26.8316	46.7897	35.1682	11.6971	9.54361	13.0331	10.1729	13.9293	6.91082	47.1156	29.7234	27.6728	4.55513	9.44624	16.0616
ENSMUSG00000002771	Grin2d	57.8669	0.165042	0.609121	0.270951	0.786429	0.997464	chr7	45831883	45878378	-	46496	45.0611	46.2758	32.003	53.6632	31.462	62.2206	136.466	87.483	63.9807	50.8644	14.8579	41.4649	62.8208	31.1059	58.6012	85.4088	47.2312	90.6335
ENSMUSG00000002778	Kdelr1	2618.22	0.165912	0.158787	1.04487	0.296082	0.959941	chr7	45872772	45883732	+	10961	3971.11	4126.4	4104.59	2176.82	1732.83	1780.95	1684.39	1557.2	1598.33	4791.42	4066.42	4531.77	2174.19	1861.52	2232.54	1561.27	1750.25	1426.04
ENSMUSG00000002781	Tmem143	164.945	0.0108644	0.252893	0.0429605	0.965733	0.998873	chr7	45896941	45917413	+	20473	209.739	253.207	228.945	99.5365	110.52	100.094	105.274	89.0736	143.364	306.882	259.085	279.024	112.881	136.866	122.086	129.821	117.403	165.205
ENSMUSG00000002797	Ggct	226.97	-0.0901185	0.264856	-0.340255	0.733665	0.997393	chr6	54982580	54992950	-	10371	273.643	224.394	221.559	336.693	332.368	318.317	50.6875	63.624	93.6015	296.709	269.299	298.029	366.127	317.281	356.491	88.8251	68.8226	108.99
ENSMUSG00000002799	Jag2	418.731	0.180321	0.271002	0.665386	0.505804	0.98545	chr12	112907819	112929776	-	21958	335.09	309.96	345.468	341.886	333.981	357.092	743.417	548.757	495.258	402.676	275.8	344.677	355.33	279.262	438.695	627.47	518.193	484.143
ENSMUSG00000002803	Btbd6	845.828	-0.0356603	0.170133	-0.209603	0.833978	0.998554	chr12	112976482	112978945	+	2464	1210.91	1107.13	1137.34	1132.12	981.776	1202.03	413.298	415.147	400.472	1216.51	957.406	1033.17	934.459	935.252	981.57	421.35	331.968	413.013
ENSMUSG00000002804	Nudt14	254.889	0.162031	0.271564	0.596657	0.550736	0.988862	chr12	112934291	112942124	-	7834	390.802	376.318	367.624	276.106	305.746	212.812	93.577	63.624	66.3504	528.989	425.307	414.649	288.583	293.778	240.916	78.5761	93.1129	71.1301
ENSMUSG00000002808	Epdr1	625.427	-0.0525444	0.232596	-0.225904	0.821276	0.998078	chr13	19591706	19619927	-	28222	1007.73	1128.95	1235.81	438.826	393.679	383.243	570.56	629.878	622.035	852.826	978.764	710.95	286.62	347.004	244.172	404.268	582.968	439.4
ENSMUSG00000002812	Flii	6686.48	0.111226	0.286073	0.388801	0.697423	0.994473	chr11	60714123	60727263	-	13141	1995.79	2956.41	3142.04	997.096	1044.7	1299.42	15584.5	20900.5	14398	2811.1	2528.63	2606.24	1267.21	1178.57	1401.55	17331.1	17850.7	11063
ENSMUSG00000002814	Top3a	1415.59	0.142524	0.264717	0.538401	0.5903	0.992433	chr11	60740058	60777365	-	37308	552.203	811.136	744.275	542.69	705.072	846.741	2618.86	3429.34	2799.75	634.957	836.685	631.476	783.296	766.588	780.535	2671.59	3084.87	2240.6
ENSMUSG00000002820	Atg4d	1363.49	0.0680038	0.146663	0.463674	0.642881	0.992433	chr9	21265293	21277772	+	12480	1510.77	1512.26	1525.48	1967.36	1959.52	2198.46	514.673	604.428	563.978	1822.64	1572.15	1524.7	1685.36	1983.87	1863.84	624.053	558.677	550.684
ENSMUSG00000002825	Qtrt1	440.987	0.101852	0.190898	0.533542	0.593658	0.992433	chr9	21411837	21420274	+	8438	503.864	550.071	668.781	331.5	396.905	385.046	399.002	345.16	420.614	654.455	556.242	545.955	340.606	361.52	367.071	358.717	403.489	348.767
ENSMUSG00000002833	Hdgfl2	5425.64	0.181845	0.194585	0.934528	0.350032	0.971904	chr17	56079634	56100607	+	20974	2915.04	3766.67	3878.93	1323.4	1410.95	1518.54	9780.09	12296.9	11202.6	4287.87	3889.98	3695.56	1523.4	1636.17	1548.86	11564.3	12407	9015.16
ENSMUSG00000002835	Chaf1a	4924.61	-0.102807	0.234839	-0.437774	0.66155	0.992433	chr17	56040439	56072289	+	31851	2844.58	3903.75	3853.49	2398.4	2733.16	3010.03	8080.11	10450.2	9766.54	2800.08	3423.82	2836.89	2017.14	2413.82	2140.57	8070.56	10621.6	7278.21
ENSMUSG00000002844	Adprh	2837.93	0.00496233	0.106483	0.0466021	0.96283	0.998873	chr16	38444030	38452703	-	8674	3758.09	4184.03	4026.64	878.518	958.381	954.049	3333.68	3033.28	3261.83	4656.63	4183.43	4219.05	1000.22	1118.43	1042.61	3550.73	3357.46	3565.68
ENSMUSG00000002845	Tmem39a	850.432	0.137002	0.19645	0.69739	0.485558	0.98545	chr16	38558698	38592162	+	33465	864.353	943.851	1078.26	1240.31	1251.22	1349.92	300.226	365.838	292.653	893.517	1010.34	881.129	1327.09	1325.11	1345.39	218.646	286.086	333.852
ENSMUSG00000002846	Timmdc1	1275.57	0.00575449	0.190408	0.0302219	0.97589	0.998873	chr16	38498347	38522663	-	24317	1622.2	1507.89	1581.28	1686.93	1934.51	1676.35	332.718	513.764	473.931	1820.94	1529.43	1685.38	1731.5	1777.88	1681.53	412.24	502	489.88
ENSMUSG00000002847	Pla1a	10.4121	0.331325	0.780145	0.424697	0.671058	0.993836	chr16	38396117	38433145	-	37029	7.37363	7.85815	12.3089	6.92428	8.06718	8.11573	5.19872	17.4966	11.8483	10.1729	9.28619	23.324	5.88945	7.60367	4.06953	12.5266	12.1452	17.2089
ENSMUSG00000002870	Mcm2	14394.9	0.287858	0.386885	0.74404	0.456852	0.98451	chr6	88883474	88898780	-	15307	3816.26	6845.32	6441.63	1325.13	1470.65	1733.16	34670.3	53520.5	36164.5	5037.27	6370.32	4241.51	1198.5	1657.6	1413.75	30586.6	43400.1	19214.3
ENSMUSG00000002871	Tpra1	256.231	0.238465	0.20621	1.15642	0.247511	0.943139	chr6	88902251	88912238	+	9988	356.392	328.296	356.136	295.147	292.032	300.282	142.965	167.013	172.985	328.075	339.874	344.677	236.559	312.442	239.288	122.989	156.538	120.462
ENSMUSG00000002881	Nab1	2739.86	-0.481763	0.236366	-2.03821	0.0415291	0.808305	chr1	52457294	52500679	-	43386	1886.83	1479.95	1321.97	5775.72	5179.94	6212.14	966.962	1219.99	1158.76	879.953	1372.5	1264.68	5963.06	5252.76	5880.47	1172.95	1071.47	1257.4
ENSMUSG00000002885	Adgre5	577.631	0.221589	0.329719	0.672055	0.501549	0.98545	chr8	83723251	83741326	-	18076	314.608	216.536	236.33	213.787	140.369	140.673	1885.84	1399.73	1045.02	243.301	256.299	231.512	188.462	176.267	170.92	1100.06	1514.1	923.543
ENSMUSG00000002897	Il17ra	527.766	-0.135881	0.141831	-0.958049	0.338038	0.969476	chr6	120463247	120487559	+	24313	431.767	468.87	513.689	263.988	298.486	307.496	898.079	1006.85	863.74	393.351	366.804	394.78	276.804	257.834	275.914	791.455	842.064	847.824
ENSMUSG00000002900	Lamb1	1946.95	0.199582	0.324515	0.615018	0.538543	0.986747	chr12	31265234	31329644	+	64411	730.808	886.225	905.931	1053.36	1131.83	1052.34	4684.05	4650.92	2844.77	685.821	1055.84	851.758	1104.27	1259.44	1246.9	3562.11	4882.35	2456.28
ENSMUSG00000002908	Kcnn1	768.92	0.115607	0.226232	0.511009	0.609345	0.992433	chr8	70842049	70863258	-	21210	801.267	769.226	883.775	756.478	786.55	770.092	422.396	548.757	587.675	1155.47	849.686	1135.1	852.006	770.736	912.388	673.021	484.457	681.472
ENSMUSG00000002910	Arrdc2	189.367	0.263119	0.195073	1.34882	0.177393	0.91196	chr8	70835129	70839720	-	4592	147.473	164.148	173.965	170.51	148.436	134.36	228.744	198.825	220.378	212.783	205.225	177.09	182.573	188.018	193.71	222.063	205.118	235.188
ENSMUSG00000002930	Ppp1r17	33.7996	-0.0348751	0.604916	-0.0576528	0.954025	0.998873	chr6	56017497	56032689	+	15193	42.6032	54.1339	49.2354	19.9073	35.4956	29.7577	7.79808	12.7248	8.2938	53.4076	55.7171	57.0142	38.2814	67.7418	42.3231	6.8327	20.2419	6.88355
ENSMUSG00000002944	Cd36	35.3891	0.903118	1.04924	0.860734	0.389385	0.98127	chr5	17781690	17888801	-	107112	31.1331	19.2088	13.95	26.8316	17.7478	6.31223	168.958	58.8522	46.2083	8.47739	39.002	15.5493	4.90787	30.4147	5.69734	23.9145	87.715	32.1232
ENSMUSG00000002949	Timm44	1100.63	0.135629	0.137568	0.985902	0.324181	0.96424	chr8	4259731	4275913	-	16183	1112.6	1202.3	1335.92	843.031	793.004	917.077	1135.92	1126.15	1183.64	1257.2	1424.5	1218.03	908.938	1003.68	997.034	1054.51	1178.08	1119.72
ENSMUSG00000002957	Ap2a2	8768.5	-0.1813	0.137039	-1.32299	0.185839	0.915801	chr7	141562173	141633011	+	70839	6097.17	7378.8	7644.62	2820.78	2910.64	3003.72	15428.5	16556.6	15651.6	7285.47	6253.32	6822.7	2606.08	2451.84	2847.04	18574.7	16810.3	16689.2
ENSMUSG00000002963	Pnkp	621.042	0.381811	0.159904	2.38776	0.0169516	0.722923	chr7	44857139	44862992	+	5854	490.756	584.123	590.825	365.256	409.813	362.503	788.906	769.851	890.991	695.146	655.605	738.594	488.824	494.93	488.343	803.981	873.102	687.208
ENSMUSG00000002968	Med25	4210.68	-0.0610453	0.155143	-0.393478	0.693967	0.994333	chr7	44876765	44892712	-	15948	5322.12	5481.5	6084.68	4377.01	4499.07	5414.09	2981.47	3400.7	3122.02	5364.49	4982.97	4649.25	3493.42	3879.26	3935.23	2718.28	3287.29	2799.31
ENSMUSG00000002980	Bcam	51.7804	0.542828	0.760138	0.714118	0.475155	0.98545	chr7	19756131	19771016	-	14886	124.532	82.9471	41.0295	32.8903	16.1344	15.3297	165.059	31.812	43.8387	66.1237	65.0033	74.2913	8.83417	14.5161	13.0225	68.327	35.086	33.2705
ENSMUSG00000002981	Clptm1	3663.57	0.471316	0.157191	2.99836	0.00271433	0.631903	chr7	19631571	19665033	-	33463	2784.77	3096.11	3557.26	1158.09	1111.66	1183.09	6926	6503.97	6640.96	4361.62	3288.24	3833.78	1232.86	1304.38	1344.57	5544.74	5716.32	6355.81
ENSMUSG00000002983	Relb	35.3067	0.114413	0.569157	0.201021	0.840682	0.998554	chr7	19606217	19629438	-	23222	52.4347	63.7383	49.2354	26.8316	55.6636	40.5786	27.2933	17.4966	20.1421	44.0824	47.3595	32.8264	24.5394	51.152	37.4397	13.6654	8.09677	22.9452
ENSMUSG00000002984	Tomm40	1693.71	0.115575	0.139366	0.829289	0.406941	0.98127	chr7	19701313	19715438	-	14126	2629.11	2681.38	2833.5	890.636	1027.76	1080.29	1339.97	1345.65	1496.44	3059.49	2682.78	2671.03	911.882	952.533	896.11	1474.72	1232.06	1281.49
ENSMUSG00000002985	Apoe	626.541	0.499562	0.458134	1.09043	0.275525	0.957487	chr7	19696109	19699188	-	3080	1006.91	681.913	720.478	254.467	194.419	174.939	1516.73	612.381	668.243	675.648	1139.41	805.11	198.278	286.175	189.64	494.232	940.575	718.184
ENSMUSG00000002996	Hbp1	3589.5	0.219957	0.159402	1.37989	0.167622	0.910379	chr12	31926254	31950535	-	24282	2207.99	2615.89	2717.79	1929.28	2104.73	2519.48	5466.46	6149.26	6062.77	2570.35	2733.85	2819.61	2835.77	2504.37	3023.66	5314.7	5509.85	5525.2
ENSMUSG00000002997	Prkar2b	3151.55	-0.611433	0.227083	-2.69255	0.00709084	0.652163	chr12	31958476	32061296	-	102821	3582.76	3092.62	2710.41	3683.72	3182.5	2870.26	3019.16	2624.49	3272.5	2279.57	2847.14	2909.45	3346.19	2610.13	3033.43	4393.43	3146.95	4123.25
ENSMUSG00000003031	Cdkn1b	5073.86	-0.296949	0.144527	-2.05463	0.0399146	0.808305	chr6	134920401	134925513	+	5113	6138.95	6598.23	6851.11	4151.11	4173.96	4544.81	3555.93	3262.32	4326.99	6085.92	6892.21	6790.74	4561.38	4665.89	4904.59	4894.49	4322.33	4608.54
ENSMUSG00000003032	Klf4	155.231	-0.379914	0.381527	-0.995771	0.319361	0.96424	chr4	55527143	55532466	-	5324	249.884	178.118	150.989	328.903	243.629	271.426	68.8831	120.886	62.7959	125.465	160.651	104.526	207.112	138.94	162.781	75.1597	72.871	71.1301
ENSMUSG00000003033	Ap1m1	4668.29	0.206077	0.129875	1.58674	0.112572	0.877744	chr8	72240018	72257385	+	17368	4869.87	5433.47	5744.95	1872.15	1867.55	2016.31	6068.21	6047.46	6518.93	7011.65	5557.78	5985.63	2150.63	2033.64	2170.69	6346.44	6030.75	6303.04
ENSMUSG00000003037	Rab8a	3054.51	0.0728671	0.108669	0.670544	0.502511	0.98545	chr8	72161200	72183904	+	22705	4837.92	5058.03	5237.01	2655.46	2562.94	2365.28	1181.41	1321.79	1331.75	5913.83	5362.77	5794.72	2403.88	2496.77	2344.05	1292.52	1408.84	1412.28
ENSMUSG00000003038	Hmgn2	22229.1	0.0908519	0.242339	0.374895	0.707738	0.994838	chr4	133964738	133968650	-	3913	32068.7	32300.5	32506.9	27739.5	33606.3	36594.7	2869.69	3088.95	3600.69	34190.2	37060.2	34433.1	24218.4	35309.4	20741.6	2833.29	3733.96	3227.24
ENSMUSG00000003039	Fam32a	5910.19	0.0425687	0.180949	0.235252	0.814013	0.997464	chr8	72219730	72224418	+	4689	7439.99	7081.94	8434.02	6886.2	7909.87	8159.91	1962.52	2242.75	2547.38	8937.72	7415.95	8859.67	7279.35	7791.69	6232.89	2333.37	2245.51	2622.63
ENSMUSG00000003051	Elf3	12.8771	0.417021	0.797729	0.522761	0.601141	0.992433	chr1	135253575	135258568	-	4994	11.4701	13.0969	7.38531	4.32768	4.84031	3.60699	32.492	15.906	31.9904	14.4116	14.8579	5.18311	1.96315	3.45621	0.813906	10.2491	35.086	20.6507
ENSMUSG00000003062	Stard3nl	2512.2	0.0309079	0.189788	0.162855	0.870632	0.998554	chr13	19357676	19395795	-	38120	3238.66	3025.39	3233.95	3913.95	3288.18	4177.8	536.768	415.147	479.856	3607.98	2820.21	3248.95	4172.67	3544.69	4086.62	524.979	419.683	484.143
ENSMUSG00000003068	Stk11	5339.21	0.0512835	0.127835	0.401169	0.688296	0.994333	chr10	80115803	80130682	+	14880	5444.19	5852.58	6120.78	7459.18	8422.95	9267.26	1958.62	2252.29	2228.66	6348.72	5733.29	5894.06	7398.13	7798.6	7513.16	2132.94	2182.08	2098.34
ENSMUSG00000003070	Efna2	2516.72	0.163932	0.14917	1.09896	0.271787	0.957487	chr10	80179482	80190010	+	10529	3237.84	2817.58	3281.54	3910.49	3781.9	4379.79	756.414	788.938	915.872	3027.28	2633.56	2874.9	3553.3	3619.35	3713.04	741.348	628.849	639.023
ENSMUSG00000003072	Atp5d	3057.88	0.318017	0.190441	1.6699	0.09494	0.877171	chr10	80138632	80145818	+	7187	5116.48	5193.36	5308.4	2912.53	3138.13	2280.52	1002.05	827.112	997.626	6768.35	5686.86	6166.18	2205.6	2676.49	2056.74	931.525	836.667	937.311
ENSMUSG00000003099	Ppp5c	2279.82	0.220699	0.137234	1.60819	0.107793	0.877744	chr7	17004640	17027924	-	23285	2778.22	3055.07	3481.76	952.954	996.297	1092.92	2583.76	2602.22	2819.89	3495.23	3287.31	3326.69	946.238	1136.4	1024.71	2471.16	2403.39	2582.48
ENSMUSG00000003119	Cdk12	7688	0.0764069	0.233898	0.326668	0.743919	0.997464	chr11	98203059	98278504	+	75446	2588.96	3271.61	3233.95	5497.01	6285.95	7422.28	11863.5	16335.5	13409.9	2646.64	3310.52	3002.75	6798.38	6529.48	7311.31	13778.1	14904.8	10193.4
ENSMUSG00000003123	Lipe	893.549	0.282122	0.225976	1.24846	0.211864	0.933213	chr7	25379527	25398710	-	19184	616.107	623.413	799.255	587.698	605.845	699.756	1211.3	1367.92	1221.56	957.098	675.106	774.875	878.509	660.137	716.237	1409.81	1176.73	1102.52
ENSMUSG00000003131	Pafah1b2	12165.2	-0.10249	0.122536	-0.836409	0.402925	0.98127	chr9	45962859	46012690	-	49832	16158.1	17076.6	17259.5	13421	11983	10833.6	6863.61	7929.15	8300.91	16986.2	17964.1	17557.8	10384.1	10486.8	9986.62	8691.2	8604.17	8487.42
ENSMUSG00000003134	Tbc1d8	454.723	-0.286926	0.18984	-1.51141	0.130685	0.896875	chr1	39371492	39478755	-	107264	294.945	377.191	396.345	449.213	513.88	504.077	402.901	413.556	396.918	371.31	332.445	366.273	661.581	532.948	689.378	523.84	476.36	481.849
ENSMUSG00000003135	Cnot11	1696.24	-0.149826	0.134036	-1.11781	0.263648	0.955345	chr1	39534992	39546889	+	11898	1867.99	2268.39	2260.73	723.587	755.088	797.145	2072.99	2000.98	2412.31	1985.41	2071.75	2006.73	803.909	872.349	806.58	2336.78	2222.56	2266.98
ENSMUSG00000003153	Slc2a3	1037.07	0.137083	0.140481	0.975805	0.329161	0.964885	chr6	122727809	122801640	-	73832	781.604	774.464	809.102	509.8	479.997	468.007	1854.64	1824.42	1687.2	886.735	803.255	908.772	525.142	441.013	554.27	1958.71	1651.74	1748.42
ENSMUSG00000003154	Foxj2	1071.87	-0.0511744	0.161249	-0.317363	0.750968	0.997464	chr6	122819914	122845366	+	25453	1107.68	1199.68	1261.25	789.368	806.718	823.296	1225.6	1359.96	1355.44	1317.39	1011.27	1135.1	641.95	687.787	608.801	1506.61	1229.36	1226.42
ENSMUSG00000003161	Sri	929.472	0.0646406	0.240387	0.268902	0.788005	0.997464	chr5	8046078	8069379	+	23302	1722.97	1548.06	1340.84	1101.83	1072.13	735.826	336.617	462.865	382.7	1447.09	1594.44	1536.79	829.43	819.814	677.983	329.108	423.731	368.27
ENSMUSG00000003166	Dgcr2	18.7018	0.0418638	0.654863	0.0639276	0.949028	0.998873	chr16	17839482	17898562	-	59081	5.73504	4.36564	13.95	10.3864	6.45375	10.821	33.7917	42.9462	48.578	8.47739	4.64309	8.63852	5.88945	9.6774	12.2086	44.4126	32.3871	33.2705
ENSMUSG00000003184	Irf3	817.055	0.0823372	0.168075	0.489884	0.624216	0.992433	chr7	44997648	45002848	+	5201	768.496	944.724	974.04	429.305	450.955	420.214	1091.73	1021.17	1199.05	932.513	971.335	895.815	464.285	504.607	377.652	1100.06	1030.99	1130.05
ENSMUSG00000003190	Bcl2l12	676.305	0.146414	0.288032	0.508326	0.611225	0.992433	chr7	44991222	44998712	-	7491	775.869	984.888	837.002	792.83	1073.74	955.853	228.744	217.912	232.226	824.85	984.336	829.298	784.278	1153.68	872.507	145.764	276.64	203.065
ENSMUSG00000003198	Zfp959	340.735	-0.127	0.390962	-0.324841	0.745301	0.997464	chr17	55892093	55898928	+	6836	97.4957	53.2608	42.6707	577.312	621.173	631.223	246.939	313.348	248.814	34.7573	55.7171	90.7045	791.149	727.188	775.652	292.667	288.785	244.366
ENSMUSG00000003199	Mpnd	4492.67	0.219566	0.156788	1.4004	0.161394	0.910379	chr17	56005711	56016790	+	11080	5332.77	5741.69	5902.5	4487.8	4915.33	5622.4	1683.09	1848.28	1856.63	7579.64	5897.66	6967.83	5489.94	5780.17	6191.38	1886.96	1723.26	1960.67
ENSMUSG00000003200	Sh3gl1	1536.32	0.202866	0.139237	1.45699	0.145119	0.90531	chr17	56016750	56036635	-	19886	1693.48	1955.81	2088.4	517.59	486.451	547.361	2252.35	2015.29	2280.79	2238.03	1990.03	1987.72	465.266	519.815	446.834	2086.25	2099.76	1982.46
ENSMUSG00000003206	Ebi3	45.0208	0.928184	0.888302	1.0449	0.296071	0.959941	chr17	55952640	55957022	+	4383	63.0855	56.7533	46.7736	61.453	69.3778	99.1922	1.29968	12.7248	1.18483	53.4076	34.3589	79.4744	72.6365	74.6542	76.5071	0	4.04839	3.44178
ENSMUSG00000003208	Yju2	423.634	0.269215	0.198394	1.35697	0.17479	0.91196	chr17	55959099	55968285	+	9187	605.457	617.301	683.552	255.333	290.419	333.647	298.926	256.087	281.989	728.208	709.465	808.566	284.657	318.663	332.887	315.443	283.387	221.421
ENSMUSG00000003226	Ranbp2	7552.79	-0.564801	0.37474	-1.50718	0.131764	0.896914	chr10	58446920	58494356	+	47437	213.016	251.461	203.506	3644.77	4309.49	4808.12	14618.8	25263.5	14162.3	111.902	173.652	150.31	5218.05	4947.23	5738.85	18666.9	23073.1	10395.3
ENSMUSG00000003227	Edar	32.2197	0.409443	0.656565	0.623614	0.532881	0.986075	chr10	58600789	58675654	-	74866	27.0366	27.067	15.5912	20.7728	12.9075	13.5262	63.6843	93.8454	43.8387	27.1277	10.2148	25.9156	28.4657	15.8986	17.092	75.1597	29.6882	32.1232
ENSMUSG00000003228	Grk5	1127.11	-0.175781	0.145698	-1.20648	0.227633	0.93736	chr19	60889749	61095968	+	206220	892.209	851.3	1061.84	1493.05	1531.15	1629.46	785.007	785.757	912.318	824.85	897.045	888.04	1626.47	1660.37	1836.98	832.451	874.452	905.187
ENSMUSG00000003233	Dvl3	6914.11	-0.229938	0.163864	-1.40323	0.160549	0.910379	chr16	20516982	20534010	+	17029	8174.07	8474.58	9676.4	9848.92	8924.72	12140.2	4724.34	5042.2	5321.06	8136.6	6809.56	7074.09	4757.69	5178.1	5369.33	4968.51	4948.48	4885.03
ENSMUSG00000003234	Abcf3	3062.08	0.383948	0.210775	1.8216	0.0685155	0.869485	chr16	20548577	20561379	+	12803	1152.74	1582.11	1496.76	640.496	633.274	774.601	6634.87	8250.45	6534.33	1826.88	1700.3	1626.63	747.96	682.257	841.578	7126.51	7268.2	5597.48
ENSMUSG00000003235	Eif2b5	3518.3	0.193251	0.135637	1.42477	0.154225	0.910379	chr16	20498817	20509323	+	10507	3468.88	4166.57	4358.97	1966.5	1948.22	2007.29	4343.53	4854.51	4913.48	4544.73	3890.91	3895.11	2170.26	2032.95	2077.09	4075.71	4410.04	4204.7
ENSMUSG00000003269	Cyth2	5657.74	0.0797412	0.169352	0.470862	0.637739	0.992433	chr7	45806637	45814581	-	7945	8387.91	8247.57	9175.84	4374.41	4027.94	4686.38	2637.05	2917.16	3303.3	11767.5	8573.93	10363.6	4478.92	4265.66	4661.24	3444.82	3057.88	3468.16
ENSMUSG00000003271	Sult2b1	62.8069	0.0703411	0.3992	0.176205	0.860133	0.998554	chr7	45729983	45784669	-	54687	61.4469	72.4696	59.9031	64.9151	83.8987	80.2555	23.3942	31.812	30.8055	83.9262	56.6457	94.1599	109.936	93.3178	85.4601	37.5799	21.5914	39.0068
ENSMUSG00000003273	Car11	244.243	0.200944	0.331837	0.60555	0.544813	0.987422	chr7	45699843	45704682	+	4840	292.487	260.192	275.718	270.912	266.217	292.166	101.375	54.0804	88.8621	456.084	294.372	434.518	417.169	268.202	318.237	107.046	78.2688	120.462
ENSMUSG00000003279	Dlgap1	896.121	-0.413823	0.334286	-1.23793	0.215742	0.934726	chr17	69969073	70821413	+	852341	688.205	495.063	489.892	1261.08	943.054	1162.35	999.454	784.166	872.034	556.117	417.878	587.419	1383.04	850.229	1338.87	1372.23	746.253	1182.82
ENSMUSG00000003282	Plag1	459.359	-0.41113	0.333793	-1.23169	0.218065	0.935624	chr4	3900996	3938423	-	37428	142.557	158.909	146.886	709.739	945.474	951.344	310.624	340.389	313.98	63.5805	177.366	137.352	894.214	953.915	941.689	334.802	389.995	355.65
ENSMUSG00000003283	Hck	17.2089	-0.366952	0.568817	-0.645115	0.518853	0.986075	chr2	153108468	153151441	+	42974	16.3858	19.2088	17.2324	12.1175	10.4873	11.7227	31.1923	23.859	11.8483	17.8025	16.7151	17.277	5.88945	6.22119	7.32515	19.3593	36.4355	28.6815
ENSMUSG00000003299	Mrpl4	818.748	0.159424	0.147332	1.08207	0.279221	0.957487	chr9	21002738	21008839	+	6102	1373.95	1421.45	1476.24	617.126	541.308	606.876	409.399	364.248	444.311	1675.98	1426.36	1406.35	618.392	606.911	591.709	368.966	411.586	376.301
ENSMUSG00000003308	Keap1	2245.57	0.144865	0.124004	1.16822	0.242716	0.94008	chr9	21229730	21239361	-	9632	2025.29	2299.82	2204.1	1750.98	1769.94	1926.13	2484.99	2503.61	2645.72	2691.57	2252.83	2347.95	1965.11	1940.32	1897.21	2787.74	2515.4	2411.54
ENSMUSG00000003316	Glg1	20754	0.0596606	0.297282	0.200687	0.840943	0.998554	chr8	111154421	111259216	-	104796	3421.36	5076.37	4889.9	2857.13	3034.87	3557.39	50280.7	73010.2	45772.3	3708.01	4742.45	4588.78	3361.89	3306.91	3973.49	58198.7	61812.1	37980
ENSMUSG00000003341	Atp8b3	13.1757	-0.183121	0.965928	-0.18958	0.849638	0.998554	chr10	80519584	80539124	-	19541	22.9402	10.4775	17.2324	15.5796	6.45375	18.035	12.9968	3.1812	8.2938	10.1729	5.57171	14.6855	33.3735	21.4285	19.5337	9.11027	8.09677	0
ENSMUSG00000003344	Btbd2	2114.05	0.188241	0.146662	1.28351	0.199315	0.922804	chr10	80642617	80657071	-	14455	2963.38	3111.83	3238.87	1720.68	1697.34	1952.28	1362.07	1317.02	1534.35	3937.75	3085.8	3413.94	1437.02	1500	1632.69	1431.45	1376.45	1340
ENSMUSG00000003345	Csnk1g2	5971.21	0.0900277	0.111555	0.807026	0.419651	0.98127	chr10	80622838	80640749	+	17912	6773.09	6488.21	6917.57	8767	8239.82	9754.2	2163.97	2327.05	2254.73	7073.54	6535.62	6496.17	8566.2	9281.32	9528.39	2063.48	2210.42	2040.97
ENSMUSG00000003346	Abhd17a	1966.88	0.255393	0.180713	1.41325	0.157582	0.910379	chr10	80583654	80590341	-	6688	2334.98	2226.48	2213.13	3046.68	2732.35	3374.34	387.305	480.361	383.884	2963.7	2290.9	2436.93	2952.58	3138.93	3253.18	353.023	427.78	407.277
ENSMUSG00000003348	Mob3a	1511.14	0.11696	0.149895	0.78028	0.435226	0.983129	chr10	80685253	80701977	-	16725	2203.9	2308.55	2391.2	1485.26	1381.91	1283.19	852.59	871.649	989.332	2792.45	2201.75	2284.03	1216.17	1139.86	1158.19	939.496	870.403	830.615
ENSMUSG00000003352	Cacnb3	6264.67	0.0409953	0.224465	0.182636	0.855084	0.998554	chr15	98630840	98644529	+	13690	7155.69	6356.37	7034.92	10026.4	8844.05	9756.91	2345.92	2406.58	2372.03	8765.62	5413.85	7370.39	9757.83	7828.33	10068	2739.91	2028.24	2492.99
ENSMUSG00000003354	Ccdc65	25.6891	-0.0403017	0.673202	-0.0598657	0.952263	0.998873	chr15	98708207	98723336	+	15130	36.8681	27.067	21.3353	25.9661	14.5209	17.1332	64.984	54.0804	14.2179	19.498	11.1434	23.324	19.6315	11.7511	14.6503	28.4696	25.6398	32.1232
ENSMUSG00000003355	Fkbp11	16.6456	0.443334	0.709476	0.624875	0.532053	0.986075	chr15	98724366	98728198	-	3833	30.3138	33.1789	17.2324	18.1762	18.5545	18.035	14.2965	4.7718	7.10897	16.9548	26.9299	25.9156	17.6683	17.9723	15.4642	3.41635	6.74731	6.88355
ENSMUSG00000003360	Ddx23	5117.63	0.157483	0.179589	0.876909	0.380536	0.980455	chr15	98645134	98662894	-	17761	3821.18	5126.13	5490.57	1932.74	2121.67	2367.09	7683.71	8508.12	8945.46	5073.72	5359.99	4882.49	2185.97	2293.54	2414.04	7574.05	8712.13	7624.68
ENSMUSG00000003363	Pld3	2037.38	0.273687	0.201605	1.35754	0.174608	0.91196	chr7	27532000	27553218	-	21219	1369.04	1548.06	1440.96	590.295	574.383	618.599	4270.75	3535.91	3876.76	1962.52	1431	1788.17	745.996	633.179	794.372	4290.94	3119.96	4081.95
ENSMUSG00000003378	Grik5	4614.57	0.191243	0.191863	0.996767	0.318878	0.96424	chr7	25009849	25072346	-	62498	4748.62	5281.55	6007.54	4731.01	5509.89	5222.02	2743.63	3235.28	3144.53	7231.22	4867.82	6216.28	4981.49	4777.18	5239.92	3264.89	2873.01	2986.31
ENSMUSG00000003380	Rabac1	582.606	0.165106	0.263631	0.626279	0.531132	0.986075	chr7	24969752	24972754	-	3003	1205.18	966.553	877.211	597.219	603.425	442.758	167.659	143.154	138.625	1417.42	1039.12	1015.03	480.971	504.607	431.37	169.679	153.839	133.082
ENSMUSG00000003382	Etv3	1439.63	0.0285465	0.190482	0.149864	0.880872	0.998554	chr3	87525407	87540156	+	14750	786.52	976.157	897.726	987.575	1225.41	1220.06	2106.78	2430.44	2453.78	762.965	931.404	786.969	1403.65	1254.61	1295.74	2152.3	2426.33	1814.96
ENSMUSG00000003402	Prkcsh	5682.37	0.502145	0.151605	3.31219	0.000925673	0.47374	chr9	22002806	22014222	+	11417	2566.02	3189.54	3218.35	894.098	878.516	971.182	13755.8	15077.3	13107.8	3849.58	3166.59	3551.3	1026.73	1022.35	1132.96	11540.4	12404.3	10929.9
ENSMUSG00000003410	Elavl3	17265.7	-0.354156	0.226269	-1.5652	0.117537	0.884317	chr9	22015005	22052023	-	37019	16471	13806.8	12148	15812.5	13702.1	12317	20588.2	18777	24567.4	12620.3	12949.6	14601.7	16921.4	12725.1	15393.4	29759.8	21432.2	26188.5
ENSMUSG00000003411	Rab3b	274.982	0.177216	0.352127	0.503273	0.614772	0.992433	chr4	108879063	108943324	+	64262	505.503	431.325	395.524	251.871	155.697	136.164	256.037	171.785	186.018	551.031	391.877	478.574	165.886	116.82	176.617	215.23	145.742	217.979
ENSMUSG00000003418	St8sia6	5.72462	-2.35889	1.71472	-1.37567	0.168923	0.910379	chr2	13651021	13794064	-	143044	6.55433	0	0.82059	6.92428	6.45375	13.5262	10.3974	3.1812	15.4028	0.847739	0	0	5.88945	4.14746	9.76687	4.55513	5.39785	9.17807
ENSMUSG00000003420	Fcgrt	71.5285	-0.0525565	0.769043	-0.0683402	0.945515	0.998873	chr7	45092990	45103851	-	10862	140.918	103.902	62.3648	33.7559	32.2687	9.91922	172.857	66.8052	65.1656	70.3624	104.934	92.4322	5.88945	32.4884	17.092	59.2167	155.188	61.952
ENSMUSG00000003421	Nosip	948.28	0.379933	0.147904	2.56878	0.0102056	0.711153	chr7	45062429	45078210	+	15782	1148.65	1335.01	1353.97	412.86	391.258	434.642	931.871	873.24	1036.72	1767.54	1582.37	1573.94	423.059	475.575	520.9	897.361	971.613	938.458
ENSMUSG00000003423	Pih1d1	1633.77	0.0973451	0.155162	0.627376	0.530413	0.986075	chr7	45154303	45160065	+	5763	2159.65	2266.64	2213.95	1782.14	1874.81	1825.14	593.954	556.71	599.523	2879.77	2345.69	2513.81	2030.88	2009.44	1850.82	686.686	519.543	698.681
ENSMUSG00000003429	Rps11	30849.6	0.215683	0.110784	1.94688	0.0515493	0.826005	chr7	45122379	45124439	-	2061	47602.5	45962.3	49200.9	40102	34556.6	36345.8	4197.97	4165.78	4215.62	58337.2	52026.8	54409.7	36976.9	37168.1	37517	4023.32	4596.27	3888.06
ENSMUSG00000003435	Supt5	12714.6	0.273766	0.281454	0.972685	0.33071	0.965771	chr7	28314891	28338746	-	23856	3721.22	5911.08	6183.97	2423.5	2500.02	3452.79	27428.5	36218	28528.3	6398.74	5770.44	5550.25	3035.03	3020.04	3303.64	31643.4	31921.5	21853
ENSMUSG00000003436	Dll3	820.674	0.649687	0.173513	3.7443	0.000180895	0.349615	chr7	28293553	28302238	-	8686	515.335	644.368	653.19	304.668	388.031	401.278	1471.24	1603.33	1548.57	714.644	778.182	778.331	413.243	418.202	446.02	1188.89	1379.15	1125.46
ENSMUSG00000003437	Paf1	3360.61	0.0111994	0.169053	0.0662474	0.947181	0.998873	chr7	28392951	28399388	+	6438	1632.03	2214.25	2167.18	873.325	1039.86	1014.47	6528.29	6696.43	7263	2214.3	2165.54	2011.91	958.998	1123.96	976.687	7750.56	7045.54	6814.72
ENSMUSG00000003438	Timm50	1454.66	0.375143	0.151969	2.46856	0.013566	0.719198	chr7	28305516	28312072	-	6557	2182.59	2484.92	2447	674.252	791.391	824.197	1073.54	1099.11	1149.28	2902.66	2777.5	2579.46	687.102	814.284	719.492	903.055	1109.26	964.845
ENSMUSG00000003444	Med29	342.757	0.153938	0.226632	0.679243	0.496984	0.98545	chr7	28386146	28392708	-	6563	525.166	509.034	595.748	375.642	404.973	359.797	88.3783	109.751	111.374	670.562	528.384	580.509	319.993	364.285	323.934	93.3802	83.6667	125.051
ENSMUSG00000003452	Bicd1	1963.08	-0.352343	0.307769	-1.14483	0.252281	0.946941	chr6	149408886	149563329	+	154444	214.654	170.26	142.783	2464.18	2566.98	2624.09	2397.91	2529.06	2888.61	92.4036	211.725	190.047	3239.2	2700.69	3573.05	3256.92	2805.53	3267.39
ENSMUSG00000003458	Ncstn	5588.26	0.414154	0.152962	2.70756	0.00677805	0.652163	chr1	172066013	172082795	-	16783	2770.03	3415.68	3887.14	1573.54	1629.57	1849.48	12171.5	12333.5	12132.6	4149.68	3657.83	3765.53	1872.84	1849.77	1937.91	10098.7	10668.8	10824.4
ENSMUSG00000003464	Pex19	3664.73	0.151059	0.116751	1.29386	0.195715	0.919772	chr1	172126755	172136493	+	9739	5889.07	5914.57	6586.88	2554.19	2491.15	2459.07	1910.53	1989.84	2170.61	7148.99	6051.81	6954.87	2488.29	2726.95	2633.8	2040.7	1970.21	1983.61
ENSMUSG00000003469	Phyhip	127.895	-0.147349	0.323059	-0.456106	0.648314	0.992433	chr14	70457476	70468832	+	11357	115.52	159.782	140.321	109.057	101.646	85.666	101.375	114.523	93.6015	168.7	143.007	175.362	159.997	144.47	88.7157	162.846	122.801	114.726
ENSMUSG00000003500	Impdh1	874.122	0.0966735	0.175141	0.551975	0.580966	0.992287	chr6	29200434	29216364	-	15931	1154.38	1233.73	1244.01	579.908	513.88	456.284	804.502	876.421	939.569	1403.01	1220.2	1297.51	416.187	478.34	472.879	939.496	728.71	975.17
ENSMUSG00000003518	Dusp3	472.416	0.11353	0.175058	0.648528	0.516644	0.986075	chr11	101971143	101987013	-	15871	670.181	614.682	687.654	495.952	486.451	484.238	392.503	318.12	347.155	582.397	626.817	561.504	416.187	500.46	437.067	271.03	349.511	261.575
ENSMUSG00000003526	Prodh	125.961	0.361631	0.286542	1.26205	0.206931	0.929479	chr16	18060357	18090203	-	29847	107.327	151.051	120.627	97.8055	92.7726	97.3887	163.76	208.369	196.682	121.227	156.937	96.7514	64.7839	82.2579	71.6237	146.903	165.984	125.051
ENSMUSG00000003527	Ess2	1359.88	0.312494	0.170721	1.83044	0.0671847	0.864875	chr16	17900709	17911348	-	10640	1452.6	1797.77	1911.97	808.41	790.584	896.337	1206.1	1234.31	1431.27	2308.39	1940.81	2026.6	910.901	1005.76	962.85	1364.26	1279.29	1149.55
ENSMUSG00000003528	Slc25a1	2058.26	0.0351769	0.15418	0.228155	0.819526	0.998078	chr16	17925223	17928219	-	2997	3368.11	3399.09	3405.45	2032.28	1878.04	1950.48	838.294	919.367	999.995	4257.35	3132.23	3540.07	1451.75	1470.27	1512.24	888.251	987.806	1017.62
ENSMUSG00000003531	Dgcr6	2053.72	0.244596	0.134883	1.81339	0.069771	0.869485	chr16	18052860	18071632	+	18773	2584.87	2415.94	2531.52	3242.29	2982.44	3570.92	489.979	446.959	457.344	2813.65	2411.62	2539.73	3026.19	3212.21	3027.73	403.129	394.043	416.455
ENSMUSG00000003534	Ddr1	9060.88	0.26247	0.126148	2.08065	0.0374657	0.799847	chr17	35681567	35704621	-	23055	8305.16	9304.05	9737.12	4068.88	4780.61	5002.9	14353.7	14410.8	13758.2	10270.4	9146.89	9583.58	3980.28	4488.24	4310.44	12576.7	12645.8	12372
ENSMUSG00000003541	Ier3	51.0732	0.023532	0.462547	0.0508748	0.959425	0.998873	chr17	35821684	35822923	+	1240	79.4713	86.4397	64.8266	70.1083	42.7561	46.8909	18.1955	23.859	10.6635	73.7533	78.9326	88.9768	68.7102	57.3732	55.3456	12.5266	17.543	22.9452
ENSMUSG00000003546	Klc4	1265.16	0.302006	0.178672	1.69028	0.0909738	0.877171	chr17	46630624	46646022	-	15399	1038.04	1206.66	1233.35	424.112	515.493	589.743	1953.42	1859.41	2118.47	1625.96	1224.85	1436.59	512.382	555.068	545.317	2004.26	1932.43	1997.38
ENSMUSG00000003549	Ercc1	700.339	0.291411	0.15765	1.84846	0.0645359	0.862555	chr7	19344778	19356524	+	11747	1001.99	1134.19	1081.54	499.414	561.476	568.101	345.715	310.167	387.439	1442	1201.63	1205.94	639.986	602.764	599.848	345.051	334.667	344.178
ENSMUSG00000003559	As3mt	272.373	0.118225	0.271638	0.435229	0.663396	0.992433	chr19	46707458	46741099	+	33642	279.379	311.707	365.983	203.401	180.705	238.061	261.236	229.047	296.207	342.487	338.946	385.278	184.536	202.534	272.658	203.842	304.978	301.729
ENSMUSG00000003573	Homer3	2263.17	0.0227579	0.13877	0.163998	0.869733	0.998554	chr8	70282827	70294361	+	11535	2915.86	3020.15	3221.64	2071.23	2226.54	2188.54	1506.33	1596.96	1713.26	3145.96	3195.38	2836.89	2002.41	2335.71	2003.84	1504.33	1781.29	1470.79
ENSMUSG00000003575	Crtc1	3220.79	0.250421	0.216673	1.15575	0.247782	0.943139	chr8	70382355	70439579	-	57225	1695.93	2081.54	2335.4	1416.02	1456.93	1518.54	5291	6169.94	5428.88	3146.81	2029.03	2482.71	1811.99	1573.96	1747.46	6668.72	5414.04	5705.32
ENSMUSG00000003581	Rnf215	543.967	0.197551	0.168605	1.17168	0.241326	0.939875	chr11	4135202	4141172	+	5971	661.988	602.458	622.828	556.539	575.997	507.684	402.901	348.342	366.112	777.377	656.533	741.185	685.139	559.907	599.848	331.386	414.285	380.89
ENSMUSG00000003585	Sec14l2	121.228	-0.0280708	0.304763	-0.0921067	0.926613	0.998873	chr11	4097039	4123415	-	26377	90.1221	103.029	123.089	56.2598	83.8987	101.897	110.473	162.241	169.43	118.684	138.364	112.301	93.2496	90.5528	102.552	181.067	180.828	164.058
ENSMUSG00000003604	Aven	316.235	-0.157019	0.233353	-0.672884	0.501021	0.98545	chr2	112492964	112634573	+	141610	549.745	575.391	539.948	325.441	290.419	359.797	194.952	174.966	252.368	379.787	445.737	404.283	203.186	262.672	216.499	153.736	211.866	151.438
ENSMUSG00000003617	Cp	73.0319	-0.00278555	1.41186	-0.00197297	0.998426	0.99982	chr3	19957054	20009145	+	52092	40.9646	6.98502	6.56472	26.8316	19.3612	7.21398	458.787	202.006	97.1559	3.39096	21.3582	3.45541	9.81574	14.5161	4.88343	37.5799	300.93	52.7739
ENSMUSG00000003623	Crot	1615.58	0.113923	0.285308	0.399298	0.689674	0.994333	chr5	8966033	8997324	-	31292	500.587	484.586	362.701	427.574	509.039	475.221	3861.35	4879.96	3600.69	356.051	559.028	399.1	526.124	512.902	511.133	3870.73	4547.69	2696.06
ENSMUSG00000003644	Rps6ka1	507.205	-0.0751701	0.159642	-0.470866	0.637736	0.992433	chr4	133847290	133887797	-	40508	669.361	806.77	787.766	188.687	206.52	179.448	644.641	712.589	616.111	707.015	644.461	661.711	168.831	143.087	145.689	657.078	636.946	552.979
ENSMUSG00000003657	Calb2	207.903	-0.112377	0.486994	-0.230757	0.817504	0.997681	chr8	110137502	110168210	-	30709	288.391	278.528	347.11	129.83	114.554	78.452	126.069	69.9864	119.668	418.783	329.66	628.021	65.7655	87.0966	144.875	122.989	130.898	261.575
ENSMUSG00000003660	Snrnp200	10323.7	0.0294754	0.465396	0.0633341	0.9495	0.998873	chr2	127208386	127240451	+	32066	2298.93	5337.43	5360.09	2136.14	2522.61	2634.91	18137	34333.1	16159.9	4606.62	5431.49	4199.19	3065.46	2707.6	3236.09	28381.9	31918.8	13359.8
ENSMUSG00000003662	Ciao1	1462.94	0.118851	0.188841	0.62937	0.529107	0.986075	chr2	127240938	127247816	-	6879	1134.72	1344.62	1517.27	402.474	388.031	495.961	2461.59	2260.24	2683.64	1506.43	1464.43	1427.95	571.276	510.137	656.008	2378.92	2349.41	2779.81
ENSMUSG00000003680	Taf6l	638.381	0.428592	0.187571	2.28495	0.0223156	0.743766	chr19	8774487	8786417	-	11931	528.443	749.144	740.172	233.694	249.276	277.738	959.164	975.038	1016.58	817.221	777.254	777.467	248.338	287.557	273.472	776.65	958.118	845.53
ENSMUSG00000003721	Insig2	1462.7	0.0100325	0.139559	0.0718875	0.942691	0.998873	chr1	121304353	121332589	-	28237	1538.63	1239.84	1328.54	2556.79	2433.06	2575.39	460.087	520.126	438.387	1442	1329.78	1456.45	2577.61	2526.49	2461.25	504.481	452.07	487.585
ENSMUSG00000003731	Kpna6	4301.98	0.15732	0.174379	0.90217	0.366967	0.975406	chr4	129643980	129672767	-	28788	2504.58	3072.54	3328.31	1694.72	1678.78	2062.3	7803.28	8393.6	8653.99	3152.74	3025.44	2980.29	1996.52	1847	2322.89	7866.72	8107.57	6944.36
ENSMUSG00000003746	Man1a	133.608	-0.365778	0.32663	-1.11985	0.262776	0.955345	chr10	53904785	54076609	-	171825	80.2906	64.6115	64.8266	73.5705	74.2181	67.6311	279.431	203.597	231.042	37.3005	82.647	69.1082	68.7102	80.8754	99.2965	253.949	284.737	289.109
ENSMUSG00000003752	Itpkc	654.408	0.13855	0.182255	0.760199	0.447135	0.984366	chr7	27207172	27228661	-	21490	543.19	632.145	612.16	469.986	562.283	559.985	761.613	752.354	812.792	743.467	572.029	629.748	646.857	542.626	637.288	850.671	681.478	768.663
ENSMUSG00000003762	Coq8b	304.382	0.541699	0.250284	2.16434	0.0304384	0.774609	chr7	27233023	27257950	+	24928	322.801	308.214	351.213	279.568	334.788	296.675	262.535	230.637	220.378	528.142	325.945	434.518	326.864	302.073	312.54	258.504	178.129	205.359
ENSMUSG00000003778	Brd8	5997.88	0.236575	0.227094	1.04175	0.297528	0.959941	chr18	34598615	34624601	-	25987	1708.22	2204.65	2163.9	3465.6	4127.98	4722.45	11612.6	13349.9	11015.4	1828.57	2451.55	2170.86	4559.41	4793.08	5373.4	11943.6	11745.7	8724.9
ENSMUSG00000003779	Kif20a	8087.09	0.264279	0.374315	0.706032	0.480168	0.98545	chr18	34624613	34633277	+	8665	2024.47	3423.53	3183.07	1407.36	1625.54	2035.24	19037.7	27678	19331.7	2313.48	3442.39	2474.07	1457.64	1997	1701.06	16785.7	24330.8	11318.9
ENSMUSG00000003808	Farsa	2477.74	0.411747	0.152714	2.69619	0.00701381	0.652163	chr8	84856989	84869257	+	12269	1818.01	2382.77	2300.93	793.696	775.256	910.765	4149.88	4471.18	4863.72	2675.47	2516.56	2365.23	928.569	937.325	925.411	3785.32	3862.16	4137.02
ENSMUSG00000003809	Gcdh	854.553	0.24796	0.167117	1.48375	0.137875	0.900804	chr8	84886393	84893921	-	7529	818.473	948.217	1052.82	534.901	559.056	552.771	1046.24	1205.68	1177.72	946.077	1035.41	874.218	554.589	641.473	510.319	904.194	991.855	1027.94
ENSMUSG00000003810	Mast2	7977.8	-0.0838044	0.175625	-0.477178	0.633235	0.992433	chr4	116306762	116464183	-	157422	7210.59	7149.17	8396.28	9600.51	10043.6	12129.4	6900	7863.93	7272.48	7349.9	6381.47	6946.24	8853.8	7419.8	8865.87	7950.99	6175.14	7091.21
ENSMUSG00000003812	Dnase2a	222.349	8.19493e-05	0.219747	0.000372925	0.999702	0.99982	chr8	84908560	84922915	+	14356	227.763	239.237	197.762	204.266	229.915	255.195	178.056	198.825	186.018	278.059	274.871	222.01	197.296	257.834	199.407	209.536	229.409	216.832
ENSMUSG00000003813	Rad23a	1661.32	0.0378579	0.160591	0.235741	0.813633	0.997464	chr8	84834019	84840665	-	6647	2449.68	2633.35	2621.79	1723.28	1919.99	1847.68	534.169	707.817	707.343	2697.51	2666.06	2566.5	1547.94	1795.16	1530.14	606.972	730.059	618.373
ENSMUSG00000003814	Calr	22317.7	0.338344	0.202557	1.67036	0.0948474	0.877171	chr8	84841850	84846934	-	5085	17013.4	18116.5	19863.2	5113.58	4306.26	5351.87	45692.9	35492.7	50925.1	21782.7	19460.1	21906.4	5343.69	5408.98	5948.02	37276.9	35300.6	47416.2
ENSMUSG00000003824	Syce2	1952.3	0.0451023	0.206847	0.218047	0.827392	0.998554	chr8	84872111	84888221	+	16111	2288.28	2640.34	2593.89	2973.98	3094.57	3352.7	267.734	330.845	425.353	2684.79	2852.72	2417.92	2684.61	3092.62	2388.81	327.97	361.656	362.534
ENSMUSG00000003847	Nfat5	2870.06	-0.137523	0.308526	-0.445743	0.655783	0.992433	chr8	107293470	107379517	+	86048	398.995	315.199	294.592	3012.06	3452.75	3635.85	4233.06	5769.11	3947.85	183.959	316.659	355.907	4943.21	3575.11	4206.26	4659.9	4727.17	3633.37
ENSMUSG00000003848	Nob1	1231.88	0.38091	0.122303	3.11447	0.00184278	0.535262	chr8	107412486	107425051	-	12566	1246.96	1417.09	1384.34	889.77	907.558	940.523	1298.38	1256.57	1428.9	1547.97	1569.37	1491.87	1106.23	1031.33	1166.33	1097.79	1268.49	1124.31
ENSMUSG00000003849	Nqo1	31.8437	0.0718488	0.634806	0.113182	0.909886	0.998873	chr8	107388225	107403206	-	14982	43.4225	35.7982	26.2589	14.7141	18.5545	9.91922	84.4792	33.4026	26.0662	45.7779	24.1441	29.371	11.7789	24.8847	15.4642	55.8004	37.7849	35.565
ENSMUSG00000003863	Ppfia3	2097.07	0.336306	0.269843	1.2463	0.212654	0.933213	chr7	45339122	45367019	-	27898	736.543	916.784	1016.71	542.69	617.139	692.542	4303.24	5261.71	3854.25	1380.12	919.332	1209.39	805.872	671.888	851.345	5761.11	4396.55	3810.05
ENSMUSG00000003865	Gys1	2524.63	0.376816	0.243376	1.54829	0.121553	0.892279	chr7	45434844	45456619	+	21776	1045.42	1427.56	1541.07	500.279	616.333	631.223	5848.56	7040	5586.47	1536.95	1403.14	1320.83	545.755	626.957	669.03	5395.56	5812.13	3896.09
ENSMUSG00000003868	Ruvbl2	3684.57	0.29335	0.143361	2.04624	0.0407326	0.808305	chr7	45421760	45438096	-	16337	4094	5050.17	5258.34	1624.61	1682.81	1678.15	4286.35	4396.42	4971.54	5667.14	5131.55	5310.1	1451.75	1694.24	1558.63	4121.26	4357.41	3987.87
ENSMUSG00000003872	Lin7b	10.8029	1.42362	0.967534	1.4714	0.141184	0.901641	chr7	45367891	45370583	-	2693	12.2894	13.97	14.7706	12.1175	7.26046	13.5262	3.89904	9.54361	1.18483	31.3664	21.3582	14.6855	13.742	8.98616	7.32515	1.13878	2.69892	4.58904
ENSMUSG00000003873	Bax	1857.89	0.338952	0.198287	1.7094	0.0873768	0.877171	chr7	45461697	45466898	-	5202	2687.28	2497.15	2673.48	2268.57	2234.61	2783.69	379.507	356.295	295.022	3414.69	2558.34	3003.61	2548.17	2451.84	2361.95	310.888	265.844	351.061
ENSMUSG00000003923	Tfam	2090.34	-0.184597	0.158994	-1.16103	0.245631	0.942922	chr10	71225464	71238280	-	12817	2990.42	3189.54	2995.97	1950.92	1994.21	1982.94	1406.25	1387	1667.05	2321.96	3205.59	2817.02	1688.31	1834.56	1581.42	1531.66	1545.13	1536.18
ENSMUSG00000003929	Zfp81	2756.54	-0.548339	0.430594	-1.27345	0.202859	0.926252	chr17	33329342	33358878	-	29537	761.941	378.064	324.954	3179.11	3066.34	3318.43	4164.18	4876.78	3927.71	164.461	475.453	414.649	3627.9	3322.81	3971.05	4787.45	4453.23	4403.18
ENSMUSG00000003934	Efnb3	2205.93	0.0919865	0.240076	0.383156	0.701604	0.994838	chr11	69554092	69560205	-	6114	3472.98	3000.07	3101.01	2278.95	1956.29	1907.2	1549.22	1315.43	1368.48	4121.71	2558.34	3435.54	1834.56	1581.56	2029.88	1605.68	1136.25	1453.58
ENSMUSG00000003948	Mmd	4590.54	-0.148242	0.188545	-0.78624	0.431727	0.982112	chr11	90249456	90278589	+	29134	6018.52	5322.59	5995.23	6334.85	5627.67	6859.59	1268.49	1320.2	1319.9	5704.44	4473.16	5871.6	7758.36	6171.42	8574.49	1382.48	1267.15	1359.5
ENSMUSG00000003949	Hlf	210.826	0.0973406	0.411496	0.236553	0.813004	0.997464	chr11	90336536	90390895	-	54360	229.402	195.581	107.497	394.684	317.847	286.756	172.857	144.745	80.5683	128.009	186.652	170.179	330.791	304.147	406.953	93.3802	125.5	119.315
ENSMUSG00000003955	Fam162a	1674.07	-0.0731077	0.184423	-0.396413	0.6918	0.994333	chr16	36043761	36071594	-	27834	2340.72	2502.38	2569.27	2144.8	2262.04	2550.14	288.529	367.429	327.013	2498.29	2664.21	2628.7	1892.48	2277.65	1734.43	308.61	381.898	394.657
ENSMUSG00000003970	Rpl8	28728.1	0.26553	0.139603	1.90203	0.0571668	0.842469	chr15	76904078	76906314	+	2237	40844.2	41946.8	41914.1	36269.4	29633.2	32597.3	9100.36	9025.07	10332.9	50115	44451.1	45416.2	32580.4	30868.1	35430.9	8597.82	9783.6	8199.46
ENSMUSG00000003974	Grm3	51.8781	-0.332502	0.730973	-0.454876	0.649199	0.992433	chr5	9485541	9725170	-	239630	39.326	17.4626	18.8736	25.9661	23.3948	10.821	172.857	69.9864	63.9807	13.5638	18.5724	39.7372	21.5946	8.98616	21.9754	117.295	79.6183	169.794
ENSMUSG00000003992	Ssbp2	3443.41	0.251907	0.106841	2.35776	0.0183855	0.722923	chr13	91460283	91703429	+	243147	3579.49	3910.74	3695.12	2929.84	3017.13	3336.47	3251.8	3128.71	3337.66	4482	4167.64	3964.22	3376.62	3410.59	3188.88	3189.73	2891.9	3122.84
ENSMUSG00000004018	Fancl	346.813	-0.102743	0.249041	-0.412555	0.679933	0.993947	chr11	26386135	26471876	+	85742	449.791	509.034	403.73	315.055	344.469	408.492	228.744	248.134	317.534	326.38	484.739	346.405	379.869	372.58	380.908	218.646	267.194	240.924
ENSMUSG00000004031	Brinp2	1313.92	0.0101272	0.286879	0.0353014	0.971839	0.998873	chr1	158245269	158356326	-	111058	1711.5	1320.17	1475.42	885.442	752.668	710.577	1217.8	1072.06	1074.64	2435.56	1427.29	1998.95	1190.65	863.362	1170.4	1675.15	1082.27	1586.66
ENSMUSG00000004032	Gstm5	1737.22	0.0912881	0.152909	0.59701	0.550501	0.988862	chr3	107895821	107898686	+	2866	3130.51	3213.11	3177.32	953.82	1010.82	941.425	947.467	865.287	1161.13	3498.62	3521.32	3184.16	822.559	1011.98	831.811	989.603	1018.84	990.084
ENSMUSG00000004035	Gstm7	985.663	0.10971	0.305774	0.358793	0.71975	0.995757	chr3	107926334	107931817	-	5484	1567.31	1411.85	1497.58	839.569	606.652	565.396	434.093	384.925	413.505	2390.62	1438.43	2140.63	929.551	665.667	933.55	498.787	385.946	637.876
ENSMUSG00000004040	Stat3	2397.33	0.321468	0.254324	1.26401	0.206226	0.929336	chr11	100885098	100939540	-	54443	800.448	940.359	918.24	451.809	401.746	420.214	7074.16	7906.88	4896.9	883.344	920.261	788.697	366.127	477.649	398.814	5623.31	5929.54	3953.45
ENSMUSG00000004043	Stat5a	21.7754	0.399317	0.7489	0.533205	0.593892	0.992433	chr11	100859351	100885169	+	25819	18.8437	10.4775	4.92354	11.252	10.4873	8.11573	72.7821	38.1744	28.4359	17.8025	9.28619	12.9578	5.88945	8.98616	8.95296	33.0247	67.4731	24.0924
ENSMUSG00000004044	Cavin1	426.388	0.0343393	0.399659	0.0859215	0.931529	0.998873	chr11	100956733	100970887	-	14155	552.203	488.078	332.339	133.292	109.714	102.799	1080.03	593.294	681.276	369.614	541.385	341.222	80.4891	105.76	64.2985	515.869	950.021	633.287
ENSMUSG00000004054	Map3k11	971.863	0.309475	0.192685	1.60612	0.108248	0.877744	chr19	5688742	5702865	+	14124	1053.61	1180.47	1192.32	869.863	1078.58	1128.09	649.84	850.971	813.977	1341.12	1219.28	1089.32	954.09	1134.33	948.2	635.441	713.866	640.17
ENSMUSG00000004056	Akt2	4178.31	0.0781001	0.160023	0.488055	0.625511	0.992433	chr7	27591552	27640826	+	49275	4919.03	5299.89	5836.86	4194.38	4537.79	4912.72	1927.43	2292.06	2329.37	6820.06	5284.77	5628	4687.02	4671.42	5018.54	2345.89	2168.59	2335.82
ENSMUSG00000004069	Dnaja3	1313.03	0.0823941	0.123262	0.668448	0.503847	0.98545	chr16	4639989	4707695	+	67707	1590.25	1911.28	1783.96	799.754	897.877	869.285	1343.87	1460.17	1376.77	1714.13	1728.16	1730.3	799.983	933.869	832.625	1315.29	1279.29	1267.72
ENSMUSG00000004070	Hmox2	1546.4	0.0542914	0.102698	0.528653	0.597046	0.992433	chr16	4726361	4766742	+	40382	2362.84	2463.09	2416.64	1336.39	1323.82	1311.14	883.783	733.267	795.02	2733.11	2496.13	2744.46	1243.65	1224.19	1204.58	873.447	847.462	842.088
ENSMUSG00000004071	Cdip1	3280.32	0.0545073	0.142166	0.383406	0.701419	0.994838	chr16	4750348	4790292	-	39945	4465.14	4813.55	5100.79	2967.92	2857.4	2512.27	2170.47	2538.6	2542.64	5154.26	4888.25	4563.73	2366.58	2717.28	2293.59	2306.04	2487.06	2300.25
ENSMUSG00000004085	Map3k20	519.465	-0.0983437	0.30625	-0.321122	0.748118	0.997464	chr2	72285637	72442610	+	156974	492.394	412.989	246.998	786.771	601.005	599.662	669.335	617.153	624.405	259.408	397.449	270.386	533.976	608.985	583.57	513.591	604.559	527.739
ENSMUSG00000004096	Cwc15	3914.19	0.0275819	0.152895	0.180397	0.856841	0.998554	chr9	14500617	14510577	+	9961	5998.85	5548.73	5900.86	4724.96	4936.31	5745.94	800.603	843.018	909.948	6189.35	6206.89	6380.41	4628.12	5089.62	3854.66	912.166	902.79	882.242
ENSMUSG00000004098	Col5a3	9.90621	-2.16003	0.981779	-2.20012	0.0277983	0.76634	chr9	20770050	20815067	-	45018	5.73504	12.2238	18.053	0.865535	3.22687	5.41049	18.1955	11.1342	15.4028	5.08644	3.71447	2.59156	4.90787	3.45621	4.06953	18.2205	39.1344	6.88355
ENSMUSG00000004099	Dnmt1	18697.2	0.139799	0.428439	0.326299	0.744198	0.997464	chr9	20907209	20959888	-	52680	3553.27	7403.25	7001.27	3129.77	3693.96	4140.83	38891.6	67622.8	37886.1	5922.31	7078.86	5247.04	3684.83	3761.74	4347.88	49469.9	59263	24450.4
ENSMUSG00000004100	Ppan	785.474	0.16915	0.184357	0.917513	0.358874	0.973928	chr9	20888175	20892178	+	4004	879.1	1113.24	1112.72	675.117	737.34	783.619	605.651	653.737	686.016	1144.45	1050.27	896.679	630.171	757.602	688.564	583.057	618.054	523.15
ENSMUSG00000004105	Angptl2	620.174	0.154769	0.27475	0.56331	0.573224	0.991013	chr2	33216069	33247717	+	31649	642.325	848.68	901.008	505.472	599.392	542.852	762.912	703.046	720.376	591.722	788.397	561.504	363.182	546.773	489.971	407.684	638.296	549.537
ENSMUSG00000004110	Cacna1e	3987.75	-0.0638132	0.292544	-0.218132	0.827326	0.998554	chr1	154390731	154884501	-	493771	486.659	419.101	507.945	661.269	713.946	760.173	9281.02	10590.2	8507.07	482.364	532.098	646.161	1420.34	726.496	1209.46	14283.8	9857.82	10693.6
ENSMUSG00000004113	Cacna1b	1955.42	-0.0763748	0.29019	-0.263189	0.792405	0.997464	chr2	24603887	24763152	-	159266	548.106	578.884	583.44	939.105	834.953	996.431	4117.39	4245.31	3462.07	571.376	533.027	715.27	1404.63	841.934	1562.7	5408.08	3457.32	4397.44
ENSMUSG00000004127	Trmt10a	529.55	0.0837313	0.20771	0.403116	0.686863	0.993947	chr3	138143448	138159821	+	16374	556.299	578.011	601.493	535.766	606.652	659.178	391.204	459.684	444.311	509.491	513.526	589.147	629.189	720.966	599.848	296.084	460.167	380.89
ENSMUSG00000004151	Etv1	713.698	-0.0117475	0.322563	-0.0364194	0.970948	0.998873	chr12	38779380	38870484	+	91105	336.729	314.326	346.289	419.784	481.611	592.448	1072.24	1177.04	1385.06	268.733	292.515	431.926	579.129	534.331	965.292	1103.48	1109.26	1436.37
ENSMUSG00000004187	Kifc2	220.707	0.117224	0.291866	0.401635	0.687952	0.994333	chr15	76659858	76668196	+	8339	164.678	155.417	182.171	263.123	283.158	276.837	89.6779	84.3018	111.374	358.594	218.225	222.01	405.39	327.649	410.208	158.291	122.801	138.818
ENSMUSG00000004207	Psap	25533.4	0.409308	0.159272	2.56987	0.0101737	0.711153	chr10	60277627	60302597	+	24971	9157.22	11300	11555.5	3046.68	3239.78	3403.2	69445.8	68979.6	63357.5	13050.9	10446	12199.3	3506.18	3412.67	4073.6	60302	53807.1	55317.4
ENSMUSG00000004221	Ikbkg	1389.22	-0.0606934	0.12029	-0.504558	0.61387	0.992433	chrX	74393290	74453854	+	60565	1056.07	1227.62	1225.14	747.822	845.441	796.243	1805.26	1900.77	1988.14	1213.12	1354.85	1230.99	1050.28	1103.92	1032.03	2198.99	2040.39	2188.97
ENSMUSG00000004233	Wars2	770.306	0.0587904	0.178831	0.328749	0.742346	0.997393	chr3	99141068	99239186	+	98119	545.648	438.31	461.172	1103.56	1154.41	1112.76	561.462	571.026	635.068	409.458	527.455	532.997	1334.94	1243.55	1506.54	538.645	604.559	583.955
ENSMUSG00000004263	Atn1	101.89	0.0521412	0.333689	0.156257	0.875831	0.998554	chr6	124742544	124756524	-	13981	102.411	130.096	141.962	74.436	99.2263	110.915	84.4792	139.973	103.08	131.4	125.363	108.845	66.747	58.7557	50.4621	129.821	87.715	88.3389
ENSMUSG00000004264	Phb2	4606.09	0.0362798	0.135207	0.268328	0.788447	0.997464	chr6	124712336	124716950	+	4615	7087.69	7691.38	7698.78	4495.59	3901.29	3928.01	1957.32	2210.94	2276.06	8246.81	8015.83	7721.11	3508.15	3780.41	3684.55	1964.4	2272.49	2468.9
ENSMUSG00000004266	Ptpn6	69.0662	-0.117273	0.360238	-0.325544	0.744769	0.997464	chr6	124720707	124738714	-	18008	42.6032	48.8952	43.4913	17.3107	16.9411	11.7227	178.056	162.241	127.961	38.1483	48.2882	27.6433	19.6315	14.5161	17.092	143.487	172.731	112.431
ENSMUSG00000004267	Eno2	664.158	0.0856619	0.347935	0.246201	0.805527	0.997464	chr6	124760053	124769673	-	9621	516.973	473.235	560.463	234.56	196.839	233.553	831.795	631.469	1081.75	901.147	574.815	958.876	322.938	270.967	397.186	1347.18	844.763	1576.33
ENSMUSG00000004268	Emg1	4569.03	0.196852	0.164972	1.19324	0.232775	0.93923	chr6	124704085	124712178	-	8094	5324.58	5710.26	6144.58	5823.32	6097.18	7797.41	851.291	986.173	991.701	6513.18	6528.19	6209.37	6525.51	7119.8	6853.9	832.451	960.817	972.876
ENSMUSG00000004270	Lpcat3	547.396	0.173702	0.140538	1.23598	0.216466	0.935262	chr6	124663027	124704418	+	41392	718.519	670.562	699.143	368.718	378.351	371.52	666.736	613.972	535.543	740.076	635.175	657.391	411.28	408.525	410.208	523.84	555.978	487.585
ENSMUSG00000004285	Atp6v1f	1913.94	0.134065	0.184235	0.727685	0.466806	0.984803	chr6	29467718	29470512	+	2795	2910.12	2673.52	2653.79	2438.21	2437.1	2560.96	291.128	240.181	348.34	3837.72	3079.3	3614.36	2185.97	2270.04	1880.94	347.329	309.027	372.859
ENSMUSG00000004317	Clcn5	2372.36	0.217128	0.308521	0.703769	0.481577	0.98545	chrX	7153810	7319358	-	165549	677.554	656.592	681.91	1303.5	1540.83	1595.19	5342.99	6906.39	5107.8	366.223	791.183	522.631	1494.94	1594.7	1683.97	3962.97	5126.61	3346.55
ENSMUSG00000004319	Clcn3	4183.05	-0.255756	0.202317	-1.26413	0.206182	0.929336	chr8	60910389	60983300	-	72912	2796.24	2563.5	2403.51	2329.15	2722.67	2821.57	7000.08	7305.63	7123.19	1680.22	2762.64	2460.25	2804.36	2858.98	2917.85	7785.86	7052.29	7906.91
ENSMUSG00000004328	Hif3a	1688.66	0.107476	0.334669	0.321143	0.748102	0.997464	chr7	17031507	17062427	-	30921	599.722	1039.9	1077.43	662.134	885.777	857.562	2946.38	4531.62	3374.39	743.467	959.263	767.965	823.541	980.874	986.453	2794.57	4018.7	2346.14
ENSMUSG00000004347	Pde1c	1044.37	-0.353912	0.264256	-1.33927	0.180481	0.91196	chr6	56069804	56652487	-	582684	402.272	274.162	312.645	1222.14	1154.41	1420.25	1208.7	1291.57	1619.66	250.931	346.375	417.241	1243.65	1006.45	1229	1963.26	1644.99	1790.87
ENSMUSG00000004356	Utp20	2731.53	0.0581053	0.500571	0.116078	0.907591	0.998873	chr10	88746607	88826804	-	80198	388.344	712.472	603.954	927.854	997.91	1229.98	5216.92	10747.7	4907.56	363.68	757.753	431.926	1196.54	1161.29	1259.93	6509.29	8672.99	3081.54
ENSMUSG00000004360	9330159F19Rik	6674.53	-0.398398	0.32799	-1.21467	0.224493	0.936713	chr10	29211606	29230779	+	19174	964.306	588.488	489.072	2277.22	2057.13	2142.55	15438.9	15918.7	15971.5	443.368	602.673	743.777	3029.14	2093.08	2710.31	21409.1	14131.6	19130.5
ENSMUSG00000004364	Cul3	7572.99	-0.699479	0.36931	-1.89401	0.0582233	0.845913	chr1	80264923	80340480	-	75558	3281.26	2054.47	1723.24	6424	6724	7986.78	11693.2	12874.3	13370.8	863.846	2229.61	1880.61	7500.21	7034.09	7267.36	15150.4	14002	14253.5
ENSMUSG00000004366	Sst	413.231	0.0874115	0.599507	0.145805	0.884075	0.998554	chr16	23889573	23890958	-	1386	976.596	548.324	679.449	585.102	440.468	266.917	155.962	62.0334	88.8621	1173.27	491.239	866.444	294.472	327.649	149.759	128.683	52.629	150.291
ENSMUSG00000004371	Il11	29.7206	1.12201	0.532002	2.10903	0.0349418	0.782713	chr7	4772373	4782859	-	10487	30.3138	51.5145	25.4383	37.218	42.7561	53.2031	22.0946	20.6778	20.1421	42.387	43.6451	44.0565	18.6499	22.811	24.4172	6.8327	16.1935	12.6198
ENSMUSG00000004383	Large1	2179.12	-0.10249	0.166092	-0.617066	0.537191	0.98672	chr8	72814599	73353540	-	538942	2055.6	1963.66	2049.01	1351.1	1321.4	1045.13	3019.16	3225.74	3145.72	2061.7	1973.31	2119.03	1371.26	1101.15	1200.51	3625.89	2912.14	3682.7
ENSMUSG00000004393	Ddx56	1755.96	0.419291	0.173809	2.41236	0.0158496	0.722923	chr11	6258919	6267772	-	8854	1239.59	1839.68	1692.06	863.804	877.709	969.379	2705.93	2888.53	2746.43	1907.41	1886.02	1785.58	914.827	1039.63	956.339	2266.18	2570.73	2457.43
ENSMUSG00000004394	Tmed4	2176.39	0.0853704	0.129939	0.657003	0.511179	0.986075	chr11	6270369	6274870	-	4502	3350.9	3332.73	3621.26	1759.63	1521.47	1604.21	1145.02	1127.74	1222.74	4232.76	3448.89	3867.47	1802.17	1741.93	1701.06	1306.18	1226.66	1162.17
ENSMUSG00000004415	Col26a1	213.897	0.224287	0.913961	0.245402	0.806146	0.997464	chr5	136741759	136883209	-	141451	524.347	251.461	197.762	141.948	84.7054	60.4171	664.137	208.369	151.658	132.247	371.447	192.639	64.7839	114.055	62.6707	97.9354	364.355	165.205
ENSMUSG00000004446	Bid	325.405	-0.260305	0.265943	-0.978798	0.32768	0.964728	chr6	120891930	120916853	-	24924	484.201	523.877	494.816	453.54	471.93	310.201	148.164	149.516	156.397	494.232	466.166	436.245	253.246	293.087	217.313	154.875	134.946	214.537
ENSMUSG00000004451	Ralb	1330.06	0.114864	0.154485	0.74353	0.457161	0.98451	chr1	119470305	119504794	-	34490	1894.2	1736.65	1576.35	2161.24	2032.12	1931.54	558.863	574.207	592.414	1609.86	1718.87	1540.25	1442.91	1723.27	1357.59	506.759	510.097	473.818
ENSMUSG00000004455	Ppp1cc	3134.03	-0.16761	0.179621	-0.933134	0.350751	0.971904	chr5	122158278	122175273	+	16996	3960.46	4273.96	4430.37	4518.96	4932.28	5050.69	1080.03	1196.13	1572.27	3875.86	4272.57	3851.05	2872.09	3462.44	2962.62	1324.41	1477.66	1298.7
ENSMUSG00000004460	Dnajb11	1704.86	-0.101258	0.136748	-0.740475	0.459012	0.98451	chr16	22857845	22879634	+	21790	2494.74	2463.97	2548.75	941.702	979.356	1019.88	1658.39	1313.84	1774.87	2452.51	2355.91	2658.07	965.869	973.961	1012.5	1705.9	1631.5	1735.8
ENSMUSG00000004462	Tbccd1	934.833	0.201189	0.199649	1.00772	0.313591	0.962345	chr16	22813214	22857669	-	44456	906.956	1039.9	1112.72	900.156	1166.51	1107.35	653.739	728.495	718.006	1080.87	1274.99	1010.71	1029.67	1201.38	885.529	642.274	705.769	661.968
ENSMUSG00000004473	Clec11a	38.7326	0.752468	0.623186	1.20745	0.227258	0.93736	chr7	44302687	44306902	-	4216	39.326	56.7533	54.9795	41.5457	39.5292	60.4171	18.1955	0	9.47863	74.6011	51.074	75.1551	49.0787	46.3133	57.7873	7.97148	8.09677	6.88355
ENSMUSG00000004500	Zfp324	1144.63	0.077817	0.143952	0.540576	0.5888	0.992433	chr7	12965838	12974236	+	8399	973.319	1070.45	1037.23	626.647	634.887	588.841	1537.52	1695.58	1556.86	1278.39	1082.77	1168.79	723.42	743.086	688.564	1991.73	1636.9	1568.3
ENSMUSG00000004508	Gab2	2152.41	-0.0908482	0.177488	-0.511856	0.608752	0.992433	chr7	97081586	97308946	+	227361	1784.42	1838.81	2083.48	1499.97	1410.95	1658.31	2812.51	3001.46	3195.48	1954.89	1693.8	1994.63	1510.64	1235.25	1581.42	3523.4	2713.77	3250.18
ENSMUSG00000004530	Coro1c	14114.2	0.230158	0.154772	1.48708	0.136995	0.89979	chr5	113842436	113908758	-	66323	9235.06	11744.4	12245.7	3838.65	3739.95	4166.07	25637.5	26981.4	27652.7	14069.1	12142.6	11896.1	4013.66	3783.86	4414.62	27254.5	26319.9	24919.6
ENSMUSG00000004535	Tax1bp1	10162.8	-0.190521	0.372979	-0.510809	0.609485	0.992433	chr6	52713729	52766780	+	53052	1368.22	877.493	800.075	2092.86	2124.09	2500.55	24246.8	28288.8	27503.4	445.063	1252.71	1053.04	2626.69	2532.71	2747.75	28892.1	27419.7	26157.5
ENSMUSG00000004558	Ndrg2	4018.45	0.204769	0.165718	1.23565	0.216588	0.935262	chr14	51905271	51914158	-	8888	4715.84	5540	6349.73	1731.94	1737.67	1918.92	4685.35	3984.46	4751.16	5953.67	6284.89	5970.95	1777.63	2112.44	2043.72	3876.42	4312.88	4584.45
ENSMUSG00000004561	Mettl17	539.369	0.31798	0.185267	1.71633	0.0861008	0.877171	chr14	51884842	51893039	+	8198	496.491	614.682	588.363	441.423	454.989	567.199	521.172	494.677	459.713	716.34	591.53	653.936	540.847	599.999	602.29	458.93	411.586	494.469
ENSMUSG00000004562	Arhgef40	3908.1	0.0753516	0.28961	0.260183	0.794722	0.997464	chr14	51984719	52006251	+	21533	1414.1	2001.21	2190.98	1786.46	2145.06	2272.4	7630.42	10617.3	7402.81	1686.15	1799.66	1566.16	1697.14	2121.42	2077.09	7208.5	9320.74	5408.18
ENSMUSG00000004565	Pnpla6	1064.45	0.254696	0.208275	1.22288	0.221374	0.936713	chr8	3515384	3544267	+	28884	516.154	543.959	622.828	539.228	573.577	533.835	2192.56	2610.18	1770.13	640.043	574.815	538.18	592.871	555.759	620.196	2031.59	2118.66	1585.51
ENSMUSG00000004567	Mcoln1	606.531	-0.0909574	0.192965	-0.471368	0.637378	0.992433	chr8	3500457	3515232	+	14776	769.315	749.144	823.872	490.758	559.862	569.905	421.096	456.502	433.647	957.098	660.248	875.082	520.234	554.377	592.523	512.453	434.527	536.917
ENSMUSG00000004568	Arhgef18	2719.16	0.0587629	0.191135	0.307443	0.758506	0.997464	chr8	3353415	3456601	+	103187	1118.33	1479.95	1530.4	984.979	1226.21	1169.57	5509.35	5885.22	5358.98	1528.47	1212.78	1516.92	1274.08	1178.57	1379.57	6057.19	5330.38	5203.97
ENSMUSG00000004591	Pkn2	3826.44	-0.955154	0.379501	-2.51687	0.0118403	0.711765	chr3	142790902	142882004	-	91103	1500.94	842.568	718.837	5348.14	5845.48	6880.33	4543.68	5802.51	5167.04	347.573	809.755	591.739	3948.87	4570.5	4786.58	5180.33	6629.91	5361.14
ENSMUSG00000004609	Cd33	43.1261	-1.20533	0.434868	-2.77171	0.00557624	0.636182	chr7	43524216	43544428	-	20213	58.989	47.1489	39.3883	64.9151	48.4031	62.2206	18.1955	19.0872	16.5876	37.3005	38.0734	38.0095	66.747	75.3455	49.6482	29.6084	31.0376	35.565
ENSMUSG00000004626	Stxbp2	771.342	0.308137	0.213749	1.44159	0.149419	0.910379	chr8	3630955	3643644	+	12690	479.286	653.973	648.266	339.29	427.561	480.631	1264.59	1291.57	1432.46	738.381	585.03	593.466	534.958	493.547	451.718	1167.25	1222.61	1079.57
ENSMUSG00000004631	Sgce	663.556	0.206516	0.19085	1.08208	0.279216	0.957487	chr6	4674350	4747207	-	72858	734.085	665.323	609.698	476.044	459.829	486.042	903.278	620.334	704.973	763.813	741.038	867.308	526.124	518.432	585.198	737.932	699.021	845.53
ENSMUSG00000004633	Chn2	1482.79	-0.0250005	0.112728	-0.221777	0.824487	0.998554	chr6	54039554	54301810	+	262257	1470.63	1457.25	1593.59	1847.05	1830.44	1924.33	1078.73	1142.05	1119.66	1584.42	1488.58	1510.88	1770.76	1732.25	1699.43	1275.44	1032.34	1132.34
ENSMUSG00000004637	Wwox	411.148	0.0657811	0.183192	0.359082	0.719534	0.995757	chr8	114439655	115352708	+	913054	477.647	544.832	453.786	286.492	341.242	302.987	422.396	375.382	440.756	562.051	548.814	426.743	318.03	349.769	314.981	421.35	398.091	415.308
ENSMUSG00000004642	Slbp	2377.53	0.220025	0.202438	1.08688	0.27709	0.957487	chr5	33634952	33652574	-	17623	2946.99	3607.76	3395.6	1306.09	1552.13	1529.36	2495.39	2559.28	2790.27	2939.96	3831.48	3077.04	1237.77	1570.5	1286.78	1965.54	2617.96	2085.72
ENSMUSG00000004655	Aqp1	66.4614	0.724874	0.998018	0.726313	0.467647	0.984803	chr6	55336432	55348555	+	12124	169.593	55.0071	52.5178	46.7389	25.815	32.4629	356.112	52.4898	47.3931	33.0618	88.2188	25.0517	14.7236	37.3271	13.8364	27.3308	79.6183	39.0068
ENSMUSG00000004661	Arid3b	479.537	0.0725161	0.174315	0.416007	0.677405	0.993947	chr9	57790353	57836793	-	46441	405.549	439.183	477.583	636.168	686.517	734.924	248.239	225.865	248.814	515.426	481.953	453.522	784.278	686.404	851.345	240.283	248.301	267.311
ENSMUSG00000004665	Cnn2	336.923	0.00497934	0.372548	0.0133656	0.989336	0.998873	chr10	79988584	79996062	+	7479	753.748	612.063	491.533	292.551	235.562	189.367	315.822	270.402	236.966	418.783	637.032	428.471	170.794	220.507	134.294	190.177	303.629	162.911
ENSMUSG00000004667	Polr2e	1846.34	0.219962	0.180409	1.21924	0.222754	0.936713	chr10	80035949	80039795	-	3847	2993.69	3094.37	2999.26	1723.28	1972.43	1985.65	556.263	593.294	558.054	3680.04	3248.31	3242.9	1481.2	2020.5	1443.87	499.926	578.919	562.157
ENSMUSG00000004677	Myo9b	3813.42	0.129332	0.25369	0.509803	0.61019	0.992433	chr8	71272714	71360713	+	88000	1190.43	1769.83	1873.41	1795.99	2050.68	2304.87	7556.34	9193.67	7105.42	1636.14	1674.3	1551.48	2359.7	2035.02	2606.94	7473.84	8613.62	5849.87
ENSMUSG00000004698	Hdac9	874.967	-0.30341	0.224623	-1.35075	0.176774	0.91196	chr12	34047580	34917095	-	869516	499.768	492.444	444.76	765.133	795.424	873.793	1168.41	1127.74	1144.54	327.227	532.098	562.368	943.293	854.376	1019.82	1457.64	1261.75	1478.82
ENSMUSG00000004707	Ly9	6.52524	0.0370955	1.15535	0.0321075	0.974386	0.998873	chr1	171588624	171607410	-	18787	4.09646	6.11189	4.92354	0.865535	4.84031	0.901748	22.0946	6.3624	7.10897	3.39096	2.78586	10.3662	0	3.45621	1.62781	10.2491	20.2419	8.03081
ENSMUSG00000004730	Adgre1	151.82	0.32904	0.495749	0.663723	0.506868	0.98545	chr17	57358691	57483527	+	124837	50.7961	62.8652	82.059	45.0078	22.5881	29.7577	501.677	356.295	261.847	55.9508	104.005	58.7419	26.5025	51.152	28.4867	330.247	439.925	224.863
ENSMUSG00000004748	Mtfp1	96.4921	-0.149577	0.380166	-0.393452	0.693986	0.994333	chr11	4091480	4095445	-	3966	135.183	177.245	155.912	70.1083	85.5121	69.4346	32.492	39.765	47.3931	175.482	180.152	152.038	87.3601	101.613	83.0184	26.192	44.5323	73.4246
ENSMUSG00000004768	Rab23	1600.23	-0.233598	0.180073	-1.29724	0.19455	0.917481	chr1	33719887	33742564	+	22678	1739.36	1617.91	1569.79	1951.78	2209.6	1781.85	1132.02	1363.14	1531.98	1321.63	1704.94	1414.13	1846.34	1746.77	1605.02	1445.12	1442.58	1380.15
ENSMUSG00000004771	Rab11a	3108.99	-0.0728188	0.170411	-0.427314	0.66915	0.993511	chr9	64715299	64737758	-	22460	4908.38	4548.12	4271.99	3553.02	2958.24	2442.83	1904.03	2008.93	2094.78	4341.27	4550.23	4658.75	2637.49	2348.15	2500.32	2148.88	1882.5	2203.88
ENSMUSG00000004788	Eif2b2	1363.13	0.368127	0.162335	2.26771	0.0233472	0.751579	chr12	85219481	85226628	+	7148	1665.62	2105.11	2155.69	676.848	673.61	739.433	1208.7	1172.27	1321.08	2413.51	2328.05	2191.59	850.043	819.123	854.601	1035.15	1288.74	1037.12
ENSMUSG00000004789	Dlst	6432.82	0.30927	0.14198	2.17826	0.0293867	0.771793	chr12	85110833	85134845	+	24013	4189.04	5216.07	5363.38	3366.07	3778.67	3853.17	9868.47	11016.5	10837.6	5623.9	5587.5	5456.09	4234.51	4247.69	4255.91	9449.63	10577.1	8869.46
ENSMUSG00000004791	Pgf	101.434	0.133426	0.403788	0.330436	0.74107	0.997393	chr12	85166635	85177790	-	11156	194.172	163.275	133.756	133.292	133.915	113.62	57.1859	33.4026	21.3269	175.482	124.435	149.446	116.807	92.6266	89.5296	34.1635	36.4355	22.9452
ENSMUSG00000004798	Ulk2	7584.33	-0.485987	0.212827	-2.28348	0.022402	0.743766	chr11	61775649	61855073	-	79425	5490.89	4333.33	4105.41	13436.6	13247.1	16331.6	4365.63	5140.82	4930.07	2792.45	4046.92	3557.34	13977.6	12224.6	13450.6	5092.64	4482.91	5511.43
ENSMUSG00000004815	Dgkq	495.394	0.274902	0.151683	1.81234	0.0699337	0.869485	chr5	108646693	108669672	-	22980	370.32	354.49	343.827	527.976	617.139	648.357	493.879	458.093	452.605	434.89	402.092	383.55	751.886	673.962	678.797	440.709	421.032	463.493
ENSMUSG00000004837	Grap	69.8582	0.366038	0.465484	0.786359	0.431657	0.982112	chr11	61653265	61672784	+	19520	153.208	96.9172	92.7267	59.7219	40.3359	45.9891	72.7821	38.1744	56.8718	70.3624	138.364	120.939	60.8576	49.0783	34.9979	36.4411	47.2312	42.4486
ENSMUSG00000004843	Chmp2b	758.703	-0.134027	0.229166	-0.584848	0.55865	0.989381	chr16	65539128	65562726	-	23599	1213.37	1202.3	1060.2	883.711	901.911	662.785	369.109	480.361	389.809	925.731	1211.85	1098.82	674.342	758.985	559.153	378.076	454.769	431.369
ENSMUSG00000004846	Plod3	1727.23	0.321322	0.184595	1.74068	0.0817393	0.877171	chr5	136987019	136996648	+	9630	1056.07	1231.11	1276.02	930.45	880.936	1020.78	3459.75	3588.4	2930.08	1295.35	1178.42	1129.92	973.722	987.095	1074.36	2722.83	3136.15	2218.8
ENSMUSG00000004849	Ap1s1	2841.55	0.139037	0.152909	0.909279	0.363203	0.974938	chr5	137034993	137046135	-	11143	4726.49	4812.68	4780.76	2488.41	2588.76	2099.27	1081.33	1145.23	1159.95	5944.35	4934.68	5501.87	2138.85	2376.49	1850.82	1162.7	1163.24	1192
ENSMUSG00000004864	Mapk13	6.44335	0.244994	1.61648	0.15156	0.879534	0.998554	chr17	28769297	28780233	+	10937	17.2051	11.3507	4.92354	15.5796	12.1008	8.11573	0	1.5906	2.36966	11.8684	3.71447	8.63852	7.85259	5.52994	2.44172	0	2.69892	0
ENSMUSG00000004865	Srpk1	5409.05	0.189191	0.162191	1.16647	0.243424	0.941139	chr17	28587648	28622709	-	35062	3978.48	4620.59	4551.81	4123.41	4804.81	5109.3	6746.64	7521.95	8075.79	4119.17	5047.04	4200.91	4407.27	5174.64	4959.94	6398.82	6995.61	6526.76
ENSMUSG00000004880	Lbr	6139.71	0.187134	0.299904	0.62398	0.532641	0.986075	chr1	181815335	181843046	-	27712	2572.58	3310.9	3090.34	2645.94	3025.19	3308.51	11250	16971.7	12494	2371.13	3532.46	2509.49	3001.65	3760.36	3144.12	9447.35	14993.9	9085.14
ENSMUSG00000004885	Crabp2	364.502	-0.167197	0.500006	-0.33439	0.738085	0.997393	chr3	87948666	87953376	+	4711	606.276	874.001	667.96	213.787	328.334	272.328	140.365	141.563	157.582	562.051	910.975	556.321	154.107	358.755	148.945	93.3802	246.952	127.346
ENSMUSG00000004891	Nes	37774.9	0.152742	0.290284	0.526181	0.598762	0.992433	chr3	87971078	87980451	+	9374	7916.82	11797.7	10565.1	5215.71	6827.26	6520.54	97261.6	118686	82547	8546.91	11766.5	11390.8	6095.58	7069.34	6603.22	100524	113935	66679.8
ENSMUSG00000004892	Bcan	680.328	0.0425626	0.268689	0.158409	0.874135	0.998554	chr3	87987531	88000230	-	12700	624.3	638.256	571.131	348.811	281.545	372.422	1511.53	1531.75	981.038	523.903	409.521	560.64	212.02	201.843	295.448	1118.29	954.07	1109.4
ENSMUSG00000004895	Prcc	3101.89	0.152968	0.115874	1.32012	0.186794	0.915801	chr3	87858903	87885608	-	26706	4288.99	4535.03	4987.55	2465.91	2906.61	2788.2	1757.17	1806.92	1830.56	5188.16	4943.96	5181.39	2446.08	2711.05	2617.52	1757.14	1752.95	1868.88
ENSMUSG00000004896	Rrnad1	665.051	-0.220654	0.219564	-1.00496	0.314914	0.963147	chr3	87922601	87930717	-	8117	553.841	628.652	580.978	966.803	1064.06	989.217	271.633	264.04	335.306	606.981	663.034	608.152	1156.29	1161.29	1040.17	389.464	255.048	435.958
ENSMUSG00000004897	Hdgf	15546.2	-0.0379425	0.13919	-0.272594	0.785165	0.997464	chr3	87906321	87916132	+	9812	24334.6	25621.9	26400	18003.1	16758	18888	5957.73	6982.74	7407.55	24475.9	24674.3	22997.5	11798.5	13287.8	12500.8	6356.69	7362.67	6023.11
ENSMUSG00000004902	Slc25a18	30.9332	-0.200709	0.537168	-0.373643	0.70867	0.994838	chr6	120773578	120794336	+	20759	20.4823	14.8432	18.8736	32.0248	38.7225	18.9367	32.492	31.812	53.3173	18.6503	14.8579	19.8686	50.0603	34.5621	22.7894	43.2738	49.9301	41.3013
ENSMUSG00000004929	Thop1	2425.35	0.0943345	0.176429	0.534688	0.592866	0.992433	chr10	81070035	81082559	+	12525	1501.76	2181.95	2157.33	509.8	560.669	544.656	4409.82	5188.54	4826.99	2136.3	2005.82	1892.7	624.281	578.57	576.245	4552.86	4795.99	4611.98
ENSMUSG00000004931	Apba3	553.335	0.436199	0.21399	2.03841	0.0415091	0.808305	chr10	81266960	81273246	+	6287	654.614	662.704	800.075	668.193	789.777	844.938	166.359	232.228	215.639	757.879	733.609	726.5	647.839	838.478	747.165	167.401	155.188	151.438
ENSMUSG00000004933	Matk	61.5216	-0.0895923	0.507734	-0.176455	0.859936	0.998554	chr10	81252935	81263365	+	10431	42.6032	55.0071	59.0825	64.9151	91.1592	85.666	29.8926	42.9462	30.8055	93.2513	38.0734	88.1129	98.1574	51.152	82.2045	40.9962	67.4731	45.8904
ENSMUSG00000004934	Pias4	1507.35	0.32443	0.142313	2.27968	0.0226264	0.743766	chr10	81153266	81167923	-	14658	1128.98	1254.68	1452.44	691.562	832.533	812.475	2293.94	2398.63	2460.89	1573.4	1479.29	1491.01	868.693	789.399	838.323	2394.86	2175.33	2195.85
ENSMUSG00000004936	Map2k1	1000.17	-0.00307818	0.155642	-0.0197773	0.984221	0.998873	chr9	64185770	64253631	-	67862	965.126	1128.08	1210.37	499.414	521.14	489.649	1518.03	1565.15	1702.6	923.188	1068.84	871.627	429.93	493.547	459.043	1289.1	1371.05	1497.17
ENSMUSG00000004937	Sgta	3828.47	0.275388	0.160685	1.71384	0.0865586	0.877171	chr10	81044075	81060181	-	16107	4605.24	5474.51	5576.73	1619.42	1427.08	1433.78	4381.22	3943.1	4708.51	6931.12	5652.5	6071.15	1314.33	1502.07	1438.98	4371.79	3866.21	4594.77
ENSMUSG00000004945	Tmem242	3554.85	0.126098	0.148322	0.850162	0.395235	0.98127	chr17	5410870	5440259	-	29390	3871.97	3544.03	3677.06	5735.04	5339.67	6697.28	392.503	378.563	390.993	4603.22	3989.35	4426.38	6486.24	6488.7	6715.53	381.492	418.333	450.873
ENSMUSG00000004947	Dtx2	567.725	0.0439582	0.178487	0.246283	0.805463	0.997464	chr5	135994800	136032872	+	38073	722.615	894.956	888.699	407.667	412.233	418.411	495.178	359.476	488.149	938.447	833.899	813.749	397.538	387.096	411.836	433.877	434.527	480.701
ENSMUSG00000004951	Hspb1	4.83047	-1.59657	1.43183	-1.11506	0.264825	0.955345	chr5	135887919	135889563	+	1645	14.7473	7.85815	13.95	0.865535	4.03359	0.901748	0	3.1812	1.18483	5.08644	17.6438	6.04697	0.981574	0.691243	0	1.13878	4.04839	4.58904
ENSMUSG00000004952	Rasa4	46.248	-0.437667	0.446742	-0.979685	0.327241	0.964412	chr5	136083916	136111860	+	27945	51.6154	41.037	41.0295	30.2937	32.2687	28.8559	51.9872	49.3086	45.0235	32.2141	42.7165	63.0612	30.4288	28.341	60.229	64.9107	63.4247	75.7191
ENSMUSG00000004961	Syt5	732.109	0.0296386	0.325227	0.0911322	0.927388	0.998873	chr7	4539765	4547541	-	7777	1019.2	769.226	900.187	536.632	484.838	451.776	683.632	493.086	563.978	1385.21	745.681	1229.26	656.673	458.985	668.216	786.899	527.64	816.848
ENSMUSG00000004980	Hnrnpa2b1	68639	-0.0823483	0.214104	-0.384618	0.700521	0.994838	chr6	51460932	51469894	-	8963	36705.9	46143.1	39949.6	11055.5	13511.7	14610.1	131716	139069	167562	33884.1	49375.6	40736.7	13424	15864	13271.5	146988	159483	162151
ENSMUSG00000004994	Ccdc130	353.23	0.0228445	0.220544	0.103583	0.917501	0.998873	chr8	84257795	84270380	-	12586	367.862	375.445	490.713	339.29	350.922	388.653	223.545	154.288	254.738	487.45	468.952	482.029	429.93	397.465	415.906	236.867	234.806	259.281
ENSMUSG00000004996	Mri1	617.91	0.225501	0.2488	0.906354	0.364749	0.974938	chr8	84249906	84257326	-	7421	558.757	634.764	596.569	872.459	1039.05	802.555	280.731	251.315	296.207	786.702	663.962	552.002	1046.36	1034.79	909.946	261.92	334.667	199.623
ENSMUSG00000005034	Prkacb	5256.09	-0.215033	0.14266	-1.50731	0.131732	0.896914	chr3	146729574	146812990	-	83417	4732.23	4533.28	4513.25	2602.66	2374.17	2632.2	7582.34	7434.47	8563.94	4193.77	4717.38	4737.37	3026.19	2628.11	3226.32	9750.26	8056.29	9305.42
ENSMUSG00000005043	Sgsh	230.911	0.252761	0.273065	0.925641	0.354633	0.971957	chr11	119343425	119355536	-	12112	144.195	186.849	158.374	67.5117	79.8651	66.7293	530.27	572.616	427.723	182.264	153.222	138.216	52.0234	75.3455	76.5071	370.105	515.495	359.092
ENSMUSG00000005045	Chd5	1639.1	0.150435	0.401372	0.374803	0.707807	0.994838	chr4	152338651	152390194	+	51544	715.242	578.884	695.86	359.197	296.872	365.208	4210.96	3494.55	2777.24	1165.64	533.027	859.533	571.276	287.557	450.904	5554.99	3043.04	3543.88
ENSMUSG00000005054	Cstb	819.061	-0.122225	0.257082	-0.475431	0.63448	0.992433	chr10	78425669	78427622	+	1954	1399.35	1318.42	1218.58	871.594	1066.48	1136.2	116.971	74.7582	107.819	1568.32	1409.64	1359.7	985.501	1044.47	702.4	120.711	130.898	111.284
ENSMUSG00000005057	Sh2b2	998.367	0.0598535	0.182401	0.328143	0.742803	0.997464	chr5	136218147	136246556	-	28410	1346.1	1353.35	1437.67	854.283	899.491	780.012	678.433	633.059	738.148	1673.44	1287.07	1484.96	969.795	845.39	876.576	739.07	577.57	796.198
ENSMUSG00000005069	Pex5	3037.91	0.11078	0.187579	0.590577	0.554804	0.989381	chr6	124396816	124415067	-	18252	1985.96	2355.7	2728.46	799.754	830.92	973.887	5206.52	5629.14	6322.25	2748.37	2225.9	2673.62	1059.12	932.487	1020.64	5993.42	5184.63	6011.64
ENSMUSG00000005078	Jkamp	2008.08	0.0724157	0.139036	0.520842	0.602477	0.992433	chr12	72085589	72101461	+	15873	2609.44	2273.62	2252.52	2849.34	2747.68	2723.28	743.417	768.26	710.897	2682.25	2385.62	2567.37	3213.67	2713.82	2646.01	764.124	707.118	787.02
ENSMUSG00000005087	Cd44	208.734	0.0402016	0.310209	0.129595	0.896887	0.998873	chr2	102811141	102901665	-	90525	184.341	200.819	118.986	126.368	133.109	137.967	391.204	306.986	313.98	126.313	197.796	192.639	83.4338	105.76	127.783	351.884	363.005	294.846
ENSMUSG00000005089	Slc1a2	3127.74	-0.302769	0.407438	-0.743105	0.457418	0.98451	chr2	102658659	102790784	+	132126	492.394	309.96	261.768	868.997	657.475	590.645	9069.17	8670.37	6518.93	171.243	299.015	422.424	971.759	702.303	1198.07	9111.41	7257.41	8726.05
ENSMUSG00000005102	Eif2ak4	2234.37	-0.288146	0.234269	-1.22998	0.218706	0.935624	chr2	118388618	118475234	+	86617	963.487	1260.8	1247.3	1458.43	1759.45	2055.98	3565.02	4639.78	3726.29	760.422	1112.48	940.735	1621.56	1611.29	1692.11	4008.52	4306.13	3488.81
ENSMUSG00000005103	Wdr1	5308.41	0.126066	0.11704	1.07712	0.281427	0.957487	chr5	38526813	38563221	-	36409	3944.89	4568.2	4962.11	2068.63	2091.82	2116.4	9973.75	10066.9	9466.78	4686.3	4560.45	4295.94	1877.75	1831.79	1865.47	9223.01	9509.66	8441.53
ENSMUSG00000005107	Slc2a9	27.4394	-0.171616	0.571797	-0.300135	0.764074	0.997464	chr5	38349273	38503143	-	153871	33.591	20.9551	33.6442	51.0666	30.6553	30.6594	25.9936	14.3154	15.4028	21.1935	19.501	16.4132	51.0419	35.2534	53.7178	15.943	10.7957	13.7671
ENSMUSG00000005124	Ccn4	53.4164	0.307668	0.563958	0.545552	0.585374	0.992433	chr15	66891320	66923201	+	31882	68.8205	34.052	29.5412	96.9399	82.2853	60.4171	55.8863	47.718	26.0662	33.9096	60.3602	25.0517	81.4707	88.4791	76.5071	28.4696	39.1344	26.387
ENSMUSG00000005125	Ndrg1	2198.84	0.066531	0.430425	0.154571	0.87716	0.998554	chr15	66929318	66969640	-	40323	1474.73	1541.07	1879.15	467.389	475.157	569.003	3150.43	3068.27	4200.22	3089.16	1495.08	2248.61	853.97	378.801	799.255	5848.79	2810.93	5229.21
ENSMUSG00000005142	Man2b1	1137.86	0.393653	0.235979	1.66817	0.0952816	0.877171	chr8	85083270	85098282	+	15013	377.694	474.982	547.334	315.055	322.687	371.52	3034.75	3079.4	2375.58	510.339	476.381	513.128	362.201	410.598	384.977	2259.35	2829.82	1835.61
ENSMUSG00000005148	Klf5	89.3548	-0.0509029	0.366539	-0.138874	0.889549	0.998873	chr14	99298691	99315036	+	16346	105.689	72.4696	76.3149	87.419	59.6972	77.5503	146.864	98.6173	135.07	72.9056	71.5036	64.7889	72.6365	49.0783	91.9713	88.8251	126.849	110.137
ENSMUSG00000005150	Wdr83	722.954	0.297373	0.131256	2.2656	0.0234758	0.751579	chr8	85075035	85081306	-	6272	760.303	836.456	883.775	784.175	848.668	868.383	386.005	435.825	432.462	950.316	975.049	926.05	925.625	948.385	878.204	391.742	408.887	372.859
ENSMUSG00000005161	Prdx2	18633.2	0.236077	0.161818	1.45891	0.144591	0.904702	chr8	84969587	84974834	+	5248	31904.9	33881.7	35071.2	11441.5	9361.97	8489.95	10745.8	9656.54	12244	41652.8	35004.3	38249.6	8579.94	8677.86	8852.04	10214.9	10408.4	10960.9
ENSMUSG00000005198	Polr2a	16119.6	0.266404	0.345907	0.77016	0.441205	0.983476	chr11	69733997	69758637	-	24641	3903.93	7188.46	7721.75	4550.12	5138.8	6203.12	34648.2	51863.1	33889.7	6349.57	6418.61	5887.15	5068.85	5422.8	6644.72	37456.9	38463.7	23334.1
ENSMUSG00000005204	Senp3	3395.55	0.10369	0.146397	0.70828	0.478771	0.98545	chr11	69673115	69682084	-	8970	4454.49	5192.49	5360.09	2458.12	2979.21	2783.69	2368.02	2549.73	2687.19	5332.28	5333.06	4870.4	2376.39	2724.19	2321.26	2361.84	2601.76	2365.65
ENSMUSG00000005225	Plekha8	3052.69	-0.270118	0.18211	-1.48327	0.138004	0.900804	chr6	54595111	54645839	+	50729	2097.39	2120.83	2096.61	5029.62	5342.89	5845.13	1576.51	1919.86	1945.49	1525.93	2198.97	1911.7	4949.1	5268.65	5263.53	1736.64	2003.95	2115.55
ENSMUSG00000005233	Spc25	3122.71	-0.117206	0.230506	-0.508474	0.611121	0.992433	chr2	69193895	69206194	-	12300	3902.29	3918.6	3732.86	4349.31	4303.04	5216.61	1018.95	1161.14	1200.23	2923.85	4364.51	3336.2	4081.39	5291.47	4035.34	942.913	1310.33	1119.72
ENSMUSG00000005237	Dnah2	157.153	-0.193607	0.306352	-0.631975	0.527403	0.986075	chr11	69420809	69549110	-	128302	109.785	89.059	91.0855	261.392	252.503	213.714	120.87	162.241	124.407	85.6217	71.5036	86.3852	296.435	189.401	285.681	149.181	105.258	134.229
ENSMUSG00000005251	Ripk4	19.6846	2.07139	0.642647	3.22322	0.00126758	0.47374	chr16	97741933	97763787	-	21855	4.91575	5.23877	10.6677	4.32768	11.2941	6.31223	41.5898	38.1744	41.469	26.2799	13.0007	31.0987	3.9263	6.91243	11.3947	35.3023	33.7366	28.6815
ENSMUSG00000005262	Ufd1	2790.75	0.190747	0.135835	1.40425	0.160244	0.910379	chr16	18811779	18835261	+	23483	2513.59	2725.03	2686.61	1553.64	1781.23	1796.28	3455.85	3138.26	3899.27	3272.27	3057.94	3043.35	2330.26	1945.16	2152.78	3532.51	3690.78	3658.61
ENSMUSG00000005267	Zfp287	1471.34	-0.634298	0.221498	-2.86367	0.00418761	0.631903	chr11	62700356	62731905	-	31550	789.797	665.323	577.695	2073.82	2145.87	1964.91	1685.69	1735.35	1699.04	392.503	652.819	505.354	2017.14	1771.66	1750.71	2245.68	1864.96	1945.75
ENSMUSG00000005299	Letm1	2691.33	-0.0246053	0.102896	-0.239128	0.811006	0.997464	chr5	33739673	33782817	-	43145	2789.69	2925.85	2958.23	1506.03	1467.42	1446.4	3464.95	3488.19	3686	3265.49	2832.29	2933.64	1568.56	1408.06	1433.29	3861.61	3547.74	3860.53
ENSMUSG00000005312	Ubqln1	8604.17	-0.286653	0.142333	-2.01396	0.0440139	0.810959	chr13	58176156	58215653	-	39498	5736.68	6944.86	7039.84	2527.36	2717.03	2793.61	14702	14297.9	16675.3	5831.6	6935.85	6287.98	2835.77	2920.5	2794.14	17827.7	16777.9	19229.2
ENSMUSG00000005320	Fgfr4	24.8991	1.06782	0.799589	1.33547	0.181723	0.912159	chr13	55152640	55168759	+	16120	18.0244	21.8282	10.6677	11.252	12.9075	31.5612	22.0946	11.1342	11.8483	50.8644	19.501	52.695	42.2077	22.811	56.1595	10.2491	14.8441	27.5342
ENSMUSG00000005338	Cadm3	3862.66	-0.178177	0.244652	-0.728288	0.466438	0.984803	chr1	173333258	173367695	-	34438	5227.08	4648.53	5282.14	4145.05	3718.16	3617.81	2735.83	2610.18	2708.52	6269.03	3739.55	5501.87	3742.74	2841.01	3415.96	3560.98	2485.71	3277.72
ENSMUSG00000005354	Txn2	3858.4	0.0854516	0.116078	0.736159	0.461634	0.98451	chr15	77915047	77929006	-	13960	5547.42	5595.88	5390.46	4903.26	4824.18	5348.27	781.108	761.898	860.186	6649.67	5678.5	6099.66	4886.28	4961.74	4632.75	802.842	869.054	858.15
ENSMUSG00000005357	Slc1a6	29.773	0.388442	0.582773	0.666541	0.505066	0.98545	chr10	78780496	78814765	+	34270	14.7473	23.5745	16.4118	23.3694	25.815	7.21398	32.492	33.4026	30.8055	41.5392	32.5016	35.4179	20.6131	15.8986	34.184	35.3023	47.2312	65.3938
ENSMUSG00000005360	Slc1a3	9884.41	0.0953355	0.150866	0.631922	0.527438	0.986075	chr15	8634124	8710764	-	76641	2468.53	2765.2	2794.11	1270.61	1293.17	1389.59	23412.4	26259.2	22181.2	2715.31	3401.53	3353.47	1808.06	1633.41	1839.43	28035.7	27248.3	24050
ENSMUSG00000005362	Crbn	1033.51	-0.19295	0.224229	-0.860503	0.389512	0.98127	chr6	106780201	106800077	-	19877	856.16	815.501	709.81	914.871	874.483	1037.01	989.057	1116.6	1180.09	575.615	896.117	942.463	1371.26	1173.04	1344.57	1231.02	1232.06	1343.44
ENSMUSG00000005370	Msh6	9340.54	0.0968231	0.400402	0.241815	0.808924	0.997464	chr17	87975062	87990892	+	15831	1567.31	2627.24	2446.18	2010.64	2638.78	2651.14	19846.1	34350.6	21581.7	1597.14	2687.42	1808.04	2258.6	2714.51	2336.72	21934.1	29866.3	13207.2
ENSMUSG00000005371	Fbxo11	9639.18	-0.651751	0.30022	-2.17091	0.0299377	0.774609	chr17	87990859	88065291	-	74433	2505.39	2029.15	1626.41	5495.28	5407.43	6518.73	17337.7	21975.7	20520	902.842	1770.88	1733.75	6122.08	5807.82	6513.69	25028.2	22518.5	19691.6
ENSMUSG00000005373	Mlxipl	31.3715	0.513608	0.627133	0.818978	0.412799	0.98127	chr5	135089890	135138382	+	48493	22.1209	6.98502	13.1294	17.3107	15.3276	25.2489	66.2837	81.1206	37.9145	20.3457	15.7865	11.2301	17.6683	35.2534	34.184	40.9962	64.7742	39.0068
ENSMUSG00000005374	Tbl2	2056.22	0.179742	0.11605	1.54883	0.121422	0.89212	chr5	135149657	135165760	+	16104	1406.72	1747.13	1585.38	1943.99	2142.64	2096.56	2583.76	2627.67	2593.59	1645.46	1627.87	1548.02	2101.55	2203.68	2146.27	2440.41	2369.66	2201.59
ENSMUSG00000005378	Bud23	945.524	0.302299	0.165419	1.82748	0.0676283	0.864875	chr5	135052957	135064959	-	12003	1346.92	1449.39	1511.53	792.83	878.516	842.232	413.298	486.724	465.638	1787.03	1592.58	1623.18	820.596	892.395	831.811	355.3	422.382	507.088
ENSMUSG00000005397	Nid1	2468.99	0.0940026	0.467533	0.201061	0.840651	0.998554	chr13	13437551	13512269	+	74719	777.508	754.382	681.09	448.347	303.326	291.264	8278.96	7918.01	4323.44	474.734	921.19	623.701	265.025	492.165	345.096	5179.19	8937.49	3426.86
ENSMUSG00000005410	Mcm5	11839.5	0.378212	0.350088	1.08033	0.279994	0.957487	chr8	75109569	75128439	+	18871	3886.72	6839.21	6622.16	1383.12	1694.11	1979.34	27863.8	38809.1	31497.5	5177.99	6568.12	4632.84	1256.42	1900.23	1688.04	21783.8	31789.3	17738.9
ENSMUSG00000005413	Hmox1	193.97	0.396823	0.398925	0.994732	0.319867	0.96424	chr8	75093621	75100589	+	6969	327.717	357.982	272.436	140.217	136.335	91.9783	248.239	205.188	196.682	237.367	364.947	193.503	78.5259	154.147	75.6932	125.266	157.887	127.346
ENSMUSG00000005417	Mprip	15841.7	-0.159154	0.114966	-1.38436	0.16625	0.910379	chr11	59661305	59780860	+	119556	16807.8	16538.8	18034.9	18948.3	19871.1	21846.6	11626.9	12554.6	13565.1	16803.9	15219.1	16275.8	15581.5	15228.1	16626.5	13815.7	12547.3	13257.7
ENSMUSG00000005442	Cic	9783.44	-0.00317389	0.185006	-0.0171556	0.986312	0.998873	chr7	25267704	25294159	+	26456	6521.56	8022.3	9225.07	7942.15	9395.85	9740.68	12185.8	13427.9	12171.7	8723.24	6999.93	8052.83	8047.93	8483.63	9282.59	13711	12309.8	11858.1
ENSMUSG00000005447	Pafah1b3	2702.19	0.212671	0.172386	1.23369	0.217318	0.93551	chr7	25295049	25297986	-	2938	4556.9	4321.11	4386.87	2508.32	2074.07	2046.07	1115.13	1127.74	1191.94	6210.54	4458.3	5522.61	1935.66	1856.68	1710.02	1231.02	1103.86	1282.64
ENSMUSG00000005465	Il27ra	6.63932	0.759946	1.03606	0.733494	0.463257	0.984803	chr8	84030294	84042589	-	12296	5.73504	1.74626	0.82059	3.46214	8.06718	2.70524	7.79808	15.906	10.6635	2.54322	8.35757	5.18311	1.96315	2.07373	4.06953	15.943	12.1452	10.3253
ENSMUSG00000005469	Prkaca	5703.18	-0.0393489	0.0782991	-0.502546	0.615283	0.992433	chr8	83972993	83996443	+	23451	8212.58	8632.61	8533.32	6565.95	6325.48	6490.78	2625.35	2508.38	2693.12	9633.71	8740.16	9313.19	4435.73	4697.69	4465.9	2917.56	2953.97	2911.74
ENSMUSG00000005470	Asf1b	701.919	0.278657	0.27883	0.999381	0.31761	0.96424	chr8	83955507	83970197	+	14691	1106.04	1360.33	1320.33	532.304	699.425	656.472	315.822	381.744	372.036	945.229	1448.64	992.566	490.787	709.215	514.388	224.34	309.027	255.839
ENSMUSG00000005481	Ddx39	2172.86	0.277396	0.209567	1.32366	0.185615	0.915801	chr8	83715177	83726892	+	11716	2376.77	3131.91	3041.93	855.149	1073.74	1160.55	2616.26	2739.01	2758.28	2991.67	3252.02	2727.18	995.316	1255.3	1110.98	2039.56	2740.76	2245.19
ENSMUSG00000005483	Dnajb1	2092.37	0.14776	0.128212	1.15247	0.249128	0.944472	chr8	83608193	83612653	+	4461	3076.44	3351.94	3672.96	1371.01	1293.17	1437.39	1620.7	1528.57	1661.13	3766.51	3369.96	3325.83	1150.41	1341.01	1194.81	1480.42	1528.94	1491.44
ENSMUSG00000005501	Usp40	2018.87	-0.0634096	0.220399	-0.287704	0.773573	0.997464	chr1	87945119	88008551	-	63433	910.233	1000.6	998.658	1727.61	1921.6	2209.28	2664.34	3348.21	2970.37	692.603	1118.99	894.087	2356.76	2257.6	2543.45	2829.88	3258.95	2636.4
ENSMUSG00000005505	Kbtbd4	1990.45	0.189539	0.140748	1.34665	0.178092	0.91196	chr2	90904740	90911626	+	6887	1289.57	1599.57	1673.18	803.216	859.962	940.523	3285.59	3564.54	3803.3	1716.67	1689.16	1606.76	911.882	916.588	901.807	3308.17	3426.28	3531.26
ENSMUSG00000005506	Celf1	13361.4	-0.177675	0.150388	-1.18145	0.237425	0.93923	chr2	90940382	91019497	+	79116	9261.27	11018.9	10156.4	7768.18	8288.22	8050.8	18779.1	21105.7	22274.8	8667.29	11117.4	9515.33	8933.31	8398.6	9489.32	23201.6	23688.5	20790.6
ENSMUSG00000005510	Ndufs3	1427.48	0.190561	0.138914	1.37179	0.170128	0.910395	chr2	90894634	90904827	-	10194	2162.93	2234.33	2282.06	1084.52	1197.17	994.628	643.342	652.146	757.105	2884.01	2493.34	2738.41	1177.89	1134.33	1067.84	679.854	763.796	746.866
ENSMUSG00000005514	Por	4085.62	0.317272	0.186078	1.70504	0.0881861	0.877171	chr5	135670033	135735326	+	65294	2285.82	2919.74	2942.64	893.232	889.81	1089.31	9075.67	9685.17	8418.21	3316.36	2588.06	2979.43	843.172	873.731	956.339	8572.76	8202.03	7009.75
ENSMUSG00000005533	Igf1r	14878.2	0.00273802	0.197987	0.0138293	0.988966	0.998873	chr7	67952827	68233668	+	280842	3094.47	3805.96	3426.78	3318.46	3993.26	4075.9	36869.3	44576.6	35688.2	2806.02	3338.38	3297.32	4720.39	3805.98	4106.97	40250.3	36490.8	30143.1
ENSMUSG00000005534	Insr	10186.8	-0.0577058	0.211569	-0.272752	0.785044	0.997464	chr8	3122061	3279617	-	157557	1818.83	2088.52	1988.29	3285.57	3522.13	3905.47	23816.6	29434.1	22610.1	1493.72	1993.74	1959.22	4358.19	3683.63	4467.53	27319.4	25560.2	20056.4
ENSMUSG00000005553	Atp4a	26.2997	1.05832	0.636807	1.66192	0.0965287	0.877171	chr7	30712209	30725534	+	13326	13.928	21.8282	21.3353	26.8316	29.0419	40.5786	15.5962	15.906	9.47863	22.0412	45.5023	45.7842	43.1893	28.341	55.3456	9.11027	13.4946	16.0616
ENSMUSG00000005566	Trim28	36032.9	0.137214	0.215709	0.636103	0.524709	0.986075	chr7	12999114	13031035	+	31922	14583.4	21365.4	21714.5	4629.75	5175.1	5492.54	76569.4	95720.8	80512.7	21554.6	20766.7	18922.7	5472.28	5692.39	6278.47	82130.2	92544.8	69466.5
ENSMUSG00000005575	Ube2m	5044.5	0.107188	0.121437	0.882668	0.377416	0.979469	chr7	13035120	13038275	-	3156	7833.25	7608.44	7664.31	6051.82	5910.02	5908.25	1610.3	1837.14	1853.07	9368.37	7786.47	8103.8	4738.06	4886.4	4261.61	1759.42	1842.02	1778.25
ENSMUSG00000005580	Adcy9	272.973	-0.201108	0.257908	-0.779769	0.435527	0.983129	chr16	4287529	4420498	-	132970	110.604	123.984	178.889	131.561	147.629	174.939	508.175	507.402	417.06	121.227	139.293	142.536	180.61	197.004	231.149	593.306	480.409	527.739
ENSMUSG00000005583	Mef2c	3925.93	-0.459229	0.334345	-1.37352	0.169591	0.910379	chr13	83504034	83667080	+	163047	1439.5	922.023	895.264	1277.53	1160.06	1471.65	7072.86	7257.91	8498.78	712.101	1206.28	1362.29	2100.57	1524.19	2154.41	12607.5	8396.35	10607.6
ENSMUSG00000005609	Ctr9	7892.51	0.185932	0.317753	0.585148	0.558448	0.989381	chr7	111028951	111056377	+	27427	1532.08	2327.76	2097.43	1292.24	1386.75	1676.35	19462.7	26082.7	17079.3	2000.66	2319.69	1963.54	1589.17	1506.22	1679.09	23505.6	22498.2	12065.7
ENSMUSG00000005610	Eif4g2	123375	-0.164679	0.181169	-0.90898	0.363361	0.974938	chr7	111067750	111083030	-	15281	103780	91062.9	89509.1	177451	197168	214243	56592	66709.8	67944	67481.7	97724.1	90249.2	238015	229536	240707	63447.3	67614.8	61522.9
ENSMUSG00000005611	Mrvi1	52.4264	-0.841541	0.581497	-1.4472	0.147841	0.907214	chr7	110868266	110982461	-	114196	49.1575	39.2908	44.3119	51.0666	35.4956	22.5437	114.372	85.8924	77.0139	11.8684	42.7165	20.7325	15.7052	33.8709	18.7198	81.9924	125.5	73.4246
ENSMUSG00000005615	Pcyt1a	2995.49	0.03395	0.147554	0.230085	0.818026	0.997936	chr16	32430921	32475070	+	44150	2470.16	3018.4	3046.03	1622.01	1608.6	1515.84	3971.82	4720.9	4806.85	2769.56	3235.31	2841.21	1544.02	1514.51	1566.77	4601.82	4818.93	4246.01
ENSMUSG00000005621	Zfp592	3510.23	-0.070958	0.13654	-0.519688	0.603281	0.992433	chr7	80993681	81045164	+	51484	2163.75	2529.45	2792.47	4143.32	4191.71	4735.08	4235.66	4453.68	4356.61	2071.87	2106.11	2108.66	3937.09	3841.24	4009.3	4129.23	3895.9	3483.08
ENSMUSG00000005625	Psmd4	4269.23	0.351864	0.14395	2.44435	0.0145115	0.722923	chr3	95032694	95042614	-	9921	4282.44	5237.89	5205.82	1312.15	1329.47	1329.18	5966.83	5676.85	6778.4	6563.2	5593.07	5569.25	1569.54	1441.24	1609.91	5537.9	5856.67	5986.4
ENSMUSG00000005628	Tmod4	7.24371	2.26626	1.15216	1.96696	0.0491873	0.822628	chr3	95124476	95129209	+	4734	4.09646	4.36564	4.92354	7.78982	6.45375	12.6245	5.19872	14.3154	0	8.47739	11.1434	9.50237	10.7973	6.22119	16.2781	4.55513	1.34946	2.29452
ENSMUSG00000005640	Insrr	15.6348	0.90821	1.24778	0.727862	0.466698	0.984803	chr3	87796951	87816101	+	19151	4.91575	6.98502	5.74413	24.235	20.9747	6.31223	50.6875	23.859	18.9573	0	14.8579	5.18311	9.81574	24.8847	7.32515	7.97148	41.8333	6.88355
ENSMUSG00000005656	Snx6	3158.2	-0.0356416	0.142146	-0.25074	0.802015	0.997464	chr12	54746349	54795703	-	49355	3655.68	3628.72	3329.13	3311.54	3248.65	3609.7	2409.61	2336.59	2612.55	2996.76	3779.48	3503.78	3573.91	3510.82	4030.46	2318.56	2632.8	2358.76
ENSMUSG00000005667	Mthfd2	819.191	0.223931	0.164734	1.35935	0.174037	0.91196	chr6	83305691	83325908	-	20218	1203.54	1226.74	1262.07	788.502	744.601	751.156	552.364	550.348	635.068	1166.49	1186.77	1180.89	585.018	758.985	723.562	449.819	557.328	422.191
ENSMUSG00000005672	Kit	7739.22	0.188556	0.275498	0.684418	0.493711	0.98545	chr5	75574916	75656722	+	81807	1539.45	2028.28	2534.8	811.872	870.449	1179.49	17689.9	21501.7	18118.4	2474.55	2173.9	2781.6	1542.05	1143.32	1687.23	22986.3	19920.8	18321.7
ENSMUSG00000005674	Tomm40l	1999.11	0.131654	0.17994	0.731657	0.464378	0.984803	chr1	171216011	171222514	-	6504	2205.53	2073.68	2073.63	2979.17	2867.08	3250.8	444.491	563.073	652.841	2655.12	2145.11	2563.91	3121.41	3067.05	3563.28	585.335	566.774	605.753
ENSMUSG00000005681	Apoa2	7.90956	-2.65729	1.67657	-1.58495	0.112977	0.878168	chr1	171225054	171226379	+	1326	21.3016	4.36564	13.95	11.252	10.4873	13.5262	0	0	0	9.32513	13.9293	7.77467	5.88945	14.5161	12.2086	0	2.69892	1.14726
ENSMUSG00000005682	Pan2	4089.73	0.234562	0.250489	0.936416	0.349059	0.971904	chr10	128303335	128321358	+	18024	1263.35	1740.14	1748.68	1242.91	1527.92	1821.53	8533.7	10972	8507.07	1690.39	1791.31	1690.56	1625.49	1730.87	1815.82	9326.64	9967.13	6619.68
ENSMUSG00000005683	Cs	18582.8	0.261996	0.154204	1.69902	0.0893155	0.877171	chr10	128337734	128362479	+	24746	10389.4	12994.8	13342.8	7749.14	7633.97	7990.39	34307.7	37138.9	36196.5	13948.7	13044.3	12840.3	9640.04	8738.69	11174.1	33321.9	34283.1	29756.5
ENSMUSG00000005686	Ampd3	88.6328	0.355914	0.562308	0.632952	0.526765	0.986075	chr7	110768206	110812405	+	44200	13.1087	27.067	45.953	32.8903	20.168	19.8384	278.132	176.557	190.757	47.4734	14.8579	38.0095	31.4104	29.0322	40.6953	238.006	163.285	188.15
ENSMUSG00000005687	Bcas2	3722.36	0.00735744	0.133537	0.0550965	0.956062	0.998873	chr3	103171655	103179166	+	7512	5575.28	5491.97	5354.35	5247.74	4939.54	5227.43	1073.54	1251.8	1137.44	5829.06	5435.2	5445.72	3924.33	4275.34	3291.43	1142.2	1180.78	1179.38
ENSMUSG00000005698	Ctcf	11162.8	-0.18908	0.151317	-1.24956	0.21146	0.933213	chr8	105636568	105682922	+	46355	5733.4	6548.46	6126.53	5226.97	5897.11	6167.95	19721.3	20925.9	22008.2	4850.76	6673.98	5647.87	6273.24	6472.8	6025.34	21959.2	22254	22417.4
ENSMUSG00000005699	Pard6a	498.92	0.462424	0.252087	1.83438	0.0665972	0.86422	chr8	105701148	105703496	+	2349	761.122	648.734	690.937	635.303	562.283	645.651	132.567	192.463	110.189	942.686	676.963	707.495	669.434	602.764	656.008	111.601	109.306	125.051
ENSMUSG00000005705	Agrp	31.8818	-0.0973802	0.6083	-0.160086	0.872813	0.998554	chr8	105566698	105637393	-	70696	17.2051	15.7163	18.053	31.1593	28.2351	30.6594	28.593	87.483	27.2511	14.4116	15.7865	20.7325	36.3182	19.3548	32.5562	62.6331	41.8333	45.8904
ENSMUSG00000005718	Tfap4	800.765	0.110482	0.185539	0.595464	0.551534	0.988862	chr16	4544661	4559854	-	15194	988.066	1179.6	1167.7	510.666	698.618	670.9	532.869	563.073	638.623	1263.98	1229.49	1262.09	637.042	700.229	559.153	596.723	635.597	579.366
ENSMUSG00000005732	Ranbp1	6436.52	0.129344	0.226641	0.570698	0.568204	0.98988	chr16	18239784	18248732	-	8949	10027.3	10770.9	10207.3	7357.05	8617.36	9208.65	1640.2	1911.9	1772.5	9800.71	10831.4	9524.83	6145.64	8213.35	5092.61	1348.32	1864.96	1522.41
ENSMUSG00000005763	Cd247	94.8767	-0.360614	0.398531	-0.904859	0.36554	0.975406	chr1	165788681	165877277	+	88597	51.6154	65.4846	64.006	80.4948	99.2263	109.111	51.9872	79.53	117.298	44.0824	84.5043	81.2021	142.328	136.866	128.597	104.768	133.597	133.082
ENSMUSG00000005774	Rfx5	672.752	0.194538	0.176365	1.10304	0.27001	0.957487	chr3	94954075	94961561	+	7487	453.888	571.026	595.748	806.679	937.407	890.025	461.387	520.126	499.998	548.487	626.817	672.941	989.427	1035.48	1023.08	445.264	538.435	493.321
ENSMUSG00000005779	Psmb4	4241.48	0.262884	0.142784	1.84113	0.065602	0.863851	chr3	94884093	94886961	-	2869	7283.5	7336.89	7461.63	2421.77	1922.41	2120.01	2513.58	2314.32	2595.96	9764.26	7649.03	8614.33	2387.19	2250.69	2415.67	2450.66	2357.51	2487.26
ENSMUSG00000005802	Slc30a4	1967.11	-0.804387	0.408855	-1.96741	0.0491355	0.822628	chr2	122681233	122702663	-	21431	1278.1	786.688	672.884	4686.01	4019.07	5242.76	665.436	870.059	734.594	236.519	689.035	559.776	4564.32	3825.34	4428.46	755.013	627.5	766.369
ENSMUSG00000005803	Sqor	40.0591	0.712206	0.469798	1.51598	0.129524	0.896235	chr2	122765237	122809569	+	44333	28.6752	27.067	29.5412	9.52089	12.9075	9.01748	102.675	57.2616	82.938	37.3005	52.9313	28.5071	8.83417	13.8249	12.2086	52.384	95.8118	59.6575
ENSMUSG00000005804	Bloc1s6	2367.91	-0.133947	0.145438	-0.920991	0.357055	0.973234	chr2	122738503	122749475	+	10973	2674.17	2822.82	2915.56	3363.47	3846.43	3564.61	560.162	491.496	536.727	3269.73	2838.79	3115.91	3695.63	3887.55	3124.58	636.58	651.79	626.403
ENSMUSG00000005813	Metap1	1788.36	0.116625	0.112073	1.04061	0.298056	0.959941	chr3	138458956	138489515	-	30560	1710.68	1957.55	1940.7	1511.22	1640.86	1625.85	1875.44	1741.71	1978.66	1787.88	1974.24	1910.84	1794.32	1777.88	1736.06	1653.51	1794.78	1778.25
ENSMUSG00000005823	Gpr108	376.696	0.167955	0.223875	0.750218	0.453123	0.98451	chr17	57234635	57248446	-	13812	404.73	506.414	492.354	279.568	257.343	293.97	396.403	299.033	316.349	561.203	479.167	515.72	275.822	354.608	347.538	276.724	334.667	388.921
ENSMUSG00000005846	Rsl1d1	6872	0.212965	0.165706	1.2852	0.198723	0.921324	chr16	11192970	11203331	-	10362	4505.29	4798.71	4378.67	2735.09	2904.99	3028.97	12426.2	14110.2	15058	3853.82	5396.2	4562	3060.55	3304.14	3348.41	11122.5	13101.9	12000.3
ENSMUSG00000005871	Apc	23299.6	-0.431607	0.246184	-1.75319	0.0795698	0.877171	chr18	34220924	34322552	+	101629	1305.95	1045.13	1003.58	9348.64	10438.9	11692.1	51494.6	61632.6	46946.5	806.2	998.265	1057.36	13578.1	10281.5	13613.4	74836.3	58248.2	51065.6
ENSMUSG00000005873	Reep5	3805.24	-0.0350315	0.205576	-0.170406	0.86469	0.998554	chr18	34344885	34374070	-	29186	5409.78	4209.35	4842.3	5618.19	4716.07	5173.33	1352.97	1312.25	1319.9	5724.78	4338.51	5905.29	5027.62	4029.95	5007.15	1589.74	1276.59	1640.58
ENSMUSG00000005881	Ergic3	3069.95	0.212919	0.170096	1.25176	0.210658	0.932941	chr2	156008045	156018279	+	10235	4329.14	4108.07	4386.87	3165.26	2831.58	3100.21	1933.92	1701.94	1902.83	5333.98	3941.99	4948.15	2913.31	2447	2913.78	1800.42	1580.22	1920.51
ENSMUSG00000005882	Uqcc1	1487.12	0.0941841	0.110273	0.854099	0.39305	0.98127	chr2	155846894	155930310	-	83417	1692.66	1947.08	2055.58	1245.5	1297.2	1324.67	1017.65	1087.97	1071.09	2129.52	2200.83	2213.19	1321.2	1386.63	1360.04	1145.62	1126.8	1144.96
ENSMUSG00000005886	Ncoa2	5112.09	-0.148523	0.232394	-0.6391	0.522758	0.986075	chr1	13139105	13374083	-	234979	1738.54	1864.13	1891.46	3779.79	4135.24	4809.92	8898.91	10149.6	9678.86	1063.07	1913.88	1725.98	4191.32	4192.39	4734.49	9266.28	8624.41	9359.34
ENSMUSG00000005893	Nr2c2	7080.94	-0.371493	0.230904	-1.60887	0.107646	0.877744	chr6	92091390	92174294	+	82905	4467.6	4283.57	4171.88	8315.19	9620.12	8607.18	6803.83	8221.82	8415.84	2572.89	4730.38	3746.53	8917.6	9820.49	8835.76	8764.08	8172.34	8989.92
ENSMUSG00000005897	Nr2c1	654.795	-0.112337	0.16468	-0.682157	0.49514	0.98545	chr10	94148023	94197211	+	49189	517.792	547.451	536.666	620.589	559.056	640.241	727.821	809.616	741.703	484.059	601.745	520.039	655.692	637.326	717.051	760.707	952.72	756.044
ENSMUSG00000005899	Smpd4	3419.21	0.121558	0.194574	0.624743	0.53214	0.986075	chr16	17619354	17644828	+	25475	1945	2679.63	2797.39	1965.63	2278.17	2471.69	5368.98	5932.94	5466.8	2566.95	2701.35	2413.6	2015.17	2545.85	2444.16	5598.26	5422.14	4932.07
ENSMUSG00000005907	Pex1	1104.13	-0.19933	0.278473	-0.715796	0.474118	0.98545	chr5	3596066	3637232	+	41167	319.524	433.071	462.813	679.445	846.247	829.608	1850.74	2525.87	1890.99	262.799	408.592	390.461	918.753	869.584	902.621	2280.98	2369.66	1632.55
ENSMUSG00000005917	Otx1	2504.11	0.0253925	0.292611	0.086779	0.930847	0.998873	chr11	21994764	22002897	-	8134	2138.35	3050.71	3252.82	2572.37	3599.58	3858.58	1072.24	1426.77	1580.56	2504.22	3352.31	2584.65	3019.32	3953.91	3098.54	1151.31	1546.48	1311.32
ENSMUSG00000005936	Kctd20	6896.54	0.0812129	0.132463	0.613098	0.539812	0.986747	chr17	28951950	28969549	+	17600	8039.71	8761.84	9733.84	6940.73	7329.04	6382.57	4832.21	5455.76	5646.89	9660.84	9137.61	8772.42	6029.81	6266.12	5498.75	5121.11	5084.77	5443.74
ENSMUSG00000005947	Itgae	14.7915	-0.3279	0.747502	-0.438661	0.660907	0.992433	chr11	73090583	73147446	+	56864	22.9402	13.97	17.2324	17.3107	8.06718	16.2315	5.19872	4.7718	14.2179	14.4116	22.2868	12.0939	21.5946	22.1198	25.2311	5.69392	14.8441	8.03081
ENSMUSG00000005949	Ctns	786.499	0.190652	0.177955	1.07135	0.284014	0.957487	chr11	73183596	73199042	-	15447	611.192	715.965	752.481	570.388	740.567	783.619	735.619	784.166	815.162	878.258	791.183	827.57	882.435	853.685	956.339	742.487	862.306	853.561
ENSMUSG00000005950	P2rx5	31.5696	0.623455	0.484747	1.28614	0.198393	0.920689	chr11	73160421	73172685	+	12265	28.6752	27.9401	26.2589	32.8903	42.7561	27.9542	23.3942	34.9932	13.0331	36.4528	30.6444	43.1926	45.1524	52.5345	42.3231	18.2205	18.8925	22.9452
ENSMUSG00000005951	Shpk	45.4063	0.598587	0.383219	1.562	0.118288	0.886447	chr11	73199460	73224511	+	25052	24.5788	28.8132	24.6177	28.5627	29.0419	21.6419	53.2869	79.53	75.829	47.4734	51.074	33.6902	29.4472	35.2534	21.9754	78.5761	70.172	83.7499
ENSMUSG00000005958	Ephb3	645.13	0.253483	0.249538	1.01581	0.309721	0.960633	chr16	21204755	21223305	+	18551	434.225	377.191	375.01	210.325	187.965	156.904	1660.99	1488.8	1052.13	469.648	399.306	399.964	197.296	193.548	240.102	1390.45	1341.37	1037.12
ENSMUSG00000005968	Tuft1	57.6791	0.0936532	0.408696	0.229151	0.818751	0.998078	chr3	94612757	94658872	-	46116	61.4469	55.8802	82.059	49.3355	23.3948	23.4454	71.4824	42.9462	68.7201	80.5352	70.575	86.3852	40.2445	36.6359	39.0675	56.9392	68.8226	80.3081
ENSMUSG00000005973	Rcn1	3159.14	0.0832368	0.192189	0.433098	0.664944	0.992433	chr2	105386291	105399319	-	13029	4049.76	4435.49	4483.7	3864.61	4184.45	4391.51	1900.13	1961.21	2061.6	3013.71	4319.93	3651.5	2855.4	3626.26	3327.25	1455.37	1824.47	1458.17
ENSMUSG00000005981	Trap1	3860.79	0.441568	0.250983	1.75936	0.0785167	0.877171	chr16	4039971	4077827	-	37857	1201.08	1865	1884.9	1081.05	1310.92	1300.32	8718.26	10555.2	8549.72	1826.03	1960.31	1851.24	1152.37	1503.45	1405.61	8177.6	8945.59	6205.52
ENSMUSG00000005982	Naa60	19.3228	1.07304	0.769303	1.39482	0.163071	0.910379	chr16	3872375	3904770	+	32396	25.398	9.60441	13.1294	40.6801	33.0754	25.2489	11.6971	19.0872	17.7724	8.47739	11.1434	12.9578	33.3735	35.2534	35.8118	2.27757	1.34946	11.4726
ENSMUSG00000005983	1700037C18Rik	90.6009	-0.0804017	0.341881	-0.235175	0.814073	0.997464	chr16	3895179	3908689	-	13511	106.508	117.872	85.3414	100.402	116.167	104.603	42.8895	55.671	29.6207	111.902	113.291	145.127	134.476	111.29	96.8548	61.4943	44.5323	52.7739
ENSMUSG00000005986	Ankrd13d	232.706	-0.0667479	0.247556	-0.269627	0.787447	0.997464	chr19	4270180	4283137	-	12958	240.872	247.968	269.154	237.157	264.604	293.97	171.558	125.657	113.744	328.923	273.942	300.621	297.417	270.967	239.288	144.626	160.586	207.654
ENSMUSG00000005994	Tyrp1	26.3621	1.02997	0.761807	1.35201	0.176371	0.91196	chr4	80834123	80851719	+	17597	12.2894	13.97	17.2324	8.65535	8.8739	13.5262	16.8958	49.3086	78.1987	11.0206	39.9306	29.371	12.7605	20.046	11.3947	36.4411	64.7742	29.8287
ENSMUSG00000006005	Tpr	16947.9	0.118993	0.292684	0.406558	0.684333	0.993947	chr1	150392838	150449935	+	57098	480.105	685.405	622.007	4604.65	4770.12	5344.66	37998.8	61675.5	42869.5	499.318	638.89	619.382	5514.48	4398.38	5282.25	50556.3	47598.2	30903.7
ENSMUSG00000006010	Odr4	1129.85	-0.595416	0.404362	-1.47248	0.14089	0.901641	chr1	150361305	150393080	-	31776	408.827	215.663	203.506	1564.89	1673.13	1862.11	1064.44	1043.43	1162.32	103.424	280.443	274.705	2310.63	2019.81	2223.59	1377.93	1182.13	1366.39
ENSMUSG00000006019	Dhx34	834.938	0.181733	0.190021	0.956386	0.338877	0.969476	chr7	16197147	16222037	-	24891	540.733	740.412	772.175	639.63	751.861	733.121	1104.73	975.038	1103.08	824.003	667.677	781.786	798.02	708.524	778.094	1100.06	1002.65	1007.29
ENSMUSG00000006021	Kptn	350.308	0.288073	0.235376	1.22388	0.220996	0.936713	chr7	16119895	16127516	+	7622	468.635	454.9	448.042	197.342	266.217	222.732	278.132	271.993	311.61	654.455	478.239	543.363	266.988	282.718	298.703	327.97	214.564	318.938
ENSMUSG00000006024	Napa	2074.81	0.192354	0.148006	1.29964	0.193724	0.916972	chr7	16098458	16117975	+	19518	2978.13	3042.85	3310.26	1799.45	1636.83	1450.01	1258.09	1177.04	1417.05	3948.77	3214.88	3548.7	1599.97	1525.57	1565.14	1325.54	1234.76	1313.61
ENSMUSG00000006050	Sra1	1033.99	0.0501047	0.179017	0.279888	0.779564	0.997464	chr18	36666681	36670815	-	4135	1679.55	1546.31	1665.8	1074.13	921.272	1110.05	287.229	297.442	361.373	1981.17	1542.44	1913.43	1155.31	1001.61	1056.45	339.357	334.667	344.178
ENSMUSG00000006057	Atp5g1	1240.39	0.323156	0.210682	1.53386	0.125065	0.893324	chr11	96068852	96075670	-	6819	2022.83	2102.49	2017.83	1135.58	1402.08	1166.86	369.109	399.241	363.742	2630.54	2190.61	2209.73	1037.52	1355.53	889.599	365.55	317.124	351.061
ENSMUSG00000006058	Snf8	2250.46	0.187379	0.15359	1.22	0.222466	0.936713	chr11	96034885	96047430	+	12546	2889.64	2742.49	2771.95	3236.24	3154.27	3866.69	460.087	493.086	554.5	3290.08	2707.85	3102.09	3379.56	3290.32	3133.54	458.93	487.156	489.88
ENSMUSG00000006095	Tbcb	2394.06	0.124623	0.165851	0.751416	0.452402	0.98451	chr7	30224131	30232272	-	8142	4015.35	4177.92	4260.5	1847.05	1569.07	1460.83	1069.64	987.763	1221.56	5420.45	4219.64	4770.19	1623.52	1485.48	1480.49	1141.06	1101.16	1241.33
ENSMUSG00000006127	Inpp5k	1267.13	0.148198	0.226636	0.653905	0.513173	0.986075	chr11	75630988	75648871	+	17884	873.365	1040.77	1128.31	508.069	671.19	620.402	1710.38	1693.99	2052.12	1475.07	1092.06	1336.38	872.62	630.414	783.791	2246.82	1859.56	2213.06
ENSMUSG00000006134	Crkl	6726.13	-0.132457	0.154732	-0.856041	0.391975	0.98127	chr16	17451987	17487434	+	35448	5651.48	6891.6	7032.46	3010.33	2908.22	2840.51	9229.03	10435.9	11344.7	5940.11	7318.44	5999.45	2861.29	3201.15	2965.87	11166.9	11116.9	11155.9
ENSMUSG00000006143	Upk3bl	10.2347	1.15242	1.02658	1.12258	0.261617	0.955345	chr5	136054492	136064326	+	9835	3.27717	6.98502	3.28236	6.92428	18.5545	17.1332	9.09776	36.5838	9.47863	5.08644	4.64309	5.18311	16.6868	7.60367	6.51124	9.11027	13.4946	4.58904
ENSMUSG00000006154	Eps8l1	149.222	-0.135969	0.578378	-0.235086	0.814142	0.997464	chr7	4460674	4480487	+	19814	130.267	90.8053	224.842	211.191	123.428	302.987	76.6811	31.812	122.037	170.396	129.078	130.442	252.265	263.364	179.873	77.4373	102.559	66.541
ENSMUSG00000006169	Clint1	4610.91	-0.058203	0.13984	-0.416211	0.677255	0.993947	chr11	45851964	45910625	+	58662	2467.71	2785.28	2713.69	1225.6	1334.31	1465.34	9750.2	9793.33	10316.3	2238.03	2843.43	2437.79	1371.26	1551.84	1362.48	9561.23	9660.8	10117.7
ENSMUSG00000006191	Cdkal1	1150.27	0.0573945	0.140924	0.407272	0.683809	0.993947	chr13	29191746	29855674	-	663929	767.676	870.508	799.255	804.948	896.264	958.558	1725.98	1721.03	1836.48	698.537	888.688	819.796	984.519	925.574	991.337	1640.99	1757	1617.64
ENSMUSG00000006205	Htra1	374.56	1.22831	1.14886	1.06915	0.285001	0.957487	chr7	130936111	130985660	+	49550	437.502	227.013	91.9061	119.444	59.6972	16.2315	2516.18	1266.12	202.606	244.149	131.864	139.944	63.8023	24.8847	40.6953	561.42	273.941	324.674
ENSMUSG00000006215	Zbtb17	1870.31	0.196197	0.150026	1.30775	0.190957	0.915801	chr4	141444654	141467930	+	23277	2000.71	2246.56	2423.2	1456.7	1530.34	1737.67	1442.65	1689.22	1526.06	2835.69	2322.47	2671.89	1594.08	1674.19	1745.01	1647.82	1543.78	1577.48
ENSMUSG00000006218	Fam131c	76.2159	0.31026	0.530118	0.585266	0.558369	0.989381	chr4	141368220	141384175	+	15956	94.2186	54.1339	109.959	108.192	72.6046	115.424	22.0946	15.906	24.8814	152.593	71.5036	120.075	137.42	88.4791	116.388	28.4696	18.8925	20.6507
ENSMUSG00000006219	Fblim1	168.282	0.157015	0.31129	0.504401	0.61398	0.992433	chr4	141576062	141606096	-	30035	263.812	219.155	154.271	188.687	128.268	114.522	188.454	146.335	146.919	208.544	202.439	202.141	143.31	133.41	172.548	132.099	143.043	141.113
ENSMUSG00000006235	Epor	10.8608	2.05746	0.82308	2.49971	0.0124296	0.711765	chr9	21958897	21963506	-	4610	18.8437	10.4775	9.84708	10.3864	8.8739	10.821	14.2965	9.54361	11.8483	14.4116	23.2155	12.0939	5.88945	12.4424	11.3947	3.41635	5.39785	2.29452
ENSMUSG00000006241	Ccdc159	68.9205	0.0845402	0.438682	0.192714	0.847183	0.998554	chr9	21927471	21935872	+	8402	58.1697	45.4026	54.1589	112.52	123.428	103.701	23.3942	19.0872	24.8814	83.9262	45.5023	68.2443	150.181	107.143	140.806	37.5799	22.9409	19.5034
ENSMUSG00000006262	Mob1b	2200.13	-0.510515	0.358418	-1.42435	0.154344	0.910379	chr5	88720855	88764220	+	43366	1322.34	899.322	671.243	3750.36	3561.66	3617.81	1589.51	2107.55	2278.43	424.717	993.622	705.767	3883.11	3671.88	3876.63	2004.26	2315.68	1928.54
ENSMUSG00000006269	Atp6v1b1	4.42819	-1.68701	1.49438	-1.1289	0.258939	0.954195	chr6	83742990	83758855	+	15866	4.91575	1.74626	2.46177	0	0	0	10.3974	4.7718	9.47863	4.2387	0	0	0	1.38249	2.44172	15.943	16.1935	5.73629
ENSMUSG00000006270	Vax1	135.09	0.0335832	0.486769	0.0689921	0.944996	0.998873	chr19	59166187	59170056	-	3870	196.63	157.163	122.268	181.762	95.9995	70.3363	113.072	66.8052	62.7959	208.544	148.579	219.418	168.831	117.511	214.871	104.768	75.5699	106.695
ENSMUSG00000006273	Atp6v1b2	8417.94	0.327202	0.176013	1.85896	0.0630322	0.857749	chr8	69088646	69113711	+	25066	4685.53	5794.95	6601.65	1801.18	1593.27	1913.51	17537.9	17595.2	18765.3	7162.55	6001.66	6350.18	2200.69	2010.83	2428.69	16868.8	15194.9	17016.1
ENSMUSG00000006276	Eps15l1	5981.78	0.191067	0.203726	0.937861	0.348316	0.971904	chr8	72340999	72421460	-	80462	2244.86	2856.87	3220.82	2718.65	3417.26	3385.16	11216.2	14027.5	11530.8	2965.39	2766.35	2873.17	3999.92	3292.39	3852.21	11929.9	11508.2	9866.43
ENSMUSG00000006281	Tep1	312.908	-0.298954	0.384859	-0.776787	0.437284	0.983476	chr14	50824059	50870560	-	46502	103.231	159.782	159.194	171.376	198.453	201.991	614.749	1013.21	498.813	82.2307	100.291	95.0237	190.425	163.825	161.153	560.281	770.543	387.774
ENSMUSG00000006288	Ttc5	2317.25	0.134371	0.139714	0.961754	0.336173	0.969476	chr14	50765415	50785519	-	20105	2618.46	2899.66	3035.36	2537.75	3034.87	2673.68	933.171	1021.17	1086.49	3190.04	2898.22	3018.3	3082.14	3203.22	3526.65	928.109	1006.7	1016.47
ENSMUSG00000006289	Osgep	1222.65	-0.00164331	0.175425	-0.00936758	0.992526	0.999425	chr14	50906478	50924893	-	18416	1649.23	2055.34	2012.09	749.553	889.81	922.488	647.241	795.3	791.465	2152.41	2076.39	2126.8	853.97	901.381	897.738	714.017	865.005	907.482
ENSMUSG00000006299	Aamp	2943.77	0.161053	0.158548	1.0158	0.309725	0.960633	chr1	74279840	74284738	-	4899	4112.84	4831.89	4960.47	818.796	820.432	1009.06	3137.43	2723.11	3390.98	5508.61	4634.73	5079.45	919.735	989.86	986.453	2992.72	3055.18	3016.14
ENSMUSG00000006301	Tmbim1	56.9402	0.846939	0.455912	1.85768	0.063214	0.857749	chr1	74288247	74305622	-	17376	122.074	75.089	77.9561	53.6632	40.3359	30.6594	90.9776	47.718	46.2083	87.3172	70.575	83.7937	40.2445	40.7833	26.8589	30.7472	32.3871	27.5342
ENSMUSG00000006304	Arpc2	7312.95	-0.290076	0.118438	-2.44918	0.0143181	0.722923	chr1	74236084	74268209	+	32126	11343.9	10543	11170.7	9787.47	8146.24	10147.4	3060.75	3053.95	3351.88	10055.9	9847.07	10022.4	6824.89	6877.87	6918.2	3310.44	3480.26	3690.73
ENSMUSG00000006307	Kmt2b	7453.43	0.200961	0.296453	0.677885	0.497845	0.98545	chr7	30568858	30588726	-	19869	2374.31	3305.66	3907.65	4279.21	4925.82	5613.38	13094.3	17412.3	12972.7	3774.14	3067.23	3258.45	5104.19	4992.16	6233.7	15240.3	15327.2	9279.03
ENSMUSG00000006310	Zbtb32	6.22682	-4.37541	1.65819	-2.63867	0.00832318	0.663111	chr7	30589681	30598909	-	9229	0.819292	7.85815	2.46177	10.3864	10.4873	6.31223	0	0	0	5.08644	6.50033	0.863852	14.7236	15.8986	13.0225	2.27757	10.7957	4.58904
ENSMUSG00000006313	Upk1a	11.273	-1.15234	1.32691	-0.868439	0.385154	0.981162	chr7	30603092	30612847	-	9756	7.37363	9.60441	9.84708	13.8486	27.4284	24.3472	2.59936	0	0	13.5638	11.1434	13.8216	17.6683	16.5898	26.045	1.13878	6.74731	1.14726
ENSMUSG00000006315	Tmem147	1375.54	0.19151	0.211548	0.905279	0.365318	0.975406	chr7	30727701	30729540	-	1840	2142.45	2014.31	2035.06	1783.87	1474.68	2118.21	202.75	259.268	247.629	2607.65	2059.68	2309.08	1588.19	1558.06	1657.93	208.397	269.892	222.568
ENSMUSG00000006333	Rps9	28389.8	0.257638	0.143689	1.79303	0.0729683	0.872185	chr7	3703993	3706897	+	2905	40481.2	39474.1	39970.9	38666	32630.9	35777.7	6387.93	6093.59	7593.57	49584.3	42773.1	46348.3	34952.9	33041.4	37811.6	6376.05	6994.26	6058.67
ENSMUSG00000006335	Tfpt	585.694	0.0857375	0.195925	0.437605	0.661673	0.992433	chr7	3620324	3629929	-	9606	751.291	951.709	896.084	510.666	601.812	599.662	236.542	264.04	251.184	1082.56	922.118	958.876	593.852	600.69	512.76	225.479	300.93	282.226
ENSMUSG00000006342	Susd2	75.0908	0.185223	0.367554	0.503936	0.614307	0.992433	chr10	75636706	75644008	-	7303	22.1209	38.4176	44.3119	31.1593	39.5292	36.9717	172.857	198.825	152.843	28.8231	26.9299	35.4179	44.1708	32.4884	44.7648	115.017	161.935	125.051
ENSMUSG00000006344	Ggt5	62.485	0.831116	0.615791	1.34967	0.177121	0.91196	chr10	75589340	75617200	+	27861	39.326	27.9401	13.95	21.6384	23.3948	23.4454	233.942	163.832	88.8621	19.498	49.2168	25.0517	21.5946	31.7972	26.045	100.213	148.441	66.541
ENSMUSG00000006345	Ggt1	32.2355	0.631832	0.515293	1.22616	0.220138	0.936713	chr10	75561604	75586200	+	24597	22.9402	20.0819	22.1559	27.6971	14.5209	27.9542	74.0818	60.4428	43.8387	27.1277	14.8579	18.1409	38.2814	27.6497	33.3701	26.192	49.9301	30.976
ENSMUSG00000006356	Crip2	2496.67	0.254427	0.16051	1.58512	0.112939	0.878168	chr12	113140236	113145506	+	5271	4779.75	4452.08	4553.45	1645.38	1369.81	1450.91	1579.11	1309.06	1460.89	5488.26	4189	4838.44	1325.13	1339.63	1319.34	1346.04	1145.69	1348.03
ENSMUSG00000006360	Crip1	80.5175	-0.235695	0.576075	-0.409139	0.682438	0.993947	chr12	113146316	113153879	+	7564	149.93	108.268	122.268	119.444	117.781	121.736	12.9968	7.953	4.73931	128.009	121.649	145.991	52.0234	125.806	79.7627	11.3878	8.09677	11.4726
ENSMUSG00000006362	Cbfa2t3	2030.43	-0.0117312	0.255197	-0.0459693	0.963335	0.998873	chr8	122625141	122699109	-	73969	1955.65	1821.34	1949.72	2554.19	2175.72	2439.23	1803.96	1751.25	1776.06	2215.99	1431	2068.93	2595.28	1920.96	2724.96	2144.33	1369.7	1849.38
ENSMUSG00000006369	Fbln1	3949.6	0.468158	0.233895	2.00157	0.045331	0.810989	chr15	85205949	85286535	+	80587	1684.46	2288.47	2067.89	742.629	879.323	935.112	10414.3	12425.8	8828.16	1965.06	2065.25	1878.01	818.633	853.685	854.601	6816.76	9390.91	6183.73
ENSMUSG00000006373	Pgrmc1	4438.67	-0.0463016	0.226225	-0.204671	0.837829	0.998554	chrX	36598206	36606079	+	7874	8229.79	6820.87	6473.63	4825.36	3814.97	2808.04	3306.39	2824.91	2989.32	5915.53	7019.43	7123.32	3178.34	3008.29	2780.3	2916.42	2985.01	2876.18
ENSMUSG00000006386	Tek	449.098	-0.0632436	0.435964	-0.145066	0.884659	0.998554	chr4	94739289	94874976	+	135688	332.632	221.774	245.356	210.325	108.907	134.36	1324.37	932.092	758.29	144.116	325.945	214.235	107.973	193.548	136.736	751.597	1028.29	913.218
ENSMUSG00000006390	Elovl1	285.53	0.0055351	0.217196	0.0254843	0.979669	0.998873	chr4	118428093	118432953	+	4861	453.888	405.131	458.71	199.939	254.116	228.142	267.734	235.409	193.127	396.742	432.736	347.269	198.278	228.11	220.568	195.871	240.204	183.561
ENSMUSG00000006392	Med8	2015.08	0.0644313	0.138719	0.464473	0.642309	0.992433	chr4	118409337	118415782	+	6446	2828.2	2972.13	3114.14	2121.43	2121.67	2465.38	586.156	582.16	639.807	3231.58	3297.52	3005.34	2436.27	2644	2376.6	686.686	560.027	602.311
ENSMUSG00000006398	Cdc20	5184.77	0.133345	0.243909	0.546701	0.584584	0.992433	chr4	118432901	118437352	-	4452	3406.62	5001.28	4901.38	840.435	1055.19	1146.12	9538.35	10537.7	11046.2	4494.71	5044.26	4121.44	914.827	1200.69	951.456	8528.35	11585.1	9011.72
ENSMUSG00000006403	Adamts4	915.943	0.135594	0.272965	0.496745	0.619369	0.992433	chr1	171250421	171260637	+	10217	238.414	314.326	353.674	108.192	193.612	167.725	2095.08	2573.59	2002.36	333.162	332.445	359.362	176.683	181.106	191.268	2619.2	2416.89	1829.88
ENSMUSG00000006411	Nectin4	12.0285	0.774656	0.845742	0.915949	0.359694	0.974078	chr1	171370099	171388598	+	18500	16.3858	8.73128	6.56472	10.3864	7.26046	15.3297	25.9936	17.4966	7.10897	11.8684	14.8579	6.91082	7.85259	11.7511	17.092	15.943	8.09677	6.88355
ENSMUSG00000006412	Pfdn2	3080.04	-0.00933133	0.170794	-0.0546349	0.956429	0.998873	chr1	171345670	171359254	+	13585	5015.7	5044.93	5017.91	3074.38	3538.27	2885.59	838.294	804.844	992.886	6120.68	5514.14	5672.92	2553.07	3077.41	2239.87	1008.96	1032.34	1008.44
ENSMUSG00000006418	Rnf114	4382.77	0.142556	0.122209	1.16649	0.243416	0.941139	chr2	167492645	167516173	+	23529	5844.01	5910.2	6732.12	5240.81	5008.11	4744.09	1401.06	1534.93	1577.01	7326.16	6214.32	6630.93	5400.62	5339.85	5523.98	1422.34	1501.95	1537.33
ENSMUSG00000006423	C330007P06Rik	919.134	-0.270425	0.291821	-0.926682	0.354092	0.971957	chrX	36823737	36874111	-	50375	959.391	972.664	840.284	1227.33	1240.73	1375.17	410.699	569.435	582.936	541.705	1056.77	875.946	1380.09	1414.97	1412.94	483.983	692.274	507.088
ENSMUSG00000006435	Neurl1a	227.096	0.0993081	0.358884	0.276714	0.782	0.997464	chr19	47178820	47259441	+	80622	269.547	254.08	213.353	300.341	252.503	323.727	110.473	104.98	113.744	382.33	200.582	315.306	323.92	205.299	343.468	143.487	91.7634	138.818
ENSMUSG00000006442	Srm	1844.54	0.0382695	0.146602	0.261043	0.794059	0.997464	chr4	148591503	148594993	+	3491	2982.22	3243.67	3251.18	1913.7	1633.6	1573.55	877.284	949.589	949.048	3491.84	3005.01	2936.23	1210.28	1352.76	1141.91	889.39	875.801	924.691
ENSMUSG00000006445	Epha2	180.23	0.36131	0.365145	0.989496	0.322421	0.96424	chr4	141301240	141329384	+	28145	73.7363	90.8053	70.5707	54.5287	54.8568	42.3821	532.869	531.261	341.231	49.1689	96.5763	80.3382	63.8023	51.152	60.229	339.357	443.973	267.311
ENSMUSG00000006457	Actn3	19.363	-0.0167823	0.634065	-0.0264678	0.978884	0.998873	chr19	4861216	4877909	-	16694	27.8559	23.5745	16.4118	7.78982	5.64703	11.7227	36.3911	27.0402	13.0331	24.5844	16.7151	22.4602	15.7052	16.5898	10.5808	33.0247	25.6398	13.7671
ENSMUSG00000006463	Zdhhc24	524.768	-0.076251	0.195378	-0.390274	0.696334	0.994473	chr19	4878668	4885397	+	6730	719.338	645.241	543.231	726.184	652.635	634.83	191.053	189.281	175.355	725.665	603.602	653.936	849.062	709.907	817.975	211.814	205.118	191.592
ENSMUSG00000006464	Bbs1	1313.05	0.249237	0.134706	1.85023	0.0642809	0.862555	chr19	4886878	4906628	-	19751	817.653	925.516	952.705	861.207	920.466	956.754	2041.8	2223.66	2047.38	1029.16	998.265	932.096	1025.75	947.003	1129.7	2056.64	1786.69	1982.46
ENSMUSG00000006476	Nsmf	8251.4	0.100314	0.212815	0.471369	0.637377	0.992433	chr2	25054355	25062881	+	8527	7187.65	7313.32	8396.28	11100.5	10898	13392.8	1841.65	2080.51	2228.66	11391.9	7895.11	9677.74	16284.3	14164.3	17416	2709.17	2043.09	2504.47
ENSMUSG00000006494	Pdk1	1891.29	-0.224354	0.244114	-0.919055	0.358067	0.973928	chr2	71873224	71903858	+	30635	1875.36	2160.99	2469.16	2551.6	2835.61	3338.27	1499.83	2160.04	2360.18	1103.76	1538.72	1345.88	1358.5	1510.37	1623.74	1348.32	1474.96	1487.99
ENSMUSG00000006498	Ptbp1	13912.5	0.402329	0.225097	1.78736	0.0738789	0.872185	chr10	79854427	79864771	+	10345	7961.06	11857.1	11841.1	3647.36	3879.51	4300.43	26404.3	33299.2	31299.6	10819.7	12040.5	9679.46	3946.91	4428.1	4248.59	21574.3	27906.9	21290.8
ENSMUSG00000006517	Mvd	815.637	0.414279	0.192506	2.15203	0.031395	0.774609	chr8	122433601	122443422	-	9822	774.231	1073.95	859.978	405.07	412.233	408.492	1003.35	975.038	988.147	1319.08	1030.77	1046.12	552.626	453.455	585.198	916.721	972.962	904.04
ENSMUSG00000006519	Cyba	114.996	0.160367	0.470305	0.340986	0.733114	0.997393	chr8	122424776	122432930	-	8155	255.619	223.521	228.124	83.9569	66.1509	125.343	36.3911	42.9462	34.36	207.696	250.727	217.691	46.134	98.8477	54.5317	29.6084	49.9301	18.3561
ENSMUSG00000006526	Stimate	680.381	0.0803333	0.180442	0.445202	0.656174	0.992433	chr14	30825590	30877210	+	51621	651.337	706.36	791.049	1072.4	918.045	1250.72	337.917	394.469	382.7	723.969	666.748	634.931	892.251	884.1	946.572	340.496	329.269	323.527
ENSMUSG00000006527	Sfmbt1	2549.34	-0.299715	0.153374	-1.95415	0.0506833	0.823691	chr14	30714849	30822721	+	107873	1594.34	1562.9	1553.38	2309.25	2466.94	2726.88	3373.97	3995.59	3491.69	1158.01	1521.08	1331.2	2369.52	2498.84	2559.73	3918.55	3998.46	3457.84
ENSMUSG00000006567	Atp7b	302.084	0.0195363	0.311329	0.0627511	0.949965	0.998873	chr8	21992785	22060305	-	67521	108.147	130.096	152.63	127.234	168.604	157.806	536.768	728.495	533.173	168.7	105.863	140.808	150.181	132.719	210.802	709.462	643.693	532.328
ENSMUSG00000006574	Slc4a1	326.442	0.250909	0.479458	0.523319	0.600752	0.992433	chr11	102348824	102366203	-	17380	565.311	578.011	394.704	294.282	309.78	243.472	254.737	249.724	214.454	550.183	628.675	308.395	187.481	342.857	168.478	149.181	315.774	120.462
ENSMUSG00000006575	Rundc3a	4868.86	-0.0567321	0.2686	-0.211214	0.83272	0.998554	chr11	102393403	102402555	+	9153	6481.42	5276.31	5851.63	6806.57	5657.52	6782.04	1263.29	1115.01	1338.86	8058.61	4956.97	7023.98	7984.12	5938.47	8704.72	1645.54	1155.14	1599.28
ENSMUSG00000006576	Slc4a3	1065.28	0.0826996	0.202177	0.409045	0.682506	0.993947	chr1	75546266	75562172	+	15907	795.532	862.65	951.884	1261.95	1283.49	1462.63	1220.4	1105.47	996.441	1018.98	703.893	768.828	1360.46	1141.24	1246.9	1100.06	918.984	975.17
ENSMUSG00000006586	Runx1t1	2852.91	-0.690079	0.402144	-1.716	0.0861621	0.877171	chr4	13743436	13893649	+	150214	1059.34	540.466	423.424	4002.23	3239.78	3160.63	4083.6	3413.43	3691.93	385.721	581.315	567.551	4880.39	3106.45	4527.76	5788.44	3345.32	4554.62
ENSMUSG00000006589	Aprt	1053.91	0.298041	0.185857	1.60361	0.1088	0.877744	chr8	122574635	122576909	-	2275	1681.19	2015.18	1916.08	792.83	727.66	759.272	400.302	381.744	408.766	2360.95	2140.47	2114.71	600.723	838.478	686.936	357.578	439.925	347.619
ENSMUSG00000006599	Gtf2h1	2447.15	-0.399901	0.226053	-1.76906	0.0768834	0.877171	chr7	46796103	46823800	+	27698	2108.86	1845.79	1740.47	4892.87	4746.73	5518.7	731.72	812.797	912.318	1080.02	1860.02	1546.3	4515.24	4646.54	4535.9	800.565	909.538	844.383
ENSMUSG00000006611	Hfe	33.3188	-0.0890331	0.747577	-0.119096	0.9052	0.998873	chr13	23702034	23710854	-	8821	90.1221	35.7982	33.6442	39.8146	15.3276	32.4629	38.9904	17.4966	15.4028	42.387	51.074	43.1926	23.5578	38.0184	16.2781	12.5266	36.4355	17.2089
ENSMUSG00000006641	Slc5a6	414.855	0.382929	0.220492	1.7367	0.0824395	0.877171	chr5	31036036	31048924	-	12889	398.995	384.176	490.713	361.794	348.502	385.046	603.052	445.368	488.149	486.602	395.591	482.893	340.606	293.087	296.262	398.574	502	365.976
ENSMUSG00000006651	Aplp1	5826.85	0.177096	0.282597	0.626675	0.530872	0.986075	chr7	30434982	30445535	-	10554	10351.8	9243.8	9543.46	1802.91	1421.44	1641.18	4971.28	4231	4507.09	15622.1	8706.73	12991.5	1496.9	1210.37	1612.35	6042.39	3814.93	5672.05
ENSMUSG00000006673	Qrich1	7819.13	-0.00846276	0.122949	-0.0688317	0.945124	0.998873	chr9	108516806	108560163	+	43358	5018.16	5834.24	5932.87	4054.17	4224.78	4883.87	12153.3	12282.6	13308	5812.1	6200.39	6278.48	4288.5	4486.86	4612.4	13914.8	13393.4	14065.4
ENSMUSG00000006675	P4htm	212.174	0.167718	0.223511	0.75038	0.453026	0.98451	chr9	108578862	108597667	-	18806	246.607	304.722	272.436	235.426	275.091	264.212	110.473	139.973	143.364	281.449	239.584	249.653	257.172	257.142	213.243	115.017	116.054	97.517
ENSMUSG00000006676	Usp19	10817.4	0.308823	0.313787	0.984181	0.325027	0.96424	chr9	108490602	108502337	+	11736	2505.39	4243.4	4651.93	2104.98	2518.57	2753.94	24418.4	34686.2	24817.4	4203.94	4035.78	3832.05	2600.19	2847.92	2755.07	27442.4	27610	16685.7
ENSMUSG00000006678	Pola1	3804.93	-0.106935	0.453417	-0.235842	0.813555	0.997464	chrX	93304767	93632155	-	327389	350.657	347.505	234.689	1011.81	1131.02	1356.23	8202.28	14891.2	8732.19	157.68	368.662	232.376	1082.68	1252.53	1276.2	9055.61	13496	5309.51
ENSMUSG00000006699	Cdc42	13084	0.017737	0.137577	0.128924	0.897418	0.998873	chr4	137319696	137357720	-	38025	21591.6	22384.4	21617.6	10693.7	11795.8	9536.88	6789.53	6798.23	7521.29	22493.9	22324.9	22227.8	9542.86	10627.9	8248.93	6863.45	7177.79	7274.77
ENSMUSG00000006705	Pknox1	2024.34	0.0317044	0.108731	0.291586	0.770603	0.997464	chr17	31564734	31607693	+	42960	2409.54	2559.14	2744.87	1806.37	1811.08	1973.02	1386.76	1463.35	1478.67	2800.93	2735.71	2622.66	2003.39	2003.22	2162.55	1595.44	1420.98	1460.46
ENSMUSG00000006711	D130043K22Rik	124.512	0.200776	0.433412	0.463245	0.643189	0.992433	chr13	24845135	24901270	+	56136	14.7473	41.9101	21.3353	38.9491	50.0165	36.9717	343.116	268.812	258.293	23.7367	39.002	29.371	70.6733	40.0921	68.3681	335.941	260.446	299.435
ENSMUSG00000006715	Gmnn	1292.66	0.160965	0.275579	0.584098	0.559154	0.989381	chr13	24751845	24761923	-	10079	2135.07	2430.79	2364.12	1021.33	1385.14	1306.63	448.39	548.757	546.206	1980.32	2627.99	2104.34	839.246	1345.85	845.648	400.852	535.737	401.541
ENSMUSG00000006717	Acot13	418.821	-0.102031	0.230423	-0.442798	0.657912	0.992433	chr13	24817948	24831540	-	13593	650.518	731.681	681.09	379.97	459.023	288.559	129.968	104.98	130.331	855.369	825.542	833.617	318.03	361.52	308.47	148.042	156.538	175.531
ENSMUSG00000006720	Zfp184	1669.29	-0.0807312	0.232787	-0.346804	0.728739	0.997393	chr13	21945094	21960779	+	15686	1022.48	846.934	832.078	2059.97	2090.21	2449.15	1884.54	2265.02	2077	558.66	987.121	839.664	2117.26	2147.69	2058.37	1949.6	2074.12	1787.43
ENSMUSG00000006724	Cyp27b1	15.8371	-0.126571	0.6674	-0.189648	0.849585	0.998554	chr10	127048250	127053006	+	4757	16.3858	8.73128	11.4883	27.6971	24.2015	22.5437	10.3974	11.1342	16.5876	6.78191	8.35757	15.5493	20.6131	22.1198	26.8589	10.2491	16.1935	9.17807
ENSMUSG00000006728	Cdk4	27023.8	0.120489	0.150153	0.802443	0.422297	0.98127	chr10	127063534	127067920	+	4387	37422.8	40072.2	40682.4	31531.4	32931	37614.6	8021.63	9136.41	9449.01	44161.3	41096.9	41468.4	26986.4	32688.9	26917.5	7846.22	9304.54	9096.62
ENSMUSG00000006731	B4galnt1	816.33	-0.0118331	0.260837	-0.0453659	0.963816	0.998873	chr10	127165225	127172330	+	7106	1209.27	1039.9	1114.36	862.073	780.903	717.791	367.81	383.335	437.202	1648.01	1021.48	1587.76	719.494	691.243	597.407	528.396	388.645	598.869
ENSMUSG00000006732	Mettl1	588.43	0.0654857	0.205993	0.317903	0.750559	0.997464	chr10	127041414	127046365	+	4952	890.57	999.731	941.217	469.986	569.543	524.817	349.614	404.013	375.591	875.715	1001.98	748.096	412.261	552.994	474.507	296.084	379.199	325.822
ENSMUSG00000006736	Tspan31	2915.04	0.131702	0.126526	1.04091	0.297917	0.959941	chr10	127067280	127070264	-	2985	5097.63	4832.76	5296.09	3437.04	2766.24	3165.13	982.558	1043.43	1024.88	5433.16	4915.18	5226.31	2082.9	2204.37	2114.53	884.835	977.011	986.643
ENSMUSG00000006740	Kif5b	13558.8	-0.621659	0.267141	-2.32708	0.0199609	0.724528	chr18	6201002	6242174	-	41173	1165.85	790.181	709.81	4622.82	4975.84	5445.65	30647.8	34649.6	32357.7	446.759	784.683	736.002	5132.65	5265.2	5484.1	38209.6	38044	34589.9
ENSMUSG00000006763	Saal1	1347.36	0.155283	0.144226	1.07667	0.28163	0.957487	chr7	46686108	46710680	-	24573	1417.37	1592.59	1673.18	767.73	884.97	919.783	1263.29	1428.36	1587.67	1748.04	1802.45	1716.47	1020.84	1018.89	1088.19	1390.45	1399.39	1532.74
ENSMUSG00000006764	Tph2	8.29214	-0.3699	1.33594	-0.276883	0.78187	0.997464	chr10	115078641	115185022	-	106382	26.2173	12.2238	6.56472	7.78982	16.9411	10.821	11.6971	4.7718	1.18483	11.8684	2.78586	1.7277	7.85259	9.6774	8.95296	6.8327	1.34946	0
ENSMUSG00000006782	Cnp	375.439	-0.126319	0.159243	-0.793245	0.427635	0.98127	chr11	100574904	100591729	+	16826	423.574	432.198	457.889	137.62	162.15	155.101	519.872	564.663	514.216	467.952	406.735	418.968	104.047	129.954	145.689	535.228	584.317	597.722
ENSMUSG00000006784	Ttc25	45.5387	0.972892	0.459651	2.11659	0.034295	0.781731	chr11	100545607	100572568	+	26962	26.2173	20.9551	27.0795	40.6801	18.5545	30.6594	123.47	97.0267	79.3835	26.2799	24.1441	40.6011	29.4472	22.1198	25.2311	47.8289	76.9193	63.0992
ENSMUSG00000006800	Sulf2	2299.09	0.0251631	0.262085	0.0960112	0.923512	0.998873	chr2	166073089	166155663	-	82575	1973.67	1489.56	1503.32	821.393	634.887	641.143	7045.57	5207.63	3988.13	1406.4	1127.34	1438.31	456.432	420.967	464.74	4632.57	3972.82	4158.81
ENSMUSG00000006818	Sod2	2233.66	0.115357	0.110966	1.03957	0.298541	0.959941	chr17	13006846	13040063	+	33218	2938.8	3119.69	3253.64	2207.11	2069.23	2056.89	1313.98	1320.2	1428.9	3325.68	3361.6	3424.31	2145.72	1907.83	2254.52	1319.85	1423.68	1334.26
ENSMUSG00000006850	Tmco6	238.176	0.12142	0.2383	0.509525	0.610384	0.992433	chr18	36735039	36742397	+	7359	285.933	318.692	347.93	156.662	191.999	215.518	166.359	147.926	210.899	406.067	322.231	344.677	221.836	221.198	181.501	171.956	195.672	180.12
ENSMUSG00000006906	Stambp	1051.15	0.257682	0.19729	1.30611	0.191516	0.916441	chr6	83543211	83572729	-	29519	972.499	846.061	966.655	714.066	656.669	704.265	1297.08	1132.51	1422.98	1196.16	952.763	1302.69	1034.58	794.929	931.108	1377.93	1176.73	1440.96
ENSMUSG00000006920	Ezh1	588.775	0.107101	0.177629	0.602947	0.546544	0.987422	chr11	101191115	101226463	-	35349	435.863	458.392	468.557	527.111	484.031	531.129	593.954	486.724	555.685	707.015	556.242	662.575	702.807	566.128	711.353	777.789	669.333	703.27
ENSMUSG00000006930	Hap1	1856.94	0.327188	0.26923	1.21527	0.224262	0.936713	chr11	100347327	100356128	-	8802	1075.73	1730.54	1493.47	397.281	453.376	433.741	3823.66	4324.84	3991.69	1364.01	1805.23	1286.28	348.459	507.372	361.374	3056.49	3978.21	2993.2
ENSMUSG00000006931	P3h4	147.979	0.547022	0.32562	1.67994	0.092969	0.877171	chr11	100408456	100414836	-	6381	324.44	238.364	246.998	179.166	145.209	111.817	128.668	90.6642	79.3835	212.783	238.655	198.686	99.139	94.7003	110.691	62.6331	58.0269	43.5958
ENSMUSG00000006932	Ctnnb1	84689.7	0.101668	0.228313	0.445302	0.656102	0.992433	chr9	120929216	120960507	+	31292	21659.6	31683.2	32115.4	6590.18	7486.35	8103.1	204075	255686	208937	27009	31799.6	28482.1	7730.88	8404.82	8095.1	226778	239173	170605
ENSMUSG00000006941	Eif1b	5930.69	0.147198	0.141945	1.037	0.299734	0.960291	chr9	120492232	120495330	+	3099	9493.13	9201.02	9677.22	6272.53	6801.44	7060.68	1579.11	1581.06	1727.48	11302.1	9102.32	10158.9	6181.95	6373.95	5484.91	1551.02	1457.42	1746.13
ENSMUSG00000006958	Chrd	122.066	0.272814	0.344668	0.791529	0.428635	0.98127	chr16	20733127	20742384	+	9258	66.3626	95.1709	79.5972	49.3355	58.8904	58.6136	198.851	321.301	151.658	97.49	77.0753	88.1129	92.268	71.198	87.9018	190.177	207.817	205.359
ENSMUSG00000006998	Psmd2	23773.2	0.398116	0.205032	1.94173	0.0521703	0.826571	chr16	20651652	20663414	+	11763	8254.37	11922.6	12181.7	1859.17	2028.09	2344.54	60365	69129.1	58423.9	12413.4	11956.9	11571.3	2268.42	2279.72	2526.36	54621.8	58199.6	45571.4
ENSMUSG00000007021	Syngr3	556.469	0.263488	0.282746	0.931889	0.351394	0.971904	chr17	24685092	24689955	-	4864	924.161	744.778	850.131	498.548	369.477	279.542	348.314	330.845	344.785	1246.18	832.971	1218.03	327.846	264.055	320.679	378.076	323.871	414.16
ENSMUSG00000007029	Vars	10244.3	0.183156	0.32779	0.55876	0.576325	0.991841	chr17	35000987	35016322	+	15336	3287.82	5526.9	5253.42	1774.35	1932.09	2212.89	22455.9	32705.9	21300.8	4851.61	4950.47	4370.23	1662.79	2055.76	2212.2	23259.7	29160.5	15424.9
ENSMUSG00000007035	Msh5	109.779	-0.16512	0.311626	-0.529867	0.596204	0.992433	chr17	35028605	35046745	-	18141	90.1221	101.283	92.7267	119.444	160.537	182.153	66.2837	60.4428	58.0566	97.49	113.291	92.4322	175.702	177.649	166.037	52.384	93.1129	76.8663
ENSMUSG00000007036	Abhd16a	776.39	0.0102132	0.174352	0.0585781	0.953288	0.998873	chr17	35089263	35102987	+	13725	1251.06	1146.42	1230.89	720.125	711.525	881.909	357.412	318.12	375.591	1426.75	1105.06	1327.74	665.507	658.755	686.122	378.076	342.763	391.215
ENSMUSG00000007038	Neu1	382.516	-0.0121285	0.198011	-0.0612517	0.951159	0.998873	chr17	34931253	34935953	+	4701	483.382	542.212	471.839	395.55	371.09	371.52	183.255	187.691	181.279	691.755	520.955	659.983	372.998	333.179	423.231	239.145	211.866	244.366
ENSMUSG00000007039	Ddah2	7015.16	0.0986708	0.192886	0.511551	0.608966	0.992433	chr17	35059035	35062095	+	3061	10902.3	11685.1	12824.2	5884.77	6558.62	6606.2	2531.78	2554.5	3117.28	14765.9	12892	13988.4	4155	5219.58	3574.67	2779.77	2908.09	3324.76
ENSMUSG00000007041	Clic1	2938.06	0.167349	0.179382	0.93292	0.350861	0.971904	chr17	35049966	35058749	+	8784	4910.84	5191.62	5277.21	2357.72	2626.67	2549.24	1239.9	1213.63	1483.41	5412.82	5403.63	4853.12	2159.46	2673.73	1955.81	1030.6	1308.98	1236.75
ENSMUSG00000007050	Lsm2	2198.29	0.172994	0.27669	0.625224	0.531824	0.986075	chr17	34981862	34985891	+	4030	3062.51	3417.42	3387.4	2696.14	3426.13	3726.92	387.305	357.885	419.429	3155.29	3439.6	2870.58	2402.89	3735.48	2090.92	293.806	395.392	304.024
ENSMUSG00000007080	Pole	4054.41	0.0329687	0.469452	0.0702281	0.944012	0.998873	chr5	110286306	110337474	+	51169	956.933	1914.77	1720.78	1909.37	2166.85	2422.09	6611.47	13124	6597.13	1200.4	1898.1	1306.14	2003.39	2274.88	2189.41	8272.12	12119.5	4291.9
ENSMUSG00000007097	Atp1a2	4012.86	0.285827	0.292296	0.977868	0.32814	0.964735	chr1	172271709	172298064	-	26356	1534.53	1291.36	1097.95	1253.29	1078.58	963.968	12483.4	10839.9	7156.36	1293.65	1538.72	1383.03	1052.25	1151.61	1255.04	9022.58	11131.7	6703.43
ENSMUSG00000007107	Atp1a4	7.4249	0.726917	0.960214	0.757037	0.449028	0.98451	chr1	172223513	172258414	-	34902	4.91575	5.23877	3.28236	2.59661	5.64703	10.821	9.09776	1.5906	7.10897	5.93418	12.072	8.63852	11.7789	9.6774	13.0225	5.69392	10.7957	5.73629
ENSMUSG00000007122	Casq1	228.29	0.0434008	0.228775	0.189709	0.849537	0.998554	chr1	172209894	172219868	-	9975	231.04	214.789	269.974	177.435	159.73	207.402	214.447	221.094	238.151	332.314	277.657	236.695	198.278	175.576	182.315	265.337	221.312	285.667
ENSMUSG00000007207	Stx1a	536.379	0.189061	0.213956	0.883642	0.376889	0.979469	chr5	135023482	135051100	+	27619	652.976	674.055	658.934	575.581	567.93	564.494	270.334	327.664	317.534	901.995	611.031	779.195	637.042	579.953	612.057	350.745	242.903	330.411
ENSMUSG00000007216	Zfp775	529.817	0.182836	0.155313	1.17721	0.239113	0.939684	chr6	48602063	48623227	+	21165	647.241	700.249	673.704	368.718	396.099	394.965	350.914	370.61	439.571	951.164	769.825	874.218	404.409	443.778	432.998	417.934	457.468	442.842
ENSMUSG00000007279	Scube2	23.0139	-0.985208	0.769547	-1.28024	0.200459	0.924405	chr7	109798676	109865679	-	67004	19.663	20.9551	9.84708	9.52089	6.45375	17.1332	33.7917	44.5368	30.8055	5.93418	5.57171	19.8686	25.5209	11.0599	19.5337	31.8859	31.0376	71.1301
ENSMUSG00000007338	Mrpl49	1714.71	0.119306	0.177004	0.674029	0.500293	0.98545	chr19	6053622	6057785	-	4164	2743.81	2760.83	2786.72	1702.51	1857.07	1700.7	571.859	693.502	719.191	2988.28	3017.08	2732.36	1457.64	1864.97	1342.13	583.057	678.779	664.263
ENSMUSG00000007379	Dennd2c	76.5165	-0.176984	0.316079	-0.559935	0.575524	0.991694	chr3	103102604	103169769	+	67166	58.989	72.4696	77.1355	76.1671	69.3778	89.273	94.8767	81.1206	95.9711	46.6257	55.7171	65.6528	70.6733	94.7003	79.7627	66.0494	86.3656	96.3697
ENSMUSG00000007411	Mark3	4228.36	-0.189948	0.137915	-1.37728	0.168426	0.910379	chr12	111574523	111656221	+	81699	3975.2	4177.04	4112.8	3965.88	4937.12	4428.48	3797.67	4517.31	4471.54	3463.02	3984.7	3638.55	4619.29	4674.19	4167.2	4400.26	4267	4513.32
ENSMUSG00000007415	Gatad1	5579.54	-0.23031	0.135376	-1.70126	0.088895	0.877171	chr5	3632932	3657185	-	24254	6522.38	5806.3	6263.56	9042.24	8357.6	10445.8	2069.09	2152.08	2246.43	4640.53	5215.12	4686.4	8988.28	8545.84	9514.56	2042.98	2051.18	1841.35
ENSMUSG00000007458	M6pr	1760.37	-0.00735673	0.130201	-0.0565029	0.954941	0.998873	chr6	122308720	122317680	+	8961	2602.89	2481.43	2704.66	2142.2	2047.45	2051.48	888.981	892.327	900.47	2297.37	2601.99	2531.09	1586.22	1860.13	1524.45	798.287	921.683	853.561
ENSMUSG00000007476	Lrrc8a	48.5301	-0.274723	0.450431	-0.609912	0.54192	0.986747	chr2	30237715	30263790	+	26076	48.3382	67.2308	73.0325	52.7976	53.2434	65.8276	33.7917	33.4026	27.2511	68.6669	56.6457	51.8311	26.5025	60.1381	48.0204	45.5513	33.7366	27.5342
ENSMUSG00000007480	Mc5r	12.3398	-0.882485	1.09564	-0.805451	0.42056	0.98127	chr18	68337596	68342446	+	4851	33.591	11.3507	9.02649	33.7559	12.9075	9.01748	14.2965	7.953	0	10.1729	13.9293	6.91082	15.7052	10.3686	9.76687	6.8327	10.7957	5.73629
ENSMUSG00000007564	Ppp2r1a	21926.9	0.386567	0.186978	2.06745	0.0386921	0.80768	chr17	20945311	20965916	+	20606	12881.7	16822.6	17673.9	4497.32	4142.5	4781.97	43131.2	45659.8	47489.1	21093.5	17078.2	18240.2	5797.18	4831.79	6437.99	42441.3	39084.5	42600
ENSMUSG00000007570	Fance	498.174	0.334471	0.179969	1.85849	0.0630997	0.857749	chr17	28313519	28326572	+	13054	612.011	660.958	680.269	558.27	652.635	586.136	202.75	211.55	229.857	837.566	711.322	729.091	503.548	628.34	566.478	189.038	191.624	215.685
ENSMUSG00000007589	Tinf2	1497.24	0.252219	0.20616	1.22341	0.221174	0.936713	chr14	55674689	55681820	-	7132	1752.47	2063.2	2070.35	1730.2	1992.59	2129.93	592.654	733.267	704.973	1906.57	2231.47	1757.08	1567.57	2173.96	1836.17	561.42	622.102	524.297
ENSMUSG00000007591	Tssk4	55.3641	-0.714302	0.576752	-1.23849	0.215534	0.934407	chr14	55650184	55652539	+	2356	22.9402	48.022	18.8736	110.788	134.722	92.88	14.2965	22.2684	11.8483	22.0412	27.8586	24.1879	129.568	147.926	103.366	11.3878	28.3387	25.2397
ENSMUSG00000007603	Dus3l	977.692	0.245834	0.168331	1.46042	0.144174	0.904368	chr17	56764757	56770093	+	5337	779.966	891.464	888.699	455.271	481.611	558.182	1489.43	1261.35	1511.84	1191.07	957.406	963.195	576.184	569.584	647.869	1490.67	1511.4	1373.27
ENSMUSG00000007610	Gtpbp3	418.284	0.217784	0.160531	1.35665	0.174892	0.91196	chr8	71488103	71499583	+	11481	491.575	536.974	541.589	383.432	417.073	410.295	241.741	299.033	219.193	654.455	637.032	593.466	436.801	462.442	424.045	250.532	279.339	250.102
ENSMUSG00000007613	Tgfbr1	3922.28	-0.421433	0.286289	-1.47205	0.141007	0.901641	chr4	47353222	47414931	+	61710	2538.17	2268.39	2156.51	3754.69	3647.17	4262.56	4814.02	6238.34	5768.93	1087.65	2327.12	2090.52	3637.71	3865.43	4335.67	5526.52	6172.44	6109.15
ENSMUSG00000007617	Homer1	2390.84	-0.758583	0.261197	-2.90425	0.0036813	0.631903	chr13	93299635	93405129	+	105495	1794.25	1445.03	1170.98	4049.84	4127.98	3782.83	1703.88	1791.02	1956.15	743.467	1309.35	1175.7	4139.3	3666.35	3429.8	2414.22	1994.51	2340.41
ENSMUSG00000007646	Rad51c	627.695	0.140043	0.209385	0.668829	0.503604	0.98545	chr11	87376645	87404954	-	28310	716.88	798.912	700.784	605.875	731.693	804.359	392.503	392.878	398.102	658.693	825.542	740.321	808.817	892.395	750.421	294.945	433.177	352.208
ENSMUSG00000007653	Gabrb2	401.574	-0.614674	0.422834	-1.4537	0.146029	0.906832	chr11	42419757	42629028	+	209272	60.6276	38.4176	44.3119	263.123	193.612	257.9	892.88	710.999	842.413	30.5186	26.9299	46.648	450.543	233.64	415.092	1076.15	577.57	1066.95
ENSMUSG00000007655	Cav1	499.582	0.170581	0.536823	0.31776	0.750667	0.997464	chr6	17306335	17341452	+	35118	1457.52	1002.35	447.222	655.21	437.241	267.819	432.794	424.69	197.866	640.043	785.611	536.452	395.574	403.686	275.914	220.924	242.903	168.647
ENSMUSG00000007656	Arpp19	7555.23	-0.132298	0.182071	-0.726628	0.467454	0.984803	chr9	75037614	75060313	+	22700	7504.71	6595.61	6205.3	12115.8	13280.2	15750.8	1884.54	2272.97	2182.45	5481.48	7138.29	6988.56	14474.3	13815.9	13594.7	2064.61	2273.84	2370.24
ENSMUSG00000007659	Bcl2l1	4146.12	0.0928201	0.170718	0.543703	0.586646	0.992433	chr2	152780668	152831728	-	51061	5101.73	5188.13	6028.88	4440.19	4767.7	4329.29	2427.8	2414.53	2595.96	6864.15	5313.56	5645.27	3953.78	4331.33	3611.3	2712.58	2186.13	2717.86
ENSMUSG00000007670	Khsrp	14735.7	0.240551	0.245391	0.980278	0.326949	0.964412	chr17	57021051	57031522	-	10472	5443.37	8215.26	8604.71	3016.39	3434.2	4148.04	30495.7	39421.5	35070.9	7884.82	8078.98	7657.19	2832.82	3286.17	3367.94	32331.2	35760.7	26191.9
ENSMUSG00000007682	Dio2	32.9937	-0.821602	0.681194	-1.20612	0.227771	0.93736	chr12	90724552	90738438	-	13887	13.928	5.23877	6.56472	38.9491	24.2015	34.2664	42.8895	34.9932	40.2842	0	13.9293	6.91082	46.134	51.152	68.3681	53.5228	62.0753	50.4794
ENSMUSG00000007721	Ccdc124	1928.31	0.276829	0.141711	1.95348	0.0507632	0.823691	chr8	70868227	70873935	-	5709	3176.39	3284.71	3220	1526.8	1475.49	1539.28	675.834	633.059	780.802	4384.51	3465.6	3705.06	1651.99	1530.41	1594.44	676.437	723.312	665.41
ENSMUSG00000007739	Cct4	19893.1	0.108883	0.158603	0.68651	0.492392	0.98545	chr11	22990519	23003780	+	13262	11609.4	12867.3	12221	9853.25	8487.48	8728.92	34922.4	39152.6	37105.3	12194.7	13244.9	13547.8	11758.3	9523.95	13328.5	37032.1	38172.2	34326
ENSMUSG00000007777	0610009B22Rik	832.354	0.0852652	0.188178	0.45311	0.650469	0.992433	chr11	51685386	51688874	-	3489	1208.46	1239.84	1161.96	979.786	1114.08	1009.06	183.255	179.738	195.497	1405.55	1304.71	1373.52	1098.38	1121.89	810.65	207.259	190.274	198.476
ENSMUSG00000007783	Cpt1c	836.37	0.252437	0.212856	1.18595	0.235641	0.93923	chr7	44959372	44974851	-	15480	756.206	779.703	855.055	850.821	1104.4	1027.99	474.383	489.905	466.822	1159.71	830.185	1078.95	1292.73	1155.07	1193.19	597.861	419.683	522.003
ENSMUSG00000007812	Zfp655	1463.32	-0.390791	0.288567	-1.35424	0.175658	0.91196	chr5	145231715	145247302	+	15588	870.907	553.563	506.304	1977.75	2029.7	2381.52	1505.03	1541.29	1702.6	355.203	624.032	569.279	2350.87	2178.11	2202.43	1555.58	1574.82	1860.85
ENSMUSG00000007815	Rhoa	6611.46	0.0557166	0.135819	0.410228	0.681639	0.993947	chr9	108306129	108337934	+	31806	9864.27	10989.2	10943.4	3820.47	3747.21	3179.56	5331.29	5505.07	6304.47	11066.4	11356.1	10666.8	2948.65	3301.38	2815.3	5503.74	5994.31	5668.61
ENSMUSG00000007817	Zmiz1	27205.8	-0.0285988	0.203626	-0.140448	0.888306	0.998554	chr14	25459185	25666743	+	207559	11246.4	15069.3	16499.6	12664.5	13272.1	15231.4	47140.7	60124.7	55690.5	14955.8	13804.8	13283.5	11322.5	12121.6	14052.9	58391.1	55493.9	49339
ENSMUSG00000007827	Ankrd26	2303.5	-0.13666	0.297134	-0.459927	0.645569	0.992433	chr6	118501308	118562226	-	60919	164.678	140.574	98.4708	1462.75	2011.96	2211.99	3953.63	5299.88	4494.05	99.1855	168.08	128.714	2214.43	2093.77	2119.41	5318.12	5314.18	4169.14
ENSMUSG00000007833	Aldh16a1	1195.34	0.449958	0.275179	1.63515	0.102018	0.877171	chr7	45140684	45154584	-	13901	422.755	703.741	571.131	308.13	333.981	354.387	2694.24	3158.93	2426.53	634.957	702.964	719.589	334.717	422.349	380.094	2605.54	2966.12	1775.96
ENSMUSG00000007836	Hnrnpa0	18193.4	-0.0740874	0.106926	-0.692882	0.488384	0.98545	chr13	58125879	58128556	-	2678	24418.2	27070.5	25861.7	11941.8	11615.1	11326.9	17827.7	18765.9	20667	24376.7	26667.1	24320	8060.69	8404.13	7423.63	19827.4	20067.9	18839.1
ENSMUSG00000007837	Prrg2	164.005	0.15123	0.274915	0.550097	0.582253	0.992287	chr7	45053584	45062677	-	9094	253.161	219.155	228.945	195.611	233.142	208.304	59.7853	60.4428	62.7959	251.779	227.512	212.508	170.794	213.594	189.64	45.5513	76.9193	42.4486
ENSMUSG00000007850	Hnrnph1	46088.4	0.0623611	0.235276	0.265055	0.790967	0.997464	chr11	50376990	50386528	+	9539	11545.5	14032	11694.2	11709.8	14271.7	14572.2	99069.4	113916	121657	9481.96	16496.9	12445.5	14796.3	17402.7	16110.4	111660	115712	103018
ENSMUSG00000007867	Ift43	932.263	0.139749	0.216001	0.646984	0.517642	0.986075	chr12	86082541	86162459	+	79919	1677.91	1622.27	1787.25	768.595	793.811	743.942	291.128	472.408	321.089	1931.15	1663.16	1766.58	588.945	753.455	566.478	331.386	353.559	347.619
ENSMUSG00000007872	Id3	187.812	0.340156	0.585689	0.58078	0.561389	0.989381	chr4	136143497	136145755	+	2259	577.601	355.363	226.483	279.568	132.302	110.915	119.571	71.577	34.36	300.947	333.374	285.935	119.752	181.797	109.877	43.2738	48.5806	49.3321
ENSMUSG00000007880	Arid1a	29064.8	0.0345042	0.266422	0.12951	0.896954	0.998873	chr4	133679008	133756769	-	77762	7272.85	11006.6	12286.7	11848.3	12864.7	14016.8	56742.7	83428.6	62656.1	9778.67	9140.39	9434.99	12597.5	12458.3	13930.8	67426.2	68655.2	47620.4
ENSMUSG00000007888	Crlf1	11.9012	0.325788	1.04975	0.310347	0.756297	0.997464	chr8	70493158	70504081	+	10924	18.0244	13.0969	20.5148	16.4452	9.68062	16.2315	9.09776	3.1812	2.36966	22.889	7.42895	16.4132	22.5762	9.6774	16.2781	1.13878	0	9.17807
ENSMUSG00000007891	Ctsd	963.926	0.374405	0.184759	2.02645	0.0427191	0.808305	chr7	142375911	142388038	-	12128	818.473	903.687	987.99	192.149	158.117	181.251	2040.5	1709.9	1816.34	1189.38	908.189	985.655	185.518	170.737	214.871	1511.17	1595.06	1781.69
ENSMUSG00000007892	Rplp1	13687.8	0.256084	0.171134	1.49639	0.134552	0.896914	chr9	61913284	61914542	-	1259	22729.6	21807.2	22701.6	16661.5	15918.2	17616.5	1206.1	908.233	1364.92	27389.6	23898	27093.9	14002.2	15212.2	14465.5	1172.95	1211.82	1019.91
ENSMUSG00000007908	Hmgcll1	330.939	-0.181279	0.226741	-0.799501	0.424	0.98127	chr9	76014855	76136350	+	121496	364.585	333.535	274.077	392.953	346.082	369.717	401.601	343.57	380.33	206.848	284.157	300.621	343.551	261.981	314.168	365.55	322.521	351.061
ENSMUSG00000007944	Ttc9b	828.325	0.145157	0.26116	0.555816	0.578337	0.991903	chr7	27653915	27657346	+	3432	1251.88	1019.81	1091.38	1176.26	887.39	1085.7	181.955	138.382	175.355	1656.48	1094.84	1539.38	1061.08	842.625	1133.77	207.259	178.129	188.15
ENSMUSG00000007950	Abhd8	2639.38	0.202095	0.133265	1.51649	0.129397	0.896224	chr8	71456705	71463655	-	6951	2895.38	2828.06	2927.04	3819.61	3734.3	4122.79	757.714	776.213	796.205	3872.47	3070.01	3427.77	3882.13	3910.36	4261.61	806.259	757.048	863.886
ENSMUSG00000007987	Ift22	945.893	0.0957268	0.137011	0.69868	0.484752	0.98545	chr5	136908150	136915404	+	7255	1490.29	1529.72	1398.29	1056.82	971.289	985.61	397.702	346.751	425.353	1606.47	1463.5	1586.9	880.472	923.501	804.953	370.105	376.5	411.866
ENSMUSG00000007989	Fzd3	14285.6	-0.674504	0.316048	-2.13419	0.0328276	0.781731	chr14	65192449	65262463	-	70015	5096.81	2924.98	3027.98	20433.6	23833.7	23727.7	14140.5	17797.2	15999.9	1556.45	3080.23	2767.78	24436.3	23669.5	23384.3	16563.6	16320.4	18379.1
ENSMUSG00000008028	1700008O03Rik	33.1092	0.493383	0.905475	0.544889	0.58583	0.992433	chr7	44360043	44385820	-	25778	31.9524	13.97	31.1824	51.9321	58.8904	67.6311	2.59936	6.3624	1.18483	42.387	49.2168	31.9625	65.7655	81.5667	48.8343	0	1.34946	9.17807
ENSMUSG00000008035	Mid1ip1	1810.85	0.187458	0.157532	1.18997	0.234059	0.93923	chrX	10715013	10719690	+	4678	2446.41	2828.93	2785.08	1404.76	1694.92	1548.3	1187.91	1337.7	1379.14	2857.73	2812.79	2506.9	1365.37	1648.61	1312.02	1185.47	1163.24	1130.05
ENSMUSG00000008036	Ap2s1	3216.04	0.268471	0.164871	1.62837	0.103446	0.877171	chr7	16738410	16749294	+	10885	5066.5	4773.39	4803.73	3694.1	3913.39	3827.02	833.095	885.965	778.432	6390.26	5093.47	5813.72	3250.97	3655.98	2662.28	813.091	793.484	839.794
ENSMUSG00000008090	Fgfrl1	1140.01	0.0632879	0.210187	0.301103	0.763336	0.997464	chr5	108692382	108706924	+	14543	1404.27	1497.41	1687.95	1653.17	1684.43	2207.48	508.175	601.247	600.708	1301.28	1365.07	1160.15	1015.93	1282.95	1184.23	392.88	520.892	452.02
ENSMUSG00000008129	4930432K21Rik	89.4862	0.278541	0.318277	0.875153	0.381491	0.980455	chr8	84148025	84172590	+	24566	69.6398	61.9921	75.4943	34.6214	33.0754	24.3472	123.47	182.919	144.549	100.881	72.4322	97.6153	24.5394	38.7096	42.3231	186.76	147.091	150.291
ENSMUSG00000008136	Fhl2	66.7485	-0.756873	0.563155	-1.34399	0.178953	0.91196	chr1	43123074	43196984	-	73911	85.2064	71.5965	46.7736	86.5535	82.2853	60.4171	15.5962	0	20.1421	89.8604	78.9326	93.296	124.66	107.143	157.898	36.4411	14.8441	29.8287
ENSMUSG00000008140	Emc10	2566.84	0.408221	0.126359	3.23066	0.00123506	0.47374	chr7	44489937	44496529	-	6593	3821.18	3855.73	3948.68	2145.66	2188.63	2286.83	1197.01	1310.66	1232.22	5169.51	4252.14	4435.02	2222.28	2552.07	2229.29	1095.51	1091.71	1169.06
ENSMUSG00000008153	Clstn3	2682.04	0.498882	0.303018	1.64638	0.0996859	0.877171	chr6	124430581	124464794	-	34214	687.386	943.851	912.496	266.585	279.125	236.258	7036.47	7970.5	5669.4	1424.2	822.756	1210.26	342.569	248.847	336.957	8330.2	6172.44	5386.38
ENSMUSG00000008167	Fbxw9	497.317	0.329655	0.223574	1.47448	0.140353	0.901641	chr8	85060055	85067124	+	7070	675.916	640.003	664.678	491.624	548.568	598.76	219.646	182.919	201.421	986.769	641.675	861.261	505.511	543.317	585.198	216.369	178.129	209.948
ENSMUSG00000008200	Fnbp4	4930.85	-0.0803042	0.251891	-0.318806	0.749874	0.997464	chr2	90745370	90781021	+	35652	1319.06	1620.53	1609.18	3760.75	4605.55	5222.92	6723.25	10181.4	8706.12	1190.23	1707.73	1406.35	4936.34	5094.46	5053.54	8417.89	10009	7191.02
ENSMUSG00000008206	Cers4	1048.21	-0.16197	0.169915	-0.95324	0.340469	0.969934	chr8	4493026	4531680	+	38655	432.586	437.437	338.904	1125.2	1289.94	1240.8	1410.15	1566.74	1490.51	305.186	361.233	373.184	1498.86	1241.47	1459.33	1491.81	1419.63	1384.74
ENSMUSG00000008226	Scrn3	330.395	-0.0866748	0.224342	-0.38635	0.699237	0.994838	chr2	73312601	73337818	+	25218	294.945	372.826	313.465	293.416	308.973	344.468	300.226	278.355	372.036	309.425	416.021	306.668	335.698	331.797	302.773	333.664	400.79	331.558
ENSMUSG00000008301	Phax	2459.78	-0.00192988	0.107722	-0.0179153	0.985706	0.998873	chr18	56562443	56587712	+	25270	3332.06	2944.19	2962.33	2384.55	2446.78	2513.17	1529.72	1523.8	1670.61	3051.86	3334.67	3346.56	2900.55	2654.37	2692.4	1659.21	1721.91	1607.31
ENSMUSG00000008305	Tle1	3833.03	-0.104248	0.0926036	-1.12575	0.260273	0.955345	chr4	72117142	72200919	-	83778	3131.33	3248.04	3276.62	2568.04	2718.64	2744.92	5398.87	5516.2	5318.7	3146.81	3322.6	3064.08	2728.78	3011.05	2576.01	5701.89	5658.3	5863.64
ENSMUSG00000008307	1700109H08Rik	129.255	-0.231657	0.560226	-0.413507	0.679236	0.993947	chr5	3571566	3584356	+	12791	44.2418	39.2908	32.003	263.123	271.864	265.114	32.492	71.577	48.578	13.5638	66.8605	35.4179	368.09	298.617	297.889	37.5799	63.4247	76.8663
ENSMUSG00000008318	Relt	91.3708	-0.296366	0.450591	-0.657727	0.510714	0.986075	chr7	100845847	100863446	-	17600	134.364	98.6634	172.324	62.3185	75.8315	113.62	29.8926	39.765	58.0566	157.68	109.577	180.545	68.7102	67.0506	101.738	50.1065	64.7742	59.6575
ENSMUSG00000008333	Snrpb2	3098.7	0.0745575	0.183422	0.406481	0.684389	0.993947	chr2	143063039	143072853	+	9815	5014.07	5310.36	4761.88	2666.71	2336.26	2349.95	1589.51	1237.49	1772.5	5079.65	5775.08	5769.67	2589.39	2138.01	2565.43	1645.54	1734.06	1440.96
ENSMUSG00000008348	Ubc	1098.68	0.277584	0.29206	0.950437	0.34189	0.970369	chr5	125385965	125390202	-	4238	312.969	529.115	444.76	151.469	174.251	183.055	2001.51	2463.84	2508.28	623.088	636.104	654.8	178.647	181.106	173.362	3417.49	3249.51	1892.98
ENSMUSG00000008373	Prpf31	3816.46	0.276948	0.164516	1.68341	0.0922955	0.877171	chr7	3629985	3642486	+	12502	3254.23	4053.06	4239.99	1476.6	1483.55	1874.73	5744.59	5700.71	6597.13	4132.73	4399.79	4292.48	1665.73	1642.39	1596.07	5130.22	5775.7	5636.48
ENSMUSG00000008384	Sertad1	92.518	0.402125	0.430264	0.934601	0.349994	0.971904	chr7	27486910	27490316	+	3407	157.304	137.954	140.321	112.52	104.067	110.013	49.3879	17.4966	33.1752	174.634	148.579	125.259	69.6918	127.189	78.9488	22.7757	21.5914	34.4178
ENSMUSG00000008393	Carhsp1	4641.88	0.0652791	0.204087	0.319859	0.749075	0.997464	chr16	8658580	8672155	-	13576	7525.2	6345.02	6314.44	5325.64	5435.67	3981.22	3337.58	2802.64	2515.39	7052.34	6120.52	6570.46	3631.82	4643.08	3861.98	2897.07	2573.42	2620.34
ENSMUSG00000008398	Elk3	992.809	-0.0513996	0.230121	-0.223359	0.823256	0.998378	chr10	93247414	93311135	-	63722	1055.25	869.635	1038.87	1171.93	1205.24	1639.38	437.992	470.818	494.074	942.686	1218.35	1060.81	1411.5	1550.46	1721.41	496.51	630.199	455.462
ENSMUSG00000008429	Herpud2	2255.56	-0.301806	0.117794	-2.56214	0.010403	0.711153	chr9	25108132	25151820	-	43689	2371.03	2091.14	2099.07	3585.91	3547.95	3688.15	1329.57	1402.91	1425.35	1651.4	1907.38	1762.26	3322.63	3286.86	2975.64	1428.03	1302.23	1422.6
ENSMUSG00000008435	Rdh13	1059.16	0.109902	0.158547	0.693181	0.488196	0.98545	chr7	4424770	4445649	-	20880	1216.65	1252.94	1307.2	970.265	952.734	904.453	885.082	933.683	1101.89	1368.25	1340.93	1246.54	1006.11	953.915	788.674	1041.99	867.704	925.838
ENSMUSG00000008438	Adam21	7.73056	-1.0041	1.15327	-0.870657	0.383942	0.981162	chr12	81558584	81568474	-	9891	4.09646	9.60441	2.46177	9.52089	9.68062	9.01748	1.29968	7.953	8.2938	0	3.71447	7.77467	9.81574	17.2811	13.8364	13.6654	5.39785	5.73629
ENSMUSG00000008450	Nutf2	1393.96	-0.152674	0.220564	-0.692198	0.488813	0.98545	chr8	105860580	105879330	+	18751	1931.89	2212.51	2052.3	1586.53	1912.73	1634.87	378.207	384.925	460.898	2230.4	2276.04	2179.5	1424.26	1807.6	1146.79	457.791	565.425	448.578
ENSMUSG00000008475	Arpc5	6546.85	-0.0485276	0.163112	-0.29751	0.766077	0.997464	chr1	152766542	152775597	+	9056	9199.83	8433.54	8616.2	9482.8	9659.64	7653.13	2050.9	2131.41	2119.66	9598.1	8528.43	9743.39	8579.94	8387.54	6739.95	2178.49	2219.87	2520.53
ENSMUSG00000008489	Elavl2	8990.64	-0.469266	0.356187	-1.31747	0.18768	0.915801	chr4	91250763	91400785	-	150023	5799.77	4196.25	3677.88	6848.11	7237.88	7280.71	12109.1	12980.9	16163.4	1956.58	5136.19	4543.86	8590.74	7909.2	8800.76	16592.1	14980.4	17027.6
ENSMUSG00000008496	Pou2f2	645.731	-0.245052	0.291078	-0.841876	0.399857	0.98127	chr7	25087344	25179726	-	92383	205.642	202.566	173.965	1138.18	1144.73	1112.76	330.119	421.509	276.065	213.63	181.081	236.695	1937.63	1131.56	1600.14	530.673	369.753	416.455
ENSMUSG00000008540	Mgst1	140.693	0.601583	0.356232	1.68874	0.0912696	0.877171	chr6	138140316	138156755	+	16440	365.404	266.304	233.048	109.923	113.747	80.2555	74.0818	65.2146	50.9476	261.951	225.654	308.395	86.3785	80.1842	95.2269	42.135	47.2312	26.387
ENSMUSG00000008575	Nfib	77206.4	-0.502345	0.316154	-1.58893	0.112077	0.877744	chr4	82290173	82705750	-	415578	23802.1	16047.2	13083.5	67206.2	77086.8	80641.5	99789.5	122212	138390	10064.4	18712.6	17700.3	86813.4	79235.8	90693.5	163899	139767	144570
ENSMUSG00000008601	Rab25	4.82623	1.13601	1.62571	0.698774	0.484693	0.98545	chr3	88542029	88548300	-	6272	1.63858	4.36564	0	6.92428	12.9075	7.21398	0	3.1812	1.18483	5.08644	2.78586	3.45541	15.7052	7.60367	11.3947	2.27757	0	1.14726
ENSMUSG00000008604	Ubqln4	5394.23	0.0673974	0.131991	0.51062	0.609617	0.992433	chr3	88553758	88569725	+	15968	6379.83	7490.56	8159.95	4531.94	4849.18	5013.72	4344.83	4539.57	4986.94	7353.29	7306.37	6949.69	3874.27	4278.79	4048.37	4312.57	4522.05	4154.22
ENSMUSG00000008658	Rbfox1	2252.23	-0.448661	0.319718	-1.4033	0.160527	0.910379	chr16	5885355	7411526	+	1526172	1697.57	1310.56	1184.11	2191.53	1998.24	1905.39	2027.5	1924.63	2490.51	1553.06	1538.72	2042.15	3220.55	2117.28	2570.31	4628.02	2303.53	3836.43
ENSMUSG00000008668	Rps18	11911.4	0.288925	0.117624	2.45635	0.0140357	0.722923	chr17	33951999	33956001	-	4003	18516	17755.1	18498.6	15571.8	14050.6	14908.6	1532.32	1382.23	1682.46	22181.1	19779.6	21156.6	14252.5	14149.1	14642.2	1415.51	1574.82	1356.06
ENSMUSG00000008682	Rpl10	19799.9	0.295198	0.172501	1.71128	0.0870289	0.877171	chrX	74270812	74273135	+	2324	29944.3	29969.2	31624.7	24466.1	19837.2	21725.8	3107.54	2761.28	3752.35	40197.3	33738.6	38650.5	22683.2	19871.9	24418.8	3240.98	3349.37	3059.74
ENSMUSG00000008683	Rps15a	18116.5	0.268589	0.110816	2.42375	0.0153611	0.722923	chr7	118104372	118116188	-	11817	27858.4	27239.8	28144.6	22911.6	19812.2	21302.9	1841.65	1690.81	1818.71	35583	31627.8	36144.4	22539.9	20171.9	21890.8	1849.38	1825.82	1843.65
ENSMUSG00000008690	Ncaph2	6510.12	0.217107	0.143143	1.51671	0.129339	0.896224	chr15	89355719	89372826	+	17108	7796.38	8405.6	8821.34	6507.96	7647.69	7715.35	3046.45	3729.96	3456.14	9819.36	8974.17	8800.06	7137.03	7998.37	7619.78	3038.27	3508.6	3159.55
ENSMUSG00000008730	Hipk1	6350.04	-0.412906	0.172129	-2.39882	0.0164481	0.722923	chr3	103739815	103791563	-	51749	4084.17	4475.65	4371.28	5989.5	6493.28	7224.8	8471.32	9567.46	8917.02	2859.42	4125.85	3175.52	5030.57	5572.8	5747.8	9063.58	9632.46	9498.16
ENSMUSG00000008734	Gprc5b	2372.52	0.102604	0.145951	0.703004	0.482053	0.98545	chr7	118972047	118995211	-	23165	2311.22	2701.46	2575.01	1959.57	2216.06	2094.76	2199.06	2678.57	2663.49	2455.9	2560.2	2632.16	2318.48	2180.18	2077.9	2300.34	2620.66	2160.29
ENSMUSG00000008763	Man1a2	2947.24	-0.755602	0.26749	-2.82478	0.00473126	0.631903	chr3	100562208	100685503	-	123296	1817.19	1280.88	1143.08	4081.86	4240.11	4613.34	3834.06	4140.33	4240.5	565.442	1064.2	888.904	2899.57	3116.12	2882.85	3965.24	4121.26	4155.37
ENSMUSG00000008822	Acyp1	625.233	0.29958	0.230365	1.30046	0.193443	0.916972	chr12	85272398	85288438	-	16041	682.47	687.152	701.605	963.34	1007.59	1132.6	71.4824	71.577	73.4594	843.501	806.041	899.27	1049.3	1152.3	896.11	55.8004	68.8226	91.7807
ENSMUSG00000008855	Hdac5	4615.69	0.117194	0.20793	0.563621	0.573012	0.990873	chr11	102194432	102230166	-	35735	4494.63	4791.73	5589.04	3914.81	4064.25	4560.14	3516.94	4035.35	4200.22	6961.64	4836.25	6290.57	4385.67	3748.61	4517.99	4854.63	3744.76	4575.27
ENSMUSG00000008859	Rala	6554.85	-0.364619	0.172064	-2.11909	0.0340828	0.781731	chr13	17880571	17944239	-	63669	8681.22	7297.6	6968.45	10723.1	9600.75	11546.9	2507.08	2626.08	3030.79	5466.22	6843.92	6771.74	9490.84	8285.93	9404.68	3065.61	2808.23	2868.15
ENSMUSG00000008892	Vdac3	2409.84	0.0754624	0.121483	0.621178	0.534482	0.986075	chr8	22577075	22593813	-	16739	3191.14	3430.52	3527.72	1350.23	1189.1	1269.66	2156.17	2094.82	2558.04	3843.65	3732.12	3841.55	1342.79	1334.1	1239.58	2360.7	2368.31	2546.91
ENSMUSG00000008958	Vps72	3792.15	0.268469	0.135852	1.97619	0.0481334	0.815556	chr3	95111022	95123051	+	12030	5129.59	5398.55	5819.62	3169.59	3581.83	3679.13	1742.87	1652.63	1851.89	7327.86	6107.52	6087.57	4063.72	3759.67	3679.67	1684.26	1796.13	1726.62
ENSMUSG00000008976	Gabpa	2918.99	-0.481144	0.285809	-1.68344	0.0922892	0.877171	chr16	84834925	84863779	+	28855	1354.29	1056.48	1044.61	1882.54	2016.8	2032.54	4942.68	5843.87	5967.98	532.38	1178.42	898.406	2025.97	2191.93	1920.82	5371.64	5974.07	6306.48
ENSMUSG00000008999	Bmp7	204.417	0.0373824	0.628048	0.0595215	0.952537	0.998873	chr2	172868012	172940321	-	72310	472.731	296.863	208.43	251.871	175.865	167.725	276.832	200.416	159.952	128.009	326.874	184.001	91.2864	219.124	113.133	68.327	234.806	103.253
ENSMUSG00000009013	Dynll1	13563.3	0.167787	0.186598	0.899188	0.368553	0.975406	chr5	115297110	115300999	-	3890	18383.3	16551.9	17865.1	18938.8	19650	24126.3	1416.65	1234.31	1509.47	20940.9	18027.3	19226.8	22478.1	22942.4	16762.4	1328.96	1367.01	1389.33
ENSMUSG00000009030	Pdcl	2014.18	-0.095435	0.136401	-0.699666	0.484136	0.98545	chr2	37350074	37359332	-	9259	2280.09	2375.78	2160.61	1280.13	1132.63	1182.19	2247.15	2417.71	2672.97	2008.29	2432.05	2308.21	1405.61	1260.83	1328.29	2746.75	2573.42	2442.51
ENSMUSG00000009035	Tmem184b	1398.95	0.0485693	0.11494	0.422563	0.672614	0.993848	chr15	79360684	79403569	-	42886	1811.45	1651.96	1834.02	1712.03	1717.5	1843.17	950.066	1122.96	999.995	1616.64	1559.15	1541.11	1342.79	1421.89	1418.64	920.137	820.473	897.156
ENSMUSG00000009073	Nf2	7276.83	-0.07465	0.154939	-0.481802	0.629947	0.992433	chr11	4765845	4849536	-	83692	8035.61	8631.74	8818.88	7862.52	8658.51	6319.45	5515.84	6055.42	6460.87	9168.3	8533.08	8277.43	6496.06	6682.25	6110.8	6866.86	6011.85	6477.42
ENSMUSG00000009075	Cabp7	171.688	0.0197632	0.367738	0.0537426	0.95714	0.998873	chr11	4736892	4746778	-	9887	157.304	163.275	182.171	208.594	233.142	124.441	87.0786	132.02	113.744	271.277	160.651	226.329	232.633	181.797	188.012	171.956	107.957	147.996
ENSMUSG00000009076	Zmat5	649.69	0.0546219	0.216259	0.252576	0.800596	0.997464	chr11	4704678	4737669	+	32992	1023.3	949.09	1056.92	705.411	790.584	785.422	144.265	127.248	161.137	1167.34	1141.27	1079.82	728.328	799.768	565.664	126.405	164.634	177.825
ENSMUSG00000009079	Ewsr1	24898.1	0.200628	0.29382	0.682828	0.494716	0.98545	chr11	5069689	5099266	-	29578	7434.25	11682.5	11925.6	8734.98	11342.5	10909.3	38704.5	58231.9	62053	11849.7	12518.7	10821.5	10765.9	11810.6	12548	59742.9	57626.1	39464.6
ENSMUSG00000009090	Ap1b1	6592.13	0.299648	0.291738	1.02711	0.304368	0.960291	chr11	4986824	5042791	+	55968	1803.26	2800.12	2904.89	1107.88	1217.34	1268.76	15268.6	20622.1	13671.7	3053.56	2553.7	2790.24	1573.46	1290.55	1695.37	16988.4	17059.9	10988.4
ENSMUSG00000009092	Derl3	18.6983	0.118651	0.608168	0.195095	0.845318	0.998554	chr10	75893413	75895941	+	2529	27.8559	14.8432	30.3618	16.4452	22.5881	16.2315	10.3974	9.54361	13.0331	27.1277	23.2155	26.7794	23.5578	20.7373	21.9754	14.8042	6.74731	10.3253
ENSMUSG00000009097	Tbx1	20.4045	-0.152992	0.810527	-0.188756	0.850284	0.998554	chr16	18580979	18590671	-	9693	32.7717	29.6863	21.3353	32.8903	12.9075	8.11573	11.6971	12.7248	11.8483	19.498	46.4309	24.1879	22.5762	12.4424	24.4172	5.69392	24.2903	13.7671
ENSMUSG00000009108	Gnat2	9.85518	-1.57109	1.30375	-1.20505	0.228182	0.93736	chr3	108092789	108101432	+	8644	12.2894	10.4775	13.95	8.65535	19.3612	16.2315	0	3.1812	0	13.5638	10.2148	14.6855	13.742	17.9723	14.6503	2.27757	2.69892	3.44178
ENSMUSG00000009112	Bcl2l13	4888.03	0.0203014	0.157999	0.12849	0.897761	0.998873	chr6	120836212	120892842	+	56631	4638.83	5230.91	6079.75	4135.53	4448.24	4609.73	4892	5516.2	6049.73	5080.5	5194.69	4774.51	3782.99	4176.49	4058.95	4667.87	5588.12	5059.41
ENSMUSG00000009145	Dqx1	12.0393	-0.382798	1.33851	-0.285988	0.774887	0.997464	chr6	83057844	83067318	+	9475	8.19292	11.3507	9.84708	18.1762	27.4284	26.1507	0	0	3.55449	10.1729	8.35757	8.63852	17.6683	18.6636	43.9509	4.55513	0	0
ENSMUSG00000009207	Lnpk	1109.73	-0.326118	0.202822	-1.6079	0.107857	0.877744	chr2	74520291	74579435	-	59145	875.004	792.8	631.034	950.357	959.188	995.529	1612.9	1595.37	1460.89	490.841	726.18	591.739	1266.23	1148.85	1277.02	1715.01	1437.18	1448.99
ENSMUSG00000009216	Fam163b	46.8375	0.586522	0.620857	0.944698	0.344813	0.970907	chr2	27110380	27142491	-	32112	89.3028	38.4176	49.2354	73.5705	51.63	40.5786	28.593	20.6778	23.6966	100.033	57.5743	65.6528	61.8392	31.7972	49.6482	33.0247	9.44624	18.3561
ENSMUSG00000009246	Trpm5	24.525	-0.182718	0.979627	-0.186518	0.852039	0.998554	chr7	143069153	143094642	-	25490	45.0611	17.4626	18.8736	102.999	50.0165	34.2664	19.4952	9.54361	7.10897	13.5638	27.8586	13.8216	9.81574	27.6497	15.4642	3.41635	21.5914	3.44178
ENSMUSG00000009281	Rarres2	7.52275	-0.258255	1.23027	-0.209917	0.833733	0.998554	chr6	48569696	48572789	-	3094	25.398	13.97	12.3089	6.05875	10.4873	6.31223	2.59936	0	5.92414	6.78191	16.7151	11.2301	0.981574	6.91243	2.44172	0	2.69892	4.58904
ENSMUSG00000009291	Pttg1ip	1412.33	-0.0569478	0.132829	-0.428732	0.668118	0.993511	chr10	77581720	77598732	+	17013	2143.27	2019.54	2070.35	1588.26	1474.68	1273.27	587.456	564.663	630.329	2295.68	2182.25	2188.14	1574.45	1431.56	1411.31	686.686	674.731	625.256
ENSMUSG00000009292	Trpm2	70.5556	-0.658128	0.500973	-1.3137	0.188947	0.915801	chr10	77907722	77970563	-	62842	30.3138	42.7833	50.8766	39.8146	45.9829	37.8734	74.0818	82.7112	122.037	47.4734	15.7865	44.9203	74.5996	69.8155	104.994	171.956	95.8118	118.168
ENSMUSG00000009293	Ube2g2	2449.27	0.0564907	0.181658	0.310973	0.755821	0.997464	chr10	77622275	77645993	+	23719	3491	3519.58	3705.78	2270.3	2650.88	2409.47	1145.02	1350.42	1345.97	4047.11	3788.76	3923.62	2053.45	2551.38	1780.01	1179.78	1457.42	1416.86
ENSMUSG00000009376	Met	90.3952	-0.831782	0.621194	-1.33901	0.180569	0.91196	chr6	17463800	17573980	+	110181	38.5067	13.0969	10.6677	21.6384	17.7478	20.7402	276.832	229.047	130.331	16.9548	12.072	12.0939	27.4841	14.5161	39.0675	322.276	203.769	220.274
ENSMUSG00000009378	Slc16a12	39.364	-0.362232	0.834256	-0.434197	0.664145	0.992433	chr19	34668403	34747289	-	78887	63.0855	17.4626	27.9001	70.9739	40.3359	55.9084	90.9776	27.0402	41.469	9.32513	37.1447	8.63852	33.3735	45.622	34.9979	21.6369	53.9785	28.6815
ENSMUSG00000009394	Syn2	1493.96	0.104258	0.303606	0.3434	0.731298	0.997393	chr6	115134902	115282006	+	147105	1245.32	1286.12	1367.92	636.168	751.055	642.044	2612.36	2462.25	2445.49	1681.91	1016.84	1197.3	1155.31	673.271	728.445	2920.98	1832.57	2236.01
ENSMUSG00000009406	Elk1	3261.22	0.0904893	0.194694	0.464777	0.642091	0.992433	chrX	20933395	20950608	-	17214	3067.43	2882.19	3243.79	5307.46	4915.33	6030.89	761.613	773.032	722.745	3702.08	2873.15	3393.21	6556.92	5255.52	6920.64	855.226	649.091	791.609
ENSMUSG00000009418	Nav1	23583.3	0.145476	0.28498	0.510477	0.609717	0.992433	chr1	135434580	135688105	-	253526	3796.6	5278.06	5694.9	5786.1	6248.84	7317.68	52620.2	69738.3	47376.6	5701.89	5406.42	5862.96	9677.34	7047.22	10617.4	71397.2	59205	45727.4
ENSMUSG00000009470	Tnpo1	19900.6	-0.0423153	0.271135	-0.156067	0.87598	0.998554	chr13	98839019	98926384	-	87366	4012.07	3988.45	3552.33	9066.48	10009.8	10997.7	41877	57206	44870.6	2328.74	4390.51	3299.92	10973	10879.5	12212.7	44484.3	49081.3	34981.1
ENSMUSG00000009535	Rnmt	3213.98	-0.296352	0.182098	-1.62743	0.103645	0.877171	chr18	68300355	68324852	+	24498	1942.54	2247.43	1981.72	1465.35	1508.56	1686.27	5161.03	5089.92	6139.78	1598.84	2276.04	2003.27	1940.57	1797.23	1842.68	6377.19	5797.29	6995.98
ENSMUSG00000009545	Kcnq1	58.4519	-0.0695296	0.416977	-0.166747	0.867569	0.998554	chr7	143106362	143427042	+	320681	68.8205	37.5445	73.8531	90.8812	75.8315	70.3363	38.9904	25.4496	24.8814	68.6669	58.503	57.0142	88.3417	85.7141	91.9713	38.7186	25.6398	30.976
ENSMUSG00000009549	Srp14	3828.07	0.105034	0.186624	0.56281	0.573564	0.991013	chr2	118475850	118479711	-	3862	5540.87	5327.83	5477.44	5050.4	5284.81	5982.19	470.484	451.731	462.083	6641.19	5524.35	6303.53	4969.71	5924.64	4040.23	486.261	454.769	512.825
ENSMUSG00000009551	6330409D20Rik	106.96	0.215691	0.43186	0.499447	0.617465	0.992433	chr2	32732620	32741016	-	8397	121.255	109.141	96.8296	159.258	176.671	130.753	24.6939	22.2684	33.1752	138.182	101.219	146.855	256.191	141.705	185.57	37.5799	17.543	26.387
ENSMUSG00000009555	Cdk9	2008.63	0.00171206	0.138356	0.0123743	0.990127	0.998873	chr2	32705784	32713076	-	7293	2473.44	2844.65	2955.77	1183.19	1353.67	1336.39	1953.42	1897.59	2133.88	3004.39	2808.14	2557	1141.57	1309.21	1152.49	1980.34	2026.89	2043.27
ENSMUSG00000009563	Tor2a	889.306	0.134607	0.16782	0.802094	0.422499	0.98127	chr2	32757234	32762244	+	5011	1327.25	1261.67	1317.87	1035.18	889.004	1060.46	321.021	322.892	310.425	1558.99	1166.34	1371.8	1051.27	1105.3	996.22	297.222	311.726	302.876
ENSMUSG00000009566	Fpgs	420.335	0.51103	0.201115	2.54098	0.0110541	0.711765	chr2	32682609	32704145	-	21537	281.017	377.191	346.289	147.141	146.016	162.315	770.71	981.401	817.532	409.458	359.375	322.217	167.849	166.59	152.2	639.996	723.312	595.427
ENSMUSG00000009569	Mrtfb	3123.65	0.156918	0.27287	0.575063	0.565249	0.989381	chr16	13256481	13417529	+	161049	706.23	908.053	946.14	1184.92	1314.14	1328.27	7109.25	9573.83	6590.02	710.406	956.477	772.284	1241.69	1466.82	1535.03	6701.74	8273.55	4906.83
ENSMUSG00000009575	Cbx5	26548.8	-0.208305	0.256834	-0.811049	0.417338	0.98127	chr15	103191544	103239816	-	48273	16105.6	16862.7	14867.5	31553.9	35156.8	29517.8	27013.9	33235.6	33223.8	9497.22	18785	14186.2	33197.8	34208.2	34592.6	30490.9	36049.5	29333.1
ENSMUSG00000009585	Apobec3	300.638	0.139656	0.260387	0.536338	0.591725	0.992433	chr15	79891659	79915906	+	24248	235.137	293.371	332.339	233.694	215.394	285.854	274.233	316.53	401.657	266.19	329.66	335.175	313.122	322.119	280.797	268.753	349.511	357.945
ENSMUSG00000009614	Sardh	77.8943	0.285958	0.445494	0.641889	0.520945	0.986075	chr2	27188393	27248337	-	59945	145.015	96.0441	64.006	51.9321	62.924	62.2206	122.17	60.4428	79.3835	125.465	82.647	81.2021	53.005	51.152	59.4151	72.8821	78.2688	53.9212
ENSMUSG00000009621	Vav2	2318.41	-0.0255696	0.181788	-0.140656	0.888142	0.998554	chr2	27262104	27427033	-	164930	2239.94	2501.51	2380.53	1249.83	1526.31	1261.54	3190.72	3491.37	3081.74	2783.13	2062.46	2192.46	1289.79	1317.51	1342.94	3773.93	3090.27	2955.34
ENSMUSG00000009628	Tex15	146.866	-0.0948383	0.52249	-0.181512	0.855966	0.998554	chr8	33516738	33585582	+	68845	8.19292	11.3507	13.1294	175.704	133.109	100.996	379.507	348.342	218.008	3.39096	12.072	11.2301	132.513	150	126.969	245.977	356.258	216.832
ENSMUSG00000009630	Ppp2cb	5056.54	-0.0632886	0.103805	-0.60969	0.542067	0.986747	chr8	33599625	33619441	+	19817	7077.86	6971.93	7070.2	6547.77	6001.18	6490.78	2806.01	2928.3	3279.61	6342.79	6574.62	6490.99	4531.93	4932.71	4313.7	2890.23	2793.39	2973.7
ENSMUSG00000009633	G0s2	15.1973	0.329681	0.928888	0.35492	0.722649	0.996005	chr1	193272161	193273217	-	1057	22.9402	19.2088	16.4118	11.252	8.8739	18.035	5.19872	0	3.55449	35.6051	18.5724	50.9673	17.6683	16.5898	15.4642	2.27757	4.04839	6.88355
ENSMUSG00000009640	Dmap1	1127.55	0.380263	0.185209	2.05316	0.0400571	0.808305	chr4	117674681	117682273	-	7593	859.437	1123.72	1178.37	370.449	375.931	423.821	1774.06	2018.47	1904.02	1360.62	1155.2	1288	370.053	373.271	454.159	1859.63	1825.82	1580.92
ENSMUSG00000009647	Mcu	692.065	0.0514081	0.163847	0.313757	0.753706	0.997464	chr10	59446984	59616692	-	169709	838.136	841.695	850.131	733.974	749.441	798.047	349.614	324.483	415.875	999.485	884.973	904.453	916.79	834.33	848.09	358.717	460.167	348.767
ENSMUSG00000009681	Bcr	7373.31	-0.133613	0.176731	-0.756025	0.449634	0.98451	chr10	75060592	75184921	+	124330	4389.77	5359.26	5929.58	2334.35	2384.66	2650.24	12946.1	13232.2	14021.3	6014.71	4929.11	5230.62	2618.84	2328.11	2854.37	16713.9	13613.4	15169.1
ENSMUSG00000009687	Fxyd5	85.2647	0.431829	0.415206	1.04004	0.298323	0.959941	chr7	31032722	31042481	-	9760	172.871	131.842	137.859	93.4778	75.8315	85.666	57.1859	17.4966	41.469	128.009	160.651	134.761	61.8392	83.6404	67.5542	28.4696	37.7849	18.3561
ENSMUSG00000009731	Kcnd1	115.628	-0.214368	0.313189	-0.68447	0.493679	0.98545	chrX	7822289	7838280	+	15992	106.508	81.2009	99.2914	64.9151	83.092	74.8451	132.567	179.738	191.942	90.7081	79.8612	98.4791	82.4522	71.198	97.6687	231.173	138.995	176.678
ENSMUSG00000009733	Tfcp2	1698.44	-0.134815	0.113312	-1.18977	0.234138	0.93923	chr15	100498012	100552008	-	53997	1219.11	1422.33	1382.69	1551.04	1762.68	1629.46	2076.89	2031.2	2155.2	1277.54	1352.07	1205.94	1640.21	1704.61	1604.21	2126.11	2173.98	2256.66
ENSMUSG00000009734	Pou6f2	16.9344	-1.05261	1.00042	-1.05217	0.292723	0.95805	chr13	18121098	18397686	-	276589	11.4701	8.73128	3.28236	25.9661	16.1344	6.31223	51.9872	22.2684	7.10897	3.39096	5.57171	1.7277	23.5578	16.5898	24.4172	29.6084	28.3387	18.3561
ENSMUSG00000009739	Pou6f1	9109.52	-0.0209315	0.210196	-0.0995809	0.920677	0.998873	chr15	100575318	100599984	-	24667	6965.62	6053.4	7645.44	13343.1	12497.7	15553.3	4473.5	4436.19	4704.95	9016.56	6495.69	8064.06	17350.3	13909.9	17702.4	5933.06	4462.67	5363.44
ENSMUSG00000009741	Ubp1	3775.69	-0.282049	0.161456	-1.74691	0.0806532	0.877171	chr9	113930934	113977202	+	46269	3838.38	3810.33	4293.33	5592.22	5800.3	7007.48	2647.45	3063.5	2931.27	2679.7	3316.1	2719.41	3883.11	4534.55	4178.59	2591.87	2622.01	2452.84
ENSMUSG00000009772	Nuak2	1165.26	0.223885	0.198492	1.12793	0.259349	0.954225	chr1	132316126	132333488	+	17363	736.543	987.508	942.037	718.394	836.567	889.123	1646.7	1908.72	1906.39	962.184	941.619	860.397	792.13	1005.76	989.709	1530.53	1839.32	1481.11
ENSMUSG00000009828	Cilk1	5741.49	-0.161586	0.131581	-1.22803	0.219434	0.936101	chr9	78109192	78172107	+	62916	5020.62	4653.77	5034.32	8754.02	9773.39	10251.1	2098.98	2400.22	2510.65	4585.42	5031.26	5152.88	10488.1	9945.6	9776.63	2787.74	2395.3	2686.88
ENSMUSG00000009863	Sdhb	2933.01	0.0903169	0.149587	0.603776	0.545992	0.987422	chr4	140961203	140979193	+	17991	4997.68	5204.72	5022.01	2080.75	2063.59	1997.37	1256.79	1200.9	1443.12	6533.53	5390.63	5688.47	1895.42	2128.34	1647.34	1367.68	1406.14	1469.64
ENSMUSG00000009876	Cox4i2	23.7107	-0.56985	0.647705	-0.879799	0.378968	0.979469	chr2	152754173	152765037	+	10865	46.6996	38.4176	55.8001	17.3107	25.0083	27.0524	6.4984	7.953	7.10897	39.8437	35.2875	32.8264	17.6683	26.2672	17.9059	3.41635	14.8441	6.88355
ENSMUSG00000009894	Snap47	4349.53	0.160755	0.222514	0.722449	0.470018	0.984803	chr11	59407134	59451186	-	44053	3090.37	3353.68	3637.68	648.286	753.475	743.942	8043.72	7172.02	8882.66	4813.46	3356.96	4396.14	837.283	804.607	884.715	9943.86	6880.91	10047.7
ENSMUSG00000009900	Wnt3a	29.4482	-0.333998	3.55374	-0.0939848	0.925121	0.998873	chr11	59248033	59290752	-	42720	170.413	62.8652	1.64118	26.8316	27.4284	0.901748	150.763	36.5838	0	22.889	0.928619	0	4.90787	0	0	23.9145	0	0
ENSMUSG00000009905	Kdsr	680.568	0.0204069	0.162778	0.125366	0.900234	0.998873	chr1	106720459	106759727	-	39269	600.541	637.383	607.237	689.831	784.13	686.23	548.465	604.428	604.263	640.043	650.033	741.185	947.219	741.704	861.926	699.213	593.763	612.636
ENSMUSG00000009907	Vps4b	2514.81	-0.393228	0.207442	-1.8956	0.0580131	0.845913	chr1	106764071	106796728	-	32658	1577.14	1754.11	1587.02	1415.15	1489.2	1597.9	3720.98	4238.95	4900.45	1030	1661.3	1369.21	1696.16	1607.83	1678.27	4240.83	4875.61	4826.52
ENSMUSG00000009927	Rps25	14257.4	0.43243	0.123487	3.50184	0.000462064	0.470678	chr9	44407139	44410427	+	3289	22718.1	21608.2	22029.6	17663	15789.1	17156.7	1337.37	1234.31	1392.17	28786.7	25336.4	27714.1	16693.6	16891.9	16651.7	1101.2	1371.05	1158.73
ENSMUSG00000009995	Taz	631.846	-0.0496742	0.185143	-0.268301	0.788468	0.997464	chrX	74281912	74290151	+	8240	821.75	845.188	991.273	672.521	815.592	668.195	230.043	267.221	264.217	914.711	899.831	947.646	760.72	784.561	673.1	263.059	241.554	312.054
ENSMUSG00000010021	Kif19a	22.2474	0.149263	0.651237	0.2292	0.818714	0.998078	chr11	114765388	114790739	+	25352	18.0244	26.1938	27.9001	11.252	4.03359	18.035	50.6875	57.2616	27.2511	18.6503	11.1434	13.8216	9.81574	11.7511	21.1615	20.4981	24.2903	28.6815
ENSMUSG00000010025	Aldh3a2	1181.31	0.00943821	0.128577	0.0734048	0.941484	0.998873	chr11	61223417	61267464	-	44048	793.894	915.038	865.723	607.606	633.274	670.9	1989.81	2043.92	2112.55	812.982	894.26	874.218	633.115	612.441	684.495	2143.19	1820.42	2155.7
ENSMUSG00000010044	Zmynd10	13.2692	1.37334	1.44964	0.947366	0.343452	0.970504	chr9	107547298	107551319	+	4022	26.2173	2.61938	3.28236	19.9073	6.45375	3.60699	66.2837	12.7248	1.18483	14.4116	5.57171	4.31926	21.5946	12.4424	14.6503	5.69392	12.1452	5.73629
ENSMUSG00000010045	Tmem115	861.427	0.0749667	0.168055	0.446084	0.655537	0.992433	chr9	107533945	107538673	+	4729	1251.88	1294.85	1215.29	590.295	520.333	574.413	713.525	758.717	773.693	1512.37	1129.2	1365.75	448.579	528.11	558.339	790.316	689.575	790.461
ENSMUSG00000010047	Hyal2	1484.35	0.334312	0.14308	2.33654	0.0194633	0.722923	chr9	107567945	107572779	+	4835	2468.53	2552.15	2699.74	1393.51	1405.3	1348.11	580.957	720.542	597.154	2750.91	2370.76	2538.86	1195.56	1389.4	1216.79	468.04	496.602	525.445
ENSMUSG00000010048	Ifrd2	481.187	-0.0755961	0.227241	-0.33267	0.739383	0.997393	chr9	107587642	107593385	+	5744	584.155	592.854	516.151	733.108	708.299	819.689	131.268	141.563	159.952	534.076	572.029	475.119	702.807	862.671	698.331	119.572	183.527	126.198
ENSMUSG00000010051	Hyal1	63.1844	0.584204	0.369499	1.58107	0.113862	0.879388	chr9	107576927	107581710	+	4784	26.2173	32.3057	42.6707	65.7807	39.5292	37.8734	128.668	133.61	112.559	43.2347	30.6444	40.6011	36.3182	44.9308	39.0675	96.7966	103.909	82.6026
ENSMUSG00000010054	Tusc2	2452.98	0.389398	0.158957	2.44971	0.0142972	0.722923	chr9	107563255	107566112	+	2858	2609.44	2324.27	2428.95	3902.7	3330.94	4348.23	593.954	606.019	643.362	3001.85	2588.99	2775.56	4606.53	4087.32	4706.82	544.339	497.952	556.421
ENSMUSG00000010057	Nprl2	633.074	0.251881	0.190691	1.32089	0.186539	0.915801	chr9	107542226	107545706	+	3481	638.228	703.741	741.813	225.905	191.192	265.114	846.092	908.233	899.285	892.67	741.038	866.444	278.767	229.493	294.634	862.059	805.629	1005
ENSMUSG00000010064	Slc38a3	893.627	0.148638	0.229905	0.64652	0.517942	0.986075	chr9	107650634	107669530	-	18897	541.552	494.19	617.904	225.905	190.386	275.033	2334.23	1741.71	1933.64	519.664	534.884	578.781	213.002	231.566	297.076	1545.33	1832.57	1977.87
ENSMUSG00000010066	Cacna2d2	1420.92	0.0359247	0.28223	0.127289	0.898712	0.998873	chr9	107399612	107529343	+	129732	517.792	706.36	558.822	394.684	374.317	426.527	3943.23	3884.25	2406.39	633.261	464.309	568.415	420.114	409.907	539.619	3713.57	2958.02	2657.05
ENSMUSG00000010067	Rassf1	765.154	0.00371471	0.157042	0.0236542	0.981128	0.998873	chr9	107551555	107562267	+	10713	895.486	984.015	1069.23	810.141	922.079	909.863	362.611	326.073	356.633	1057.98	1107.84	1011.57	848.08	1047.23	937.619	364.411	391.344	370.565
ENSMUSG00000010086	Rnf112	296.043	0.357936	0.342577	1.04483	0.296101	0.959941	chr11	61448442	61454131	-	5690	135.183	158.036	137.859	114.251	133.109	151.494	626.446	623.516	522.509	222.955	114.22	191.775	172.757	128.571	198.593	729.96	423.731	543.801
ENSMUSG00000010095	Slc3a2	4526.35	0.285323	0.116137	2.45677	0.0140191	0.722923	chr19	8706882	8723369	-	16488	2883.91	2905.77	3030.44	1664.42	1598.11	1672.74	10402.6	9449.76	8568.68	3337.55	3045.87	3046.81	1608.8	1636.17	1685.6	8239.1	8955.03	7742.85
ENSMUSG00000010097	Nxf1	6296.52	0.024258	0.197806	0.122635	0.902396	0.998873	chr19	8757073	8770922	+	13850	3418.09	4691.32	5144.28	3611.88	4053.76	4550.22	9149.75	10354.8	11140.9	4322.62	4719.24	4225.1	4207.03	4938.24	4644.14	9763.93	10690.4	9711.55
ENSMUSG00000010110	Stx5a	1705.38	-0.0325926	0.133559	-0.244031	0.807206	0.997464	chr19	8741413	8756069	+	14657	2195.7	2267.51	2488.03	1759.63	1773.97	1671.84	831.795	858.924	1018.95	2600.02	2330.83	2622.66	1825.73	1752.99	1682.34	953.162	979.71	1083.01
ENSMUSG00000010142	Tnfrsf13b	21.8742	-0.241423	0.868315	-0.278037	0.780984	0.997464	chr11	61126755	61149372	+	22618	27.0366	20.0819	15.5912	41.5457	46.7897	35.1682	6.4984	3.1812	1.18483	16.9548	22.2868	14.6855	29.4472	52.5345	49.6482	4.55513	5.39785	1.14726
ENSMUSG00000010175	Prox1	796.23	-0.242269	0.888745	-0.272596	0.785163	0.997464	chr1	190118035	190170714	-	52680	380.151	240.983	62.3648	959.878	569.543	234.454	3203.71	2465.43	844.783	92.4036	160.651	98.4791	419.132	317.972	320.679	1701.34	1325.17	935.016
ENSMUSG00000010277	2610507B11Rik	12394.8	-0.214171	0.168089	-1.27415	0.20261	0.926252	chr11	78261752	78290623	+	28872	10361.6	10312.5	12330.2	18811.5	20292.2	23872.9	7631.72	9292.29	9033.13	8223.07	9696.63	8818.2	15413.7	17068.9	17554.3	7741.45	8825.48	7826.6
ENSMUSG00000010290	AI597479	1611.76	0.00617304	0.117189	0.0526759	0.95799	0.998873	chr1	43098710	43115947	+	17238	2044.13	2155.75	2065.43	1826.28	1619.08	1826.04	882.483	973.448	911.133	1943.87	2217.54	2182.95	1834.56	1773.73	1968.02	925.831	945.973	915.513
ENSMUSG00000010307	Tmem86a	208.383	0.00200765	0.325248	0.00617267	0.995075	0.99982	chr7	47050601	47054777	+	4177	382.609	309.087	299.515	179.166	123.428	159.609	135.167	103.389	77.0139	433.195	307.373	404.283	196.315	121.659	155.456	120.711	128.199	114.726
ENSMUSG00000010311	Optc	157.35	0.28372	0.320603	0.884958	0.376179	0.978958	chr1	133897199	133907999	-	10801	166.316	220.901	182.992	153.2	151.663	146.083	191.053	130.429	144.549	149.202	223.797	189.184	131.531	161.06	110.691	116.156	165.984	97.517
ENSMUSG00000010342	Tex14	19.1663	-0.711978	0.711312	-1.00094	0.316857	0.96424	chr11	87405065	87555823	+	150759	26.2173	18.3357	15.5912	26.8316	36.3023	17.1332	12.9968	3.1812	7.10897	22.889	24.1441	14.6855	20.6131	22.1198	36.6257	9.11027	16.1935	14.9144
ENSMUSG00000010358	Ifi35	17.9297	0.570307	0.577311	0.987867	0.323218	0.96424	chr11	101448407	101458698	+	10292	26.2173	26.1938	14.7706	9.52089	5.64703	12.6245	37.6907	34.9932	24.8814	18.6503	14.8579	19.8686	4.90787	9.6774	9.76687	13.6654	21.5914	17.2089
ENSMUSG00000010362	Rdm1	454.791	0.0895641	0.189423	0.472827	0.636337	0.992433	chr11	101627195	101636100	+	8906	685.747	687.152	763.149	337.559	369.477	431.035	103.974	127.248	146.919	901.147	917.475	910.5	461.34	445.16	441.951	133.238	165.984	157.174
ENSMUSG00000010376	Nedd8	4724.08	0.016701	0.18737	0.0891337	0.928976	0.998873	chr14	55662263	55672124	-	9862	6290.52	6080.46	6334.96	5987.77	6981.34	7868.65	627.746	682.368	665.874	7463.5	6678.62	7055.08	6793.48	7822.8	5486.54	666.188	788.086	759.485
ENSMUSG00000010392	Gosr1	1777.86	-0.000639366	0.14618	-0.00437382	0.99651	0.99982	chr11	76726602	76763579	-	36978	1673.81	1732.29	1838.12	1714.62	1765.91	1848.58	1267.19	1601.74	1521.32	1853.16	1887.88	1949.71	2240.93	1907.83	2434.39	1544.19	1642.3	1577.48
ENSMUSG00000010406	Mrpl52	1192.23	0.0729582	0.200043	0.364712	0.715326	0.994848	chr14	54426909	54429756	+	2848	1665.62	1652.83	1573.89	1595.18	1481.94	1747.59	142.965	106.57	149.288	2177.84	1641.8	2068.06	1637.27	1743.31	1616.42	168.54	143.043	147.996
ENSMUSG00000010453	Kansl3	3168.39	0.254099	0.130324	1.94974	0.0512065	0.824125	chr1	36335730	36369181	-	33452	1771.31	2149.64	2156.51	3283.84	3721.39	3721.51	3837.96	4323.25	3920.6	1970.99	2164.61	2114.71	3815.38	3820.5	3842.45	3253.5	3555.83	3606.98
ENSMUSG00000010461	Eya4	587.774	-0.331206	0.431367	-0.767806	0.442603	0.983476	chr10	23102963	23350786	-	247824	224.486	162.402	149.347	823.124	926.113	574.413	1308.78	1519.02	779.617	51.7121	122.578	88.1129	550.663	655.99	427.3	760.707	901.441	554.126
ENSMUSG00000010476	Ebf3	512.508	-0.356144	0.198891	-1.79065	0.0733498	0.872185	chr7	137193673	137314445	-	120773	376.055	497.683	322.492	351.407	354.149	321.924	882.483	922.548	803.314	286.536	328.731	304.94	323.92	275.806	306.028	908.749	846.113	812.259
ENSMUSG00000010505	Myt1	8928.76	0.139372	0.183687	0.758751	0.448002	0.98451	chr2	181763332	181827797	+	64466	3082.18	3713.41	3997.09	3840.38	4750.76	4987.57	16256.4	18226.7	17363.7	3925.03	4235.43	4411.69	5807.97	5245.15	6041.62	20515.2	18648.2	15669.3
ENSMUSG00000010517	Faf1	3404.63	-0.504215	0.125986	-4.00216	6.27679e-05	0.298378	chr4	109676588	109963960	+	287373	3536.06	3592.92	3979.04	2162.11	1924.83	2433.82	4489.1	4735.22	4704.95	2939.11	3122.02	2940.55	1585.24	1459.91	1670.13	5163.24	5360.06	5485.04
ENSMUSG00000010538	Tsacc	173.791	0.00706791	0.463433	0.0152512	0.987832	0.998873	chr3	88282757	88296999	-	14243	111.424	103.902	64.8266	316.786	423.527	307.496	10.3974	23.859	15.4028	111.054	86.3615	110.573	515.326	465.898	407.767	9.11027	21.5914	22.9452
ENSMUSG00000010554	Mettl16	2367.49	-0.016591	0.167187	-0.099236	0.920951	0.998873	chr11	74770830	74828525	+	57696	1750.01	1934.85	1893.92	1350.23	1665.87	1652.9	3544.23	3769.72	3734.58	1530.17	2126.54	1701.79	1679.47	1739.17	1807.68	3411.8	3851.37	3470.46
ENSMUSG00000010592	Dazl	7.40719	-1.42758	1.41667	-1.0077	0.3136	0.962345	chr17	50279395	50293636	-	14242	9.8315	0.873128	8.2059	14.7141	20.168	10.821	0	4.7718	3.55449	3.39096	2.78586	0	14.7236	17.9723	14.6503	2.27757	0	4.58904
ENSMUSG00000010607	Pigyl	549.585	-0.131256	0.22905	-0.573043	0.566615	0.989381	chr9	22156846	22158358	+	1513	816.834	822.486	795.972	682.907	758.315	798.047	84.4792	73.1676	85.3077	979.987	811.613	863.852	723.42	750.69	555.084	100.213	82.3172	107.842
ENSMUSG00000010608	Rbm25	19706.4	-0.230957	0.340494	-0.6783	0.497581	0.98545	chr12	83631236	83683123	+	51888	2140.81	1816.98	1422.08	5748.02	6589.27	7301.45	44300.9	62327.7	45624.2	996.941	1972.39	1556.66	7710.27	7093.54	7809.42	57680.5	58603.1	34020.8
ENSMUSG00000010609	Psen2	122.013	0.109445	0.26905	0.406785	0.684166	0.993947	chr1	180227004	180263438	-	36435	155.665	168.514	132.115	92.6122	87.1256	94.6835	124.769	106.57	118.483	178.873	137.436	177.954	98.1574	75.3455	96.8548	122.989	90.414	137.671
ENSMUSG00000010651	Acaa1b	6.49448	1.10651	1.09158	1.01367	0.310738	0.961789	chr9	119148023	119157093	-	9071	4.91575	2.61938	6.56472	6.05875	4.84031	0.901748	2.59936	4.7718	3.55449	8.47739	15.7865	10.3662	8.83417	15.2073	8.95296	4.55513	6.74731	1.14726
ENSMUSG00000010660	Plcd1	189.644	-0.0619756	0.374313	-0.165572	0.868494	0.998554	chr9	119071527	119093502	-	21976	152.388	153.67	132.936	89.1501	100.84	76.6486	499.077	445.368	246.444	149.202	93.7905	83.7937	98.1574	76.728	90.3435	370.105	311.726	243.219
ENSMUSG00000010663	Fads1	8077.27	0.162024	0.103849	1.56018	0.118717	0.887733	chr19	10182888	10196877	+	13990	7448.18	8217.01	8707.28	4109.56	4267.54	4374.38	11124	12406.7	12161.1	8677.46	8285.13	8427.74	4539.78	4468.89	4943.66	10635.1	11384.1	11213.3
ENSMUSG00000010721	Lmbr1	816.79	-0.142856	0.151534	-0.942734	0.345817	0.970907	chr5	29229802	29378390	-	148589	739.001	625.16	618.725	1151.16	1105.2	1152.43	469.185	497.858	508.291	629.023	737.323	747.232	1328.07	1309.91	1351.08	604.694	506.048	621.814
ENSMUSG00000010751	Tnfrsf22	173.154	-0.16002	0.279634	-0.572248	0.567154	0.989381	chr7	143634806	143649661	-	14856	209.739	185.976	202.686	196.476	235.562	202.893	154.662	184.51	145.734	147.507	182.938	114.028	158.033	223.963	170.92	112.74	148.441	139.966
ENSMUSG00000010755	Cars	3279.49	0.259013	0.247566	1.04624	0.295451	0.959941	chr7	143557230	143600090	-	42861	1141.27	1641.48	1468.04	652.613	790.584	886.418	7449.77	9974.66	7031.96	1430.14	1548.94	1394.26	814.707	904.837	875.762	7457.89	8040.1	5527.49
ENSMUSG00000010803	Gabra1	50.1071	-0.914747	0.820898	-1.11433	0.26514	0.955345	chr11	42130939	42182930	-	51992	73.7363	15.7163	13.1294	71.8394	58.0837	60.4171	44.1891	22.2684	35.5449	21.1935	27.8586	34.5541	111.899	40.0921	114.761	70.6046	22.9409	63.0992
ENSMUSG00000010825	Grid2ip	44.5854	0.806484	0.607817	1.32685	0.184558	0.91547	chr5	143357338	143392152	+	34815	7.37363	18.3357	14.7706	17.3107	18.5545	18.9367	55.8863	58.8522	66.3504	38.996	23.2155	51.8311	47.1156	18.6636	53.7178	133.238	60.7258	98.6643
ENSMUSG00000010830	Kdelr3	72.9471	0.140051	0.526774	0.265866	0.790343	0.997464	chr15	79516411	79527739	+	11329	154.027	127.477	95.1884	97.8055	94.386	84.7643	49.3879	34.9932	47.3931	77.1443	122.578	76.019	32.392	91.9353	39.0675	23.9145	40.4839	24.0924
ENSMUSG00000010911	Apip	439.607	0.224125	0.170649	1.31337	0.18906	0.915801	chr2	103073675	103092644	+	18970	648.06	653.1	690.937	379.104	379.158	365.208	262.535	213.141	234.596	709.558	756.824	809.429	426.985	355.299	332.073	211.814	236.156	248.955
ENSMUSG00000010914	Pdhx	1221.92	-0.080943	0.173604	-0.466252	0.641035	0.992433	chr2	103021075	103073513	-	52439	1178.96	1285.24	1334.28	527.111	530.821	623.108	1859.84	1460.17	1849.52	1205.49	1350.21	1296.64	596.797	637.326	711.353	2040.7	1622.05	1884.95
ENSMUSG00000010936	Vac14	1785.8	0.0154768	0.175447	0.0882132	0.929707	0.998873	chr8	110618585	110720398	+	101814	1694.3	2100.75	2284.52	1116.54	1510.98	1177.68	1872.84	1988.25	1996.44	2241.42	2142.32	2032.64	1327.09	1305.76	1237.14	1967.82	1994.51	2153.4
ENSMUSG00000011096	Akt1s1	2765.25	0.178216	0.155601	1.14534	0.252067	0.946776	chr7	44848991	44855421	+	6431	3613.9	3733.49	3887.14	2845.01	3134.91	3537.56	835.694	941.636	964.45	4908.41	4137.92	4270.02	3448.27	3649.07	2995.99	994.158	910.887	965.992
ENSMUSG00000011114	Tbrg1	2151.41	0.307313	0.167478	1.83494	0.0665144	0.86422	chr9	37648763	37657312	-	8550	1856.52	2391.5	2692.36	625.782	610.686	697.051	3247.9	3325.95	3507.09	2727.18	2679.99	2615.74	737.162	785.252	804.953	2868.6	3389.85	3161.85
ENSMUSG00000011148	Adssl1	37.3226	-0.184284	0.549027	-0.335655	0.737131	0.997393	chr12	112620045	112641360	+	21316	32.7717	54.1339	76.3149	23.3694	16.1344	22.5437	23.3942	36.5838	23.6966	58.494	51.074	78.6105	15.7052	26.9585	22.7894	20.4981	48.5806	40.1541
ENSMUSG00000011158	Brf1	2393.55	-0.124263	0.111361	-1.11586	0.264482	0.955345	chr12	112960085	113000704	-	40620	2501.3	2802.74	2842.52	2021.02	2075.69	2165.1	2507.08	2579.95	2963.26	2581.37	2481.27	2453.34	1626.47	1663.82	1719.78	2794.57	2593.67	2710.97
ENSMUSG00000011171	Vipr2	134.793	-0.180912	0.285053	-0.634662	0.525649	0.986075	chr12	116077726	116146261	+	68536	104.869	130.969	130.474	145.41	155.697	148.788	85.7789	147.926	139.81	87.3172	128.149	128.714	157.052	176.267	162.781	134.376	132.247	129.64
ENSMUSG00000011179	Odc1	13718.2	-0.212108	0.1185	-1.78993	0.0734645	0.872185	chr12	17544794	17551505	+	6712	19178.8	19554.6	21096.5	19412.2	18381.1	20750.1	6896.1	7827.35	7954.94	15021.9	15494.9	14853.9	12528.8	14133.8	13919.4	6107.3	6895.75	6919.12
ENSMUSG00000011254	Thg1l	1151.64	0.124205	0.144894	0.857217	0.391325	0.98127	chr11	45946843	45955494	-	8652	1230.58	1338.5	1333.46	1815.89	1794.95	2074.02	259.936	286.308	292.653	1423.35	1379	1294.05	1811.99	1894.7	1691.3	252.81	280.688	275.342
ENSMUSG00000011256	Adam19	1538.84	-0.0526568	0.180961	-0.290984	0.771064	0.997464	chr11	46055992	46147343	+	91352	1431.3	1263.42	1550.92	1280.13	1267.35	1411.24	1766.27	1488.8	1700.23	1647.16	1326.07	1536.79	1605.86	1254.61	1706.76	1832.3	1752.95	1876.92
ENSMUSG00000011257	Pabpc4	3757.17	-0.00155199	0.238224	-0.00651484	0.994802	0.999801	chr4	123262351	123298925	+	36575	3667.97	3577.2	3710.71	4695.53	4576.51	5308.59	2668.24	3777.68	3249.98	3058.64	3583.54	3260.18	4189.36	4530.41	5001.45	2979.06	3677.28	2116.69
ENSMUSG00000011263	Exoc3l2	64.188	0.304756	0.592497	0.514359	0.607001	0.992433	chr7	19463331	19496762	+	33432	36.8681	30.5595	24.6177	19.0418	12.9075	22.5437	180.656	179.738	122.037	15.2593	42.7165	34.5541	10.7973	21.4285	9.76687	140.07	187.575	64.2465
ENSMUSG00000011267	Zfp296	15.0702	-0.682813	0.984773	-0.693371	0.488077	0.98545	chr7	19577287	19580656	+	3370	5.73504	8.73128	13.95	28.5627	28.2351	32.4629	0	3.1812	3.55449	11.0206	21.3582	9.50237	31.4104	28.341	29.3006	1.13878	6.74731	8.03081
ENSMUSG00000011306	Sugp1	2965.39	0.315783	0.170793	1.84893	0.0644683	0.862555	chr8	70042813	70072347	+	29535	1546	1956.68	1880.79	1242.91	1247.99	1316.55	4724.34	6126.99	5832.91	2282.96	2069.89	2179.5	1554.81	1513.82	1635.14	5929.65	5646.15	4689.99
ENSMUSG00000011382	Dhdh	14.7675	-0.358898	0.70148	-0.511629	0.608911	0.992433	chr7	45470987	45488805	-	17819	13.1087	14.8432	15.5912	15.5796	25.0083	14.428	11.6971	7.953	11.8483	8.47739	9.28619	7.77467	21.5946	33.1797	31.7423	6.8327	5.39785	11.4726
ENSMUSG00000011427	Zfp790	1352.02	-0.291412	0.183651	-1.58677	0.112565	0.877744	chr7	29816114	29831005	+	14892	846.328	785.815	727.863	1208.29	1348.83	1214.65	1784.46	1775.11	2081.74	617.154	855.258	733.41	1371.26	1270.5	1265.62	2320.84	1831.22	2297.96
ENSMUSG00000011589	Fsd1	1057.72	0.189495	0.183541	1.03244	0.301866	0.960291	chr17	55986509	55996881	+	10373	785.701	930.754	953.526	360.928	324.301	364.306	1603.81	1711.49	1755.92	1290.26	936.047	1168.79	396.556	346.313	454.159	1926.82	1781.29	1948.05
ENSMUSG00000011658	Fuz	257.039	0.172827	0.208236	0.829958	0.406562	0.98127	chr7	44896079	44902631	+	6553	361.308	379.811	388.96	224.174	254.116	219.125	171.558	165.422	142.179	420.479	412.307	400.827	188.462	251.612	182.315	138.932	171.382	153.733
ENSMUSG00000011751	Sptbn4	191.639	0.510001	0.458078	1.11335	0.265558	0.955345	chr7	27356383	27447686	-	91304	76.1941	86.4397	96.009	64.0496	83.092	64.0241	408.1	295.852	280.804	176.33	96.5763	180.545	129.568	81.5667	118.016	644.551	244.253	323.527
ENSMUSG00000011752	Pgam1	1172.39	0.178504	0.20023	0.891495	0.372664	0.976698	chr19	41911923	41918660	+	6738	1594.34	2075.42	2067.07	605.875	680.87	590.645	977.36	1019.58	1240.52	1807.38	2180.4	1783.85	502.566	592.395	503.808	846.116	1039.09	995.821
ENSMUSG00000011831	Evi5	1912.06	-0.651011	0.354082	-1.83859	0.0659761	0.86422	chr5	107744795	107875107	-	130313	757.845	412.116	374.189	2564.58	2748.49	2906.33	2314.73	2799.46	2744.06	213.63	478.239	349.86	2449.03	2520.96	2465.32	2631.73	3059.23	2627.22
ENSMUSG00000011832	Evi5l	2558.53	0.0713494	0.219155	0.325566	0.744753	0.997464	chr8	4166567	4211257	+	44691	2655.32	2423.8	2515.93	1944.86	1798.98	1964.01	2734.53	2287.28	2659.94	3730.9	2618.7	3285.23	2213.45	1771.66	2173.94	3615.64	2419.59	3239.86
ENSMUSG00000011837	Snapc2	793.331	0.432324	0.176586	2.44824	0.0143557	0.722923	chr8	4253080	4256220	+	3141	1170.77	1159.51	1412.24	400.743	422.72	470.712	678.433	553.529	657.58	1626.81	1285.21	1423.63	432.874	461.75	498.11	565.975	546.532	512.825
ENSMUSG00000011877	Git1	5078.43	-0.150455	0.182335	-0.825156	0.409283	0.98127	chr11	77493562	77507786	+	14225	6567.44	6895.09	8253.49	5125.7	4693.49	6347.4	4135.58	4552.3	4613.72	6581.85	5210.48	6020.19	3157.72	3421.65	3726.06	4196.42	3908.04	4005.08
ENSMUSG00000011884	Gltp	1496.9	0.0918378	0.206247	0.445281	0.656116	0.992433	chr5	114669398	114690984	-	21587	2184.23	2233.46	2309.14	2279.82	2172.49	2496.94	313.223	415.147	412.32	1963.36	2189.68	1751.89	1546.96	2059.9	1675.02	280.141	365.704	294.846
ENSMUSG00000011958	Bnip2	2869.49	-0.123837	0.118533	-1.04474	0.296141	0.959941	chr9	69989466	70008317	+	18852	3535.24	3252.4	3392.32	3387.7	3716.55	3992.04	1593.41	1724.21	1742.88	2805.17	3242.74	2987.2	3857.59	3799.07	3728.5	1524.83	1681.43	1687.62
ENSMUSG00000011960	Ccnt1	5887.46	-0.0850944	0.251303	-0.338612	0.734902	0.997393	chr15	98538689	98570923	-	32235	2262.88	1926.99	1674	3620.53	3943.24	4400.53	11104.5	13434.2	10680	1308.06	2153.47	1830.5	4624.2	4402.53	4900.53	12776	11855	9077.11
ENSMUSG00000012017	Scarf2	59.8756	0.167787	0.511056	0.328315	0.742673	0.997393	chr16	17797282	17808293	+	11012	73.7363	54.1339	54.1589	107.326	114.554	82.9608	51.9872	22.2684	21.3269	60.1895	64.0747	50.1034	66.747	110.599	61.0429	23.9145	39.1344	19.5034
ENSMUSG00000012076	Brms1l	1689.53	-0.196329	0.126689	-1.5497	0.121214	0.89212	chr12	55836324	55869736	+	33413	2108.86	2287.59	2074.45	1897.25	1970.81	1991.06	1033.25	1095.92	1180.09	1787.03	2123.75	1986	1832.6	1847	1742.57	1205.97	1040.44	1206.92
ENSMUSG00000012114	Med15	2859.76	0.225636	0.184255	1.22458	0.220732	0.936713	chr16	17651208	17732891	-	81684	1404.27	1717.44	1829.1	1055.09	1190.72	1415.74	5291	6416.48	5388.6	2005.75	1699.37	1769.17	1377.15	1345.85	1403.99	5747.44	5522	4896.5
ENSMUSG00000012117	Dhdds	2357.06	0.194894	0.121114	1.60919	0.107576	0.877744	chr4	133969028	134000918	-	31891	2564.38	2965.14	2970.54	1488.72	1435.96	1422.96	2192.56	2320.69	2541.46	3568.13	3182.38	3302.51	1803.15	1607.83	1768.62	2383.47	2385.85	2522.82
ENSMUSG00000012126	Ubxn11	73.1264	0.0482936	0.439587	0.109861	0.912519	0.998873	chr4	134102570	134127593	+	25024	124.532	94.2978	68.9296	134.158	113.747	95.5853	16.8958	23.859	23.6966	89.0126	76.1467	74.2913	102.084	103.686	123.714	15.943	16.1935	19.5034
ENSMUSG00000012211	Tex22	7.42935	0.673477	1.03858	0.648458	0.516689	0.986075	chr12	113074502	113088917	+	14416	11.4701	7.85815	13.1294	3.46214	6.45375	3.60699	3.89904	1.5906	4.73931	22.889	8.35757	21.5963	3.9263	7.60367	2.44172	3.41635	2.69892	4.58904
ENSMUSG00000012296	Tjap1	954.74	0.0718155	0.199101	0.360698	0.718325	0.99534	chr17	46257851	46283026	-	25176	964.306	1211.9	1259.61	967.668	1068.9	1161.45	668.036	707.817	746.442	1191.92	1156.13	1097.09	832.375	1101.84	1023.08	567.114	744.903	714.742
ENSMUSG00000012396	Nanog	11.4306	0.253839	0.834199	0.304291	0.760906	0.997464	chr6	122707489	122714633	+	7145	10.6508	13.97	17.2324	9.52089	13.7142	13.5262	7.79808	4.7718	8.2938	16.9548	9.28619	12.9578	24.5394	17.9723	8.13906	5.69392	2.69892	8.03081
ENSMUSG00000012405	Rpl15	9536.09	0.203237	0.175964	1.15499	0.248094	0.943485	chr14	18267823	18271391	-	3569	14639.9	14539.3	14330	10959.4	9011.04	9763.22	2523.98	2296.83	3145.72	17922.9	16144	17719.3	10263.3	8682.7	11466.3	2840.13	2750.2	2651.32
ENSMUSG00000012422	Tmem167	6552.03	-0.466012	0.210813	-2.21055	0.0270672	0.76634	chr13	90089123	90143907	+	54785	4915.75	3895.9	3578.59	13105.9	14063.5	14913.1	1169.71	1326.56	1258.29	2732.26	4082.21	3617.81	15715	15972.6	13225.2	1466.75	1375.1	1522.41
ENSMUSG00000012429	Mplkip	585.572	0.0688396	0.166676	0.413015	0.679595	0.993947	chr13	17695192	17699748	+	4557	934.812	929.881	847.67	621.454	567.123	590.645	237.842	276.765	267.771	807.896	931.404	886.312	646.857	705.068	566.478	218.646	260.446	243.219
ENSMUSG00000012443	Kif11	18167.5	-0.0117441	0.430959	-0.0272511	0.978259	0.998873	chr19	37376403	37421859	+	45457	1473.91	1293.1	1081.54	3749.5	4845.15	5180.54	42911.5	67751.6	45134.9	584.092	1674.3	1035.76	4710.57	5625.34	5544.32	42992.5	61603	29824.1
ENSMUSG00000012483	Rpa3	1637.72	-0.184793	0.248098	-0.74484	0.456368	0.98451	chr6	8255936	8259173	-	3238	2774.12	2957.28	2826.93	1723.28	1956.29	1961.3	210.548	136.792	232.226	2928.94	3006.87	3036.44	1640.21	2062.67	1329.11	194.732	244.253	256.986
ENSMUSG00000012519	Mlkl	8.9748	-1.17726	1.04429	-1.12733	0.259604	0.954441	chr8	111311797	111338177	-	26381	11.4701	14.8432	4.10295	5.19321	9.68062	4.50874	10.3974	6.3624	11.8483	7.62965	12.072	3.45541	1.96315	8.29492	0	19.3593	18.8925	11.4726
ENSMUSG00000012535	Tnpo3	8178.21	-0.0355384	0.158978	-0.223543	0.823113	0.998378	chr6	29540827	29609887	-	69061	5457.3	5371.48	5306.76	5363.72	5658.32	6379.86	12749.9	12494.2	13118.4	4285.32	6062.02	5653.91	6768.94	6456.9	7092.37	13296.4	12160	13531.9
ENSMUSG00000012609	Ttll5	1369.42	-0.112342	0.129944	-0.864535	0.387294	0.98127	chr12	85824659	86061893	+	237235	1055.25	1142.05	1262.89	1392.65	1636.83	1696.19	1311.38	1439.49	1407.58	1057.13	1106.91	1084.13	1653.95	1598.15	1586.3	1348.32	1438.53	1431.78
ENSMUSG00000012640	Zfp715	1098.2	-0.445249	0.495682	-0.898255	0.36905	0.975406	chr7	43296197	43313294	-	17098	389.164	174.626	130.474	843.897	740.567	924.291	2114.58	2657.89	1849.52	76.2965	219.154	210.78	952.127	929.722	986.453	2521.27	2376.4	1670.41
ENSMUSG00000012819	Cdh23	35.9056	0.907373	0.546767	1.65952	0.0970104	0.877171	chr10	60302748	60696490	-	393743	27.0366	19.2088	34.4648	16.4452	19.3612	38.7751	46.7885	47.718	59.2414	32.2141	31.573	63.0612	28.4657	20.7373	32.5562	40.9962	33.7366	53.9212
ENSMUSG00000012848	Rps5	24589.4	0.329038	0.153366	2.14545	0.0319173	0.781012	chr7	12922290	12926686	+	4397	40044.5	38102.4	40854.7	31789.4	25761.7	26876.6	3137.43	3422.97	3358.99	50308.2	40961.4	44684.5	28154.5	25917.5	30211.4	2860.62	3350.71	2811.93
ENSMUSG00000013033	Adgrl1	13910.6	-0.0655555	0.211634	-0.30976	0.756744	0.997464	chr8	83900105	83941954	+	41850	9676.66	10266.2	12378.6	8760.08	9362.77	10682.1	18811.6	21188.4	19651.6	13692.7	9455.19	11883.2	9336.73	7918.88	9670.01	26144.2	20204.1	21308
ENSMUSG00000013076	Amotl1	5548.49	-0.140405	0.181736	-0.772578	0.439772	0.983476	chr9	14541966	14645056	-	103091	2428.38	2840.28	2832.68	5394.01	6232.71	5671.99	7941.05	9265.25	8119.63	2069.33	2718.07	2240.83	5717.67	6318.65	5868.26	8088.78	9245.17	6880.11
ENSMUSG00000013089	Etv5	1331.75	-0.0737226	0.297954	-0.24743	0.804576	0.997464	chr16	22381309	22439719	-	58411	896.305	1161.26	1608.36	387.76	493.712	562.691	1415.35	1522.21	1986.96	1781.1	1439.36	1732.02	606.613	574.423	800.069	2216.07	2126.75	2660.49
ENSMUSG00000013150	Gfod2	1961.27	-0.00185196	0.148557	-0.0124664	0.990054	0.998873	chr8	105713854	105758664	-	44811	2524.24	2442.14	2504.44	2406.19	2555.68	2311.18	855.19	835.065	972.744	3017.1	2447.84	2589.83	2394.06	2430.41	2140.57	963.411	859.607	1053.18
ENSMUSG00000013155	Enkd1	321.993	0.286294	0.277263	1.03257	0.301805	0.960291	chr8	105703651	105708210	-	4560	344.922	473.235	512.048	380.835	391.258	487.845	206.649	187.691	195.497	379.787	436.451	364.546	276.804	431.336	297.076	132.099	149.79	147.996
ENSMUSG00000013160	Atp6v0d1	3356.52	0.000554537	0.176224	0.00314678	0.997489	0.99982	chr8	105524465	105566047	-	41583	5445.01	4941.9	5488.93	2085.07	1783.65	1950.48	2152.27	1965.98	2400.46	7343.97	5237.41	6586.87	1662.79	1626.49	1875.24	2660.2	2441.18	2769.48
ENSMUSG00000013236	Ptprs	31025.4	0.024576	0.180225	0.136363	0.891535	0.998873	chr17	56412426	56476483	-	64058	24174	27707.8	30698.3	15237.7	19018.4	20269.5	44599.8	50690.9	44188.2	31284.1	24659.5	28609.9	18243.5	18720.9	19956.1	50603	46217.7	43577.5
ENSMUSG00000013275	Slc41a1	1261.61	-0.0803294	0.145715	-0.551277	0.581443	0.992287	chr1	131827493	131848865	+	21373	1343.64	1350.73	1169.34	1513.82	1702.98	1377.87	1204.8	1175.45	1072.27	1235.16	1255.49	1075.5	1263.29	1316.13	1285.16	1183.2	1132.2	1052.04
ENSMUSG00000013367	Iglon5	3750.34	0.227068	0.195084	1.16395	0.244445	0.941977	chr7	43472904	43490075	-	17172	4479.89	4421.52	4757.78	4807.18	4366.77	5633.22	952.666	1059.34	1040.28	6158.83	4454.58	5522.61	5565.53	4846.3	6360.67	1095.51	940.575	1042.86
ENSMUSG00000013415	Igf2bp1	9615.91	0.135799	0.327793	0.414284	0.678666	0.993947	chr11	95957163	96005940	-	48778	3736.79	5140.98	5072.07	6282.05	7442.78	7386.22	16269.4	24651.1	19049.7	3374.85	4799.1	3376.8	6696.3	7052.06	7561.18	14130	21113.7	9951.32
ENSMUSG00000013419	Zfp651	1665.97	-0.0665282	0.145215	-0.458136	0.646855	0.992433	chr9	121759330	121771742	+	12413	1878.64	1768.96	2066.25	2053.05	2153.94	2374.3	1061.84	1021.17	1133.88	1974.38	1689.16	1788.17	1710.88	2095.16	2000.58	1084.12	1080.92	1052.04
ENSMUSG00000013465	Nelfb	1854.79	0.250381	0.145067	1.72597	0.0843536	0.877171	chr2	25199712	25211489	-	11778	2108.86	2404.59	2474.08	1016.14	1135.86	1160.55	1931.33	1959.62	2234.59	2740.74	2552.77	2464.57	1121.94	1278.11	1080.05	1756	2039.04	1927.39
ENSMUSG00000013495	Tmem175	588.813	-0.106153	0.178475	-0.594775	0.551994	0.988862	chr5	108629770	108648782	+	19013	538.275	555.309	539.128	881.98	988.23	915.274	204.05	279.946	212.084	556.965	518.169	559.776	1177.89	967.049	958.781	253.949	257.747	234.041
ENSMUSG00000013523	Bcas1	57.9964	-0.0148841	0.386242	-0.0385357	0.969261	0.998873	chr2	170346991	170427845	-	80855	77.0134	78.5815	95.1884	46.7389	69.3778	47.7926	53.2869	36.5838	56.8718	83.0785	53.8599	83.7937	46.134	35.2534	48.8343	42.135	37.7849	51.6267
ENSMUSG00000013539	Tango2	821.8	0.102001	0.200036	0.509911	0.610114	0.992433	chr16	18300825	18348103	-	47279	1023.3	1006.72	1148.01	951.223	977.743	883.713	271.633	316.53	344.785	1397.07	1001.05	1202.48	1169.05	1011.29	1103.66	318.859	290.134	375.154
ENSMUSG00000013584	Aldh1a2	67.9273	0.523516	1.21432	0.43112	0.666381	0.993205	chr9	71215789	71296243	+	80455	104.869	59.3727	32.8236	34.6214	31.462	21.6419	293.728	227.456	55.6869	14.4116	74.2895	17.277	5.88945	27.6497	5.69734	42.135	148.441	25.2397
ENSMUSG00000013593	Ndufs2	5103.14	0.318465	0.140446	2.26752	0.0233583	0.751579	chr1	171234853	171251388	-	16536	5691.62	6427.97	6750.17	2743.75	2478.24	2648.43	5511.94	5350.78	5714.43	8222.22	6853.2	7484.42	3396.25	2962.67	3725.25	5286.23	5169.79	5439.15
ENSMUSG00000013622	Atraid	760.432	0.125067	0.191914	0.651679	0.514608	0.986075	chr5	31048312	31054623	+	6312	1249.42	1154.27	1170.16	880.249	793.811	798.948	154.662	130.429	174.17	1586.97	1197.92	1427.95	886.362	825.344	756.932	162.846	168.683	168.647
ENSMUSG00000013629	Cad	5603.99	0.223117	0.506593	0.440426	0.659628	0.992433	chr5	31054780	31078479	+	23700	1288.75	3461.95	3154.35	874.19	1128.6	1212.85	11140.9	22949.2	10655.2	2316.02	2741.28	2086.2	942.311	1097.69	1181.79	11652	16796.8	6191.76
ENSMUSG00000013646	Sh3bp5l	1468.05	-0.05114	0.166498	-0.307152	0.758728	0.997464	chr11	58330724	58347728	+	17005	1834.39	2063.2	2339.5	1122.6	1332.7	1204.73	914.975	1062.52	1112.55	2360.11	2060.6	2174.32	1105.25	1273.27	1077.61	1144.48	1180.78	1061.21
ENSMUSG00000013662	Atad1	4184.95	-0.00941	0.184985	-0.050869	0.95943	0.998873	chr19	32671638	32739786	-	68149	3978.48	3613	3511.3	2847.61	2688.79	3250.8	5649.71	5015.16	6125.56	3030.67	4086.85	3978.9	3496.37	3307.6	3857.1	5475.27	5126.61	6289.27
ENSMUSG00000013663	Pten	5776.35	-0.854138	0.337034	-2.53428	0.011268	0.711765	chr19	32757497	32826160	+	68664	3178.03	2090.27	1727.34	12659.3	12159.7	14125.9	2828.1	3080.99	3245.25	829.089	1859.09	1618.86	11761.2	10645.8	11979.1	3442.54	3086.22	3657.46
ENSMUSG00000013698	Pea15a	19451.9	0.0750794	0.136729	0.549109	0.58293	0.992287	chr1	172196728	172206804	-	10077	26036.3	26641.7	28226.7	21642.7	23573.9	21503.1	7438.07	8220.23	8755.88	33903.6	29079.7	30421.4	19183.9	21644.2	17104.2	9037.39	9022.5	8698.52
ENSMUSG00000013701	Timm23	671.244	0.102505	0.214435	0.478025	0.632632	0.992433	chr14	32180162	32201898	-	21737	906.956	897.575	759.866	907.946	1154.41	984.708	135.167	152.698	177.724	892.67	966.692	936.416	984.519	944.238	804.953	138.932	188.925	147.996
ENSMUSG00000013707	Tnfaip8l2	6.15765	1.10544	1.28069	0.86316	0.388049	0.98127	chr3	95139521	95142360	-	2840	12.2894	5.23877	8.2059	11.252	4.03359	4.50874	6.4984	1.5906	1.18483	12.7161	13.9293	17.277	0.981574	3.45621	0	2.27757	5.39785	0
ENSMUSG00000013736	Trnt1	1484.67	-0.322897	0.303387	-1.06431	0.28719	0.957487	chr6	106769120	106782474	+	13355	1307.59	1114.11	1058.56	1248.1	1266.55	1459.93	2006.71	2088.46	2119.66	542.553	1278.71	1065.99	1142.55	1403.91	1173.65	2022.48	2110.56	2314.02
ENSMUSG00000013766	Ly6g6e	94.5883	0.0130142	0.632154	0.0205871	0.983575	0.998873	chr17	35076902	35078804	+	1903	95.8571	103.902	142.783	102.133	66.1509	86.5678	10.3974	1.5906	26.0662	248.388	113.291	221.146	165.886	87.0966	164.409	20.4981	18.8925	27.5342
ENSMUSG00000013787	Ehmt2	10789.2	0.143451	0.188295	0.761843	0.446154	0.983731	chr17	34898469	34914052	+	15584	8674.66	10283.7	11362.7	5304	5372.74	6803.69	15494.8	18116.9	16363.7	12039.6	9545.27	10602.1	5019.77	5305.29	5887.79	17274.2	16031.6	14722.8
ENSMUSG00000013822	Elof1	2927.07	0.152327	0.172662	0.882226	0.377655	0.979469	chr9	22112989	22117172	-	4184	3806.43	3637.45	3850.21	4167.55	4482.93	5266.21	382.106	391.288	400.472	4328.56	3761.83	3700.74	4227.64	5145.61	4035.34	354.162	364.355	384.332
ENSMUSG00000013833	Med16	1501.88	0.209401	0.166037	1.26117	0.207249	0.929479	chr10	79894708	79908923	-	14216	1561.57	1772.45	1747.86	414.591	408.199	478.828	2446	2446.34	2206.15	2151.56	1663.16	1643.91	439.745	531.566	527.411	2210.38	2223.91	2160.29
ENSMUSG00000013846	St3gal1	2986.35	-0.0587016	0.327145	-0.179436	0.857595	0.998554	chr15	67102875	67176830	-	73956	2070.35	2105.11	2569.27	3011.2	3202.67	3145.3	1712.98	1673.31	2220.37	3892.82	2273.26	3410.49	5773.62	3427.87	4973.78	3144.18	1906.79	3241.01
ENSMUSG00000013858	Tmem259	1919.41	-0.160867	0.157821	-1.0193	0.308058	0.960602	chr10	79974948	79984330	-	9383	2933.06	2731.14	2966.43	2387.15	2078.91	2670.07	925.372	1017.98	1002.36	2904.36	2405.12	2652.03	1436.04	1654.84	1746.64	964.55	1043.13	1030.24
ENSMUSG00000013921	Clip3	19147.1	0.240686	0.21715	1.10839	0.267695	0.957421	chr7	30291728	30308367	+	16640	17464.8	21871.9	24750.6	5844.09	6091.53	6828.93	25768.8	24084.9	29021.2	30021	21615.5	26128.1	8190.26	7045.15	8918.78	27442.4	23627.7	29933.1
ENSMUSG00000013928	Thap8	9.06404	0.0327673	0.997274	0.0328569	0.973789	0.998873	chr7	30280094	30290237	+	10144	5.73504	10.4775	13.1294	18.1762	8.8739	15.3297	3.89904	3.1812	2.36966	8.47739	12.072	13.8216	13.742	10.3686	13.0225	6.8327	1.34946	2.29452
ENSMUSG00000013973	Dedd	1947.77	0.119381	0.122636	0.973458	0.330326	0.965771	chr1	171329145	171342331	+	13187	2242.4	2273.62	2337.04	2630.36	2693.63	2828.78	779.808	849.381	869.664	2426.23	2062.46	2428.29	2826.93	2758.75	2731.47	846.116	747.602	727.362
ENSMUSG00000013997	Nit1	1148.18	0.0306716	0.156387	0.196126	0.844511	0.998554	chr1	171338008	171345646	-	7639	1354.29	1553.29	1472.96	1006.62	965.642	855.759	859.089	782.576	937.199	1866.72	1470.93	1688.83	947.219	1008.52	997.034	963.411	900.091	1037.12
ENSMUSG00000014030	Pax5	15.4398	-0.79066	1.04198	-0.758809	0.447967	0.98451	chr4	44524757	44710487	-	185731	13.1087	2.61938	15.5912	25.1005	9.68062	4.50874	23.3942	19.0872	9.47863	5.08644	16.7151	6.04697	16.6868	6.91243	25.2311	29.6084	13.4946	35.565
ENSMUSG00000014039	Prdm15	2223.19	0.107184	0.257922	0.415567	0.677727	0.993947	chr16	97791467	97851850	-	60384	731.628	930.754	991.273	1300.03	1318.18	1638.48	3802.86	5126.51	3646.9	912.168	994.55	908.772	1735.42	1563.59	2030.69	4487.95	4785.19	3112.51
ENSMUSG00000014074	Rnf168	2782.14	-0.626408	0.298159	-2.10092	0.0356483	0.790638	chr16	32277459	32301434	+	23976	2772.48	2349.59	1923.46	3291.63	3809.32	4141.73	2457.7	2796.28	2902.83	1067.3	2302.05	1657.73	3045.82	3613.82	2963.43	2894.79	3261.65	2826.85
ENSMUSG00000014075	Tctex1d2	400.843	-0.434121	0.250642	-1.73204	0.0832669	0.877171	chr16	32419702	32429099	+	9398	431.767	534.354	459.53	584.236	697.005	587.038	58.4856	49.3086	42.6538	528.989	520.955	455.25	695.936	687.787	668.216	88.8251	67.4731	57.3629
ENSMUSG00000014077	Chp1	3600.15	0.0592133	0.185915	0.318497	0.750108	0.997464	chr2	119547697	119587027	+	39331	4553.62	4769.02	5124.58	4625.42	4561.99	3433.86	1278.89	1574.69	1781.98	5412.82	4910.53	5669.46	4255.12	3887.55	4036.97	1572.66	1631.5	1722.04
ENSMUSG00000014158	Trpv4	20.2973	0.193621	0.68331	0.283357	0.776903	0.997464	chr5	114622152	114658421	-	36270	18.0244	21.8282	19.6942	23.3694	32.2687	23.4454	33.7917	25.4496	13.0331	12.7161	6.50033	15.5493	32.392	22.811	26.8589	4.55513	21.5914	11.4726
ENSMUSG00000014164	Klhl3	402.835	-0.0627692	0.272387	-0.230442	0.817749	0.997683	chr13	58000228	58113592	-	113365	249.884	252.334	278.18	240.619	197.646	160.511	660.238	642.603	635.068	328.923	220.083	363.682	242.449	185.253	226.266	914.443	638.296	814.554
ENSMUSG00000014177	Tvp23b	929.144	0.0608075	0.197905	0.307255	0.758649	0.997464	chr11	62879455	62916780	+	37326	1261.71	1120.22	1011.79	1351.1	1501.3	1383.28	252.138	248.134	201.421	1202.94	1128.27	1207.67	1475.31	1419.81	1258.3	181.067	263.145	256.986
ENSMUSG00000014195	Dnajc7	8743.46	0.185963	0.115809	1.60578	0.108323	0.877744	chr11	100582818	100620188	-	37371	4814.16	5455.3	5298.55	2881.37	3194.6	3075.86	16424.1	16397.5	18049.7	5528.11	6565.33	6117.8	3583.73	3753.45	3928.72	16766.3	17731.9	17815.8
ENSMUSG00000014198	Zfp385c	6.96437	-0.421006	1.15585	-0.364238	0.71568	0.994848	chr11	100627543	100692455	-	64913	4.09646	9.60441	8.2059	6.05875	11.2941	5.41049	11.6971	1.5906	3.55449	5.08644	6.50033	5.18311	11.7789	8.29492	8.95296	4.55513	13.4946	0
ENSMUSG00000014226	Cacybp	3902.82	-0.373451	0.269454	-1.38596	0.16576	0.910379	chr1	160202367	160212875	-	10509	6057.02	5123.51	4340.92	6081.25	5189.62	3891.94	2474.59	2820.14	3069.89	3240.06	5090.69	4340.86	3341.28	3669.12	2673.68	2820.77	2940.48	3084.98
ENSMUSG00000014232	Cluap1	742.812	0.0436123	0.168697	0.258524	0.796003	0.997464	chr16	3908801	3941147	+	32347	751.291	645.241	682.731	755.612	735.727	750.254	760.313	687.14	830.565	711.253	765.182	712.678	861.822	629.031	763.443	788.038	716.564	823.732
ENSMUSG00000014243	Zswim7	110.09	-0.788115	0.359151	-2.19438	0.0282079	0.76634	chr11	62267224	62281375	-	14152	119.617	113.507	123.089	200.804	200.066	179.448	18.1955	14.3154	16.5876	111.902	101.219	98.4791	203.186	219.815	186.384	21.6369	26.9892	26.387
ENSMUSG00000014245	Pigl	413.048	-0.203272	0.26842	-0.757291	0.448876	0.98451	chr11	62458460	62514417	+	55958	421.935	498.556	493.995	624.916	694.584	622.206	129.968	122.476	132.701	363.68	565.529	444.884	559.497	744.469	582.756	113.878	175.43	143.407
ENSMUSG00000014294	Ndufa2	1918.93	0.199762	0.211452	0.944715	0.344804	0.970907	chr18	36742332	36744557	-	2226	2536.53	2298.95	2233.65	2618.24	2868.69	3394.18	207.949	151.107	165.876	3021.34	2640.06	2826.52	3077.24	3338.7	2612.64	184.483	159.237	205.359
ENSMUSG00000014301	Pam16	476.219	0.0154586	0.25862	0.0597735	0.952336	0.998873	chr16	4616464	4624988	-	8525	571.866	468.87	483.328	691.562	860.768	743.04	50.6875	49.3086	67.5352	745.163	581.315	650.481	850.043	775.575	766.699	87.6863	58.0269	69.9828
ENSMUSG00000014303	Glis2	2270.45	-0.0785142	0.169308	-0.463736	0.642837	0.992433	chr16	4594713	4624924	+	30212	2253.05	2499.76	2888.48	3070.05	3018.74	3575.43	1741.57	1832.37	1964.45	2161.74	2006.74	1981.68	2078.97	2628.11	2457.18	1469.03	1720.56	1520.12
ENSMUSG00000014313	Cox6c	6669.34	0.145839	0.205991	0.707986	0.478954	0.98545	chr15	35925886	35938246	-	12361	9217.85	8661.43	8282.22	9087.25	9687.88	11645.2	631.645	642.603	752.366	10579.8	9211.9	9732.16	10449.8	11667.5	7729.66	650.245	685.527	733.098
ENSMUSG00000014329	Bicc1	320.467	-0.387954	0.379146	-1.02323	0.306198	0.960291	chr10	70922832	71159700	-	236869	376.055	349.251	279.821	341.886	379.158	383.243	415.898	416.737	334.122	166.157	333.374	183.137	198.278	313.133	261.264	300.639	480.409	255.839
ENSMUSG00000014349	Ube2z	3035.58	0.114014	0.0978364	1.16536	0.243874	0.941208	chr11	96047432	96065388	-	17957	3739.25	3955.27	4194.86	2004.58	2147.48	2101.97	3082.84	3007.83	3267.76	4287.87	3905.77	4006.55	1955.3	2026.72	2079.53	3116.85	2891.9	2868.15
ENSMUSG00000014353	Tmem87b	1243.67	0.00731577	0.195199	0.0374786	0.970103	0.998873	chr2	128818118	128854261	+	36144	606.276	613.809	533.384	1169.34	1344.8	1419.35	1839.05	1884.86	1774.87	400.981	625.889	597.786	1543.03	1419.12	1548.05	1626.18	1667.94	1771.37
ENSMUSG00000014355	Anapc1	20806.3	0.146508	0.327533	0.447306	0.654654	0.992433	chr2	128610104	128687391	-	77288	3894.09	6151.19	6091.24	3654.29	4539.4	5226.53	50141.7	71550	46734.4	4462.5	6236.6	4834.12	4644.81	4680.41	5201.67	52763.3	60018.7	33688.1
ENSMUSG00000014361	Mertk	95.7875	-0.648562	0.389581	-1.66477	0.0959592	0.877171	chr2	128698956	128802894	+	103939	67.1819	51.5145	64.006	83.0914	70.9912	68.5328	204.05	165.422	150.473	18.6503	45.5023	34.5541	75.5812	109.908	75.6932	127.544	187.575	123.904
ENSMUSG00000014402	Tsg101	4978.79	-0.0651416	0.136067	-0.478746	0.63212	0.992433	chr7	46888949	46919969	-	31021	7585	7314.19	8045.06	4837.48	4530.53	5145.37	2331.63	2559.28	2787.9	8688.48	6933.07	8064.92	4163.84	4137.78	4199.75	2935.78	2644.95	2713.27
ENSMUSG00000014418	Hps5	1573.35	0.261754	0.240287	1.08934	0.276004	0.957487	chr7	46760466	46796064	-	35599	646.421	867.016	873.108	1281.86	1472.26	1623.15	2065.19	2926.71	2034.35	850.283	896.117	953.693	1778.61	1618.89	1804.43	2324.26	2523.49	1780.55
ENSMUSG00000014426	Map3k4	3370.27	0.0572356	0.201021	0.284725	0.775855	0.997464	chr17	12227621	12318796	-	91176	1355.93	1830.95	1796.27	1325.13	1521.47	1769.23	7453.67	7857.57	6575.8	1499.65	1660.37	1498.78	1452.73	1619.58	1781.64	6479.68	7334.33	5852.17
ENSMUSG00000014444	Piezo1	561.557	0.39666	0.369824	1.07256	0.283467	0.957487	chr8	122481698	122551329	-	69632	272.824	239.237	187.915	203.401	146.016	149.69	2257.54	1452.22	1026.06	208.544	225.654	186.592	107.973	112.673	140.806	1051.1	1356.21	783.578
ENSMUSG00000014470	Rnf166	1048.19	-0.113484	0.148575	-0.763813	0.444979	0.98363	chr8	122466147	122476064	-	9918	1163.39	1075.69	1161.96	1875.61	1869.17	1784.56	215.747	297.442	279.62	1135.97	982.478	1071.18	1757.02	1650.69	1744.2	253.949	277.989	270.753
ENSMUSG00000014496	Ankrd28	4789.91	-0.576183	0.263921	-2.18316	0.0290238	0.769346	chr14	31698768	31830651	-	131884	2062.98	2037.01	2030.96	3893.18	3923.88	4715.24	7301.6	10039.9	8402.8	991.007	1935.24	1324.29	3701.52	3617.27	3639.79	8616.04	9977.92	8007.87
ENSMUSG00000014498	Ankrd52	5708.04	0.0585551	0.222688	0.262947	0.792592	0.997464	chr10	128377115	128408704	+	31590	2523.42	3579.82	4071.77	4696.39	5784.17	5810.86	7643.42	8621.06	7967.97	3949.62	3135.94	3400.99	5593.99	5695.84	6287.42	8499.88	8490.82	6991.4
ENSMUSG00000014503	Pkd2l2	5.36343	2.59596	1.73605	1.49533	0.134829	0.897145	chr18	34408489	34444116	+	35628	4.09646	6.11189	1.64118	9.52089	11.2941	5.41049	2.59936	4.7718	0	0.847739	7.42895	5.18311	14.7236	6.91243	14.6503	0	1.34946	0
ENSMUSG00000014504	Srp19	2146.01	-0.00931186	0.199206	-0.0467449	0.962717	0.998873	chr18	34330847	34336599	+	5753	2588.14	2189.8	2234.47	3230.18	3284.96	4190.42	309.324	440.596	359.003	2407.58	2586.2	2612.29	3727.04	3967.73	3293.06	368.966	427.78	410.719
ENSMUSG00000014547	Wdfy2	2017.76	-0.280882	0.162089	-1.73289	0.083115	0.877171	chr14	62837678	62961509	+	123832	1600.9	1665.93	1829.92	2458.98	2579.08	2481.61	1670.09	1826.01	1926.53	1296.19	1805.23	1490.14	2740.56	2424.88	2588.22	1868.74	2133.5	1933.13
ENSMUSG00000014550	Rbsn	2440.72	-0.0742117	0.160431	-0.462576	0.643668	0.992433	chr6	92186712	92214925	-	28214	2087.56	2144.4	2161.43	1602.11	2047.45	1959.5	2778.72	3203.47	3344.77	1864.18	2453.41	2243.42	2055.42	1957.6	1954.19	3368.52	3391.2	3315.58
ENSMUSG00000014551	Mrps25	937.949	0.0490497	0.166481	0.294626	0.76828	0.997464	chr6	92169525	92184033	-	14509	1529.62	1754.11	1591.94	832.645	976.129	817.885	323.62	346.751	381.515	1621.73	1643.65	1612.81	813.725	882.026	734.957	292.667	367.054	360.239
ENSMUSG00000014554	Dguok	565.433	0.260567	0.172017	1.51477	0.12983	0.896875	chr6	83480217	83506969	-	26753	698.856	838.203	689.296	588.564	602.619	606.876	248.239	214.731	276.065	944.382	844.114	882.857	726.365	610.368	662.519	242.561	236.156	265.017
ENSMUSG00000014592	Camta1	8289.08	-0.13052	0.20046	-0.6511	0.514982	0.986075	chr4	150917322	151861876	-	944555	3252.59	2614.14	2377.25	6925.15	7537.98	7370.89	15276.4	15298.4	13481	2081.2	2778.43	2506.04	8534.79	7867.04	8220.45	16994.1	13759.1	12328.4
ENSMUSG00000014599	Csf1	453.063	-0.0714717	0.165316	-0.432333	0.665499	0.992854	chr3	107741048	107760469	-	19422	394.899	370.206	402.089	338.424	313.813	315.612	684.932	571.026	594.784	360.289	386.305	403.419	369.072	324.193	410.208	610.388	596.462	709.006
ENSMUSG00000014601	Strip1	6955.9	0.0612132	0.209532	0.292142	0.770178	0.997464	chr3	107612532	107631694	-	19163	3998.14	4890.39	5602.99	1819.35	1957.1	2411.27	12964.3	12775.7	13713.2	5944.35	4594.8	5507.92	2438.23	2032.25	2681	14757.5	12869.8	14247.8
ENSMUSG00000014602	Kif1a	34065.1	0.281086	0.330381	0.850794	0.394884	0.98127	chr1	93015464	93101951	-	86488	7054.92	11455.4	11856.7	6179.05	6356.13	7472.78	81887.7	105810	69036.4	13442.6	10103.4	11888.3	8001.79	6279.94	9805.12	102759	83958.1	59825
ENSMUSG00000014603	Alx3	32.5716	-0.867756	0.934047	-0.929028	0.352874	0.971957	chr3	107595031	107605776	+	10746	84.3871	42.7833	38.5677	57.9908	56.4703	29.7577	10.3974	20.6778	5.92414	23.7367	56.6457	29.371	18.6499	55.9907	10.5808	5.69392	28.3387	10.3253
ENSMUSG00000014606	Slc25a11	2152.05	0.142344	0.138353	1.02884	0.303553	0.960291	chr11	70644196	70647479	-	3284	3374.66	3492.51	3392.32	1850.51	1753	1473.46	1236	1420.41	1348.33	4111.54	3558.47	3502.06	1379.11	1477.19	1417.01	1327.82	1369.7	1252.81
ENSMUSG00000014633	Cmc2	725.125	-0.157938	0.253081	-0.62406	0.532588	0.986075	chr8	116888685	116921455	-	32771	919.245	946.471	893.623	946.895	1177	1239.9	171.558	206.778	171.8	843.501	959.263	862.988	945.256	1347.92	827.742	178.789	225.36	188.15
ENSMUSG00000014668	Chfr	4251.13	0.0742486	0.131484	0.564698	0.572279	0.990231	chr5	110135842	110171972	+	36131	4110.39	4007.66	4479.6	5909.87	5622.83	6722.53	1619.4	1802.15	1786.72	4775.32	4335.72	4585.33	7567.94	6605.52	7212.83	1922.27	1752.95	1701.38
ENSMUSG00000014748	Tex261	2786.88	0.0367335	0.147728	0.248656	0.803627	0.997464	chr6	83768885	83775813	-	6929	3807.25	3509.97	3897.8	4054.17	3691.54	4378.89	1159.31	1487.21	1342.41	3533.38	3171.23	3319.78	2979.08	3071.19	3285.74	1087.54	1269.84	1117.43
ENSMUSG00000014763	Fam120b	2911.49	-0.192736	0.138248	-1.39413	0.163277	0.910379	chr17	15396202	15433583	+	37382	1739.36	1914.77	2133.53	1691.26	1913.54	1726.85	4348.73	4585.7	4735.76	1841.29	1977.96	1982.54	2157.5	2065.43	1933.84	5765.66	4725.82	5167.25
ENSMUSG00000014767	Tbp	1612.97	-0.110289	0.151678	-0.72713	0.467147	0.984803	chr17	15499888	15528379	+	28492	2024.47	2307.68	2255.8	1609.9	1676.36	1520.35	885.082	890.736	1040.28	2078.66	2415.34	2006.73	1761.93	1950	1608.28	974.799	971.613	1055.48
ENSMUSG00000014769	Psmb1	4873.22	0.253723	0.14481	1.75212	0.079754	0.877171	chr17	15475021	15499751	-	24731	8006.94	8159.38	7926.08	3955.5	3125.23	3368.03	2213.36	1978.71	2367.29	10429.7	8939.81	9783.99	3649.49	3383.63	3767.57	2058.92	2299.48	2304.84
ENSMUSG00000014771	Pdcd2	628.539	0.178315	0.136908	1.30245	0.192764	0.916717	chr17	15519208	15527301	-	8094	823.388	824.233	884.596	576.446	606.652	635.732	331.418	348.342	337.676	1082.56	916.546	998.613	617.41	638.709	628.335	334.802	342.763	385.479
ENSMUSG00000014773	Dll1	4568.34	0.213148	0.268852	0.792808	0.42789	0.98127	chr17	15367354	15376872	-	9519	2212.09	2849.89	2818.73	2435.62	2917.09	3039.79	7638.22	11247.1	8585.27	2275.33	2850.86	2344.49	2603.13	3285.48	2663.1	6756.4	9672.95	6034.58
ENSMUSG00000014776	Nol3	36.4257	0.310926	0.59349	0.523894	0.600352	0.992433	chr8	105276140	105281939	+	5800	77.8327	39.2908	45.1325	40.6801	19.3612	25.2489	24.6939	17.4966	20.1421	75.4488	37.1447	68.2443	44.1708	24.8847	39.8814	18.2205	14.8441	22.9452
ENSMUSG00000014778	Fhod1	439.773	0.416647	0.329798	1.26334	0.206467	0.929427	chr8	105329163	105347953	-	18791	148.292	211.297	206.789	158.393	180.705	192.072	970.861	1340.88	877.958	211.935	210.796	164.996	155.089	203.225	202.662	770.956	1122.75	586.249
ENSMUSG00000014782	Plekhg4	34.0704	-0.768794	0.64961	-1.18347	0.236623	0.93923	chr8	105373274	105382862	+	9589	18.0244	31.4326	18.8736	36.3525	55.6636	77.5503	14.2965	17.4966	9.47863	16.9548	18.5724	35.4179	65.7655	51.152	74.0654	13.6654	22.9409	35.565
ENSMUSG00000014786	Slc9a5	467.98	0.0935725	0.192303	0.48659	0.626549	0.992433	chr8	105348843	105369881	+	21039	348.199	346.632	322.492	670.79	726.853	770.092	313.223	318.12	259.477	380.635	303.658	380.959	698.881	899.307	811.464	301.778	296.882	274.195
ENSMUSG00000014791	Elmo3	11.1128	-0.385353	0.980386	-0.393062	0.694273	0.994333	chr8	105305601	105310760	+	5160	13.1087	13.0969	14.7706	13.8486	22.5881	27.0524	6.4984	1.5906	7.10897	10.1729	12.072	6.91082	2.94472	22.1198	11.3947	3.41635	6.74731	4.58904
ENSMUSG00000014813	Stc1	251.249	0.18004	0.269032	0.669216	0.503358	0.98545	chr14	69029238	69041804	+	12567	303.138	254.953	205.968	329.769	363.023	341.762	96.1763	89.0736	118.483	278.906	244.227	282.48	483.916	368.433	478.576	113.878	83.6667	86.0444
ENSMUSG00000014837	4931428F04Rik	3666.11	0.101593	0.288238	0.352464	0.724491	0.996407	chr8	105280409	105289864	-	9456	4561	4115.05	4497.65	4100.04	4523.27	3532.15	1749.37	1482.44	1809.23	6816.67	3884.41	5899.25	4879.41	3865.43	4354.39	2219.49	1391.3	2309.43
ENSMUSG00000014846	Tppp3	66.0433	0.356379	0.547816	0.650545	0.51534	0.986075	chr8	105467493	105471526	-	4034	191.714	79.4546	90.2649	82.2258	72.6046	73.9433	27.2933	27.0402	20.1421	125.465	63.1461	103.662	53.9866	72.5805	58.6012	14.8042	13.4946	18.3561
ENSMUSG00000014850	Msh3	2856.48	-0.138884	0.271639	-0.51128	0.609155	0.992433	chr13	92211872	92355003	-	143132	829.123	786.688	772.175	1562.29	1842.54	1925.23	5315.69	7399.48	6127.93	467.104	871.973	689.354	1771.74	1893.31	1547.23	6017.33	6736.52	4860.94
ENSMUSG00000014852	Adamts13	5.63233	-0.658985	1.51847	-0.43398	0.664303	0.992433	chr2	26973416	27009628	+	36213	10.6508	11.3507	0.82059	3.46214	12.1008	7.21398	11.6971	4.7718	3.55449	6.78191	2.78586	0	7.85259	4.14746	0.813906	6.8327	5.39785	1.14726
ENSMUSG00000014856	Tmem208	600.14	0.0639884	0.159633	0.400848	0.688532	0.994333	chr8	105326354	105335219	+	8866	819.292	798.912	784.484	728.78	790.584	790.833	131.268	117.704	132.701	991.007	898.903	939.007	864.767	814.975	768.327	150.319	134.946	145.702
ENSMUSG00000014859	E2f4	2120.79	0.0403791	0.143569	0.281252	0.778517	0.997464	chr8	105297663	105305370	+	7708	2549.64	2779.17	2923.76	2864.92	2980.02	3412.21	979.959	1080.02	1009.47	2499.14	2462.7	2240.83	2363.63	2768.43	2654.96	810.814	943.274	851.266
ENSMUSG00000014867	Surf4	3513.97	0.153682	0.142889	1.07553	0.282136	0.957487	chr2	26920040	26933928	-	13889	5397.49	5483.24	5548.01	3048.41	2609.73	2211.09	2826.8	2661.08	2702.59	5725.63	5506.71	5414.63	2265.47	2194.7	2192.66	2558.85	2647.64	2256.66
ENSMUSG00000014873	Surf2	798.09	0.0223563	0.158894	0.140699	0.888107	0.998554	chr2	26916367	26920183	+	3817	1041.32	1116.73	1074.97	872.459	790.584	940.523	283.33	232.228	302.131	1344.51	1257.35	1195.57	1070.9	955.989	935.991	298.361	313.075	339.589
ENSMUSG00000014905	Dnajb9	744.71	-0.167564	0.183993	-0.910708	0.362449	0.974938	chr12	44205559	44210326	-	4768	1160.12	1042.51	1013.43	896.694	723.626	882.811	280.731	259.268	283.174	1070.69	1050.27	1320.83	843.172	750.69	834.253	327.97	361.656	302.876
ENSMUSG00000014907	Naf1	851.533	-0.111731	0.214456	-0.520997	0.602369	0.992433	chr8	66860217	66890564	+	30348	621.842	768.352	601.493	569.522	593.745	685.328	1416.65	1469.72	1498.81	415.392	629.603	538.18	556.553	652.533	543.689	1098.93	1346.76	1320.49
ENSMUSG00000014932	Yes1	1080.01	-1.20373	0.430809	-2.7941	0.00520437	0.631903	chr5	32611171	32687057	+	75887	505.503	240.11	225.662	1455.83	1441.61	1476.16	1536.22	1507.89	1633.88	67.8191	214.511	170.179	1256.42	1342.39	1352.71	1572.66	1623.4	1817.26
ENSMUSG00000014956	Ppp1cb	9707.13	-0.294338	0.182232	-1.61518	0.106271	0.877744	chr5	32458843	32517433	+	58591	11197.3	11229.3	9348.16	10022.9	9456.35	9776.75	8640.28	8970.99	9451.38	7169.33	11245.6	9829.77	9660.65	9633.85	9595.95	9949.55	9768.76	9781.53
ENSMUSG00000014959	Gorasp2	2824.27	-0.0120343	0.116608	-0.103203	0.917802	0.998873	chr2	70661576	70712636	+	51061	4177.57	4523.68	4867.74	2607.86	2277.37	2459.97	1935.22	1954.85	1983.4	4552.36	4291.15	4004.82	1929.77	1836.63	1823.96	1884.69	1964.82	1761.04
ENSMUSG00000014980	Tsen15	506.616	0.338848	0.20465	1.65574	0.0977738	0.877171	chr1	152370735	152386688	-	15954	785.701	843.441	841.105	500.279	553.409	559.985	123.47	179.738	187.203	848.587	949.977	905.317	409.316	528.801	477.763	127.544	155.188	142.26
ENSMUSG00000015002	Efr3a	1652.14	-0.375132	0.207142	-1.81099	0.0701429	0.869485	chr15	65787034	65873816	+	86783	1292.02	1078.31	998.658	2053.05	2194.27	2469.89	1551.82	1778.29	1563.97	684.973	1071.63	837.073	2514.79	2320.5	2446.6	1516.86	1682.78	1683.03
ENSMUSG00000015023	Ddx19a	3062.61	0.124861	0.147644	0.845687	0.397727	0.98127	chr8	110974996	110997800	-	22805	2479.18	2996.57	3260.2	1385.72	1306.88	1316.55	4491.7	4787.71	5255.9	3028.97	3183.3	2909.45	1554.81	1564.28	1683.97	4211.22	4901.25	4809.31
ENSMUSG00000015027	Galns	152.992	0.347739	0.244278	1.42354	0.154581	0.910379	chr8	122578242	122611463	-	33222	136.002	149.305	140.321	105.595	100.033	83.8625	240.441	241.771	225.117	157.68	156.937	110.573	106.01	109.908	134.294	158.291	211.866	185.856
ENSMUSG00000015053	Gata2	25.2127	0.589216	0.556017	1.05971	0.289278	0.957487	chr6	88193891	88207032	+	13142	27.8559	36.6714	28.7207	23.3694	23.3948	17.1332	35.0914	28.6308	26.0662	26.2799	40.8592	19.0047	14.7236	24.1935	26.045	11.3878	28.3387	16.0616
ENSMUSG00000015083	C8g	16.423	-0.628929	0.920461	-0.683276	0.494432	0.98545	chr2	25498651	25501719	-	3069	14.7473	27.9401	21.3353	18.1762	35.4956	32.4629	7.79808	0	1.18483	25.4322	15.7865	27.6433	15.7052	22.811	13.8364	7.97148	2.69892	4.58904
ENSMUSG00000015085	Entpd2	5.69477	0.137675	1.4732	0.0934533	0.925543	0.998873	chr2	25395874	25401321	+	5448	5.73504	0	3.28236	6.05875	2.42015	3.60699	7.79808	11.1342	7.10897	1.69548	10.2148	0.863852	5.88945	0	4.06953	13.6654	4.04839	14.9144
ENSMUSG00000015087	Rabl6	4167.15	-0.108973	0.124977	-0.871944	0.383239	0.980863	chr2	25583018	25608521	-	25504	4616.71	4646.79	4848.05	5206.19	5718.83	6544.88	1993.71	2300.01	2338.85	4714.28	4711.81	4459.2	5180.75	5246.53	5445.03	2293.51	2333.22	2410.39
ENSMUSG00000015090	Ptgds	33.6612	1.26247	1.00366	1.25787	0.208438	0.930349	chr2	25466709	25470046	-	3338	115.52	28.8132	27.0795	39.8146	15.3276	19.8384	24.6939	4.7718	2.36966	56.7985	63.1461	80.3382	46.134	42.1658	23.6033	4.55513	4.04839	6.88355
ENSMUSG00000015092	Edf1	2029.86	0.317118	0.154515	2.05235	0.0401357	0.808305	chr2	25557847	25562082	+	4236	3318.13	3570.22	3470.28	1630.67	1825.6	1734.96	701.827	688.73	754.736	4499.8	3710.76	4055.79	1422.3	1755.07	1356.78	661.633	704.419	675.735
ENSMUSG00000015094	Npdc1	3382.07	0.203274	0.191881	1.05937	0.28943	0.957487	chr2	25399351	25409494	+	10144	4995.22	4452.95	4657.67	3775.46	3576.99	3860.38	1094.33	1099.11	1075.82	6644.58	4566.02	5866.42	4206.05	3436.17	4134.64	1205.97	974.312	1255.1
ENSMUSG00000015095	Fbxw5	2682.71	0.25777	0.146228	1.7628	0.0779344	0.877171	chr2	25500750	25505471	+	4722	3012.54	3095.24	3163.37	3195.56	3338.2	3505.99	1052.74	1278.84	1157.58	4173.42	3102.51	3603.13	3670.11	3712.67	3805.82	1143.34	1120.05	1157.58
ENSMUSG00000015112	Slc25a13	1041.87	0.0506045	0.194871	0.259682	0.795109	0.997464	chr6	6041218	6217173	-	175956	613.65	715.092	713.913	461.33	425.947	529.326	1876.74	2209.34	2381.51	571.376	656.533	642.706	373.98	450.69	410.208	1695.65	2250.9	1774.81
ENSMUSG00000015120	Ube2i	4852.15	-0.0487744	0.135326	-0.360423	0.718531	0.995431	chr17	25261916	25274622	-	12707	5399.13	5964.34	6081.39	6881	8034.11	6722.53	1497.23	1590.6	1700.23	6016.41	5879.08	5787.81	6473.48	7576.02	6711.46	1576.08	1785.34	1662.38
ENSMUSG00000015126	Tsr3	623.229	0.22117	0.162507	1.36099	0.173518	0.91196	chr17	25240170	25242798	+	2629	724.254	812.009	813.205	492.489	555.022	574.413	362.611	345.16	447.865	1041.87	988.05	920.866	640.968	661.52	586.826	386.048	435.876	429.075
ENSMUSG00000015127	Unkl	469.145	0.304935	0.199052	1.53193	0.125539	0.894249	chr17	25188397	25234443	+	46047	266.27	301.229	294.592	540.094	569.543	598.76	476.983	618.744	441.941	319.598	319.445	282.48	738.144	637.326	711.353	433.877	508.747	385.479
ENSMUSG00000015133	Lrrk1	226.085	0.173648	0.428252	0.405482	0.685124	0.993947	chr7	66226912	66388350	-	161439	86.0256	118.745	123.909	88.2846	138.756	76.6486	756.414	513.764	357.818	72.9056	121.649	87.2491	84.4154	105.76	100.11	395.158	542.484	299.435
ENSMUSG00000015134	Aldh1a3	109.242	0.0532652	0.557151	0.0956028	0.923836	0.998873	chr7	66390890	66427517	-	36628	83.5678	50.6414	90.2649	25.1005	13.7142	19.8384	204.05	100.208	169.43	89.0126	91.0046	177.09	21.5946	34.5621	69.182	239.145	186.226	301.729
ENSMUSG00000015143	Actn1	5073.8	0.20367	0.297952	0.683567	0.494249	0.98545	chr12	80167547	80260371	-	92825	1274	2021.29	1995.68	605.009	731.693	822.394	12107.8	16714	12133.8	1741.26	1898.1	1584.3	820.596	850.229	917.272	12013	14740.2	8357.78
ENSMUSG00000015149	Sirt2	3244.92	0.157168	0.148927	1.05533	0.291272	0.95805	chr7	28766735	28788661	+	21927	4366.01	3985.83	4508.32	3468.2	3397.9	3375.24	1376.36	1207.27	1476.3	5581.52	4442.51	5071.68	3977.34	3572.34	4321.84	1399.56	1466.87	1413.42
ENSMUSG00000015165	Hnrnpl	24725.3	0.277013	0.18914	1.46459	0.143032	0.904368	chr7	28808541	28822266	+	13726	13574.8	18566.2	19123	9596.19	11881.3	11448.6	40903.5	46868.6	50756.9	19021.6	20833.6	17643.3	11669	12800.4	12136.1	41343.5	45906	40983.5
ENSMUSG00000015176	Nolc1	10867.5	0.263489	0.267996	0.983185	0.325516	0.96424	chr19	46075863	46085530	+	9668	2616	4131.64	4177.62	1535.46	1531.96	1751.19	25225.5	34161.3	27171.7	3568.13	4391.44	3623.86	1638.25	1889.17	1749.9	26070.2	30766.4	19615.8
ENSMUSG00000015189	Casd1	2182.32	-0.299095	0.210608	-1.42015	0.155563	0.910379	chr6	4600839	4643355	+	42517	1690.2	1592.59	1474.6	2333.48	2321.74	2882.89	2552.57	2828.09	2292.64	1026.61	1608.37	1569.62	2233.08	2205.76	2330.21	2796.85	2748.85	2793.58
ENSMUSG00000015202	Cnksr3	351.131	0.103402	0.25477	0.405863	0.684843	0.993947	chr10	7119063	7212237	-	93175	308.054	290.752	337.263	206.863	226.688	223.633	564.061	536.032	561.609	248.388	413.235	282.48	157.052	186.636	217.313	470.318	620.753	469.229
ENSMUSG00000015214	Mtmr1	1441.47	-0.196869	0.165437	-1.18999	0.234049	0.93923	chrX	71364760	71419196	+	54437	1120.79	1212.77	1194.78	1037.78	955.961	1061.36	1614.2	1843.51	2031.98	1038.48	1314.92	1292.32	1343.78	1108.06	1275.39	2254.79	2010.7	2234.86
ENSMUSG00000015217	Hmgb3	6938.66	-0.0288599	0.212075	-0.136084	0.891755	0.998873	chrX	71555918	71560676	+	4759	10114.2	11700.8	10890.9	5469.32	6244	5409.58	4938.79	4749.53	5717.98	9575.22	12007	10335.1	3748.63	5192.62	3459.91	4888.8	5778.4	4675.08
ENSMUSG00000015222	Map2	54861	-0.554706	0.319889	-1.73406	0.0829075	0.877171	chr1	66175273	66442583	+	267311	14549.8	10747.3	8992.85	20709.7	19842.8	20946.7	116289	124539	117280	5609.49	11403.4	11069.4	26018.6	21101.6	27620.7	167255	118336	145186
ENSMUSG00000015224	Cyp2j9	182.128	0.470023	0.389276	1.20743	0.227267	0.93736	chr4	96568429	96591578	-	23150	40.9646	106.522	96.8296	57.1253	68.5711	68.5328	270.334	437.415	427.723	84.7739	115.149	125.259	102.084	93.3178	91.9713	315.443	395.392	380.89
ENSMUSG00000015243	Abca1	2083.6	-0.193701	0.388714	-0.498312	0.618264	0.992433	chr4	53030787	53159895	-	129109	285.114	236.618	172.324	1272.34	970.482	1029.8	6246.26	6524.64	3150.46	121.227	202.439	191.775	1314.33	967.74	1304.69	5064.17	5127.96	3322.46
ENSMUSG00000015247	Nipsnap3b	1184.52	0.0539167	0.189157	0.285038	0.775615	0.997464	chr4	53011880	53022060	+	10181	2022.01	1962.79	2125.33	1175.4	941.44	911.667	484.781	574.207	561.609	2330.44	1716.09	2072.38	1015.93	906.22	958.781	485.122	504.699	572.482
ENSMUSG00000015289	Lage3	1313.09	0.0785434	0.219379	0.358026	0.720324	0.995757	chrX	74351276	74353618	-	2343	1556.65	1652.83	1585.38	1836.67	1685.23	2330.12	159.861	133.61	178.909	2045.6	1791.31	1722.52	2069.16	2312.21	2051.86	150.319	210.516	162.911
ENSMUSG00000015290	Ubl4a	2387.62	0.0107384	0.105157	0.102117	0.918663	0.998873	chrX	74365718	74373218	-	7501	3371.39	3648.8	3947.86	2618.24	2614.57	2519.48	795.404	871.649	819.901	3817.37	3864.91	3802.68	2473.57	2639.86	2588.22	827.896	896.043	859.297
ENSMUSG00000015291	Gdi1	20066.5	0.135562	0.185007	0.732739	0.463718	0.984803	chrX	74304998	74311862	+	6865	10882.7	12343.4	13180.3	3244.03	3348.69	3854.07	41553.4	38737.5	44030.6	16439.4	12138	14536	4214.88	4148.84	4521.25	51503.8	38500.2	44020.3
ENSMUSG00000015305	Sash1	1927.89	0.0430084	0.266336	0.161482	0.871714	0.998554	chr10	8722219	8886070	-	163852	575.143	703.741	636.778	737.436	781.71	715.086	4811.42	6166.76	4009.46	456.932	639.818	456.978	704.77	774.192	737.398	3839.98	4926.89	3027.62
ENSMUSG00000015312	Gadd45b	46.6276	0.118232	0.42363	0.279093	0.780173	0.997464	chr10	80930073	80932204	+	2132	69.6398	75.089	52.5178	48.47	37.9158	32.4629	35.0914	33.4026	27.2511	81.383	83.5757	61.3335	23.5578	35.2534	40.6953	31.8859	44.5323	25.2397
ENSMUSG00000015335	Zdhhc12	168.22	0.147813	0.258116	0.572662	0.566874	0.989381	chr2	30090944	30093648	-	2705	271.186	238.364	278.18	164.452	166.991	176.743	63.6843	66.8052	65.1656	286.536	311.087	288.527	135.457	172.811	142.433	44.4126	78.2688	76.8663
ENSMUSG00000015337	Endog	44.0123	-0.465947	0.462184	-1.00814	0.313387	0.962345	chr2	30171493	30174069	+	2577	71.2784	94.2978	96.009	31.1593	17.7478	34.2664	15.5962	15.906	24.8814	86.4694	75.2181	82.9298	32.392	18.6636	21.1615	25.0532	29.6882	19.5034
ENSMUSG00000015340	Cybb	30.2662	-0.761034	0.830976	-0.915831	0.359755	0.974078	chrX	9435252	9487771	-	52520	13.1087	18.3357	4.10295	7.78982	8.06718	9.01748	106.574	87.483	49.7628	5.08644	8.35757	2.59156	5.88945	22.811	9.76687	53.5228	95.8118	36.7123
ENSMUSG00000015341	Golga7	4697.12	0.0678056	0.0908363	0.746459	0.45539	0.98451	chr8	23241346	23257074	-	15729	5268.87	5284.17	5305.11	7819.24	7108.8	7813.64	874.685	971.857	951.417	5807.01	5659	5553.71	7575.79	7950.68	7741.87	930.386	948.672	983.201
ENSMUSG00000015342	Xk	659.456	-0.382653	0.316526	-1.20892	0.226695	0.93736	chrX	9272756	9313250	+	40495	590.709	508.16	457.889	1259.35	1188.3	1515.84	466.585	628.287	555.685	182.264	433.665	309.259	814.707	830.874	851.345	406.546	466.914	403.835
ENSMUSG00000015354	Pcolce2	121.968	0.48538	0.338973	1.43191	0.152169	0.910379	chr9	95637601	95698096	+	60496	190.895	193.834	219.098	141.948	158.117	200.188	76.6811	95.4361	75.829	123.77	164.365	161.54	61.8392	95.3915	104.18	38.7186	58.0269	35.565
ENSMUSG00000015357	Clpx	1682.5	-0.377967	0.191361	-1.97515	0.0482511	0.815556	chr9	65294260	65330658	+	36399	911.872	951.709	933.011	755.612	798.651	958.558	3095.84	3042.82	3542.64	624.784	961.12	733.41	820.596	876.496	848.09	3422.04	3362.86	3644.84
ENSMUSG00000015363	Trabd	1652.91	0.184065	0.166757	1.10379	0.269683	0.957487	chr15	89075124	89087077	+	11954	1906.49	2099	2076.09	1886	2220.09	2393.24	686.231	905.052	808.053	2117.65	1958.46	2021.41	2071.12	2336.4	2150.34	666.188	784.038	666.557
ENSMUSG00000015377	Dennd6b	287.919	-0.124375	0.265904	-0.467745	0.639967	0.992433	chr15	89182213	89196496	-	14284	300.68	264.558	323.312	343.617	381.578	403.983	197.551	111.342	124.407	361.137	269.299	322.217	423.059	409.216	439.509	178.789	138.995	189.298
ENSMUSG00000015396	Cd83	26.3326	0.812175	0.6026	1.34778	0.177728	0.91196	chr13	43784775	43803132	+	18358	45.8803	27.9401	25.4383	27.6971	18.5545	19.8384	12.9968	23.859	8.2938	61.885	44.5737	44.0565	22.5762	24.1935	27.6728	9.11027	20.2419	9.17807
ENSMUSG00000015452	Ager	37.8363	-0.0511808	0.622545	-0.0822123	0.934478	0.998873	chr17	34597862	34600936	+	3075	34.4103	54.1339	25.4383	61.453	61.3106	75.7468	24.6939	14.3154	15.4028	37.3005	40.8592	17.277	40.2445	57.3732	73.2515	18.2205	21.5914	8.03081
ENSMUSG00000015461	Atf6b	1946.49	0.338592	0.183455	1.84564	0.0649443	0.863851	chr17	34647146	34655074	+	7929	2192.42	2487.54	2603.73	569.522	696.198	752.959	2789.11	2629.26	2684.82	3168.85	2370.76	2687.44	621.337	778.34	765.885	2450.66	2292.74	2495.29
ENSMUSG00000015467	Egfl8	15.5772	1.51495	0.829894	1.82547	0.0679296	0.866498	chr17	34613349	34615971	-	2623	28.6752	14.8432	18.8736	7.78982	13.7142	9.01748	11.6971	25.4496	4.73931	40.6915	20.4296	32.8264	5.88945	8.29492	16.2781	10.2491	4.04839	6.88355
ENSMUSG00000015468	Notch4	506.383	0.174905	0.216701	0.807123	0.419596	0.98127	chr17	34564268	34588503	+	24236	377.694	383.303	443.119	235.426	269.444	308.398	1033.25	890.736	783.172	404.372	430.879	372.32	246.375	292.396	238.474	800.565	933.828	671.146
ENSMUSG00000015474	Ppt2	32.2987	-0.713759	0.504384	-1.41511	0.157036	0.910379	chr17	34616662	34628510	-	11849	45.0611	46.2758	66.4678	32.0248	23.3948	25.2489	22.0946	7.953	11.8483	38.996	46.4309	47.5119	37.2998	36.6359	35.8118	15.943	14.8441	27.5342
ENSMUSG00000015476	Prrt1	158.618	-0.20083	0.419064	-0.479233	0.631773	0.992433	chr17	34629533	34633126	+	3594	156.485	154.544	128.833	122.04	113.747	140.673	129.968	74.7582	109.004	227.194	128.149	280.752	201.223	153.456	211.615	204.981	106.608	211.096
ENSMUSG00000015478	Rnf5	3119.12	0.181132	0.159783	1.13362	0.256955	0.952049	chr17	34601091	34603690	-	2600	4182.48	3957.02	4106.23	3694.97	4045.69	4629.57	609.55	707.817	758.29	5308.54	4475.01	4885.95	4181.51	4598.15	3809.89	745.903	726.011	721.626
ENSMUSG00000015484	Fam163a	86.2213	0.380052	0.724678	0.524443	0.599971	0.992433	chr1	156075966	156205026	-	129061	194.991	93.4247	45.1325	286.492	143.596	90.1748	45.4888	30.2214	17.7724	78.8398	81.7184	57.0142	133.494	94.7003	112.319	21.6369	13.4946	11.4726
ENSMUSG00000015488	Cacfd1	6800.07	-0.0557555	0.108887	-0.512051	0.608615	0.992433	chr2	27009926	27021089	+	11164	7474.4	7487.07	7738.98	10981	11161.8	12132.1	1814.35	1709.9	1986.96	8329.89	7727.96	7709.88	10130.8	10218.6	9794.54	1899.49	1920.28	2183.23
ENSMUSG00000015501	Hivep2	4551.4	-0.281416	0.386203	-0.728673	0.466202	0.984803	chr10	13966075	14151374	+	185300	770.954	823.36	800.075	1584.79	1569.87	1535.68	8158.09	9686.76	7521.29	957.098	804.184	1204.21	3381.52	1506.91	3437.12	17203.6	8099.47	12880.3
ENSMUSG00000015522	Arnt	2819.15	0.0693229	0.176777	0.39215	0.694947	0.994333	chr3	95434388	95497240	+	62853	1473.91	1819.6	1963.67	1611.63	1761.07	1999.17	4409.82	5264.89	4976.28	1707.35	1977.96	1659.46	2000.45	1929.26	1994.88	4516.42	5256.16	4422.68
ENSMUSG00000015533	Itga2	190.137	-0.0370333	0.601785	-0.061539	0.95093	0.998873	chr13	114833081	114932100	-	99020	43.4225	28.8132	29.5412	102.999	66.9576	69.4346	673.234	639.422	274.88	11.8684	30.6444	34.5541	68.7102	71.8893	45.5787	395.158	628.849	206.507
ENSMUSG00000015536	Mocs2	2060.37	-0.0208145	0.163776	-0.127091	0.898868	0.998873	chr13	114818236	114832275	+	14040	2459.51	2430.79	2359.2	2688.35	3013.09	3205.71	362.611	473.999	469.192	2804.32	2746.85	2980.29	3363.85	3386.4	2784.37	482.844	538.435	536.917
ENSMUSG00000015542	Nat9	239.992	0.111793	0.187694	0.595615	0.551433	0.988862	chr11	115182832	115187859	-	5028	315.427	293.371	336.442	236.291	240.402	248.882	109.173	106.57	131.516	421.326	360.304	414.649	242.449	230.184	223.824	138.932	133.597	136.524
ENSMUSG00000015568	Lpl	1778.04	-0.582822	0.344118	-1.69367	0.0903281	0.877171	chr8	68880491	68907448	+	26958	583.336	374.572	262.589	546.153	584.871	559.084	3654.7	4124.43	3867.28	206.848	417.878	374.048	797.038	700.92	685.308	5249.79	4751.46	4264.36
ENSMUSG00000015575	Atp6v0e	1327.35	0.134804	0.178027	0.757213	0.448922	0.98451	chr17	26663231	26699647	+	36417	2312.04	2126.94	2108.92	1599.51	1621.5	1642.98	207.949	225.865	209.715	2493.2	2009.53	2319.44	1543.03	1609.21	1251.79	193.593	218.613	198.476
ENSMUSG00000015597	Zfp318	5317.09	-0.448908	0.269229	-1.66738	0.0954383	0.877171	chr17	46383731	46420920	+	37190	956.933	722.95	782.022	3461.27	3874.67	4314.86	10877	13564.6	10495.2	404.372	690.892	643.57	3630.84	3651.15	3971.86	12402.5	12439.3	8823.57
ENSMUSG00000015599	Ttbk1	5013.38	0.00192164	0.210681	0.00912109	0.992723	0.999425	chr17	46442448	46487675	-	45228	3481.17	3970.99	4784.04	5455.47	5786.59	7045.35	4325.34	5131.28	5259.45	4745.64	3717.26	4258.79	5549.82	5116.58	6333.81	5722.39	4863.46	4693.44
ENSMUSG00000015605	Srf	1243	0.186036	0.182371	1.0201	0.307682	0.960602	chr17	46548329	46556175	-	7847	1331.35	1313.18	1426.19	1638.46	1737.67	1699.79	657.638	917.777	862.555	1652.24	1274.06	1246.54	1426.23	1549.77	1445.5	762.985	736.806	695.239
ENSMUSG00000015619	Gata3	5.58919	1.70551	1.56049	1.09294	0.274422	0.957487	chr2	9857078	9890034	-	32957	1.63858	0.873128	0	13.8486	2.42015	6.31223	12.9968	4.7718	2.36966	0.847739	5.57171	5.18311	1.96315	3.45621	9.76687	3.41635	14.8441	10.3253
ENSMUSG00000015647	Lama5	652.842	0.165829	0.367834	0.450825	0.652116	0.992433	chr2	180176373	180225859	-	49487	226.944	400.766	484.148	242.35	338.822	374.225	1263.29	1814.88	1335.3	298.404	356.59	274.705	398.519	333.87	319.051	1037.43	1430.43	821.437
ENSMUSG00000015652	Steap1	28.7811	-0.290933	0.515871	-0.563964	0.572779	0.990709	chr5	5736317	5749326	-	13010	45.0611	40.1639	41.0295	18.1762	26.6217	9.01748	24.6939	17.4966	20.1421	47.4734	45.5023	48.3757	16.6868	18.6636	13.8364	42.135	18.8925	24.0924
ENSMUSG00000015653	Steap2	215.665	-0.169777	0.270353	-0.62798	0.530017	0.986075	chr5	5664829	5694578	-	29750	230.221	192.961	174.786	270.912	243.629	265.114	202.75	262.449	200.236	122.074	195.939	164.132	242.449	241.935	270.217	184.483	245.602	172.089
ENSMUSG00000015656	Hspa8	91277.4	0.419498	0.272635	1.53868	0.123883	0.893324	chr9	40800984	40810087	+	9104	32846.2	43768.2	42709.3	23341.7	20751.2	21948.5	205528	260303	183818	49901.3	46727.2	45202.8	30020.5	24595.8	34176.7	216031	229411	131913
ENSMUSG00000015659	Serac1	770.27	0.0909461	0.207646	0.437986	0.661396	0.992433	chr17	6042196	6079741	-	37546	269.547	299.483	297.054	788.502	883.356	730.416	1169.71	1124.55	1097.15	262.799	375.162	253.973	1178.87	906.22	952.269	1128.53	1122.75	1024.5
ENSMUSG00000015668	Pdzd11	1566.94	0.0501517	0.157312	0.318805	0.749875	0.997464	chrX	100622883	100626568	-	3686	2651.23	2982.6	2990.23	1227.33	1252.03	1347.21	443.191	392.878	481.04	3380.78	2912.15	3201.44	1080.71	1313.36	1141.91	454.375	514.145	438.253
ENSMUSG00000015671	Psma2	4157.64	0.118965	0.126859	0.937775	0.34836	0.971904	chr13	14613240	14674236	+	60997	7169.62	7556.05	7023.43	2549	2225.74	2235.43	2479.79	2048.69	2640.98	8538.43	7928.54	8164.27	2319.46	2246.54	2225.22	2542.9	2495.16	2448.25
ENSMUSG00000015672	Mrpl32	1042.35	0.0146477	0.13662	0.107215	0.914618	0.998873	chr13	14608184	14613165	-	4982	1583.69	1620.53	1628.87	1112.21	1072.94	1029.8	314.523	287.899	321.089	1980.32	1669.66	1773.49	1160.22	1144.01	1032.85	334.802	361.656	333.852
ENSMUSG00000015697	Setdb1	9749.18	0.280585	0.28069	0.999625	0.317492	0.96424	chr3	95323525	95357202	-	33678	2322.69	3207	3219.17	2800.01	3444.69	3795.46	23165.5	30235.7	20411	2856.88	3209.31	2971.65	3309.87	3715.43	4048.37	23235.7	24791	14745.7
ENSMUSG00000015702	Anxa9	33.0134	-0.840933	0.607813	-1.38354	0.1665	0.910379	chr3	95296096	95307176	-	11081	34.4103	33.1789	41.0295	46.7389	51.63	63.1223	12.9968	14.3154	7.10897	22.889	26.0013	12.0939	66.747	54.6082	73.2515	3.41635	13.4946	17.2089
ENSMUSG00000015709	Arnt2	13943.3	-0.103025	0.154742	-0.665784	0.505549	0.98545	chr7	84246278	84410176	-	163899	9539.83	10722.9	12112.7	7415.9	7368.56	8458.39	23170.7	26569.4	25260.5	10455.2	9314.04	9306.28	6479.37	5878.33	6586.12	26643	23935.4	21762.4
ENSMUSG00000015711	Prune1	1773.74	-0.0614647	0.146294	-0.420145	0.67438	0.993848	chr3	95253674	95282076	-	28403	2209.63	2258.78	2376.43	1293.11	1305.27	1114.56	1703.88	1449.04	1735.77	2722.94	2227.76	2568.23	1138.63	1119.12	1096.33	1947.32	1697.62	1962.96
ENSMUSG00000015714	Cers2	1633.11	-0.0558239	0.150589	-0.370703	0.710858	0.994838	chr3	95314791	95323599	+	8809	2424.28	2434.28	2594.71	1569.21	1566.65	1947.77	1013.75	970.267	1030.8	2175.3	2229.61	2184.68	1385.98	1600.92	1493.52	805.12	1013.45	955.667
ENSMUSG00000015733	Capza2	5714.85	-0.202623	0.148334	-1.36599	0.171941	0.911904	chr6	17636234	17666972	+	30739	8418.22	7654.71	7226.94	6831.67	6522.32	6238.29	3094.54	3038.05	3524.86	6351.26	8293.49	7452.45	5890.43	5986.86	5799.89	3237.56	3553.13	3752.68
ENSMUSG00000015745	Plekho1	5410.26	0.069142	0.150432	0.459621	0.645788	0.992433	chr3	95988429	95996001	-	7573	6400.31	6502.18	7146.52	7210.77	7572.66	8662.19	1490.73	1589.01	1907.57	7809.37	6756.63	7061.99	7593.46	7533.17	7017.49	1721.84	1609.91	1798.9
ENSMUSG00000015747	Vps45	2240.43	0.363864	0.18651	1.9509	0.0510684	0.824125	chr3	95999832	96058466	-	58635	947.921	1157.77	1189.86	662.134	659.089	794.44	4659.35	5070.84	4556.85	1537.8	1246.21	1393.39	834.338	702.994	841.578	5422.89	4387.1	4263.21
ENSMUSG00000015748	Prpf3	4102.95	0.149192	0.271111	0.550298	0.582115	0.992287	chr3	95830124	95855885	-	25762	1125.71	1521.86	1522.19	1375.34	1552.13	1562.73	8418.03	11702.1	8811.57	1247.02	1658.51	1416.72	1610.76	1683.87	1603.39	9341.44	11323.3	6376.46
ENSMUSG00000015749	Anp32e	12004.9	-0.0700307	0.221577	-0.316056	0.75196	0.997464	chr3	95929246	95947390	+	18145	12513	15841.2	13661.2	4950.86	5798.69	4738.68	16452.7	16547	19739.2	11179.1	16483.9	12024.8	4223.71	5382.02	4255.1	16658.1	19061.2	16577.9
ENSMUSG00000015750	Aph1a	1105.2	0.121282	0.152513	0.795224	0.426483	0.98127	chr3	95893969	95898288	+	4320	1581.23	1446.77	1545.17	1490.45	1331.09	1700.7	426.295	456.502	471.562	1593.75	1365.07	1444.36	1334.94	1217.97	1287.6	387.186	418.333	394.657
ENSMUSG00000015755	Tab2	6898.85	-0.211861	0.196889	-1.07604	0.281908	0.957487	chr10	7905653	7956230	-	50578	5209.88	4702.67	4728.24	10370	10922.2	13198	4884.2	5204.45	5095.95	3112.05	4975.54	4175	10504.8	10923.7	11445.1	4732.78	4891.8	5103.01
ENSMUSG00000015757	Ppil4	3328.67	-0.201501	0.268396	-0.75076	0.452797	0.98451	chr10	7792891	7823135	+	30245	630.855	497.683	441.477	1682.6	1646.51	1992.86	7011.78	8298.16	7763	300.1	599.888	414.649	2264.49	2029.49	2147.08	7706.15	7538.1	6951.24
ENSMUSG00000015759	Cnih1	3101.2	0.0731622	0.148036	0.494219	0.621152	0.992433	chr14	46775567	46788411	-	12845	4836.28	4634.56	4646.18	4337.2	3630.23	3810.79	613.449	672.824	559.239	4924.52	4632.88	5029.35	3931.2	3692.62	4058.13	543.2	697.672	571.335
ENSMUSG00000015766	Eps8	306.291	0.060601	0.350523	0.172887	0.86274	0.998554	chr6	137477245	137654876	-	177632	94.2186	115.253	90.2649	87.419	72.6046	94.6835	825.297	785.757	575.827	56.7985	140.221	117.484	77.5444	80.8754	102.552	762.985	792.134	641.318
ENSMUSG00000015776	Med22	2578.46	0.0874221	0.164757	0.530612	0.595687	0.992433	chr2	26905262	26910677	-	5416	4493	4619.72	4752.86	1966.5	1815.92	1662.82	1388.06	1741.71	1879.14	4820.25	4348.72	4229.42	1249.54	1539.4	1348.64	1430.31	1569.42	1556.83
ENSMUSG00000015790	Surf1	803.633	0.200099	0.172863	1.15756	0.247043	0.942922	chr2	26913381	26916530	-	3150	985.608	912.419	896.905	925.257	793.811	891.828	356.112	310.167	313.98	1354.69	1036.34	1182.61	1213.23	1047.23	1154.12	392.88	341.414	356.798
ENSMUSG00000015804	Med28	2776.56	0.213868	0.120649	1.77264	0.0762883	0.877171	chr5	45520229	45529276	+	9048	3608.98	3635.7	3801.79	3701.03	3772.21	4033.52	506.875	520.126	535.543	4708.34	3983.77	4249.29	3782.01	3894.46	3667.46	528.396	489.855	558.715
ENSMUSG00000015806	Qdpr	1231.16	0.0228019	0.180732	0.126165	0.899602	0.998873	chr5	45434021	45450236	-	16216	2048.23	2101.62	2185.23	1026.52	834.147	689.837	632.944	688.73	754.736	2408.43	2080.11	2386.82	678.268	727.879	698.331	702.629	726.011	790.461
ENSMUSG00000015812	Gnrh1	24.5139	0.725871	0.8075	0.898912	0.3687	0.975406	chr14	67745181	67749439	+	4259	3.27717	3.49251	7.38531	53.6632	65.3442	44.1856	7.79808	12.7248	2.36966	12.7161	9.28619	9.50237	71.6549	58.0644	49.6482	3.41635	17.543	9.17807
ENSMUSG00000015829	Tnr	1305.93	-0.0869577	0.406886	-0.213715	0.830769	0.998554	chr1	159523769	159931729	+	407961	181.883	114.38	128.833	396.415	339.628	361.601	2926.88	3163.71	2613.73	168.7	133.721	202.141	828.449	344.93	629.963	5063.03	2474.91	3433.75
ENSMUSG00000015837	Sqstm1	4684.03	0.408954	0.17392	2.35139	0.0187035	0.722923	chr11	50199366	50210827	-	11462	2881.45	3471.56	3617.16	887.173	871.256	899.042	10056.9	10378.7	9792.61	4490.48	3412.67	3853.64	936.422	853.685	1061.33	9946.14	8879.46	8022.78
ENSMUSG00000015839	Nfe2l2	987.136	0.12827	0.260149	0.493063	0.621968	0.992433	chr2	75675513	75704641	-	29129	652.156	705.487	576.054	567.791	569.543	523.915	2091.19	2206.16	1691.94	462.866	728.037	548.546	445.635	595.851	475.321	1498.64	2037.69	1391.63
ENSMUSG00000015843	Rxrg	103.691	-0.0742375	0.751365	-0.0988035	0.921294	0.998873	chr1	167598384	167639623	+	41240	235.137	94.2978	83.7002	196.476	86.3189	51.3996	89.6779	57.2616	17.7724	194.98	101.219	99.343	162.941	96.0828	134.294	63.7719	51.2796	50.4794
ENSMUSG00000015846	Rxra	1644.65	-0.0831855	0.188047	-0.442365	0.658225	0.992433	chr2	27676440	27762957	+	86518	2081.82	2198.54	2575.83	2261.64	2366.91	2833.29	1124.22	1336.1	1238.15	1592.9	1617.65	1336.38	1369.3	1603.68	1468.29	840.422	986.457	772.105
ENSMUSG00000015852	Fcrls	225.353	0.277595	0.34793	0.797848	0.424959	0.98127	chr3	87250758	87263738	-	12981	191.714	105.648	113.241	45.8734	45.9829	40.5786	627.746	443.778	330.567	164.461	168.08	183.137	38.2814	59.4469	46.3926	502.204	500.65	448.578
ENSMUSG00000015854	Cd5l	10.6495	1.21812	0.778142	1.56542	0.117484	0.884317	chr3	87357881	87371073	+	13193	10.6508	12.2238	12.3089	6.92428	5.64703	2.70524	19.4952	17.4966	22.5117	13.5638	15.7865	9.50237	2.94472	6.91243	4.06953	9.11027	17.543	2.29452
ENSMUSG00000015869	Prpsap1	2520.98	0.0401349	0.147049	0.272936	0.784902	0.997464	chr11	116470845	116494202	-	23358	3387.77	3692.46	4068.49	2104.98	2547.62	2099.27	1631.1	1631.96	1735.77	4003.87	3601.18	3619.54	2342.04	2077.19	1937.91	1601.13	1640.95	1654.35
ENSMUSG00000015879	Fam184b	587.793	-0.000267904	0.37896	-0.000706945	0.999436	0.99982	chr5	45529705	45639614	-	109910	130.267	239.237	179.709	243.215	242.015	256.998	1096.93	1902.36	1146.91	126.313	223.797	157.221	292.509	259.907	254.752	1283.41	1631.5	913.218
ENSMUSG00000015880	Ncapg	5723.94	-0.145493	0.474956	-0.306329	0.759354	0.997464	chr5	45669919	45700546	+	30628	533.359	532.608	358.598	1091.44	1261.71	1429.27	14048.2	22206.4	13728.6	171.243	574.815	358.499	1090.53	1536.63	1260.74	14024.1	19657.6	9166.6
ENSMUSG00000015882	Lcorl	3156.8	-0.355398	0.397301	-0.89453	0.371038	0.976629	chr5	45697181	45857615	-	160435	328.536	217.409	178.889	4886.81	4721.72	5786.51	3333.68	4724.08	3703.77	86.4694	237.726	240.151	5638.16	5153.22	5881.28	3995.99	4338.52	3369.5
ENSMUSG00000015889	Lta4h	4195.08	0.284562	0.207115	1.37393	0.169463	0.910379	chr10	93453411	93484875	+	31465	1899.94	2523.34	2661.17	836.972	880.13	926.095	8948.3	11256.7	9659.91	2429.62	2633.56	2321.17	955.072	934.561	1088.19	8278.96	10099.4	7178.4
ENSMUSG00000015890	Amdhd1	6.0904	0.155916	1.25629	0.124109	0.901229	0.998873	chr10	93523338	93540033	-	16696	10.6508	9.60441	7.38531	7.78982	7.26046	2.70524	2.59936	1.5906	7.10897	2.54322	10.2148	6.04697	7.85259	14.5161	4.88343	1.13878	0	5.73629
ENSMUSG00000015932	Dstn	7935.82	-0.0215545	0.186414	-0.115627	0.907948	0.998873	chr2	143915320	143943324	+	28005	14347.4	13812	12665.8	7667.77	7529.1	4956.91	4058.9	4006.72	4356.61	13240	13803	13534.8	5565.53	5574.18	5191.09	4206.67	4388.45	3939.69
ENSMUSG00000015937	Macroh2a1	13295.7	-0.0479703	0.158999	-0.301702	0.762879	0.997464	chr13	56073619	56136361	-	62743	16304.7	18609.8	18338.5	6846.38	7381.47	6022.77	13900.1	14794.2	17658.7	17620.3	18562.2	16702.6	6966.23	6196.3	5825.12	14832.7	16973.5	15787.4
ENSMUSG00000015942	Gtf2ird2	1184.83	0.0933136	0.156297	0.597028	0.550488	0.988862	chr5	134184019	134224355	+	40337	720.158	796.293	782.843	524.514	574.383	576.217	2058.69	2333.41	2009.47	911.32	782.825	837.073	608.576	604.838	601.476	2471.16	2275.19	1858.56
ENSMUSG00000015943	Bola1	342.673	0.521898	0.257304	2.02834	0.0425259	0.808305	chr3	96196588	96219709	-	23122	575.962	578.011	596.569	280.433	342.855	266.016	94.8767	76.3488	87.6773	822.307	711.322	716.133	251.283	315.898	218.127	71.7434	97.1613	65.3938
ENSMUSG00000015944	Castor2	5776.29	-0.0540356	0.161309	-0.334981	0.737639	0.997393	chr5	134099711	134144343	+	44633	6220.06	6727.45	7452.6	4542.33	4620.08	4351.83	4927.09	5810.46	5962.06	8344.3	6522.62	7332.38	3964.58	4034.79	4296.61	6970.49	5634	6259.44
ENSMUSG00000015947	Fcgr1	21.8458	0.656494	0.671884	0.977093	0.328523	0.964735	chr3	96282909	96293969	-	11061	46.6996	27.067	26.2589	13.8486	6.45375	18.035	23.3942	15.906	15.4028	34.7573	49.2168	29.371	12.7605	22.1198	13.0225	21.6369	8.09677	9.17807
ENSMUSG00000015950	Ncf1	43.4437	0.216462	0.483103	0.448067	0.654105	0.992433	chr5	134220053	134229625	-	9573	72.917	68.9771	45.953	26.8316	37.9158	13.5262	41.5898	25.4496	29.6207	61.0372	91.0046	67.3805	32.392	33.1797	36.6257	26.192	32.3871	39.0068
ENSMUSG00000015961	Adss	4443.69	-0.185399	0.169573	-1.09333	0.274249	0.957487	chr1	177762962	177796511	-	33550	3935.06	3838.27	3170.76	4195.25	3802.87	3814.39	5639.31	5937.71	6755.89	2762.78	3602.11	3259.31	3876.24	3520.5	3541.3	5496.91	6515.2	6322.54
ENSMUSG00000015968	Cacna1d	722.568	-0.134315	0.345336	-0.388939	0.697321	0.994473	chr14	30039939	30491455	-	451517	185.16	202.566	236.33	408.533	431.594	590.645	1106.03	1045.02	1151.65	245.844	227.512	337.766	879.491	444.469	801.697	1795.86	1161.89	1754.16
ENSMUSG00000015970	Chdh	10.5694	-0.200178	0.99847	-0.200485	0.841101	0.998554	chr14	30009023	30040527	+	31505	9.01221	6.11189	6.56472	1.73107	4.03359	3.60699	6.4984	30.2214	13.0331	8.47739	9.28619	7.77467	5.88945	0.691243	11.3947	19.3593	12.1452	34.4178
ENSMUSG00000015971	Actr8	1876.27	0.054832	0.135022	0.406095	0.684673	0.993947	chr14	29978337	30006354	+	28018	1485.38	1754.11	1892.28	901.022	950.314	1005.45	2620.16	2742.2	3068.71	1903.17	1871.17	1759.67	991.39	993.316	1078.42	2930.09	2933.73	2892.24
ENSMUSG00000015980	Lrrc27	128.124	0.421847	0.323396	1.30443	0.192087	0.916441	chr7	139212988	139242979	+	29992	181.063	138.827	146.886	209.459	170.218	165.922	36.3911	66.8052	45.0235	183.112	138.364	184.864	160.978	183.871	175.804	34.1635	43.1828	41.3013
ENSMUSG00000015981	Stk32c	117.088	0.312074	0.415655	0.750799	0.452774	0.98451	chr7	139103638	139213307	-	109670	183.521	130.096	114.062	114.251	91.1592	79.3538	124.769	103.389	69.9049	184.807	119.792	206.461	96.1943	81.5667	122.9	111.601	64.7742	108.99
ENSMUSG00000015994	Fnta	1521.02	-0.0146054	0.120806	-0.1209	0.90377	0.998873	chr8	25998722	26015650	-	16929	2235.03	2361.81	2542.19	1414.28	1336.73	1366.15	831.795	847.79	887.437	2319.41	2315.97	2377.32	1365.37	1403.22	1222.49	769.818	917.634	863.886
ENSMUSG00000016018	Mtrex	10153.4	-0.0277442	0.351369	-0.0789602	0.937064	0.998873	chr13	112867418	112927398	-	59981	1398.53	1861.51	1515.63	1686.93	2023.25	2417.59	22502.7	35370.2	23932.4	1011.35	1973.31	1484.1	2500.07	2392.39	2665.54	28732.6	31655.7	17638
ENSMUSG00000016024	Lbp	16.9925	0.29136	1.12642	0.25866	0.795898	0.997464	chr2	158306493	158332852	+	26360	26.2173	6.11189	11.4883	4.32768	1.61344	2.70524	71.4824	25.4496	18.9573	13.5638	19.501	4.31926	5.88945	12.4424	0.813906	17.0818	51.2796	12.6198
ENSMUSG00000016028	Celsr1	18767.2	0.0420853	0.299958	0.140304	0.88842	0.998554	chr15	85898929	86034203	-	135275	6640.36	10856.5	13118	3020.72	3759.31	4669.25	38332.8	53278.8	41993.9	10106.7	9464.48	8987.52	4189.36	3964.28	4378	41042.9	45900.6	34105.7
ENSMUSG00000016087	Fli1	201.705	0.0498932	0.469744	0.106214	0.915413	0.998873	chr9	32422204	32542861	-	120658	330.994	263.685	175.606	352.273	280.738	196.581	180.656	109.751	107.819	167.852	304.587	171.907	180.61	294.47	190.454	87.6863	144.392	90.6335
ENSMUSG00000016128	Stard13	138.518	-0.279825	0.344827	-0.811494	0.417082	0.98127	chr5	151037510	151233836	-	196327	131.087	116.126	87.8031	112.52	91.1592	97.3887	287.229	237	177.724	73.7533	97.5049	67.3805	87.3601	109.908	112.319	189.038	263.145	154.88
ENSMUSG00000016150	Tenm1	603.939	-0.0950933	0.527412	-0.180302	0.856916	0.998554	chrX	42527866	43429126	-	901261	44.2418	31.4326	12.3089	185.224	221.041	216.419	1193.11	1856.23	854.261	32.2141	41.7878	30.2348	571.276	286.175	362.188	2269.6	1549.18	1113.99
ENSMUSG00000016179	Camk1g	669.492	0.238381	0.33208	0.717842	0.472855	0.98545	chr1	193346346	193370298	-	23953	444.875	495.063	569.49	249.274	183.932	258.802	1156.72	933.683	1094.78	824.85	475.453	697.993	424.04	260.599	406.139	1314.16	863.656	1397.36
ENSMUSG00000016181	Utp25	2851.62	0.211717	0.203133	1.04226	0.297293	0.959941	chr1	193091104	193130272	-	39169	992.982	1311.44	1489.37	1517.28	1749.77	1719.63	5011.57	6126.99	5472.72	1428.44	1433.79	1274.18	2005.36	1971.42	2186.15	5744.02	5482.87	4411.21
ENSMUSG00000016200	Syt14	1784.01	-0.490094	0.36368	-1.3476	0.177788	0.91196	chr1	192891233	193035775	-	144543	850.425	503.795	492.354	2286.74	2686.37	2384.22	1879.34	2293.65	2290.27	247.54	647.247	507.945	2813.19	2576.95	2760.77	2325.4	2134.85	2431.04
ENSMUSG00000016206	H2-M3	10.1934	-0.216944	0.769052	-0.282094	0.777872	0.997464	chr17	37270220	37274484	+	4265	21.3016	18.3357	16.4118	2.59661	4.03359	8.11573	10.3974	4.7718	7.10897	11.0206	13.0007	17.277	9.81574	12.4424	7.32515	5.69392	8.09677	5.73629
ENSMUSG00000016239	Lonrf3	121.442	0.172347	0.380591	0.452839	0.650664	0.992433	chrX	36328353	36362341	+	33989	50.7961	41.9101	26.2589	108.192	133.109	99.1922	215.747	198.825	150.473	38.996	57.5743	31.0987	129.568	196.313	171.734	185.622	195.672	154.88
ENSMUSG00000016252	Atp5e	4672.04	0.178435	0.194648	0.916707	0.359296	0.973928	chr2	174461072	174464105	-	3034	6251.2	5906.71	5864.76	5993.83	6721.58	7922.75	282.031	235.409	312.795	7924.67	6996.21	7267.59	7568.92	7812.43	6128.71	277.863	302.28	326.969
ENSMUSG00000016253	Nelfcd	2794.13	0.280201	0.15781	1.77556	0.0758058	0.877171	chr2	174415804	174427502	+	11699	2070.35	2714.55	2771.95	611.068	673.61	742.138	5193.52	5299.88	5627.94	2710.22	2826.71	2550.09	723.42	789.399	781.349	4456.06	4710.97	5041.06
ENSMUSG00000016255	Tubb1	16.5464	0.622527	0.902666	0.689654	0.490412	0.98545	chr2	174450695	174457882	+	7188	8.19292	9.60441	8.2059	7.78982	6.45375	1.8035	38.9904	62.0334	23.6966	5.93418	13.0007	8.63852	9.81574	1.38249	6.51124	15.943	52.629	17.2089
ENSMUSG00000016256	Ctsz	996.511	0.309116	0.162423	1.90316	0.0570201	0.842469	chr2	174427493	174439039	-	11547	1445.23	1431.06	1455.73	735.705	709.912	627.616	873.385	766.67	808.053	1696.33	1431	1713.88	618.392	720.966	694.261	662.772	694.973	851.266
ENSMUSG00000016257	Prelid3b	2669.07	-0.040585	0.131633	-0.308318	0.75784	0.997464	chr2	174465067	174473081	-	8015	3829.37	3831.28	4015.15	3334.04	2942.1	3745.86	769.411	835.065	792.65	4029.31	3784.12	4056.65	3174.41	3010.36	3389.1	863.198	831.269	809.965
ENSMUSG00000016262	Sertad4	1860.64	0.024199	0.129244	0.187235	0.851477	0.998554	chr1	192844488	192855756	-	11269	1865.53	1792.53	2193.44	1931.87	1970.81	2136.24	1326.97	1328.15	1465.63	2214.3	2055.96	2279.71	2140.81	2080.64	2172.31	1546.47	1411.54	1578.63
ENSMUSG00000016308	Ube2a	1418.19	-0.0864679	0.184705	-0.468139	0.639685	0.992433	chrX	36873900	36884222	+	10323	2155.56	2049.23	2103.17	1931.01	2055.52	2053.28	344.415	300.624	343.6	2043.05	2007.67	2110.39	1729.53	1935.48	1335.62	301.778	383.247	344.178
ENSMUSG00000016319	Slc25a5	9807.37	0.313512	0.155997	2.00973	0.0444599	0.810989	chrX	36795651	36798807	+	3157	11403.7	13358	12537	4317.29	3827.88	4288.71	13373.7	10946.5	15229.8	13497.7	14076	12747	4101.02	4228.33	4188.36	10710.3	12068.2	11633.2
ENSMUSG00000016344	Ppdpf	3541.87	0.130227	0.161616	0.805779	0.42037	0.98127	chr2	181187247	181188771	+	1525	4432.37	3974.48	4267.07	5439.89	4714.46	6066.06	553.664	641.012	616.111	5217.84	4085.92	4649.25	5715.71	5706.9	5853.61	622.915	580.269	616.078
ENSMUSG00000016346	Kcnq2	4977.12	0.0400925	0.243342	0.164758	0.869135	0.998554	chr2	181075579	181135300	-	59722	4019.45	3943.92	4441.03	4755.25	4270.77	4835.17	5443.06	5632.32	5344.76	5593.38	3642.04	4893.72	5629.33	3765.2	5189.46	7192.56	5001.11	5995.57
ENSMUSG00000016349	Eef1a2	2243.1	0.239167	0.413716	0.578094	0.563201	0.989381	chr2	181147653	181157014	-	9362	1686.92	1616.16	1674.82	1476.6	1024.53	974.789	3137.43	2419.3	3287.9	3035.75	1473.72	2690.04	1857.14	1014.74	2167.43	4477.7	2407.44	3953.45
ENSMUSG00000016356	Col20a1	39.5719	-0.52435	0.504776	-1.03878	0.298908	0.960291	chr2	180986535	181018363	+	31829	23.7595	14.8432	38.5677	21.6384	34.6889	36.9717	75.3815	69.9864	50.9476	16.9548	13.9293	22.4602	22.5762	38.7096	36.6257	67.1882	59.3763	67.6883
ENSMUSG00000016382	Pls3	3218.08	0.0705159	0.30374	0.232158	0.816415	0.997534	chrX	75785654	75875182	-	89529	700.495	701.995	562.925	401.608	381.578	402.179	8966.49	10789	7640.96	402.676	804.184	614.199	446.616	431.336	515.202	8043.23	9895.61	6225.03
ENSMUSG00000016386	Mpped2	11741.9	-0.0842451	0.255778	-0.329369	0.741877	0.997393	chr2	106693269	106868356	+	175088	12317.2	13392	14211	14892.4	18267.3	20306.5	3947.13	5260.12	5561.59	10370.4	14980.5	12741.8	14296.6	19844.2	16024.2	4180.47	5791.89	4968.78
ENSMUSG00000016409	Nkap	1144.37	-0.194162	0.196868	-0.986255	0.324008	0.96424	chrX	37126795	37150746	+	23952	934.812	863.523	778.74	875.921	901.104	986.512	1451.74	1506.3	1605.44	633.261	1040.98	820.66	1075.81	1032.72	1038.54	1667.18	1713.82	1671.56
ENSMUSG00000016427	Ndufa1	1411.67	0.00701242	0.239076	0.0293314	0.9766	0.998873	chrX	37187588	37191163	-	3576	1955.65	1784.67	1642.82	2021.89	2119.25	2689.91	142.965	116.114	130.331	2057.46	1907.38	2225.28	2264.49	2281.79	1623.74	146.903	137.645	161.764
ENSMUSG00000016477	E2f3	3630.03	0.15649	0.270124	0.579326	0.562369	0.989381	chr13	29906575	29986063	-	79489	2207.17	2692.73	2641.48	2841.55	3251.07	3698.07	4917.99	6869.81	6319.88	1731.93	2732.92	2077.56	2812.21	3391.93	3060.28	4032.43	5949.78	4111.78
ENSMUSG00000016481	Cr1l	972.742	0.269039	0.163993	1.64056	0.100889	0.877171	chr1	195097382	195131586	-	34205	750.471	847.807	781.202	605.875	665.543	702.461	1450.44	1523.8	1505.92	736.686	982.478	786.105	783.296	787.326	686.122	1182.06	1379.15	1352.62
ENSMUSG00000016487	Ppfibp1	1099.42	-0.197476	0.276335	-0.714625	0.474841	0.98545	chr6	146888487	147032025	+	143539	547.287	598.966	493.995	526.245	658.282	660.079	2305.63	2427.26	2263.02	284.84	577.601	414.649	546.737	667.741	574.617	1949.6	2434.43	1858.56
ENSMUSG00000016493	Cd46	90.7106	0.196807	0.40427	0.486822	0.626385	0.992433	chr1	195036826	195092249	-	55424	16.3858	12.2238	13.95	173.107	183.932	181.251	33.7917	58.8522	48.578	11.8684	19.501	19.8686	263.062	220.507	229.521	42.135	52.629	51.6267
ENSMUSG00000016494	Cd34	846.215	-0.00101977	0.369384	-0.00276073	0.997797	0.99982	chr1	194938819	194961279	+	22461	1665.62	1115.86	1211.19	770.326	466.283	580.725	964.363	536.032	680.092	1042.72	1547.08	1108.32	419.132	643.547	457.415	558.004	858.258	606.9
ENSMUSG00000016495	Plgrkt	1109.75	-0.141481	0.187704	-0.753745	0.451002	0.98451	chr19	29348599	29367390	-	18792	1721.33	1601.32	1526.3	1220.4	1264.93	984.708	284.63	246.543	305.686	2009.14	1761.59	2145.81	1428.19	1201.38	1143.54	375.799	371.102	383.184
ENSMUSG00000016496	Cd274	59.2658	0.225833	0.459309	0.49168	0.622945	0.992433	chr19	29367455	29388095	+	20641	40.9646	53.2608	50.056	103.864	89.5457	91.9783	20.7949	38.1744	20.1421	70.3624	47.3595	70.8359	115.826	90.5528	77.321	30.7472	14.8441	40.1541
ENSMUSG00000016503	Gtf3a	2106.38	0.143343	0.175112	0.818581	0.413025	0.98127	chr5	146948657	146955614	+	6958	2891.28	2572.23	2918.84	3097.75	2921.93	3845.05	380.806	442.187	387.439	3111.2	2530.49	2646.84	3095.89	3013.82	2978.08	375.799	349.511	355.65
ENSMUSG00000016510	Mtif3	493.905	0.110273	0.18819	0.585966	0.557899	0.989381	chr5	146951573	146963800	-	12228	611.192	628.652	637.598	328.038	323.494	314.71	452.289	388.107	454.974	849.435	645.39	718.725	358.275	331.797	431.37	507.897	411.586	496.763
ENSMUSG00000016520	Lnx2	1035.46	-0.380291	0.254002	-1.4972	0.134342	0.896914	chr5	147016655	147076586	-	59932	834.039	998.858	1084	426.709	477.577	467.105	1150.22	1081.61	1638.62	1110.54	939.762	1150.65	607.594	515.667	623.452	1875.58	1439.88	2216.5
ENSMUSG00000016526	Dyrk3	920.574	0.0892951	0.198788	0.449198	0.653289	0.992433	chr1	131127455	131138340	-	10886	824.208	1015.45	1133.23	650.017	826.079	743.04	963.063	960.723	1203.79	1099.52	975.978	999.477	720.475	666.358	744.724	901.917	1028.29	1113.99
ENSMUSG00000016528	Mapkapk2	4203.56	0.00125245	0.158403	0.00790677	0.993691	0.999425	chr1	131053700	131097826	-	44127	5674.42	6051.65	6593.44	4522.42	4433.72	5130.94	2265.34	2470.2	2642.17	6733.59	6064.81	5627.13	3192.08	3546.08	3297.95	2339.06	2841.97	2237.15
ENSMUSG00000016534	Lamp2	2030.38	-0.131714	0.212039	-0.621175	0.534485	0.986075	chrX	38401357	38456454	-	55098	1772.13	1672.04	1598.51	1004.02	1011.62	1090.21	3996.52	3419.79	3726.29	988.464	1600.94	1481.51	1107.22	1047.23	1176.09	2862.9	3299.44	3691.88
ENSMUSG00000016541	Atxn10	18861.3	0.100303	0.164649	0.609194	0.542396	0.986747	chr15	85336245	85463212	+	126968	11072.7	13280.3	13836	2980.04	2750.91	2747.63	37250.1	37056.2	41130.1	15372.9	13551.3	14616.4	3872.31	3107.14	4102.9	43703.1	37122.4	41950.7
ENSMUSG00000016552	Foxred2	1741.26	0.188944	0.272975	0.692168	0.488832	0.98545	chr15	77940522	77956722	-	16201	668.542	874.001	1056.1	1225.6	1570.68	1428.37	2387.51	2985.56	2539.09	1004.57	847.829	1057.36	2315.53	1433.64	2178.01	2823.04	2260.35	2686.88
ENSMUSG00000016554	Eif3d	11160.6	0.323199	0.221654	1.45812	0.144807	0.904702	chr15	77958998	77970813	-	11816	5562.17	7490.56	7920.34	2698.74	2337.06	2791.81	22374	27884.8	23151.5	8624.9	7337.94	7600.17	2913.31	2849.99	3429.8	23603.6	24596.6	17722.9
ENSMUSG00000016559	H3f3b	26647.9	-0.0316645	0.177061	-0.178833	0.858069	0.998554	chr11	116021912	116027962	-	6051	45619.8	45678.6	42684.6	28328.1	30652.9	23033.3	8915.81	9575.42	9944.27	46725.7	49095.1	46407.9	19657	25015.4	17472.1	10189.8	10214.1	10451.5
ENSMUSG00000016619	Nup50	4958.47	-0.0390756	0.158468	-0.246584	0.80523	0.997464	chr15	84923411	84942963	+	19553	3740.89	4322.86	5022.01	3043.22	3344.65	3310.32	6419.12	7752.59	8212.05	4035.24	4286.5	4016.91	3327.54	3312.44	3420.03	7193.7	7673.04	6819.31
ENSMUSG00000016624	Phf21b	9353.36	-0.0385372	0.161948	-0.23796	0.811912	0.997464	chr15	84785381	84856049	-	70669	9168.69	8781.92	10183.5	13311.1	13051.9	15424.4	3847.05	4021.04	4684.81	11054.5	8890.59	9828.91	14148.4	13029.9	15287.6	4919.54	4322.33	4404.33
ENSMUSG00000016637	Ift27	1426.93	0.254483	0.241241	1.05489	0.291475	0.95805	chr15	78159463	78174107	-	14645	2038.4	2289.34	2113.02	1502.57	1902.24	1445.5	456.188	497.858	523.694	2605.95	2320.62	2262.43	1410.52	1847	1085.75	405.407	495.253	482.996
ENSMUSG00000016664	Pacsin2	1373.8	-0.193531	0.178274	-1.08558	0.277663	0.957487	chr15	83375607	83464606	-	89000	860.256	1194.44	1162.78	544.422	556.636	546.459	2444.7	2554.5	2691.93	851.978	1083.7	873.355	568.331	568.893	546.945	2343.62	2723.21	2612.31
ENSMUSG00000016756	Cmah	7.27037	-0.658657	1.28422	-0.512884	0.608033	0.992433	chr13	24327404	24477377	+	149974	4.91575	0	4.10295	5.19321	5.64703	7.21398	22.0946	7.953	14.2179	0.847739	0.928619	2.59156	3.9263	10.3686	6.51124	7.97148	22.9409	3.44178
ENSMUSG00000016757	Ttll12	2806.8	0.287483	0.148937	1.93023	0.0535784	0.832861	chr15	83575090	83595157	-	20068	2296.47	2761.7	2992.69	744.36	757.508	794.44	4710.04	5091.51	5174.15	3347.72	2705.07	2874.04	839.246	891.703	935.177	4402.54	4507.2	4696.88
ENSMUSG00000016758	Bik	12.9535	-0.273899	1.42304	-0.192474	0.847371	0.998554	chr15	83526862	83544634	+	17773	15.5665	27.067	14.7706	18.1762	12.9075	17.1332	0	0	2.36966	20.3457	30.6444	34.5541	6.87102	20.046	8.13906	2.27757	0	2.29452
ENSMUSG00000016763	Scube1	1655.94	-0.168363	0.314332	-0.535619	0.592222	0.992433	chr15	83604999	83725021	-	120023	929.077	1018.94	1097.95	1390.05	1277.03	1298.52	2539.58	2317.51	2268.95	1272.46	746.609	1011.57	1968.06	1065.9	1636.76	3349.16	2013.4	2605.42
ENSMUSG00000016831	Tox4	4525.97	0.175832	0.160761	1.09374	0.274068	0.957487	chr14	52279146	52296401	+	17256	3320.59	4149.98	4553.45	1870.42	1997.43	2362.58	6888.31	7431.29	7263	4293.8	4474.08	4530.9	2347.93	2258.98	2593.92	7145.87	6982.12	7002.87
ENSMUSG00000016833	Mrps18c	749.47	0.223062	0.179085	1.24557	0.212924	0.933213	chr5	100798627	100804471	+	5845	1158.48	1175.23	1170.98	770.326	782.517	858.464	163.76	151.107	186.018	1467.44	1359.5	1393.39	816.67	857.141	658.45	167.401	192.973	160.616
ENSMUSG00000016918	Sulf1	604.957	0.745012	1.36618	0.545325	0.58553	0.992433	chr1	12692277	12861192	+	168916	515.335	114.38	33.6442	201.67	65.3442	45.0874	6629.67	1170.68	274.88	68.6669	61.2888	66.5166	79.5075	61.5206	74.0654	636.58	389.995	400.393
ENSMUSG00000016921	Srsf6	9780.19	-0.256003	0.204001	-1.25491	0.209511	0.932315	chr2	162931528	162937121	+	5594	11834.7	14137.7	14835.4	7929.17	9290.97	10021.1	6840.22	7717.6	8375.55	10239	13281.1	10393.9	8613.31	10477.9	9293.99	6836.12	8717.53	7208.23
ENSMUSG00000016933	Plcg1	14408.9	-0.0457007	0.263244	-0.173606	0.862175	0.998554	chr2	160731300	160775760	+	44461	5414.7	7407.62	8046.71	4544.92	4971.8	5991.21	28503.3	34675.1	26853	7594.05	6616.41	7195.89	5159.15	5012.89	6051.39	37986.4	34245.3	23089.7
ENSMUSG00000016940	Kctd2	1425.46	0.0631617	0.120114	0.525847	0.598994	0.992433	chr11	115420128	115431274	+	11147	1834.39	1670.29	1903.77	1705.97	1506.95	1669.13	708.326	747.582	779.617	1910.8	1782.95	1797.68	1745.24	1786.86	1936.28	742.487	707.118	722.773
ENSMUSG00000016946	Kctd5	2936.82	0.012	0.117182	0.102404	0.918436	0.998873	chr17	24047734	24073485	-	25752	4231.64	4365.64	4453.34	2664.98	2539.55	2193.05	1926.13	2072.55	2050.94	4822.79	4273.5	4383.19	2187.93	2367.51	2134.06	2055.5	2067.38	2073.1
ENSMUSG00000016984	Etaa1	1656.31	-0.669426	0.493527	-1.35641	0.174968	0.91196	chr11	17938756	17953875	-	15120	726.712	378.064	348.751	2814.72	3251.88	3882.02	956.565	1280.43	1287.91	115.293	471.738	321.353	3235.27	3788.01	3453.4	967.966	1388.6	1144.96
ENSMUSG00000017009	Sdc4	164.529	0.166469	0.332374	0.500848	0.616478	0.992433	chr2	164424247	164443887	-	19641	321.162	344.885	242.895	128.099	168.604	123.539	77.9808	101.798	72.2745	273.82	312.016	266.93	84.4154	134.792	97.6687	58.078	91.7634	60.8047
ENSMUSG00000017057	Il13ra1	56.29	-0.289202	0.601098	-0.481123	0.630429	0.992433	chrX	36112110	36171259	+	59150	111.424	73.3427	45.953	82.2258	33.0754	49.5961	80.5802	57.2616	40.2842	48.3211	56.6457	51.8311	33.3735	55.2994	45.5787	48.9677	74.2204	25.2397
ENSMUSG00000017119	Nbr1	15292.7	0.0973398	0.232291	0.419042	0.675185	0.993848	chr11	101552149	101581951	+	29803	3794.96	4967.22	4843.12	3962.42	4440.98	4841.48	32082.6	40345.6	33227.3	4080.17	5964.52	5353.29	5082.59	5091.7	5420.61	41124.9	40976.4	29669.3
ENSMUSG00000017132	Cyth1	1859.78	-0.13199	0.163597	-0.806801	0.419781	0.98127	chr11	118132019	118248592	-	116574	1788.51	1754.11	1962.85	1886	1989.37	1783.66	1245.09	1250.21	1402.84	2434.71	1859.09	2258.11	2527.55	2031.56	2217.08	1761.7	1569.42	1754.16
ENSMUSG00000017144	Rnd3	4573.27	-0.102281	0.222076	-0.460567	0.645109	0.992433	chr2	51130438	51149111	-	18674	4970.64	4192.76	3819.85	3578.12	3140.55	3772.91	5718.59	5358.73	5848.31	2956.91	4917.96	4451.43	3848.75	4029.95	4463.46	5458.19	6011.85	5779.89
ENSMUSG00000017146	Brca1	3223.22	0.376072	0.421625	0.891958	0.372416	0.976698	chr11	101488764	101551955	-	63192	547.287	653.1	540.769	1322.54	1565.84	1676.35	6365.83	11056.3	6832.91	376.396	879.402	674.669	1516.53	1790.32	1502.47	6468.29	10022.5	4226.5
ENSMUSG00000017167	Cntnap1	29.4976	0.367105	0.573394	0.640232	0.522022	0.986075	chr11	101170523	101190724	+	20202	19.663	16.5894	13.95	33.7559	45.9829	32.4629	42.8895	38.1744	24.8814	10.1729	16.7151	22.4602	27.4841	45.622	60.229	23.9145	21.5914	34.4178
ENSMUSG00000017176	Nt5c3b	1835.81	0.188589	0.136923	1.37734	0.168407	0.910379	chr11	100422321	100441808	-	19488	2237.49	2657.8	2599.63	2196.73	2359.65	1978.43	670.635	703.046	768.954	2800.93	2695.78	2624.38	2117.26	2296.31	2297.66	686.686	700.371	652.79
ENSMUSG00000017188	Coa3	1739.62	0.0830472	0.195384	0.425046	0.670803	0.9938	chr11	101277968	101279114	-	1147	2325.97	2201.16	2352.63	1991.6	2268.49	2559.16	194.952	249.724	208.53	3317.2	2664.21	2818.75	2421.54	2771.19	2182.89	266.475	253.699	265.017
ENSMUSG00000017210	Med24	5062.92	0.21073	0.199923	1.05406	0.291857	0.95805	chr11	98704591	98729435	-	24845	3147.72	3942.17	4400	1409.96	1460.97	1721.44	9478.57	9753.56	9588.82	4807.53	3715.4	4323.58	1690.27	1719.12	2128.36	10278.7	8556.94	9009.42
ENSMUSG00000017221	Psmd3	3931.29	0.0572531	0.156012	0.36698	0.713634	0.994848	chr11	98682554	98695979	+	13426	4723.22	5720.73	5960.77	894.963	1035.83	1101.94	4710.04	5282.39	5261.82	6240.21	5471.42	5596.9	1002.19	1156.45	1134.58	5122.25	5477.47	4870.11
ENSMUSG00000017264	Exosc10	6116.55	0.320325	0.229183	1.39768	0.162208	0.910379	chr4	148558429	148582401	+	23973	2083.46	2862.99	3124.81	1585.66	1603.76	1915.31	13202.2	16516.8	12677.7	3284.14	2999.44	3095.18	1932.72	1791.01	1967.21	14201.8	14779.3	10474.5
ENSMUSG00000017286	Glod4	2334.67	0.174542	0.11964	1.45889	0.144595	0.904702	chr11	76120987	76243725	-	122739	2898.65	3378.13	3122.35	857.745	882.55	807.966	2978.87	2696.07	2981.03	3446.06	3357.88	3289.55	1083.66	922.118	1078.42	2669.31	2881.1	2692.62
ENSMUSG00000017288	Vps53	3039.25	0.211387	0.159552	1.32488	0.185211	0.915801	chr11	76046226	76179647	-	133422	1215.01	1433.68	1605.89	512.397	520.333	532.933	6744.04	7447.19	6691.91	1781.95	1525.72	1710.43	564.405	520.506	626.707	7812.05	6771.6	6689.67
ENSMUSG00000017291	Taok1	8732.69	-0.403133	0.243493	-1.65563	0.0977969	0.877171	chr11	77529162	77607815	-	78654	1239.59	925.516	777.099	9812.57	11442.5	11375.5	11472.3	14568.3	13856.6	606.134	910.975	916.547	12470.9	11021.9	12165.4	14767.7	14467.6	14391.2
ENSMUSG00000017299	Dnttip1	1174.29	0.175136	0.127208	1.37677	0.168584	0.910379	chr2	164745983	164768607	+	22625	1691.02	1821.34	1797.09	944.299	927.726	913.47	631.645	652.146	725.115	2163.43	1886.02	2020.55	1012	977.418	935.991	732.238	697.672	608.047
ENSMUSG00000017307	Acot8	291.05	0.500233	0.24692	2.02589	0.0427762	0.808305	chr2	164792765	164804882	-	12118	238.414	301.229	246.177	419.784	521.947	442.758	77.9808	108.161	100.71	333.162	267.442	282.48	587.963	547.464	534.736	71.7434	89.0645	67.6883
ENSMUSG00000017314	Mpp2	2332.29	0.0727335	0.151826	0.479059	0.631896	0.992433	chr11	102057015	102088515	-	31501	1654.97	2112.1	2075.27	894.963	1012.43	987.414	3809.36	4168.96	4343.58	2217.69	1874.88	1891.84	930.532	1019.58	984.012	4202.11	3982.26	3819.22
ENSMUSG00000017344	Vtn	572.013	0.380042	0.703757	0.540019	0.589184	0.992433	chr11	78499091	78502324	+	3234	673.458	406.004	304.439	93.4778	56.4703	71.2381	2471.99	1126.15	806.868	324.684	487.525	387.006	33.3735	85.0229	34.9979	599	1507.35	827.174
ENSMUSG00000017376	Nlk	3554.83	-0.31939	0.160305	-1.99239	0.0463286	0.813632	chr11	78567168	78697373	-	130206	3064.15	2646.45	2522.49	5668.39	5897.92	6385.28	1874.14	1746.48	1812.79	2139.69	2706.92	2874.04	6165.27	5809.21	6316.72	2275.29	1989.11	2092.6
ENSMUSG00000017386	Traf4	6923.04	0.0566818	0.192553	0.29437	0.768475	0.997464	chr11	78158499	78165589	-	7091	9040.89	7752.5	9467.15	11910.6	10020.2	12884.2	2720.23	2815.36	2995.25	8459.59	6071.31	7357.43	8738.96	8258.28	9287.48	2405.11	1979.66	2450.55
ENSMUSG00000017390	Aldoc	7704.68	0.285627	0.251275	1.13671	0.25566	0.949718	chr11	78322968	78327781	+	4814	5804.68	8509.5	9440.07	1089.71	1251.22	1526.66	12913.6	12952.3	16951.3	8617.27	9111.6	8231.65	1140.59	1374.88	1377.94	11239.8	12888.7	14262.7
ENSMUSG00000017400	Stac2	234.873	-0.0394452	0.533268	-0.0739688	0.941035	0.998873	chr11	98036623	98053462	-	16840	276.921	173.752	266.692	347.945	199.259	314.71	90.9776	41.3556	58.0566	447.606	175.509	399.964	437.782	235.714	481.832	109.323	64.7742	105.548
ENSMUSG00000017404	Rpl19	9380.71	0.272034	0.155159	1.75326	0.0795572	0.877171	chr11	98026710	98030492	+	3783	14186.9	14344.6	13878.6	11264.9	9855.68	10729.9	1970.32	1654.22	2329.37	18203.5	15648.2	17538.8	10673.6	9716.11	10874.6	1945.04	2083.57	1954.93
ENSMUSG00000017405	Nek8	101.458	0.195065	0.361039	0.540288	0.588999	0.992433	chr11	78166106	78176675	-	10570	87.6642	114.38	79.5972	46.7389	60.5039	55.9084	165.059	141.563	157.582	89.0126	112.363	96.7514	50.0603	67.0506	70.8098	154.875	190.274	86.0444
ENSMUSG00000017412	Cacnb4	614.63	-0.394918	0.344696	-1.1457	0.251919	0.946776	chr2	52428320	52676831	-	248512	176.967	118.745	93.5473	1118.27	1034.21	1159.65	332.718	322.892	349.524	126.313	108.648	165.86	1855.18	1070.04	1670.13	509.036	346.812	504.794
ENSMUSG00000017417	Plxdc1	9.84178	0.370249	0.802413	0.46142	0.644497	0.992433	chr11	97923238	97986444	-	63207	6.55433	6.98502	7.38531	8.65535	4.03359	5.41049	15.5962	15.906	9.47863	14.4116	7.42895	10.3662	2.94472	4.14746	9.76687	22.7757	8.09677	17.2089
ENSMUSG00000017418	Arl5b	4657.85	-0.2638	0.23777	-1.10948	0.267225	0.957421	chr2	15049395	15082456	+	33062	4124.32	3672.38	3500.64	8432.04	8699.65	8230.25	2095.08	2748.56	2700.22	2173.6	3956.84	2968.2	7736.77	7602.98	7906.28	2232.02	2609.86	2451.69
ENSMUSG00000017421	Zfp207	13052.2	0.275801	0.157009	1.75659	0.0789875	0.877171	chr11	80383279	80405733	+	22455	8236.34	9772.92	10246.7	5672.72	6516.67	7012.89	20918.4	24544.6	25353	9547.24	11077.5	9530.88	8178.48	7847.68	8058.48	19935.5	21998.9	20491.2
ENSMUSG00000017428	Psmd11	4624.53	0.127508	0.124525	1.02395	0.305859	0.960291	chr11	80428615	80473248	+	44634	5248.38	5989.66	5867.22	2446.87	2561.33	2627.69	5110.34	5094.69	6276.04	6269.03	5989.59	5910.48	2563.87	2697.92	2554.85	5395.56	5532.8	5105.3
ENSMUSG00000017446	C1qtnf1	93.8123	0.276956	0.332269	0.833528	0.404547	0.98127	chr11	118428203	118449963	+	21761	141.737	110.014	105.036	60.5875	54.0501	42.3821	131.268	71.577	84.1228	163.614	139.293	133.897	53.9866	49.7695	56.1595	116.156	95.8118	79.1609
ENSMUSG00000017453	Pipox	155.177	0.408064	0.213711	1.90942	0.0562075	0.842469	chr11	77880615	77894096	-	13482	186.799	167.641	146.065	145.41	141.982	130.753	184.555	187.691	165.876	147.507	139.293	166.723	177.665	172.12	166.851	112.74	114.704	138.818
ENSMUSG00000017466	Timp2	3272.22	-0.0980206	0.237039	-0.413521	0.679225	0.993947	chr11	118301069	118355740	-	54672	5586.75	4791.73	4751.22	3967.61	3038.1	2153.37	2262.74	2401.81	2264.21	5252.59	4177.85	4656.16	2427.43	2076.49	2187.78	2403.97	2292.74	2207.33
ENSMUSG00000017485	Top2b	54803.4	-0.25736	0.331036	-0.777438	0.4369	0.983476	chr14	16365179	16435462	+	70284	2518.5	1727.05	1541.89	5353.33	5824.51	7046.26	142618	198614	132307	1175.81	1760.66	1799.4	6685.5	6670.49	7688.97	177843	178599	106689
ENSMUSG00000017491	Rarb	195.411	0.346419	0.5657	0.612372	0.540291	0.986747	chr14	16430839	16819156	-	388318	276.101	165.894	107.497	347.945	233.142	150.592	269.034	240.181	74.6442	199.219	179.223	174.498	227.725	228.801	181.501	167.401	178.129	115.873
ENSMUSG00000017493	Igfbp4	2880.17	0.11821	0.188991	0.625478	0.531657	0.986075	chr11	99041244	99054392	+	13149	5342.6	4179.66	4721.68	2872.71	2647.65	2597.93	2018.4	1752.84	1741.7	4175.96	4636.59	3895.11	2255.66	2413.13	2056.74	1295.94	1823.12	1415.72
ENSMUSG00000017499	Cdc6	2397.47	0.148	0.355253	0.416605	0.676968	0.993947	chr11	98907801	98923940	+	16140	820.111	1316.68	1134.88	402.474	488.065	568.101	5556.13	7723.96	6063.95	828.241	1158.92	799.927	441.708	540.552	438.695	4498.19	7092.77	3281.16
ENSMUSG00000017548	Suz12	7017.79	-0.619899	0.36364	-1.70471	0.0882494	0.877171	chr11	79993106	80034123	+	41018	2443.95	1568.14	1311.3	9036.19	10088	11114.9	8672.77	11557.3	10137.4	634.957	1547.08	1129.05	8657.48	10334.1	9067.72	8733.33	10999.5	9287.06
ENSMUSG00000017550	Atad5	2814.06	0.0142369	0.396123	0.0359407	0.97133	0.998873	chr11	80089400	80135794	+	46395	213.835	233.998	177.247	1877.35	2336.26	2581.7	5396.27	8517.67	5684.81	109.358	239.584	175.362	2065.23	2451.84	2328.58	6212.06	6843.12	3208.88
ENSMUSG00000017561	Crlf3	1215.98	-0.0154767	0.173602	-0.0891507	0.928962	0.998873	chr11	80046493	80080991	-	34499	1045.42	1228.49	1265.35	1522.48	1882.88	1666.43	717.424	831.884	875.588	1037.63	1229.49	1023.66	1808.06	1747.46	1724.67	721.989	847.462	711.301
ENSMUSG00000017615	Tnfaip1	3785.73	0.0450788	0.117114	0.384912	0.700302	0.994838	chr11	78522850	78536332	-	13483	5361.45	5687.55	5859.01	3689.78	3704.45	3460.01	2202.96	2459.07	2552.12	5532.35	5725.86	5187.43	3128.28	3554.37	3234.46	2159.13	2439.83	2205.03
ENSMUSG00000017631	Abr	8824.66	0.0776737	0.204264	0.380262	0.703751	0.994838	chr11	76416734	76623558	-	206825	9004.84	8725.17	9696.09	6705.3	6539.26	5874.89	10339	9712.21	9687.16	12120.1	8292.56	10404.2	7479.6	5910.13	6691.12	12075.7	8678.39	10908.1
ENSMUSG00000017639	Rab11fip4	6475.36	0.00156997	0.158147	0.00992725	0.992079	0.999425	chr11	79591212	79698023	+	106812	5196.77	5734.7	6175.76	4756.98	4874.19	4733.27	7432.87	9468.85	8241.67	6991.31	5735.15	6065.11	4783.21	4193.77	4587.99	10110.1	9017.11	8457.59
ENSMUSG00000017652	Cd40	63.6899	0.0619801	0.439864	0.140908	0.887943	0.998554	chr2	165055627	165072948	+	17322	95.8571	61.9921	79.5972	67.5117	87.1256	61.3188	45.4888	38.1744	26.0662	69.5146	54.7885	84.6575	115.826	91.9353	74.0654	20.4981	36.4355	35.565
ENSMUSG00000017664	Slc35c2	1286.55	0.0353688	0.147913	0.239119	0.811014	0.997464	chr2	165276554	165287869	-	11316	1550.92	1495.67	1641.18	1676.54	1713.47	1937.86	392.503	456.502	424.169	1886.22	1512.72	1780.4	1752.11	1750.92	1817.45	470.318	433.177	465.787
ENSMUSG00000017667	Zfp334	5360.11	-0.220216	0.150787	-1.46045	0.144168	0.904368	chr2	165374264	165388259	-	13996	2802.8	3287.33	3082.14	2867.52	3320.45	3258.01	9382.39	9984.2	10079.3	2311.79	3143.37	2657.21	3193.06	3260.59	3517.7	10236.5	10258.6	9838.89
ENSMUSG00000017670	Elmo2	3900.55	-0.145311	0.133476	-1.08867	0.2763	0.957487	chr2	165288031	165326479	-	38449	2748.72	3415.68	3569.57	1718.09	1878.04	1874.73	6172.18	6521.46	6566.32	3314.66	2916.79	3067.54	2007.32	2007.37	2081.16	6718.82	6528.7	7102.68
ENSMUSG00000017677	Wsb1	4305.33	0.0632078	0.186249	0.339372	0.73433	0.997393	chr11	79239372	79254671	-	15300	2670.89	2843.78	2717.79	5252.07	6089.11	6517.83	3463.65	3939.92	3985.76	2197.34	3112.73	2131.12	7268.56	7689.39	7763.84	3221.62	3464.07	3166.43
ENSMUSG00000017679	Ttpal	3107.24	-0.0538269	0.141374	-0.380741	0.703396	0.994838	chr2	163602314	163619013	+	16700	3076.44	3382.5	3820.67	3968.48	4098.94	4138.12	1790.96	2164.81	2316.34	3233.28	3299.38	3148.74	3888.02	3769.35	3701.64	1915.43	2105.16	2112.1
ENSMUSG00000017686	Rhot1	2588.47	-0.428289	0.146501	-2.92346	0.00346167	0.631903	chr11	80209019	80267907	+	58889	2806.07	2745.99	2724.36	2670.18	2625.06	2817.06	2542.17	2250.7	2642.17	1987.95	2573.2	2511.22	2412.71	2429.03	2304.17	2903.9	2578.82	3067.77
ENSMUSG00000017692	Rhbdl3	6294.41	-0.0129283	0.216043	-0.0598416	0.952282	0.998873	chr11	80300912	80355955	+	55044	5989.02	5875.28	6959.42	8798.16	9547.51	11819.2	2540.88	3306.86	3635.05	6157.13	6654.48	5954.53	8027.31	9931.78	8562.29	2742.19	3596.32	3202
ENSMUSG00000017697	Ada	164.172	0.257869	0.270521	0.953233	0.340472	0.969934	chr2	163726584	163750239	-	23656	166.316	233.998	210.892	64.0496	54.8568	75.7468	213.148	281.536	285.544	202.61	176.438	199.55	48.0971	67.0506	56.9734	168.54	214.564	235.188
ENSMUSG00000017707	Serinc3	3172.99	-0.138984	0.144607	-0.961118	0.336493	0.969476	chr2	163623272	163645131	-	21860	3627.82	3158.1	3224.1	2094.59	1882.07	2184.93	4841.31	3602.71	4253.53	2990.82	3004.08	3210.07	2095.66	1985.94	2094.99	4214.64	4343.92	4304.52
ENSMUSG00000017713	Tha1	33.4445	-0.20889	0.519713	-0.401934	0.687733	0.994333	chr11	117867952	117873481	-	5530	43.4225	46.2758	47.5942	30.2937	47.5964	45.9891	18.1955	9.54361	9.47863	44.9302	41.7878	38.8733	46.134	55.2994	37.4397	17.0818	9.44624	12.6198
ENSMUSG00000017715	Pgs1	1425.73	0.0810012	0.151642	0.53416	0.593231	0.992433	chr11	117986292	118024011	+	37720	1724.61	1665.05	1827.45	1579.6	1562.61	1728.65	866.887	930.501	1003.55	2026.94	1537.79	1673.28	1669.66	1545.62	1659.55	829.034	927.081	905.187
ENSMUSG00000017716	Birc5	2565.21	0.256288	0.260569	0.983572	0.325326	0.96424	chr11	117849251	117855743	+	6493	3582.76	4113.31	3781.28	2828.57	3388.22	3453.69	535.468	685.549	713.267	3670.71	4476.87	3559.93	2751.35	4183.4	2795.77	462.346	676.081	515.119
ENSMUSG00000017721	Pigt	2007.72	0.0474018	0.161763	0.293033	0.769497	0.997464	chr2	164497520	164508301	+	10782	3132.15	3177.31	3380.83	1091.44	953.541	1119.07	2000.21	2160.04	1729.85	3728.36	2829.5	2938.83	783.296	754.837	778.094	1933.65	1804.23	1843.65
ENSMUSG00000017723	Wfdc2	93.578	1.00635	0.675415	1.48998	0.136231	0.898924	chr2	164562413	164568510	+	6098	140.918	198.2	176.427	80.4948	90.3524	149.69	31.1923	49.3086	10.6635	118.684	186.652	133.897	62.8208	146.544	69.9959	4.55513	20.2419	13.7671
ENSMUSG00000017724	Etv4	78.4596	-0.772386	0.505759	-1.52718	0.126716	0.895107	chr11	101769742	101785371	-	15630	118.797	75.089	86.9825	88.2846	66.9576	72.1398	33.7917	20.6778	13.0331	100.033	85.4329	177.954	85.397	100.921	138.364	42.135	43.1828	63.0992
ENSMUSG00000017734	Dbndd2	135.238	-0.0216795	0.392859	-0.0551838	0.955992	0.998873	chr2	164486106	164493319	+	7214	91.7607	66.3577	68.109	268.316	201.68	236.258	44.1891	36.5838	77.0139	59.3418	96.5763	76.019	348.459	246.774	350.793	48.9677	53.9785	63.0992
ENSMUSG00000017737	Mmp9	486.171	0.483079	0.441988	1.09297	0.274407	0.957487	chr2	164940780	164955850	+	15071	173.69	154.544	193.659	48.47	37.9158	27.0524	1657.09	1232.72	1003.55	283.993	140.221	216.827	69.6918	26.9585	62.6707	1481.56	852.86	1087.6
ENSMUSG00000017740	Slc12a5	314.619	0.463742	0.380738	1.21801	0.22322	0.936713	chr2	164960802	164999731	+	38930	114.701	94.2978	107.497	109.057	161.344	152.395	822.698	652.146	463.268	142.42	113.291	190.911	209.075	137.557	210.802	782.344	454.769	744.571
ENSMUSG00000017747	Ghdc	66.6062	0.185216	0.378593	0.489223	0.624684	0.992433	chr11	100766032	100770957	-	4926	99.9536	79.4546	62.3648	57.9908	45.1762	50.4979	72.7821	73.1676	56.8718	65.2759	115.149	91.5683	37.2998	47.0045	45.5787	67.1882	51.2796	80.3081
ENSMUSG00000017754	Pltp	463.987	0.51973	0.438535	1.18515	0.235958	0.93923	chr2	164839518	164857711	-	18194	448.153	273.289	220.739	197.342	140.369	147.887	1896.23	860.515	695.494	267.038	287.872	296.301	151.162	158.295	135.108	636.58	863.656	675.735
ENSMUSG00000017756	Slc12a7	4524.95	0.252856	0.305529	0.827603	0.407895	0.98127	chr13	73733094	73816754	+	83661	1367.4	2058.84	2117.94	1351.97	1646.51	1902.69	10358.5	14589	9472.7	1697.17	1848.88	1609.36	1359.48	1560.14	1648.16	8831.27	11431.3	6597.89
ENSMUSG00000017760	Ctsa	1747.06	0.564646	0.116071	4.86466	1.14652e-06	0.0163506	chr2	164832873	164841032	+	8160	1324.79	1417.09	1509.07	654.344	625.207	711.479	3539.03	3457.97	3297.38	1661.57	1550.79	1622.31	683.176	767.971	707.284	2434.72	2734.01	2748.83
ENSMUSG00000017764	Zswim1	615.588	-0.0977971	0.177904	-0.54972	0.582511	0.992287	chr2	164822686	164826871	+	4186	716.061	854.792	893.623	490.758	422.72	506.782	478.282	473.999	595.969	957.945	782.825	836.209	426.985	458.294	448.462	593.306	580.269	563.304
ENSMUSG00000017765	Slc12a4	430.798	0.124796	0.217975	0.572523	0.566968	0.989381	chr8	105943590	105966097	-	22508	258.077	285.513	267.512	222.443	174.251	216.419	974.76	917.777	669.428	308.577	257.227	255.7	207.112	167.972	192.082	791.455	851.511	736.54
ENSMUSG00000017774	Myo1c	718.29	0.152086	0.239631	0.634668	0.525645	0.986075	chr11	75650504	75673910	+	23407	472.731	531.735	546.513	377.373	404.973	436.446	1585.61	1504.71	1074.64	472.191	470.81	480.302	349.44	379.492	402.069	1147.89	1416.94	875.359
ENSMUSG00000017776	Crk	6907.82	-0.325959	0.207868	-1.56811	0.116856	0.882669	chr11	75679259	75706908	+	27650	7308.9	6644.5	6573.75	10459.1	10755.2	11374.6	4047.2	4975.4	4665.85	4097.12	6895.92	5393.03	8909.75	9687.77	8857.73	4219.19	4742.01	4733.59
ENSMUSG00000017778	Cox7c	2067.27	0.211097	0.22033	0.958096	0.338014	0.969476	chr13	86044816	86046904	-	2089	2697.11	2746.86	2352.63	2647.67	3013.09	3735.04	163.76	124.067	154.028	3396.89	3055.15	3585.85	3060.55	3237.09	2747.75	152.597	152.489	188.15
ENSMUSG00000017781	Pitpna	5527.69	-0.0250697	0.18871	-0.132848	0.894313	0.998873	chr11	75588097	75628804	+	40708	8034.79	8347.1	7991.73	6584.12	6376.3	4877.55	2868.39	2850.36	3370.84	8609.64	8192.27	7985.45	4757.69	5430.4	3813.96	3111.16	3020.1	3276.57
ENSMUSG00000017801	Mlx	953.027	0.180554	0.166847	1.08215	0.279184	0.957487	chr11	101087277	101092207	+	4931	1580.41	1564.65	1587.02	946.03	822.046	823.296	373.008	305.395	415.875	1908.26	1535.01	1700.92	838.264	866.819	834.253	367.827	317.124	368.27
ENSMUSG00000017802	Retreg3	2895.65	0.116734	0.103242	1.13068	0.25819	0.953081	chr11	101096322	101119893	-	23572	3640.93	3683.73	3946.22	2887.42	2888.86	3114.64	1857.24	1824.42	1836.48	4438.76	3757.19	3972.86	2817.12	3007.6	2952.04	1838	1842.02	1816.11
ENSMUSG00000017817	Jph2	5.94603	0.251462	1.05003	0.239481	0.810733	0.997464	chr2	163336242	163397993	-	61752	9.01221	5.23877	6.56472	2.59661	3.22687	2.70524	11.6971	11.1342	7.10897	5.93418	5.57171	6.04697	0.981574	6.91243	0.813906	5.69392	13.4946	2.29452
ENSMUSG00000017830	Dhx58	26.8399	-0.00454604	0.503078	-0.00903645	0.99279	0.999425	chr11	100694884	100704271	-	9388	19.663	34.052	33.6442	34.6214	36.3023	31.5612	32.492	25.4496	20.1421	18.6503	24.1441	20.7325	24.5394	35.9446	34.184	21.6369	21.5914	13.7671
ENSMUSG00000017831	Rab5a	2394.42	-0.353933	0.307019	-1.15281	0.24899	0.944472	chr17	53479234	53507680	+	28447	3190.32	2708.44	2387.92	3854.23	3616.52	2162.39	1593.41	1881.68	2036.72	1932.85	2836.93	2464.57	2085.85	2560.36	1638.39	1979.21	1864.96	2304.84
ENSMUSG00000017837	Nkiras2	2941.46	0.123789	0.14866	0.832697	0.405015	0.98127	chr11	100619244	100627607	+	8364	3650.76	3805.96	3822.31	3770.27	3886.77	3882.02	826.597	952.77	1086.49	4870.26	3807.34	4219.05	3720.17	4005.06	3630.83	1018.07	994.554	996.968
ENSMUSG00000017843	Ppp2r5c	5591.4	0.0198224	0.104754	0.189229	0.849913	0.998554	chr12	110447120	110583062	+	135943	7322.01	6688.16	6297.21	6492.38	5809.18	6664.82	2926.88	3108.03	3074.63	6923.49	7206.08	7188.98	7174.33	6917.96	7421.19	3125.96	3068.68	3235.27
ENSMUSG00000017858	Ift52	1347.53	-0.131229	0.148398	-0.884304	0.376532	0.979469	chr2	163017354	163046141	+	28788	1716.42	1823.09	1938.23	1190.98	1185.88	1349.92	813.6	940.045	922.981	1866.72	1931.53	1777.81	1148.44	1346.54	1317.71	905.333	1120.05	960.256
ENSMUSG00000017861	Mybl2	1701.68	-0.0611861	0.239628	-0.255337	0.798463	0.997464	chr2	163054687	163084688	+	30002	1850.78	2147.02	2363.3	1923.22	2038.58	2303.06	1191.81	1519.02	1407.58	1593.75	2004.89	1547.16	1422.3	2007.37	1833.73	1035.15	1416.94	1024.5
ENSMUSG00000017897	Eya2	210.464	0.0678391	0.37125	0.182732	0.855008	0.998554	chr2	165595032	165771727	+	176696	380.151	365.841	305.26	360.063	353.343	266.917	153.362	174.966	110.189	196.676	256.299	175.362	109.936	196.313	133.481	56.9392	110.656	82.6026
ENSMUSG00000017929	B4galt5	1947.62	-0.00689729	0.150396	-0.0458608	0.963421	0.998873	chr2	167298444	167349183	-	50740	2264.52	2499.76	2725.18	2042.66	2153.94	2538.42	1208.7	1512.66	1419.42	2600.86	2389.34	2386.82	1705.98	1719.12	1793.85	1360.85	1385.9	1349.18
ENSMUSG00000017943	Gdap1l1	2208.13	0.191118	0.249104	0.767222	0.44295	0.983476	chr2	163438476	163455324	+	16849	2735.62	2476.19	2467.51	1860.9	1610.21	1643.89	1583.01	1404.5	1555.68	4144.6	2549.99	3635.09	2559.95	1704.61	2461.25	1968.96	1554.58	1829.88
ENSMUSG00000017969	Ptgis	73.6509	0.173737	0.452738	0.383747	0.701166	0.994838	chr2	167191805	167240604	-	48800	108.147	84.6934	72.2119	65.7807	32.2687	34.2664	119.571	60.4428	85.3077	76.2965	118.863	76.019	41.2261	60.8294	48.0204	64.9107	93.1129	83.7499
ENSMUSG00000017978	Cadps2	638.918	-0.465652	0.22941	-2.02978	0.0423791	0.808305	chr6	23262773	23839421	-	576649	358.85	350.997	388.96	515.859	536.468	649.258	1167.11	1399.73	1351.89	185.655	300.872	191.775	239.504	268.202	260.45	1057.93	1230.71	1046.3
ENSMUSG00000017999	Ddx27	2445.61	0.183665	0.195046	0.941648	0.346373	0.97122	chr2	167015193	167034947	+	19755	1319.88	1821.34	1847.15	814.468	868.029	1031.6	4478.7	5465.3	5137.42	1710.74	1728.16	1576.53	917.772	1010.6	941.689	4362.68	4970.07	4018.85
ENSMUSG00000018001	Cyth3	1447.99	0.0508965	0.13832	0.367963	0.712901	0.994848	chr5	143622447	143710250	+	87804	1631.21	1627.51	1759.35	1713.76	1636.02	1757.51	959.164	1200.9	1084.12	1799.75	1613.01	1756.21	1499.85	1344.47	1461.77	1088.68	964.865	1165.62
ENSMUSG00000018008	Cyth4	67.4648	0.0217724	0.374199	0.0581842	0.953602	0.998873	chr15	78597047	78622019	+	24973	99.1343	85.5665	77.1355	60.5875	49.2098	45.0874	61.085	65.2146	55.6869	74.6011	122.578	78.6105	44.1708	55.9907	50.4621	50.1065	86.3656	52.7739
ENSMUSG00000018012	Rac3	655.067	0.00919265	0.313328	0.0293388	0.976594	0.998873	chr11	120721470	120723969	+	2500	963.487	777.957	804.178	853.418	682.484	913.47	132.567	122.476	171.8	1274.15	727.108	1159.29	946.238	743.777	991.337	186.76	137.645	203.065
ENSMUSG00000018040	Rrp7a	1609.79	0.30438	0.119542	2.54622	0.0108895	0.711765	chr15	83113433	83122801	-	9369	2490.65	2805.36	2755.54	890.636	909.171	936.916	1093.03	1059.34	1127.96	3279.06	2935.36	2830.84	992.372	924.192	956.339	988.464	1072.82	928.132
ENSMUSG00000018042	Cyb5r3	2890.03	0.203567	0.134684	1.51144	0.130675	0.896875	chr15	83153494	83172592	-	19099	4076.8	4604	4389.34	1481.8	1319.79	1150.63	3037.35	2724.7	3081.74	4905.87	4522.37	4512.76	1407.58	1281.56	1326.67	2679.56	2877.05	2640.99
ENSMUSG00000018068	Ints2	3589.03	0.126502	0.333176	0.379684	0.70418	0.994838	chr11	86210681	86257575	-	46895	627.578	717.711	640.881	1578.74	2120.86	2248.06	7328.9	11108.8	6920.58	467.104	811.613	611.607	2314.55	2310.83	2693.21	8338.17	8718.88	5044.5
ENSMUSG00000018076	Med13l	6883.94	-0.372339	0.19523	-1.90718	0.0564968	0.842469	chr5	118560679	118765438	+	204760	2784.77	2982.6	3110.04	6571.14	7253.2	8583.74	8625.98	10337.3	9789.05	2346.54	2671.64	2691.76	8339.45	6450.68	9053.07	12050.6	9965.78	10303.5
ENSMUSG00000018102	H2bc4	246.497	-0.280657	0.327333	-0.857406	0.391221	0.98127	chr13	23684199	23692908	+	8710	410.465	416.482	349.571	286.492	375.931	257.9	35.0914	30.2214	56.8718	469.648	383.519	450.931	276.804	259.216	211.615	67.1882	40.4839	58.5102
ENSMUSG00000018126	Baiap2l2	22.2927	-1.54009	0.711216	-2.16544	0.0303542	0.774609	chr15	79258195	79285537	-	27343	29.4945	37.5445	40.2089	30.2937	33.0754	22.5437	5.19872	0	7.10897	20.3457	34.3589	30.2348	21.5946	33.1797	25.2311	6.8327	14.8441	9.17807
ENSMUSG00000018143	Mafk	575.546	-0.0115619	0.205347	-0.0563043	0.955099	0.998873	chr5	139791513	139802653	+	11141	661.169	640.003	648.266	626.647	680.063	661.883	263.835	256.087	295.022	880.801	668.605	781.786	881.454	666.358	765.071	313.165	280.688	388.921
ENSMUSG00000018160	Med1	7867.61	-0.154389	0.169054	-0.913254	0.361109	0.974731	chr11	98152154	98193293	-	41140	2969.93	3536.17	3487.51	7112.1	8247.89	8630.63	11031.7	12823.4	12015.3	2773.8	3619.75	3039.03	7594.44	8397.22	8662.4	13491.2	12658	11526.5
ENSMUSG00000018166	Erbb3	12.6855	0.22591	1.11311	0.202955	0.839171	0.998554	chr10	128567523	128589652	-	22130	7.37363	7.85815	4.10295	6.05875	2.42015	10.821	63.6843	9.54361	9.47863	6.78191	4.64309	9.50237	1.96315	4.14746	3.25562	30.7472	8.09677	37.8595
ENSMUSG00000018167	Stard3	913.957	0.0471456	0.171748	0.274504	0.783697	0.997464	chr11	98358368	98381112	+	22745	1298.58	1264.29	1457.37	914.871	840.6	881.007	453.588	593.294	501.182	1460.65	1226.71	1473.73	869.675	807.372	862.74	486.261	469.613	589.691
ENSMUSG00000018169	Mfng	3914.08	-0.0110079	0.166068	-0.0662852	0.947151	0.998873	chr15	78755882	78773475	-	17594	3910.48	3964	4072.59	6012.01	6275.46	6996.66	613.449	884.374	805.683	4608.31	4506.59	4241.51	6494.1	7516.58	6958.89	862.059	937.876	792.756
ENSMUSG00000018171	Vmp1	1387.83	-0.0397251	0.138891	-0.286016	0.774866	0.997464	chr11	86583865	86683836	-	99972	1996.61	1911.28	1948.08	646.555	555.022	587.939	1602.51	1293.16	1470.37	2087.13	1896.24	2203.69	650.784	644.93	740.654	1569.24	1515.45	1661.23
ENSMUSG00000018189	Uchl5	867.728	-0.123238	0.208846	-0.590093	0.555129	0.989381	chr1	143777272	143807466	+	30195	911.053	835.583	799.255	775.519	784.13	805.261	892.88	959.132	1130.33	648.521	995.479	786.969	724.402	812.211	655.194	959.994	1141.65	1001.56
ENSMUSG00000018196	Glrx2	2842.12	0.0702033	0.171587	0.409142	0.682436	0.993947	chr1	143716338	143749676	+	33339	3096.92	3186.92	3151.89	3994.44	4380.48	4400.53	626.446	874.83	986.962	3643.58	3507.39	3652.37	4534.87	4342.39	4064.64	915.582	866.355	931.574
ENSMUSG00000018199	Ro60	9287	-0.376392	0.285993	-1.31609	0.188144	0.915801	chr1	143750790	143777068	-	26279	1033.13	749.144	610.519	4137.26	4258.67	4803.61	18823.3	24719.5	24008.2	415.392	750.324	645.298	5140.5	4873.26	5859.31	22354.3	23479.3	20505
ENSMUSG00000018209	Stk4	3274.41	-0.113539	0.149296	-0.760498	0.446957	0.984366	chr2	164070322	164155524	+	85203	3127.24	3461.95	3672.96	2243.47	2429.84	2423.9	3436.35	4382.11	4489.32	2953.52	3440.53	3145.29	2442.16	2481.56	2431.95	3947.02	4388.45	4041.79
ENSMUSG00000018217	Pmp22	188.95	0.0828095	0.322823	0.256517	0.797552	0.997464	chr11	63128982	63159547	+	30566	367.862	244.476	224.021	209.459	171.024	172.234	100.075	74.7582	56.8718	311.968	295.301	351.588	179.628	178.341	214.057	88.8251	68.8226	91.7807
ENSMUSG00000018238	Gdf9	47.0001	0.574379	0.400976	1.43245	0.152015	0.910379	chr11	53431023	53437904	+	6882	39.326	55.8802	65.6472	32.8903	24.2015	22.5437	42.8895	41.3556	61.6111	72.9056	83.5757	69.972	40.2445	26.9585	27.6728	55.8004	37.7849	44.7431
ENSMUSG00000018239	Zcchc10	390.109	0.139987	0.224318	0.624053	0.532593	0.986075	chr11	53324679	53333301	+	8623	502.226	500.302	511.228	566.06	611.492	581.627	76.6811	143.154	100.71	510.339	481.953	421.56	547.718	633.87	564.037	87.6863	99.8602	81.4554
ENSMUSG00000018263	Tbx5	6.59705	0.700359	1.22904	0.569844	0.568784	0.990043	chr5	119832668	119885219	+	52552	8.19292	7.85815	4.92354	10.3864	8.8739	8.11573	5.19872	0	1.18483	7.62965	9.28619	7.77467	10.7973	8.29492	15.4642	3.41635	1.34946	0
ENSMUSG00000018286	Psmb6	3743.07	0.204913	0.120753	1.69696	0.0897042	0.877171	chr11	70525367	70527858	+	2492	6660.02	6988.52	6691.09	2016.7	1761.87	1777.34	1932.62	1830.78	2101.89	8757.15	7775.32	7927.57	1593.1	1797.23	1637.58	1923.41	2125.4	2077.69
ENSMUSG00000018287	Spag7	1769.63	0.180212	0.131894	1.36635	0.17183	0.911904	chr11	70663771	70669416	-	5646	2865.06	3069.92	3155.99	1487.85	1439.19	1280.48	645.941	609.2	719.191	3566.44	3419.17	3575.48	1318.25	1389.4	1279.46	638.858	754.349	639.023
ENSMUSG00000018293	Pfn1	9111.89	0.154012	0.221514	0.69527	0.486886	0.98545	chr11	70651850	70654644	-	2795	16258	16718.7	16379	8811.15	10128.3	8872.3	2225.05	2233.2	2376.77	18457.8	17795.1	16550.5	6343.91	8826.48	5462.93	1801.56	2592.32	2180.94
ENSMUSG00000018322	Tomm34	1272.77	0.0772754	0.145261	0.531977	0.594742	0.992433	chr2	164053540	164071169	-	17630	1473.09	1638.86	1770.83	1173.67	1252.03	1165.96	896.779	879.602	1084.12	1708.19	1731.87	1529.88	1342.79	1237.32	1259.93	859.782	945.973	959.108
ENSMUSG00000018326	Ywhab	12409	-0.129223	0.208431	-0.619976	0.535273	0.986077	chr2	163994960	164018588	+	23629	17285.4	16930.8	16049.1	10058.4	6919.22	5865.87	13672.6	12475.1	14758.2	14948.2	16833.1	16109.1	6366.49	6199.07	6263.82	14440.9	13620.1	14565.6
ENSMUSG00000018334	Ksr1	1067.24	0.0260069	0.182635	0.142398	0.886766	0.998554	chr11	79013440	79146407	-	132968	889.751	921.15	1093.03	659.538	597.778	654.669	1742.87	1791.02	1521.32	1104.6	793.04	815.476	630.171	667.741	691.006	1622.77	1496.55	1517.82
ENSMUSG00000018339	Gpx3	260.503	0.148863	0.313576	0.474728	0.634981	0.992433	chr11	54902453	54910377	+	7925	363.766	364.967	350.392	293.416	285.578	299.38	33.7917	55.671	58.0566	489.146	477.31	505.354	288.583	392.626	248.241	40.9962	80.9677	60.8047
ENSMUSG00000018340	Anxa6	1295.18	0.302592	0.303043	0.998514	0.31803	0.96424	chr11	54979108	55033445	-	54338	566.95	629.525	567.848	380.835	385.611	367.913	3646.9	3485.01	2364.92	559.508	700.178	530.405	506.492	371.889	437.067	2380.06	3574.73	1857.41
ENSMUSG00000018347	Zkscan6	922.366	0.0554456	0.193707	0.286235	0.774698	0.997464	chr11	65807175	65829239	+	22065	616.107	602.458	682.731	691.562	868.029	757.468	1103.43	1108.65	1195.49	837.566	725.251	653.936	1119.98	838.478	979.128	1313.02	1111.96	1397.36
ENSMUSG00000018362	Kpna2	7164.73	0.304046	0.293586	1.03563	0.300375	0.960291	chr11	106988629	106999541	-	10913	2268.62	3601.65	3270.05	1178.86	1407.72	1490.59	16516.3	20090.9	19001.1	2678.86	3955.91	2833.44	1205.37	1518.66	1290.04	14847.5	19927.5	11882.2
ENSMUSG00000018363	Smurf2	3939.67	-0.334447	0.185652	-1.80148	0.0716279	0.870187	chr11	106820066	106920715	-	100650	3264.88	2865.61	2791.65	5731.57	5937.45	6704.49	2830.7	3206.65	3133.87	1876.05	2866.65	2510.35	6027.85	5818.19	5950.46	2973.36	3083.52	3340.82
ENSMUSG00000018372	Cep95	1288.12	0.0349219	0.196269	0.177929	0.858779	0.998554	chr11	106789252	106819930	+	30679	747.194	777.957	681.09	1465.35	1540.03	1890.06	1203.5	1652.63	1353.07	680.735	826.47	743.777	1773.7	1804.14	1858.15	1489.53	1495.2	1203.47
ENSMUSG00000018377	Vezf1	8203.13	-0.41399	0.230781	-1.79387	0.0728346	0.872185	chr11	88068279	88084729	+	16451	6941.86	6010.61	5820.45	11523.7	11908.8	13760.7	6044.81	6971.6	7146.89	3368.07	6105.67	5227.17	11651.3	11842.4	12296.5	7012.63	7076.58	6946.65
ENSMUSG00000018378	Cuedc1	3200.21	0.0220847	0.112305	0.196649	0.844102	0.998554	chr11	88098058	88194140	+	96083	3400.06	3575.46	3663.11	4829.69	5211.4	4535.79	1528.42	1495.16	1626.77	3647.82	3206.52	3221.3	4310.09	4627.18	4385.32	1498.64	1403.44	1437.52
ENSMUSG00000018379	Srsf1	16770.4	-0.133393	0.217552	-0.613156	0.539773	0.986747	chr11	88047373	88053755	+	6383	21369.6	24160.3	21231.9	11083.2	12020.1	13138.5	15254.3	16656.8	18169.3	15822.2	25099.6	19023.8	12229.4	14066.8	13216.2	15970.3	19107	14247.8
ENSMUSG00000018381	Abi3	29.0687	0.699361	0.624373	1.1201	0.262671	0.955345	chr11	95830074	95842476	-	12403	33.591	28.8132	27.9001	44.1423	37.109	21.6419	14.2965	25.4496	16.5876	44.9302	36.2161	34.5541	20.6131	58.7557	34.184	11.3878	21.5914	11.4726
ENSMUSG00000018387	Shroom1	34.6975	0.469081	0.493914	0.949723	0.342253	0.970369	chr11	53457205	53467766	+	10562	36.0488	19.2088	23.7971	25.9661	12.1008	22.5437	81.8799	58.8522	48.578	33.9096	25.0727	22.4602	24.5394	23.5023	26.045	51.2453	33.7366	55.0684
ENSMUSG00000018395	Kif3a	7807.44	-0.202736	0.256009	-0.791909	0.428414	0.98127	chr11	53567379	53601967	+	34589	1543.55	1283.5	1110.26	1760.5	2011.15	2072.22	18855.8	20071.8	18042.6	940.991	1298.21	1520.38	2811.23	2098.61	2514.15	25378.9	19291.9	17928.2
ENSMUSG00000018398	Septin8	4443.57	-0.140951	0.135553	-1.03982	0.298424	0.959941	chr11	53519257	53549565	+	30309	4104.65	4343.81	4934.21	5553.27	5882.59	6213.04	2599.36	3178.02	2990.51	4098.82	4059.92	4251.02	6538.27	5717.96	6556.82	3047.38	3034.94	2879.62
ENSMUSG00000018401	Mtmr4	8135.81	0.102029	0.191754	0.532082	0.594669	0.992433	chr11	87592162	87616302	+	24141	3589.32	4438.98	5009.7	3224.12	3109.9	3877.51	15749.5	18471.6	14947.8	4799.05	4445.3	4503.26	3858.57	3761.74	4355.21	17675.1	16397.3	14230.6
ENSMUSG00000018405	Mrm1	222.943	0.223838	0.25969	0.861944	0.388718	0.98127	chr11	84813061	84819515	-	6455	285.114	334.408	292.13	199.073	205.713	135.262	189.753	265.63	226.302	282.297	295.301	253.973	166.868	198.387	151.386	150.319	184.876	196.181
ENSMUSG00000018411	Mapt	20160.7	0.157786	0.358067	0.44066	0.659459	0.992433	chr11	104231390	104332090	+	100701	11927.3	11395.2	11441.5	4803.72	3653.63	3694.46	41080.3	33722.3	38158.6	19568.4	10694	17180.3	6734.58	3899.99	6749.72	58493.6	30020.1	49675.2
ENSMUSG00000018412	Kansl1	6836.95	-0.365876	0.16393	-2.2319	0.0256219	0.76634	chr11	104333229	104468861	-	135633	4987.03	4512.32	4674.08	8059.86	8470.54	10000.4	6368.43	7364.48	7267.74	3335.85	4443.44	4095.52	8664.36	8475.33	9676.52	7670.85	7206.13	7792.18
[truncated: 12,690 more rows]
[truncated: 206 more columns]
