# Supplementary material for: Impaired cortical development and translational control in a missense mouse model of DDX3X syndrome
Source: Dis Model Mech. 2025 Nov 28;18(11):dmm052498. doi: 10.1242/dmm.052498 (PMC12690540; doi:10.1242/dmm.052498)
Supplement: Table S6. [file dmm-18-052498-TableS6.xlsx]

## Sheet: DDX3X_poly_LoF_cHetCtrl_protein
Geneid	gene_name	baseMean	log2FoldChange	lfcSE	stat	pvalue	padj	Chr	Start	End	Strand	Length	cHetF_LoF_input_1	cHetF_LoF_input_2	cHetF_LoF_input_3	cHetF_LoF_mono_1	cHetF_LoF_mono_2	cHetF_LoF_mono_3	cHetF_LoF_poly_1	cHetF_LoF_poly_2	cHetF_LoF_poly_3	CtrlF_LoF_input_1	CtrlF_LoF_input_2	CtrlF_LoF_input_3	CtrlF_LoF_mono_1	CtrlF_LoF_mono_2	CtrlF_LoF_mono_3	CtrlF_LoF_poly_1	CtrlF_LoF_poly_2	CtrlF_LoF_poly_3	Column1	Column2	Column3	Column4	Column5	Column6	Column7	Column8	Column9	Column10	Column11	Column12	Column13	Column14	Column15	Column16	Column17	Column18	Column19
ENSMUSG00000000001	Gnai3	5774.49	0.451332	0.247696	1.82212	0.0684365	0.809	chr3	108107280	108146146	-	38867	2195.83	4119.43	3698.46	4604.06	4349.12	5208.97	8487.02	9080.2	9600.46	5139.28	4014.04	4019.8	4109.3	4806.73	4365.67	8356.41	8658.46	9127.64
ENSMUSG00000000028	Cdc45	1662.91	0.235224	0.183886	1.27918	0.200833	0.921039	chr16	18780447	18811987	-	31541	1971.29	1650.1	2018.69	794.268	605.344	632.156	2432.75	2683.22	2808.09	1650.72	1991.43	1886.67	642.851	835.699	728.622	2221.86	2068.78	2309.79
ENSMUSG00000000037	Scml2	353.882	0.276305	0.30004	0.920895	0.357105	0.963468	chrX	161082525	161258213	+	175689	69.342	90.4288	79.281	989.47	626.128	721.127	189.353	200.581	203.167	133.424	77.9257	95.547	674.169	895.114	694.873	209.148	218.753	202.051
ENSMUSG00000000049	Apoh	12.6829	-1.0238	0.98048	-1.04418	0.296402	0.953733	chr11	108343354	108414396	+	71043	29.718	17.0114	20.8113	12.5006	21.6503	11.2383	1.25399	3.60325	2.1964	26.8476	12.9876	25.0242	9.06585	5.84405	14.7109	5.43241	7.29177	1.10411
ENSMUSG00000000056	Narf	4912.77	-0.00859803	0.104427	-0.0823352	0.93438	0.99889	chr11	121237253	121255856	+	18604	6716.27	6222.57	6633.83	4156.93	3733.39	3975.56	4363.89	4492.06	4577.29	5947.15	6589.05	6099.08	3829.91	4286.61	3942.52	4154.44	4494.86	4214.37
ENSMUSG00000000058	Cav2	163.368	0.696419	0.374184	1.86117	0.0627207	0.794866	chr6	17281185	17289115	+	7931	105.664	158.474	88.2001	315.399	236.422	240.688	66.4616	84.0759	51.6154	251.391	154.12	178.961	285.986	208.438	308.929	61.1147	72.9177	71.7668
ENSMUSG00000000078	Klf6	1308.98	0.284404	0.210685	1.3499	0.177047	0.907215	chr13	5861482	5870394	+	8913	856.869	1178.26	1127.77	1613.54	1080.79	1197.82	1612.63	1461.72	1500.14	1287.06	1110.01	1158.7	1356.58	1503.87	1292.83	1341.81	1518.77	1362.47
ENSMUSG00000000085	Scmh1	2967.48	-0.170661	0.166293	-1.02626	0.304768	0.956767	chr4	120405281	120530186	+	124906	2844.67	2594.68	2831.32	5136.78	4714.58	4676.08	996.924	1340.41	1426.56	2517.17	2833.03	2720.81	4633.47	5191.46	4821.71	1298.35	1490.65	1345.9
ENSMUSG00000000088	Cox5a	4429.93	-0.145327	0.345864	-0.420184	0.674351	0.988119	chr9	57521274	57532426	+	11153	8985.57	8388.39	8477.12	2293.38	5623.03	5256.73	855.223	1053.35	1234.38	7354.61	7828.07	7617.22	4851.05	2952.22	3902.71	937.091	1162.52	966.092
ENSMUSG00000000093	Tbx2	102.681	-0.185089	0.38494	-0.480826	0.630641	0.986504	chr11	85832551	85841948	+	9398	164.274	152.207	99.1012	131.737	109.984	80.5414	84.0175	96.0868	66.9901	106.577	112.559	130.429	84.0651	74.9986	120.283	55.6822	76.0428	102.682
ENSMUSG00000000120	Ngfr	571.196	-0.0695828	0.22328	-0.31164	0.755314	0.9939	chr11	95568818	95587735	-	18918	928.687	932.938	805.693	259.628	384.51	278.149	615.71	546.494	550.198	847.733	722.977	895.563	350.271	238.632	263.065	556.822	546.883	557.573
ENSMUSG00000000125	Wnt3	22.3825	0.851326	0.679223	1.25338	0.210067	0.921039	chr11	103774150	103817957	+	43808	18.9865	18.802	24.7753	43.2713	28.5785	25.2863	32.6038	6.00542	15.3748	20.3391	26.8411	18.9577	28.0217	31.1683	32.0178	14.9391	12.5002	4.41642
ENSMUSG00000000126	Wnt9a	58.0579	-0.317245	0.462703	-0.685634	0.492944	0.977423	chr11	59306928	59333552	+	26625	89.154	62.6734	37.6585	71.1572	63.219	44.9533	43.8897	33.6304	17.5712	78.9157	67.5356	67.4895	79.9443	67.2066	88.2654	39.385	42.709	49.6847
ENSMUSG00000000127	Fer	1730.76	0.237492	0.302991	0.783824	0.433143	0.977423	chr17	63863062	64139496	+	276435	225.361	426.179	349.827	887.542	730.05	772.636	4786.49	3867.49	3407.71	521.494	362.787	300.29	749.169	937.97	719.103	4309.26	3800.06	4000.17
ENSMUSG00000000131	Xpo6	4898.53	-0.0491995	0.147056	-0.334563	0.737955	0.992815	chr7	126101715	126200501	-	98787	5426.84	4985.22	5990.67	3869.41	3451.93	4077.64	5268.02	4970.09	6181.76	5039.21	5817.59	5280.11	3573.59	3836.62	3688.97	5477.23	5824.04	5414.53
ENSMUSG00000000134	Tfe3	1405.24	-0.134472	0.147841	-0.90957	0.363049	0.96362	chrX	7762560	7775202	+	12643	2219.77	1873.04	2151.49	1140.44	1318.07	1353.28	981.876	1032.93	1149.81	1715.81	1955.94	1847.24	1096.14	1126.93	1260.81	1005	1051.06	1014.67
ENSMUSG00000000142	Axin2	1980.17	-0.210468	0.211073	-0.997134	0.318699	0.958984	chr11	108920349	108950783	+	30435	1795.46	1783.51	1579.67	2383.77	2199.67	1749.43	1860.93	1878.5	1451.82	2024.96	1539.47	1760.79	2780.74	2295.74	2358.07	2239.51	1795.86	2165.15
ENSMUSG00000000148	Brat1	1039.42	-0.147814	0.157232	-0.9401	0.347166	0.962742	chr5	140705011	140719379	+	14369	771.842	772.673	759.115	667.339	679.821	531.011	1804.5	1554.2	1732.96	655.732	813.025	763.617	568.676	573.691	594.493	1901.34	1688.57	1876.98
ENSMUSG00000000149	Gna12	9868.52	-0.153487	0.119867	-1.28048	0.200376	0.921039	chr5	140758408	140830431	-	72024	9880.41	8579.99	9088.57	17310.4	15434.1	15687.8	3863.55	4429.6	4677.23	8198.28	8761.45	8435.43	16721.5	17156.2	16107.6	4498.04	4401.11	4402.07
ENSMUSG00000000167	Pih1d2	100.575	-0.675487	0.433981	-1.55649	0.119591	0.868497	chr9	50617321	50625000	+	7680	90.805	85.9521	84.236	194.24	185.327	200.417	12.5399	16.8152	9.88379	134.238	67.5356	98.5802	196.976	158.763	201.626	28.5202	22.917	20.978
ENSMUSG00000000168	Dlat	2483.28	0.27177	0.180909	1.50225	0.133034	0.878357	chr9	50634633	50659780	-	25148	1355.47	1666.22	1705.53	1199.1	984.658	916.861	5543.9	4866.8	4385.11	1691.4	1708.3	1857.86	951.09	1166.86	1064.38	4809.04	4491.73	4334.72
ENSMUSG00000000171	Sdhd	2397.22	-0.0395848	0.213136	-0.185725	0.85266	0.99733	chr9	50596357	50603812	-	7456	4759.83	4069.29	4312.88	1875.09	2381.54	2298.24	594.393	892.406	987.281	3864.43	4319.68	3927.28	2242.56	2032.76	2248.17	723.869	802.095	818.142
ENSMUSG00000000184	Ccnd2	66786.3	-0.0473981	0.209166	-0.226605	0.820731	0.99733	chr6	127125162	127152193	-	27032	47010.6	70375.1	70272.7	37575.8	36122.3	46599.8	97484.1	89575.7	101223	63895.7	60560.4	67071.7	33046.7	42027.5	35254.2	98412.2	107929	97716.6
ENSMUSG00000000194	Gpr107	2602.64	-0.0392158	0.146851	-0.267044	0.789436	0.996464	chr2	31152316	31218775	+	66460	2621.79	2446.95	2714.38	1510.65	1128.42	1171.6	4301.19	3849.48	4106.17	2277.98	2492.76	2522.89	1270.87	1377.25	1251.29	4018.63	3903.18	3882.03
ENSMUSG00000000197	Nalcn	341.466	0.34577	0.432916	0.7987	0.424464	0.977423	chr14	123276634	123627144	-	350511	57.785	56.4061	46.5776	172.124	121.242	122.685	1163.71	625.765	567.769	69.9665	96.1084	47.7735	133.515	232.788	176.531	642.383	1100.02	713.252
ENSMUSG00000000202	Btbd17	449.91	-0.0859231	0.228831	-0.375488	0.707298	0.989016	chr11	114791217	114795945	-	4729	651.319	573.909	605.508	347.132	436.471	368.992	395.008	360.325	294.317	577.63	593.967	608.164	412.084	360.383	427.481	467.188	328.13	290.38
ENSMUSG00000000214	Th	13.7767	-0.0954753	0.998033	-0.0956635	0.923788	0.998732	chr7	142892752	142931128	-	38377	17.3355	2.686	8.91911	25.9628	8.66014	21.5401	12.5399	9.60868	5.49099	8.9492	15.5851	4.54986	18.1317	42.8564	16.4416	5.43241	16.6669	6.62463
ENSMUSG00000000223	Drp2	1591.53	-0.105362	0.215623	-0.488639	0.625097	0.98593	chrX	134404551	134456573	+	52023	973.264	920.404	859.207	1514.49	1083.38	1135.07	2973.22	2167.96	2096.46	952.683	1032.08	980.494	1223.89	1284.72	1067.84	2824.85	3086.5	2470.99
ENSMUSG00000000244	Tspan32	10.6105	0.856619	1.10653	0.774146	0.438845	0.977423	chr7	143005046	143019644	+	14599	18.161	8.05801	9.91012	10.5774	8.66014	15.921	0	3.60325	4.3928	13.017	19.9143	21.991	18.9559	8.76607	22.499	0	1.04168	5.52053
ENSMUSG00000000247	Lhx2	18439.2	-0.0541499	0.177868	-0.304439	0.760794	0.995349	chr2	38339281	38369733	+	30453	21028.8	18640	20753.8	26372.4	27186.8	32426.3	5807.24	7232.93	8597.8	19328.6	18270.1	20259.7	28727.2	26591.4	29168.2	6929.04	6999.06	7586.31
ENSMUSG00000000253	Gmpr	260.797	0.168102	0.197376	0.851684	0.394389	0.970397	chr13	45507444	45553800	+	46357	383.032	370.668	329.016	237.511	247.68	228.513	209.417	225.804	195.479	357.968	362.787	364.747	225.822	214.282	183.454	145.317	204.17	208.676
ENSMUSG00000000266	Mid2	173.707	0.580759	0.381921	1.52062	0.128354	0.878021	chrX	140664599	140767715	+	103117	28.067	48.348	46.5776	226.934	174.069	154.527	262.084	276.25	219.64	100.068	44.1579	52.3233	229.943	268.826	181.723	249.891	272.921	290.38
ENSMUSG00000000275	Trim25	420.716	-0.0516264	0.212169	-0.243326	0.807753	0.996464	chr11	88999376	89020293	+	20918	224.536	255.17	264.6	162.508	191.389	145.162	912.907	904.417	755.561	248.137	205.204	254.034	184.614	149.023	174.8	950.672	714.594	875.555
ENSMUSG00000000276	Dgke	1690.68	0.145058	0.218981	0.66242	0.507702	0.977423	chr11	89035179	89066850	-	31672	505.206	719.849	681.816	1120.25	1132.75	1141.63	3854.77	3012.32	2749.89	844.479	592.235	756.793	1149.71	1099.66	1057.45	3590.83	3130.25	3292.44
ENSMUSG00000000278	Scpep1	1223.96	0.0791318	0.11899	0.665031	0.506031	0.977423	chr11	88924020	88955465	-	31446	1594.04	1428.95	1612.38	766.382	787.206	757.651	1439.58	1426.89	1406.79	1389.57	1502.23	1646.29	724.444	805.505	782.273	1311.93	1301.06	1348.11
ENSMUSG00000000282	Mnt	2310.17	-0.261184	0.158345	-1.64946	0.0990531	0.85178	chr11	74830920	74845725	+	14806	1998.54	1915.12	2196.08	1051.97	995.05	1038.61	4450.42	3594.85	3517.53	1616.55	1847.7	1976.91	996.419	1126.93	918.133	4116.41	4068.81	4156.96
ENSMUSG00000000290	Itgb2	32.728	-0.595762	0.627722	-0.949087	0.342577	0.960509	chr10	77530252	77565708	+	35457	17.3355	34.0227	6.93708	6.73109	4.33007	3.74611	75.2396	86.4781	54.9099	11.3899	12.9876	18.1994	4.12084	6.81806	7.78812	69.2633	57.2925	111.515
ENSMUSG00000000295	Hddc2	710.91	0.119943	0.194581	0.616415	0.53762	0.977423	chr10	31313383	31328204	+	14822	1288.61	1006.36	1090.11	836.578	793.269	778.255	169.289	165.75	208.658	1158.51	1137.72	1045.71	871.97	837.647	914.671	156.182	196.878	140.221
ENSMUSG00000000296	Tpd52l1	100.179	-0.463948	0.442253	-1.04906	0.294153	0.950208	chr10	31332376	31445958	-	113583	164.274	129.823	78.2899	141.353	138.562	122.685	18.8099	22.8206	14.2766	146.441	134.205	153.937	165.658	129.543	154.897	16.2972	43.7506	27.6026
ENSMUSG00000000301	Pemt	84.885	-0.231827	0.473233	-0.489879	0.624219	0.98593	chr11	59970614	60046489	-	75876	147.764	102.963	116.939	149.045	115.18	136.733	10.0319	6.00542	24.1604	113.085	83.9866	108.438	121.153	138.309	115.091	8.14862	18.7503	12.1452
ENSMUSG00000000303	Cdh1	70.8293	-0.0326597	0.775403	-0.0421196	0.966403	0.99889	chr8	106603351	106670246	+	66896	26.416	32.232	10.9011	0.961584	8.66014	3.74611	230.735	219.799	88.9541	11.3899	14.7193	43.2236	9.06585	9.74008	14.7109	108.648	120.835	320.19
ENSMUSG00000000305	Cdh4	5297.13	-0.13334	0.161188	-0.827236	0.408103	0.975531	chr2	179442431	179899373	+	456943	4853.11	4831.22	4925.33	2006.83	1763.2	1623.94	10442	9549.83	8735.07	4159.75	4706.71	4320.85	1661.52	1894.45	1434.74	9964.4	9850.14	8625.27
ENSMUSG00000000308	Ckmt1	262.319	-0.093956	0.265887	-0.353368	0.723813	0.990635	chr2	121357714	121363737	+	6024	217.932	236.368	198.202	90.3889	130.768	102.082	546.741	445.603	356.915	218.849	252.826	181.236	93.9551	123.699	88.2654	494.35	431.256	512.305
ENSMUSG00000000317	Bcl6b	309.046	-0.0823179	0.218593	-0.376581	0.706485	0.989016	chr11	70224128	70229798	-	5671	438.34	382.308	362.71	362.517	439.069	342.769	126.653	181.364	149.355	361.222	357.592	344.272	463.182	400.317	416.232	141.243	129.169	164.512
ENSMUSG00000000320	Alox12	32.9737	0.209561	0.793366	0.264141	0.791671	0.996464	chr11	70241457	70255353	-	13897	36.322	10.744	12.8832	20.1933	19.0523	10.3018	60.1916	78.0705	28.5532	27.6612	12.1218	39.4321	17.3075	6.81806	24.2297	51.6079	36.4589	101.578
ENSMUSG00000000325	Arvcf	4879.53	-0.11757	0.135294	-0.868995	0.38485	0.968652	chr16	18348182	18407076	+	58895	4011.1	3774.73	4599.29	1671.23	1570.08	1688.56	10078.3	8802.75	8929.46	3460.9	3886.76	3728.61	1451.36	1660.68	1529.07	9618.09	8592.83	8777.63
ENSMUSG00000000326	Comt	1108.04	0.116416	0.207368	0.561396	0.574528	0.981525	chr16	18406886	18426852	-	19967	1726.12	1531.92	1533.1	1146.21	1487.81	1410.41	358.642	431.189	502.975	1539.26	1518.69	1596.24	1490.1	1082.12	1430.42	385.701	407.298	366.563
ENSMUSG00000000339	Rtca	1932.68	-0.0968321	0.146495	-0.660991	0.508618	0.977423	chr3	116488963	116508208	-	19246	3308.6	2927.74	3037.45	1872.2	1941.6	1971.39	845.191	956.064	1097.1	2826.32	2988.88	2784.51	1790.92	1837.95	1729.83	869.186	1079.18	924.136
ENSMUSG00000000340	Dbt	1317.66	0.614943	0.246713	2.49254	0.0126833	0.710855	chr3	116513070	116549981	+	36912	303.784	522.875	369.647	1446.22	1203.76	1321.44	2045.26	2253.24	2089.87	706.987	481.408	518.684	1429.93	1644.13	1424.36	2167.53	1795.86	1992.91
ENSMUSG00000000346	Dazap2	6471.17	-0.129099	0.234236	-0.551147	0.581533	0.981525	chr15	100615349	100620761	+	5413	12110.9	11334.9	12549.2	4022.31	6854.5	7097.95	1834.59	2211.2	2427.02	10913.1	11581.5	11408.8	5376.05	4713.23	5378.13	2096.91	2307.33	2263.42
ENSMUSG00000000355	Mcts1	1155.91	0.0541782	0.156788	0.345551	0.72968	0.991216	chrX	38600578	38613426	+	12849	1380.24	1525.65	1376.52	1431.8	1744.15	1560.26	433.881	420.38	459.047	1596.21	1533.4	1492.35	1602.18	1411.34	1477.15	388.418	466.673	506.784
ENSMUSG00000000365	Rnf17	37.1953	0.353991	0.864139	0.409646	0.682065	0.988119	chr14	56402581	56525032	+	122452	4.953	0.895334	1.98202	26.9243	35.5066	22.4767	109.097	117.706	64.7937	2.44069	2.59752	3.03324	11.5383	29.2202	6.92277	62.4728	69.7927	97.1612
ENSMUSG00000000374	Trappc10	3297.1	-0.051159	0.136493	-0.37481	0.707802	0.989016	chr10	78186725	78244641	-	57917	3242.56	3190.97	3573.59	3281.89	2768.65	3119.57	3216.49	3510.77	3755.84	3130.59	3394.1	3128.03	3044.48	3517.14	2995.83	3347.72	3641.72	3487.87
ENSMUSG00000000378	Ccm2	2397.68	-0.235462	0.171276	-1.37476	0.169207	0.898694	chr11	6546887	6596744	+	49858	2958.59	2347.57	2643.03	4240.58	3629.46	3966.2	620.726	825.145	798.391	2341.44	2584.54	2379.57	3636.23	4098.63	3660.42	767.328	868.763	791.643
ENSMUSG00000000384	Tbrg4	1901.22	-0.194981	0.185015	-1.05386	0.291945	0.948711	chr11	6615598	6626067	-	10470	2510.35	2162.23	2503.3	2943.41	2598.04	2687.84	673.394	867.183	1066.35	1984.28	2181.05	2063.36	2402.45	2564.56	2422.11	840.666	915.638	835.807
ENSMUSG00000000392	Fap	19.6241	0.286593	0.798312	0.358998	0.719596	0.990331	chr2	62500943	62574075	-	73133	9.906	12.5347	2.97304	13.4622	19.9183	13.1114	47.6517	43.2391	21.964	11.3899	3.46336	12.1329	15.6592	7.79207	19.903	39.385	14.5835	44.1642
ENSMUSG00000000394	Gcg	59.6947	-0.113437	0.446885	-0.25384	0.799619	0.996464	chr2	62474530	62483650	-	9121	104.013	117.289	101.083	76.9267	71.0131	94.5893	11.2859	18.0163	15.3748	97.6276	96.9742	75.0726	42.8567	60.3885	51.0555	14.9391	8.33346	17.6657
ENSMUSG00000000399	Ndufa9	2524.16	0.11281	0.154063	0.732236	0.464024	0.977423	chr6	126821721	126849136	-	27416	4191.89	3960.96	3847.11	1006.78	842.631	841.939	2524.29	2912.63	3126.57	3658.6	4270.33	3780.93	859.607	1030.5	851.501	2581.75	2568.79	2578.09
ENSMUSG00000000402	Egfl6	96.7071	0.586098	0.354358	1.65397	0.0981335	0.85178	chrX	166523007	166585720	-	62714	28.8925	44.7667	39.6405	19.2317	24.2484	34.6515	229.481	287.059	170.221	52.0681	50.2188	50.8067	28.0217	38.9603	23.3644	187.418	203.128	228.55
ENSMUSG00000000409	Lck	304.545	-0.106962	0.252067	-0.424339	0.671319	0.988119	chr4	129548344	129573641	-	25298	423.481	302.623	384.513	430.79	493.628	516.027	51.4137	85.277	75.7757	348.205	374.909	336.689	468.951	503.562	467.287	69.2633	67.7093	81.7038
ENSMUSG00000000416	Cttnbp2	4254.28	0.288308	0.281023	1.02593	0.304927	0.956767	chr6	18366478	18514843	-	148366	725.614	1340.32	1040.56	4921.39	4000.98	3797.62	6404.14	7565.63	6796.75	1632.01	1030.35	1217.84	5044.73	4574.92	5236.21	7681.43	5853.21	7713.28
ENSMUSG00000000420	Galnt1	3193.69	0.285417	0.167602	1.70295	0.088578	0.846362	chr18	24205344	24286818	+	81475	2271.78	2876.71	2789.7	3657.86	3246.69	4190.03	2935.6	3272.96	3416.5	3257.51	2887.58	2986.22	3304.09	3560.97	3746.95	2842.51	3277.13	2965.63
ENSMUSG00000000439	Mkrn2	2320.01	-0.10131	0.133614	-0.758232	0.448312	0.977423	chr6	115601902	115622624	+	20723	3306.13	3118.45	2947.27	3135.72	3041.44	3094.29	726.062	920.031	964.219	2856.42	3086.72	2801.95	3013.16	3096.37	3036.5	877.335	862.513	875.555
ENSMUSG00000000441	Raf1	8792	-0.154203	0.152963	-1.0081	0.313404	0.957655	chr6	115618067	115676635	-	58569	11061.7	9822.71	11045.8	11003.4	10449.3	11783.4	4340.07	4883.61	5922.59	9972.66	10457.6	9930.06	10350.7	10589.4	10616.1	5038.56	5893.84	5094.34
ENSMUSG00000000486	Septin1	799.193	-0.115632	0.233427	-0.495369	0.62034	0.984769	chr7	127214447	127233130	-	18684	922.083	742.232	890.92	1486.61	1374.36	1602.4	141.701	204.184	269.059	743.597	780.123	772.717	1192.57	1230.17	1431.28	210.506	201.045	189.906
ENSMUSG00000000489	Pdgfb	287.948	-0.0845883	0.249372	-0.339205	0.734455	0.992779	chr15	79995874	80014977	-	19104	429.26	510.341	403.342	170.2	252.876	159.21	267.1	301.472	258.077	366.917	327.288	435.27	208.514	163.633	192.972	230.878	257.295	248.424
ENSMUSG00000000530	Acvrl1	361.727	0.0338246	0.298371	0.113364	0.909742	0.998732	chr15	101128522	101145336	+	16815	373.951	376.04	265.591	201.933	159.347	131.114	713.522	735.064	485.404	232.679	295.252	378.396	173.075	161.685	143.648	540.525	515.633	628.236
ENSMUSG00000000531	Grasp	221.133	-0.0777401	0.198363	-0.391909	0.695126	0.988119	chr15	101224188	101232756	+	8569	366.522	297.251	353.791	178.855	187.925	184.496	159.257	133.32	150.453	302.646	336.812	327.59	180.493	206.49	171.339	137.168	144.794	161.199
ENSMUSG00000000532	Acvr1b	4518.83	-0.117099	0.151735	-0.771738	0.44027	0.977423	chr15	101174067	101213684	+	39618	4177.03	3817.71	4473.43	3368.43	2773.84	3011.87	7471.29	5776.02	6087.32	3675.68	3936.98	3906.81	3163.98	3256.11	3067.65	6786.44	6513.64	6074.79
ENSMUSG00000000538	Tom1l2	2981.52	-0.0650889	0.1123	-0.579596	0.562187	0.980009	chr11	60226714	60352905	-	126192	2977.58	3076.37	3038.44	1593.34	1503.4	1443.19	4273.61	4822.36	4247.83	2810.86	2988.88	2758.73	1556.03	1812.63	1624.26	4468.16	4255.27	4416.42
ENSMUSG00000000552	Zfp385a	1886.89	-0.154042	0.168184	-0.915911	0.359713	0.963468	chr15	103313895	103340093	-	26199	3387.03	2626.02	3057.27	1945.28	1958.92	2358.18	726.062	810.732	899.425	2482.18	2864.2	2682.14	1881.58	2014.25	1870.88	786.342	839.596	773.978
ENSMUSG00000000555	Itga5	968.938	-0.174355	0.201734	-0.86428	0.387434	0.968652	chr15	103344286	103366763	-	22478	780.923	799.533	790.828	489.446	472.843	455.153	1835.85	1770.4	1589.09	598.783	637.259	733.285	491.204	551.289	575.456	1533.3	1295.85	2040.39
ENSMUSG00000000560	Gabra2	669.069	0.885295	0.597733	1.48109	0.138583	0.879361	chr5	70957597	71095849	-	138253	59.436	68.9407	48.5596	1022.16	656.438	431.739	1771.89	911.623	629.268	175.73	87.45	75.8309	1009.61	931.152	730.353	1330.94	1088.56	1013.57
ENSMUSG00000000561	Wdr77	11.5906	-0.245801	0.790308	-0.31102	0.755786	0.9939	chr3	105959369	105970037	+	10669	15.6845	16.116	13.8742	5.7695	11.2582	3.74611	8.77795	2.40217	17.5712	17.8984	12.1218	18.9577	11.5383	9.74008	6.05743	12.2229	8.33346	16.5616
ENSMUSG00000000563	Atp5pb	6304.09	-0.0109976	0.162304	-0.0677588	0.945978	0.99889	chr3	105942698	105960099	-	17402	10067	10150.4	10191.6	4278.09	5987.62	5745.6	3384.53	3763	4183.04	9786.36	10188.4	9908.83	4923.58	5051.21	4644.32	3570.45	3954.22	3695.44
ENSMUSG00000000567	Sox9	7627.09	0.0633828	0.164643	0.384971	0.700259	0.988529	chr11	112782224	112787760	+	5537	4766.44	5166.08	5852.92	3259.77	2532.22	2650.37	15073	15337.9	14321.6	4934.26	5062.57	5587.22	3553.81	3436.3	3481.29	14977.2	12101.2	15193.6
ENSMUSG00000000568	Hnrnpd	21311.1	-0.037276	0.18673	-0.199625	0.841774	0.99733	chr5	99955935	99978938	-	23004	21542.2	23819.5	27845.5	7739.79	6887.41	9615.33	36415.9	31386.8	31410.7	20697.1	23545.7	24234	7191.69	8682.31	7352.85	31508	31181.7	32543.5
ENSMUSG00000000579	Dynlt1c	84.9329	-0.520005	0.456099	-1.14011	0.254239	0.94241	chr17	6601671	6609774	+	8104	75.1205	84.1614	73.3349	174.047	196.585	209.782	6.26996	13.2119	15.3748	74.0343	49.3529	50.8067	152.471	149.023	167.877	9.50672	14.5835	13.2493
ENSMUSG00000000581	C1d	3139.44	0.227061	0.171065	1.32734	0.184397	0.910818	chr11	17257579	17269176	+	11598	3244.21	3207.09	3063.22	5096.39	5169.24	4572.13	396.262	468.423	588.635	3830.26	3698.87	3430.59	6238.13	6149.89	5926.76	425.086	533.341	471.453
ENSMUSG00000000594	Gm2a	914.441	-0.0952885	0.25755	-0.369981	0.711397	0.989016	chr11	55098115	55113029	+	14915	1736.03	1427.16	1487.51	751.959	1258.32	1128.52	292.18	271.445	280.041	1443.26	1353.31	1458.99	1110.98	706.156	930.248	256.682	282.296	284.859
ENSMUSG00000000600	Krit1	1884.14	0.907625	0.321703	2.82131	0.00478279	0.605791	chr5	3803184	3845564	+	42381	219.583	435.132	319.106	2670.32	2066.31	2218.63	3108.65	2701.24	3048.6	865.632	475.347	444.369	2093.39	2302.56	2283.65	2971.53	2691.71	2998.75
ENSMUSG00000000605	Clcn4	5164.27	0.199493	0.140259	1.42232	0.154934	0.890668	chr7	7282309	7300851	-	18543	3067.56	3718.32	3346.65	4132.89	4686	4367.97	8579.82	7193.3	6997.72	4106.06	3671.17	3981.12	4146.39	3837.59	4111.26	7795.51	7871.99	7345.61
ENSMUSG00000000627	Sema4f	546.987	-0.142939	0.199698	-0.715775	0.47413	0.977423	chr6	82911885	82939769	-	27885	558.863	487.062	553.976	358.671	298.775	265.037	946.764	784.308	722.615	473.494	535.09	468.635	301.645	329.215	260.469	920.794	822.929	757.416
ENSMUSG00000000628	Hk2	2885.3	-0.183527	0.261593	-0.701574	0.482945	0.977423	chr6	82725025	82774454	-	49430	1275.4	1448.65	1815.53	653.877	492.762	717.38	7281.94	6085.9	6536.48	1134.92	1316.94	1537.85	541.478	686.676	535.65	6728.04	5150.08	7995.93
ENSMUSG00000000631	Myo18a	9410.93	-0.215191	0.214275	-1.00428	0.315245	0.957655	chr11	77763246	77865980	+	102735	4950.52	4862.56	5691.38	3200.15	2521.83	3089.61	23187.6	17625.9	17209.9	4475.41	5144.83	4926.74	2779.09	3792.79	2738.82	22297.3	18671.1	22231.2
ENSMUSG00000000632	Sez6	24016.1	-0.177491	0.149958	-1.1836	0.236571	0.93463	chr11	77930800	77979048	+	48249	14127.6	14754.2	15538.1	5987.78	6330.56	5758.71	57827.9	49606	45075.6	13253	13208.4	14770.3	5234.29	5120.36	5593.6	58336	46792.4	54975.6
ENSMUSG00000000682	Cd52	18.1227	-0.675726	0.945809	-0.714443	0.474953	0.977423	chr4	134082448	134095082	-	12635	33.02	28.6507	28.7393	23.078	15.5882	19.6671	0	4.80434	2.1964	25.2205	25.1094	41.707	32.9667	9.74008	24.2297	4.07431	5.20841	2.20821
ENSMUSG00000000686	Abhd15	109.426	0.0122101	0.254968	0.0478888	0.961805	0.99889	chr11	77515121	77538607	+	23487	93.2815	98.4868	110.002	135.583	111.716	132.987	112.859	92.4835	131.784	100.882	87.45	109.197	98.076	112.011	110.764	115.439	106.252	110.411
ENSMUSG00000000693	Loxl3	292.151	-0.187862	0.249515	-0.752907	0.451506	0.977423	chr6	83034173	83052562	+	18390	151.066	143.253	171.445	100.966	99.5916	83.351	639.536	565.711	493.091	161.086	149.791	172.895	94.7793	105.193	114.226	692.633	504.174	815.934
ENSMUSG00000000708	Kat2b	1378.77	0.43651	0.228946	1.90661	0.0565711	0.781112	chr17	53566861	53672720	+	105860	517.588	672.396	563.886	2949.18	2403.19	2573.58	588.123	852.77	879.657	942.92	682.283	737.077	2479.92	2938.58	2725.84	738.808	777.095	794.956
ENSMUSG00000000711	Rab5b	4033.28	-0.109471	0.177147	-0.617969	0.536596	0.977423	chr10	128677175	128696264	-	19090	5386.39	5087.29	5611.11	4655.03	5545.95	6173.59	1406.98	1610.65	1977.86	4849.65	5154.35	5052.61	5130.44	4985.95	4926.42	1521.08	1815.65	1708.05
ENSMUSG00000000732	Icosl	33.4848	0.621817	0.471986	1.31745	0.187689	0.913332	chr10	78069302	78083913	+	14612	47.0535	24.174	32.7034	25.0012	34.6405	26.2228	52.6677	52.8477	32.946	39.0511	43.2921	24.2659	23.0767	28.2462	25.0951	31.2364	27.0837	33.1232
ENSMUSG00000000739	Sult5a1	14.1218	0.402648	0.711206	0.566148	0.571293	0.981525	chr8	123140192	123158315	-	18124	14.859	21.488	22.7933	18.2701	10.3922	14.0479	6.26996	16.8152	14.2766	13.8306	15.5851	12.1329	19.78	14.6101	18.1723	12.2229	3.12505	5.52053
ENSMUSG00000000743	Chmp1a	3087.63	-0.163883	0.268255	-0.610922	0.541251	0.97743	chr8	123204264	123212763	-	8500	5441.7	4731.84	5039.3	2000.09	3690.08	3891.27	1316.69	1663.5	1654.99	4444.5	4881.61	4643.89	2870.58	2136.97	2401.34	1593.06	1687.52	1488.33
ENSMUSG00000000751	Rpa1	9896.01	-0.0597009	0.17531	-0.340544	0.733447	0.992591	chr11	75298166	75348324	-	50159	5051.23	5688.06	6113.55	1661.62	1317.21	1408.54	24356.3	22466.3	21607.1	4802.47	5465.19	5683.53	1482.68	1890.55	1620.79	24221.8	19854.5	23436.8
ENSMUSG00000000753	Serpinf1	239.939	0.0377737	0.428165	0.0882222	0.9297	0.998732	chr11	75409769	75422701	-	12933	217.932	331.274	165.499	22.1164	28.5785	14.0479	494.073	607.749	277.844	195.255	220.789	290.432	33.7909	38.9603	52.7861	425.086	339.588	563.094
ENSMUSG00000000759	Tubgcp3	2499.88	-0.0137498	0.133934	-0.102661	0.918232	0.998732	chr8	12614277	12672248	-	57972	2329.56	2371.74	2601.41	2665.51	2333.91	2150.27	2693.58	2713.25	2942.08	2247.88	2469.38	2372.75	2170.03	2517.81	2234.33	2640.15	2754.21	2790.07
ENSMUSG00000000766	Oprm1	85.1563	0.123263	1.0706	0.115134	0.908339	0.998732	chr10	6758506	7038198	+	279693	11.557	3.58134	13.8742	142.314	57.1569	63.6839	205.655	73.2662	61.4991	8.13564	19.0485	13.6496	65.1093	287.332	67.497	63.8309	254.17	121.452
ENSMUSG00000000776	Polr3d	1385.71	-0.0537842	0.129829	-0.414268	0.678678	0.988119	chr14	70438757	70443447	-	4691	1564.32	1486.25	1537.06	1634.69	1477.42	1473.16	1336.76	1175.86	1068.55	1363.53	1528.21	1410.46	1438.17	1458.09	1506.57	1200.56	1182.31	1100.79
ENSMUSG00000000782	Tcf7	311.419	-0.0324356	0.334076	-0.0970905	0.922655	0.998732	chr11	52252371	52283331	-	30961	439.991	460.202	337.935	349.055	400.098	298.752	109.097	234.212	131.784	418.985	367.982	480.01	361.81	309.735	409.309	145.317	144.794	206.468
ENSMUSG00000000787	Ddx3x	34508.3	-0.0205103	0.31598	-0.0649102	0.948246	0.99889	chrX	13280970	13294052	+	13083	2765.42	5151.75	4163.24	11473.6	8063.45	8870.79	92510.8	68827	71198.4	6713.53	3986.33	4235.92	12978.2	15656.2	12921.4	104215	82696	104722
ENSMUSG00000000792	Slc5a5	39.7741	0.0507845	0.578906	0.087725	0.930095	0.998732	chr8	70882889	70892757	-	9869	71.8185	55.5107	44.5955	49.0408	86.6014	61.8108	7.52396	13.2119	9.88379	46.3731	53.6822	47.0152	52.7467	35.0643	56.2475	5.43241	8.33346	11.0411
ENSMUSG00000000794	Kcnn3	1515.93	0.275283	0.28006	0.982943	0.325635	0.959249	chr3	89520164	89675132	+	154969	250.952	461.097	302.259	2986.68	2620.56	2721.55	1364.34	1651.49	1412.28	522.308	333.349	381.43	2782.39	2560.67	2468.83	1764.18	1261.48	1440.86
ENSMUSG00000000804	Usp32	3164.07	0.527194	0.279375	1.88705	0.0591535	0.784207	chr11	84984442	85140161	-	155720	364.871	638.373	576.769	3584.78	2865.64	3258.18	5642.97	5157.46	5744.68	1032.41	658.039	581.623	3154.91	3776.23	3397.35	5494.89	5664.67	5359.33
ENSMUSG00000000805	Car4	17.5332	-0.0170571	0.732614	-0.0232826	0.981425	0.99889	chr11	84957786	84966044	+	8259	45.4025	33.1274	35.6764	8.65425	6.0621	5.61917	18.8099	15.6141	15.3748	14.6441	29.4386	25.0242	5.76917	4.87004	20.7683	12.2229	4.16673	14.3534
ENSMUSG00000000811	Txnrd3	470.56	0.122192	0.181859	0.671903	0.501646	0.977423	chr6	89643988	89675529	+	31542	307.911	363.506	327.034	135.583	149.82	131.114	1018.24	1016.12	851.104	339.256	361.056	323.798	128.57	168.503	128.071	1005	835.429	879.972
ENSMUSG00000000823	Zfp512b	2658.35	-0.217309	0.144158	-1.50743	0.1317	0.878357	chr2	181582103	181592803	-	10701	1607.25	1608.02	1822.47	2167.41	2142.52	2342.26	4567.04	4136.54	3647.12	1479.06	1617.39	1468.09	2020.04	2271.39	1943.57	4412.48	4052.14	4545.6
ENSMUSG00000000826	Dnajc5	8985.65	-0.19449	0.196672	-0.988907	0.322709	0.958984	chr2	181520485	181555133	+	34649	11600.8	10898	11421.4	7745.56	11387.2	12205.8	5696.89	6167.57	6593.59	10496.6	11374.6	10479.8	9123.54	8064.79	8341.94	6298.88	7545.94	6298.92
ENSMUSG00000000827	Tpd52l2	2739.25	-0.100342	0.163425	-0.613998	0.539217	0.977423	chr2	181497142	181517966	+	20825	4428.81	4080.04	4277.21	3051.11	2572.93	2981.9	1131.1	1522.98	1650.59	3896.16	3997.59	3926.53	2432.94	2557.75	2531.14	1373.04	1421.9	1472.88
ENSMUSG00000000838	Fmr1	2958.75	0.875981	0.421669	2.07741	0.0377635	0.762262	chrX	68678541	68717963	+	39423	168.402	557.793	453.883	2804.94	2204	2375.03	6470.6	6100.31	5761.15	981.158	448.506	547.499	2552.45	2785.66	2297.5	5579.09	5115.7	6053.81
ENSMUSG00000000861	Bcl11a	20797.4	0.0412815	0.138217	0.298673	0.76519	0.996393	chr11	24078056	24174123	+	96068	11354.8	13099.6	12662.2	18278.7	19972.9	18753	33726.1	27664.6	26938.8	14307.3	12625.7	13186.2	20192.9	19097.4	19709.1	31111.4	28934.8	32737.8
ENSMUSG00000000876	Pxmp4	316.931	0.0790127	0.200649	0.393785	0.693739	0.988119	chr2	154585758	154603708	-	17951	520.89	475.422	464.785	241.358	253.742	290.324	140.447	208.989	182.301	489.765	555.004	502.759	267.03	267.852	311.525	165.689	179.169	187.698
ENSMUSG00000000881	Dlg3	3465.52	0.0414983	0.147749	0.280871	0.778809	0.996464	chrX	100767722	100818410	+	50689	1832.61	2211.48	2318.97	3037.64	2584.18	2824.57	6001.61	5140.64	5308.69	2269.03	2101.4	2270.38	2475.8	2700.92	2610.75	5938.99	5565.71	5185.98
ENSMUSG00000000884	Gnb1l	764.079	-0.218517	0.176588	-1.23744	0.215924	0.922511	chr16	18498713	18566679	+	67967	1112.77	983.972	1078.22	845.232	1023.63	1151.93	273.37	317.086	328.361	999.056	997.449	963.811	967.573	819.141	894.769	323.229	344.797	329.023
ENSMUSG00000000901	Mmp11	431.549	0.0957259	0.185056	0.517281	0.60496	0.982598	chr10	75923222	75936496	-	13275	746.252	638.373	608.481	284.629	301.373	295.943	359.896	409.57	396.45	576.817	575.784	680.962	340.381	289.28	257.873	365.33	311.463	329.023
ENSMUSG00000000902	Smarcb1	7766.06	0.00142229	0.155616	0.0091398	0.992708	0.99889	chr10	75896769	75921617	-	24849	8258.3	8163.66	8761.54	2397.23	1950.26	2151.2	15172.1	13440.1	10983.1	7674.35	8293.03	8176.85	2078.55	2264.57	2101.06	13183.1	12522.1	12218
ENSMUSG00000000915	Hip1r	2400.82	-0.207331	0.192857	-1.07505	0.282351	0.947435	chr5	123973628	124005558	+	31931	1805.37	1807.68	2184.19	833.693	612.272	815.716	4841.67	4280.67	4472.96	1725.57	1839.91	1676.62	755.762	729.532	634.299	5504.39	4096.93	4597.49
ENSMUSG00000000916	Nsun5	390.9	-0.0571605	0.168303	-0.339629	0.734136	0.992724	chr5	135369953	135376805	+	6853	536.575	452.144	518.299	419.251	364.592	345.579	262.084	300.271	298.71	489.765	502.188	506.551	403.842	400.317	344.408	296.067	287.504	308.045
ENSMUSG00000000934	Top1mt	245.693	0.109067	0.209273	0.521169	0.602249	0.982598	chr15	75657035	75678800	-	21766	309.562	248.903	305.232	329.823	307.435	258.482	154.241	174.157	161.435	293.696	268.411	291.949	285.162	324.345	260.469	149.391	156.252	143.534
ENSMUSG00000000948	Gm38393	656.647	0.788788	0.397736	1.9832	0.0473456	0.772906	chr7	59974149	60005064	-	30916	36.322	27.7554	34.6854	1946.25	1653.22	1614.57	95.3034	94.8857	115.311	88.6784	36.3653	39.4321	1770.31	2422.36	1550.7	73.3376	103.127	117.035
ENSMUSG00000000957	Mmp14	7662.18	0.0101767	0.178523	0.0570052	0.954541	0.99889	chr14	54431612	54445364	+	13753	5140.39	5216.22	5730.03	2690.51	2330.44	2360.99	17098.2	15348.7	13472.7	4922.06	5012.35	5857.94	2829.37	2647.35	2493.06	16612.3	12311.6	15845
ENSMUSG00000000958	Slc7a7	143.374	-0.0127035	0.288117	-0.0440913	0.964832	0.99889	chr14	54369442	54417780	-	48339	176.657	181.753	159.553	166.354	179.265	111.447	102.827	105.695	77.9721	177.357	182.692	169.103	148.35	178.244	170.473	78.77	91.668	122.556
ENSMUSG00000000959	Oxa1l	3103.36	-0.0246372	0.156856	-0.157069	0.875191	0.99733	chr14	54360834	54369673	+	8840	3896.36	3488.22	3597.37	3446.32	3653.71	2920.09	2297.31	2498.26	2663.13	3130.59	3613.16	3589.08	2979.37	3696.36	3250.24	2500.27	2376.08	2264.52
ENSMUSG00000000976	Heatr6	3621.36	-0.157138	0.150443	-1.0445	0.296253	0.953733	chr11	83753696	83783754	+	30059	1587.44	1797.83	2084.1	2348.19	2207.47	2075.35	7080.04	6538.71	6675.95	1572.62	1794.89	1702.4	2251.63	2211	2268.94	7272.64	6206.34	7509.02
ENSMUSG00000000982	Ccl3	10.1105	-1.87361	1.15216	-1.62617	0.103914	0.852913	chr11	83647844	83649355	-	1512	25.5905	15.2207	10.9011	21.1548	9.52615	2.80958	0	3.60325	1.0982	18.712	18.1827	11.3746	6.59334	12.6621	8.65347	4.07431	5.20841	6.62463
ENSMUSG00000001016	Ilf2	12833	0.195895	0.135923	1.44123	0.149521	0.885288	chr3	90476126	90488379	+	12254	14554.4	14954.8	15488.5	4708.88	4433.12	4363.28	21457.1	21791.3	19841.2	13257.8	15074.3	14465.5	4184.3	5371.66	4658.16	18858.6	16301.3	17229.6
ENSMUSG00000001017	Chtop	12523.8	-0.0838994	0.164	-0.511582	0.608943	0.982598	chr3	90498956	90509498	-	10543	15666.3	14822.3	15658	13357.4	17857.2	19413.3	5723.22	6563.93	6223.49	14357	15024.1	14878	16255.1	14513.7	16300.5	5952.57	6408.43	6454.6
ENSMUSG00000001018	Snapin	1822.23	-0.274733	0.177296	-1.54957	0.121245	0.874293	chr3	90488026	90491033	-	3008	2248.66	2241.02	2151.49	2383.77	3178.27	2949.13	214.433	270.244	220.738	2216.96	2149.88	2214.26	3406.29	2856.77	3253.7	270.263	292.713	281.547
ENSMUSG00000001025	S100a6	88.0636	0.240494	0.534119	0.450264	0.65252	0.986702	chr3	90612882	90624181	+	11300	171.704	224.729	115.948	49.0408	109.984	71.1761	15.0479	28.826	15.3748	139.119	136.803	168.345	112.911	68.1806	115.091	10.8648	18.7503	13.2493
ENSMUSG00000001029	Icam2	85.5267	0.461446	0.332329	1.38852	0.164978	0.897167	chr11	106377656	106388075	-	10420	144.462	145.044	109.011	19.2317	32.0425	32.7785	134.177	109.299	97.7397	102.509	122.084	161.52	32.9667	29.2202	28.5564	67.9052	77.0845	93.8489
ENSMUSG00000001034	Mapk7	3397.58	-0.145002	0.17887	-0.810653	0.417565	0.975647	chr11	61488812	61494406	-	5595	4290.12	4055.86	4061.17	2415.5	3509.09	3452.04	3308.03	3019.53	3063.98	3663.48	3850.4	3887.09	3332.11	2624.95	3081.5	3192.9	3259.42	3089.29
ENSMUSG00000001036	Epn2	2338.28	0.00230217	0.101133	0.0227638	0.981839	0.99889	chr11	61517249	61579687	-	62439	2321.31	2427.25	2213.92	2052.02	1997.03	2057.55	2840.29	2677.22	2489.62	2366.66	2244.26	2384.88	1996.13	2052.24	1941.84	2608.92	2816.71	2601.27
ENSMUSG00000001039	B9d1	608.434	-0.11349	0.203889	-0.556628	0.577781	0.981525	chr11	61505144	61512931	+	7788	1144.14	946.368	890.92	690.417	717.059	639.649	163.019	187.369	198.774	903.869	933.377	906.18	755.762	603.885	726.891	149.391	211.461	183.281
ENSMUSG00000001052	Sec24b	5224.58	-0.0255194	0.189164	-0.134906	0.892686	0.998732	chr3	129982759	130061553	-	78795	1636.14	2124.63	2285.27	2414.54	1917.35	1943.3	11132.9	11313	11172	1882.59	2116.12	2241.56	2084.32	2373.66	2073.37	12299	10300.2	12732.5
ENSMUSG00000001053	N4bp3	164.755	-0.383119	0.270802	-1.41476	0.157139	0.890668	chr11	51643063	51650842	-	7780	265.811	239.95	226.942	122.121	144.624	128.304	79.0015	134.522	122.998	199.323	206.07	235.076	164.834	135.387	174.8	141.243	101.043	143.534
ENSMUSG00000001054	Rmnd5b	872.24	-0.0989432	0.161845	-0.611347	0.54097	0.977423	chr11	51623671	51635896	-	12226	1370.33	1228.4	1119.84	926.967	965.605	1058.28	368.674	434.793	481.011	1136.55	1224.3	1206.47	983.232	908.75	967.458	426.444	479.174	414.039
ENSMUSG00000001056	Nhp2	1913.39	-0.0568275	0.217127	-0.261724	0.793534	0.996464	chr11	51619735	51623714	+	3980	3386.2	2602.74	2811.5	2028.94	2805.88	2598.86	307.228	439.597	433.789	2696.96	2852.08	2669.25	2712.34	2336.65	2612.48	355.823	420.839	369.875
ENSMUSG00000001062	Vps9d1	1053.49	-0.075922	0.169698	-0.447395	0.65459	0.986841	chr8	123242356	123254348	-	11993	1414.08	1046.65	1235.79	1682.77	1493.87	1427.27	526.677	522.472	510.663	1097.5	1186.2	1073.01	1348.34	1567.18	1339.56	473.978	516.674	500.16
ENSMUSG00000001082	Mfsd10	394.525	-0.0703213	0.191369	-0.367464	0.713273	0.989016	chr5	34633642	34637212	-	3571	447.421	368.878	453.883	229.819	201.781	166.702	635.774	559.706	579.849	379.934	383.568	416.312	164.009	208.438	173.069	581.268	525.008	626.028
ENSMUSG00000001089	Luzp1	4652.08	0.342929	0.190657	1.79866	0.072072	0.814855	chr4	136469761	136554780	+	85020	1033.53	1520.28	1329.94	5643.54	5685.38	5732.49	7219.24	6754.9	6580.41	2007.87	1452.02	1578.04	4998.58	5734.96	5436.11	7124.61	6625.1	7280.47
ENSMUSG00000001098	Kctd10	2559.85	0.0912903	0.141478	0.645263	0.518757	0.977423	chr5	114363567	114380508	-	16942	3395.28	3171.27	3572.6	1808.74	1500.8	1578.05	2870.39	2995.51	3195.76	3035.41	3365.52	3032.48	1415.92	1723.99	1500.51	2686.33	2749	2479.82
ENSMUSG00000001100	Poldip2	4324.98	-0.045918	0.178832	-0.256766	0.797359	0.996464	chr11	78512193	78522736	+	10544	7166.16	6239.58	6588.25	3876.14	4061.6	3958.7	1893.53	2639.98	2978.32	6035.01	6404.63	6304.58	4032.65	4162.91	4235.87	2373.96	2600.04	2297.64
ENSMUSG00000001103	Sebox	18.6418	0.376997	0.841731	0.447883	0.654238	0.986841	chr11	78503447	78505081	+	1635	33.8455	18.802	15.8562	26.9243	33.7745	34.6515	2.50799	10.8098	3.2946	22.7798	15.5851	23.5076	25.5492	16.5581	39.8059	2.71621	4.16673	4.41642
ENSMUSG00000001105	Ift20	1482.04	-0.0623113	0.190404	-0.327258	0.743473	0.993304	chr11	78536361	78541737	+	5377	1914.33	1509.53	1532.1	2567.43	2314.85	2448.08	188.099	236.614	273.452	1514.86	1696.18	1443.06	2773.32	2928.84	2650.56	224.087	241.67	219.717
ENSMUSG00000001119	Col6a1	851.663	-0.066764	0.614256	-0.108691	0.913448	0.998732	chr10	76708792	76726168	-	17377	315.341	504.073	226.942	93.2736	177.533	73.9857	2115.49	2594.34	1159.7	320.544	342.873	457.26	115.383	89.6088	160.089	2194.7	1253.14	3135.66
ENSMUSG00000001120	Pcbp3	1188.92	-0.094847	0.190229	-0.498595	0.618065	0.983502	chr10	76761857	76961887	-	200031	1883.79	1602.65	1941.39	1035.63	1232.34	1410.41	717.284	711.042	912.603	1557.16	1720.43	1612.17	955.211	885.373	971.784	666.829	809.387	775.082
ENSMUSG00000001123	Lgals9	111.898	0.126997	0.292914	0.433564	0.664605	0.98741	chr11	78962974	78984946	-	21973	198.12	192.497	141.715	87.5041	58.8889	70.2396	114.113	145.331	96.6415	151.323	148.059	141.804	76.6476	66.2326	55.3822	92.351	81.2512	96.0571
ENSMUSG00000001127	Araf	2773.34	0.041057	0.15059	0.272641	0.785129	0.996464	chrX	20797814	20860519	+	62706	3596.7	3101.44	3044.39	4169.43	4048.61	3763.91	843.937	941.651	1075.14	3106.19	3448.65	3078.74	4381.28	4430.76	4141.55	843.382	996.89	907.574
ENSMUSG00000001128	Cfp	308.275	0.255862	0.254007	1.00731	0.313788	0.957655	chrX	20925454	20931555	-	6102	191.516	167.428	177.391	822.154	559.445	716.444	89.0335	87.6792	120.802	202.577	190.485	194.127	590.104	530.834	636.03	84.2024	93.7514	94.953
ENSMUSG00000001131	Timp1	38.9507	0.0691732	0.556323	0.12434	0.901046	0.998732	chrX	20870166	20874735	+	4570	75.946	68.0454	61.4427	38.4634	51.9608	31.8419	10.0319	15.6141	12.0802	39.0511	51.0846	75.0726	50.2742	38.9603	51.9208	10.8648	5.20841	13.2493
ENSMUSG00000001134	Uxt	461.388	-0.0707145	0.185842	-0.380509	0.703568	0.989016	chrX	20941722	20962017	-	20296	721.487	702.837	775.962	572.142	548.187	614.362	92.7955	117.706	109.82	657.359	697.868	647.596	628.016	546.419	567.667	88.2767	109.377	107.098
ENSMUSG00000001138	Cnnm3	1615.31	-0.0980579	0.147806	-0.663423	0.507059	0.977423	chr1	36511867	36528237	+	16371	1629.54	1605.33	1907.7	1479.88	1310.28	1242.77	2007.64	1854.48	1959.19	1366.79	1607.87	1653.87	1211.53	1279.85	1349.08	1837.51	1793.78	1978.56
ENSMUSG00000001143	Lman2l	2455.03	0.101615	0.158337	0.641763	0.521027	0.977423	chr1	36419871	36445271	-	25401	2597.85	2397.71	2532.04	2904.94	2305.33	2335.7	2150.6	2504.26	2705.96	2387	2575.01	2543.37	2217.84	2697.03	2493.93	2312.85	2265.66	2263.42
ENSMUSG00000001150	Mcm3ap	4908.08	-0.137336	0.22679	-0.605563	0.544805	0.97828	chr10	76468927	76515857	+	46931	1610.55	2230.28	2292.21	1852.01	1559.69	1733.51	11395	10234.4	9817.9	1910.25	2014.81	2174.83	1552.73	1890.55	1664.93	12470.1	8644.92	13296.7
ENSMUSG00000001151	Pcnt	3975.57	-0.196266	0.270913	-0.724461	0.468783	0.977423	chr10	76351263	76442786	-	91524	978.217	1514.01	1622.29	1613.54	1115.43	1557.45	9091.45	8430.42	9022.8	1191.06	1265.86	1396.05	1230.48	1698.67	1341.29	9396.72	7734.49	11360.1
ENSMUSG00000001156	Mxd1	1399.46	-0.116694	0.166463	-0.701022	0.483289	0.977423	chr6	86647042	86669161	-	22120	1967.99	1814.84	1892.83	1219.29	1363.11	1630.5	900.367	992.096	1154.21	1736.14	1860.69	1766.86	1304.66	1267.18	1198.51	956.105	1129.18	1035.65
ENSMUSG00000001157	Gmcl1	3884.6	0.160009	0.190273	0.840947	0.400378	0.971611	chr6	86691768	86733383	-	41616	2468.24	2877.6	2817.45	7208.03	7878.99	8139.36	958.05	1390.86	1458.41	3016.69	2873.73	3005.18	7448.83	7112.21	7556.21	1090.56	1378.15	1244.33
ENSMUSG00000001158	Snrnp27	2412.77	-0.0538711	0.193828	-0.277933	0.781064	0.996464	chr6	86675151	86684522	-	9372	4712.78	4284.17	4190.99	1903.94	2607.57	2588.56	536.709	613.754	636.955	3918.94	4321.41	3884.82	2841.73	2111.65	2570.08	544.599	577.092	584.072
ENSMUSG00000001166	Oas1c	39.9434	-1.01248	0.569073	-1.77918	0.0752107	0.815608	chr5	120800194	120812514	-	12321	47.0535	60.8827	51.5326	52.8871	73.6112	70.2396	8.77795	8.40759	6.58919	38.2375	43.2921	31.0907	79.9443	68.1806	44.1327	13.581	7.29177	13.2493
ENSMUSG00000001173	Ocrl	2645.71	0.248376	0.128068	1.93941	0.0524518	0.775684	chrX	47912387	47965868	+	53482	1272.1	1526.54	1452.82	2032.79	1886.18	2192.41	4562.03	4313.1	3968.89	1781.7	1676.27	1637.19	2080.2	2136.97	2140	4567.3	4190.69	4205.54
ENSMUSG00000001175	Calm1	21984.4	0.0113543	0.356795	0.0318231	0.974613	0.99889	chr12	100199435	100209814	+	10380	32859.8	36799.1	34803.3	11390.9	30528.7	26474.7	8354.1	9315.61	9838.76	36582.7	36314.2	34945.9	25170.9	13752	20411.8	8440.61	10442.9	9292.15
ENSMUSG00000001211	Agpat3	4200.41	-0.208642	0.120625	-1.72968	0.0836882	0.841204	chr10	78269178	78352489	-	83312	5146.99	4355.8	4795.51	5624.3	5650.74	5829.89	2303.58	2356.53	2653.25	4077.58	4668.62	4183.59	5435.39	5493.41	5388.51	2573.61	2635.46	2434.55
ENSMUSG00000001227	Sema6b	751.581	-0.0857783	0.246534	-0.347937	0.727888	0.990722	chr17	56123085	56140343	-	17259	1249.81	868.474	825.513	771.19	695.409	600.314	677.156	538.086	564.474	946.174	1026.02	865.989	644.499	810.375	627.376	548.674	713.552	555.365
ENSMUSG00000001228	Uhrf1	11411.1	-0.106078	0.207661	-0.510822	0.609476	0.982598	chr17	56303321	56323486	+	20166	5118.1	5410.5	6375.18	2277.03	1749.35	1757.86	28653.7	25046.2	25704.4	4832.57	5447.87	5776.8	1841.19	2390.22	1827.61	28559.6	22722.2	29909.1
ENSMUSG00000001229	Dpp9	2725.78	-0.181963	0.129962	-1.40012	0.161477	0.894458	chr17	56186807	56218905	-	32099	3137.73	2992.21	3335.75	2089.52	1913.02	1919.88	3429.67	3036.34	3439.56	2539.13	3114.43	2947.55	1636.8	1637.31	1686.56	3201.05	3577.14	3430.45
ENSMUSG00000001240	Ramp2	366.175	-0.0173906	0.371921	-0.046759	0.962705	0.99889	chr11	101246028	101259546	+	13519	823.023	799.533	596.589	178.855	323.889	162.956	156.749	210.19	125.195	566.24	588.772	796.225	264.558	209.412	351.331	143.959	129.169	164.512
ENSMUSG00000001247	Lsr	559.297	0.00132674	0.206799	0.00641561	0.994881	0.99889	chr7	30957770	30973464	-	15695	980.694	852.358	786.863	580.797	465.049	447.66	349.864	395.157	419.512	662.241	784.452	903.146	479.666	460.706	456.903	308.289	354.172	379.812
ENSMUSG00000001248	Gramd1a	4959.72	-0.100115	0.186288	-0.53742	0.590978	0.981846	chr7	31130127	31155896	-	25770	5633.21	4294.02	4940.19	7709.02	6749.71	5988.16	4233.48	3306.59	3840.4	4285.85	4995.9	4265.49	5488.96	6597.93	5832.44	3747.01	3869.85	3496.7
ENSMUSG00000001260	Gabrg1	30.2685	1.3377	0.829724	1.61222	0.106913	0.852913	chr5	70751047	70842617	-	91571	9.0805	7.16267	0	36.5402	12.9902	13.1114	81.5095	28.826	17.5712	25.2205	21.646	16.6828	25.5492	23.3762	32.8832	78.77	52.0841	61.8299
ENSMUSG00000001270	Ckb	18648.8	-0.0480648	0.174459	-0.275507	0.782927	0.996464	chr12	111669361	111672338	-	2978	20078.6	17828.8	20479.3	2915.52	2831	2977.22	40847.6	31683.4	31758.8	16189.1	19618.2	18820.5	2646.4	3325.26	2797.67	35504.9	34975.5	30400.4
ENSMUSG00000001280	Sp1	8173.11	0.286916	0.206703	1.38806	0.165119	0.897167	chr15	102406143	102436404	+	30262	2072	3222.31	3101.87	9931.24	8120.61	8203.98	13360	13263.6	13135.6	3396.63	3072	3314.57	7674.65	9326.13	7938.69	12847.7	11376.2	13758.3
ENSMUSG00000001281	Itgb7	7.88678	-0.759173	0.866869	-0.875764	0.381158	0.967876	chr15	102215995	102231944	-	15950	8.255	7.16267	2.97304	2.88475	0	3.74611	8.77795	15.6141	17.5712	5.69495	5.19505	3.79155	1.64834	1.94802	0.865347	14.9391	17.7086	23.1862
ENSMUSG00000001285	Myg1	1307.46	0.147679	0.145084	1.01789	0.308732	0.957637	chr15	102331709	102338139	+	6431	2152.08	1909.75	1974.1	840.424	884.2	762.334	1114.8	1368.04	1238.77	1732.08	2074.56	1869.99	772.245	809.401	872.269	1052.53	1050.02	1056.63
ENSMUSG00000001288	Rarg	385.825	-0.00992198	0.22862	-0.0433994	0.965383	0.99889	chr15	102234938	102257517	-	22580	451.548	479.004	436.045	472.138	652.974	470.137	163.019	225.804	202.069	438.511	464.091	424.653	548.072	431.486	507.959	176.553	184.378	216.405
ENSMUSG00000001289	Pfdn5	5363.09	-0.207684	0.191615	-1.08386	0.278425	0.947435	chr15	102326116	102331873	+	5758	11000.6	8683.85	9063.8	5028.12	7126.43	6078.07	659.6	829.95	828.042	8600.18	9298.27	8317.89	6412.85	5883.01	6283.28	825.727	854.179	761.832
ENSMUSG00000001300	Efnb2	13627.5	0.0251301	0.193858	0.129632	0.896858	0.998732	chr8	8617434	8661242	-	43809	11003.9	14149	14332	12744.8	17025	18429.9	12425.8	12924.9	14831.2	13255.4	11384.1	13519.9	13904.5	12995.2	14204.7	12624.9	12430.4	13110.1
ENSMUSG00000001305	Rrp15	730.02	0.0464307	0.161776	0.287006	0.774108	0.996464	chr1	186720978	186749358	-	28381	1024.45	1104.84	1066.33	705.803	757.762	751.095	243.275	318.288	328.361	1203.26	1166.29	1126.09	782.135	738.298	881.788	287.918	337.505	316.878
ENSMUSG00000001313	Rnd2	13791.3	-0.214709	0.244415	-0.878462	0.379693	0.967663	chr11	101464999	101471853	+	6855	19764.9	19984.8	21096.7	14149.7	22600.4	20854.6	2521.78	3805.04	4222.58	17250.8	17812.1	18142.5	19453.7	16704.2	19173.5	3326	3705.26	3674.46
ENSMUSG00000001323	Srr	3963.72	-0.00110962	0.158955	-0.0069807	0.99443	0.99889	chr11	74906359	74925948	-	19590	2444.31	2472.91	2185.18	8910.04	7517.86	7493.16	882.811	849.167	978.495	2983.34	2659	2409.15	8165.85	9641.71	8677.7	1063.39	1047.93	964.988
ENSMUSG00000001333	Sync	8.34767	0.147108	0.900996	0.163272	0.870304	0.99733	chr4	129287617	129308559	+	20943	5.7785	11.6393	15.8562	14.4238	6.0621	8.42875	6.26996	6.00542	5.49099	10.5763	12.1218	10.6163	6.59334	2.92202	11.2495	5.43241	4.16673	6.62463
ENSMUSG00000001334	Fndc5	172.987	-0.228732	0.318908	-0.717234	0.47323	0.977423	chr4	129136999	129144593	+	7595	227.012	152.207	188.292	349.055	267.598	266.91	57.6837	55.2499	69.1865	192.815	164.51	138.012	278.569	298.047	220.663	77.4119	53.1258	57.4135
ENSMUSG00000001348	Acp5	6.70523	-1.24054	1.12793	-1.09984	0.271403	0.947435	chr9	22126727	22135711	-	8985	11.557	11.6393	5.94607	5.7695	4.33007	6.5557	1.25399	0	3.2946	10.5763	11.2559	14.4079	9.89001	2.92202	7.78812	2.71621	4.16673	6.62463
ENSMUSG00000001366	Fbxo9	1227.13	0.0350335	0.198825	0.176203	0.860135	0.99733	chr9	78081499	78109065	-	27567	1508.19	1389.56	1341.83	1519.3	1965.85	1892.72	366.166	458.814	541.412	1505.91	1431.24	1445.34	1898.88	1555.49	1888.19	445.458	498.966	435.017
ENSMUSG00000001376	Vps50	2072.4	0.580892	0.253737	2.28935	0.0220591	0.756902	chr6	3498382	3603531	+	105150	353.314	614.199	492.533	1351.99	1120.62	1044.23	4776.46	4427.2	3898.61	899.801	603.491	666.554	1221.42	1483.41	1323.12	4458.65	4279.23	4288.34
ENSMUSG00000001380	Hars	3467.14	0.0306139	0.129532	0.236343	0.813167	0.996788	chr18	36766528	36783205	-	16678	4400.74	4396.09	4732.08	978.892	924.037	914.051	5537.63	5531	4962.76	3816.43	4412.33	4305.68	881.86	1097.71	974.38	5054.86	4655.28	4832.67
ENSMUSG00000001383	Zmat2	5178.12	-0.0717584	0.2221	-0.32309	0.746627	0.993419	chr18	36793876	36799666	+	5791	9319.89	8954.24	8990.46	3557.86	5700.97	4993.57	1776.91	2343.32	2627.99	8380.52	8629.84	8802.45	4674.68	3758.7	3978.86	2196.05	2290.66	2229.19
ENSMUSG00000001403	Ube2c	6081.8	-0.0478233	0.203658	-0.234822	0.814347	0.996846	chr2	164769898	164778822	+	8925	12936.4	10215.8	12062.6	4958.89	4905.1	5642.58	1465.92	1874.89	2277.66	9713.14	11643	10601.9	5067.81	5510.94	5325.34	1565.89	1929.19	1775.4
ENSMUSG00000001415	Smg5	4913.23	-0.109914	0.175172	-0.627466	0.530354	0.977423	chr3	88336260	88362338	+	26079	5882.51	4807.94	5897.51	7362.85	6442.28	6707.41	2459.08	3048.35	3398.93	4990.4	5239.2	4587.01	6041.15	7027.47	5959.64	2843.87	2982.34	2760.26
ENSMUSG00000001416	Cct3	20395.8	0.0377825	0.14731	0.256483	0.797578	0.996464	chr3	88297116	88321767	+	24652	13800.7	14453.4	15463.8	3653.06	3722.13	3578.47	50855.7	42041.6	39012.4	13346.5	14868.2	14661.9	3507.66	4147.33	3979.73	45163.7	40398.5	40468.8
ENSMUSG00000001418	Glmp	729.261	-0.0421372	0.170077	-0.247753	0.804325	0.996464	chr3	88325023	88331313	+	6291	1397.57	1259.74	1212.01	432.713	455.523	423.311	436.389	606.548	527.136	1114.58	1206.98	1197.37	520.874	419.798	444.788	509.289	490.632	471.453
ENSMUSG00000001419	Mef2d	2797.28	-0.202465	0.144918	-1.3971	0.162383	0.895095	chr3	88142372	88172086	+	29715	3331.72	2872.23	3308.99	2174.14	2123.47	2390.02	3240.32	2978.69	3313.27	2661.98	3289.33	2797.4	1807.4	2004.51	1973.86	3154.87	3618.8	3310.11
ENSMUSG00000001420	Tmem79	319.035	0.155995	0.292263	0.53375	0.593515	0.982303	chr3	88328655	88336148	-	7494	413.575	320.53	400.369	510.601	539.527	547.869	36.3658	46.8423	83.4631	306.713	391.36	327.59	567.852	547.393	565.071	51.6079	40.6256	45.2683
ENSMUSG00000001424	Snd1	9337.85	-0.192362	0.204758	-0.93946	0.347495	0.962742	chr6	28475139	28935162	+	460024	4654.99	4983.43	5438.67	2874.17	2417.91	2663.49	22358.7	18854.6	19250.3	4130.46	4355.18	5194.42	2573.88	2993.13	2644.5	21483.8	16251.3	24958.3
ENSMUSG00000001435	Col18a1	4127.27	-0.130554	0.277027	-0.471267	0.63745	0.986702	chr10	77052178	77166548	-	114371	1826.01	2123.73	1935.45	739.458	722.255	611.553	10635.1	9685.55	8728.49	1414.79	1665.01	2378.82	700.543	798.687	825.541	9220.16	7268.86	13010.8
ENSMUSG00000001436	Slc19a1	695.442	-0.211635	0.139127	-1.52116	0.128219	0.878021	chr10	77032241	77061002	+	28762	868.426	766.406	890.92	858.694	809.723	789.493	479.025	518.869	521.645	728.139	811.293	731.01	721.147	693.494	744.198	569.045	486.465	529.97
ENSMUSG00000001440	Kpnb1	39196.3	0.101079	0.192544	0.524965	0.599608	0.982598	chr11	97159714	97187881	-	28168	12173.6	16743.6	17897.7	11105.3	9517.49	10372	103785	88569.2	86840.1	15836	15987.8	16693.4	8758.43	11448.5	10023.3	93255.5	85054.4	91471.8
ENSMUSG00000001441	Npepps	15164.2	0.094969	0.185174	0.512864	0.608046	0.982598	chr11	97205842	97280638	-	74797	4874.58	6162.59	6425.72	4630.99	3949.02	4628.32	39657.5	32287.6	32633	5952.84	6744.9	6159.75	3925.51	4894.39	4285.2	37224.3	31338	37181.8
ENSMUSG00000001445	Mrpl10	1743.89	-0.120612	0.144681	-0.833636	0.404486	0.973357	chr11	97041560	97049213	+	7654	2714.24	2326.08	2412.12	2454.92	2366.82	2264.52	447.675	551.298	556.787	2208.01	2368.08	2243.08	2201.35	2273.34	2454.99	484.843	558.341	503.472
ENSMUSG00000001467	Cyp51	11372.6	0.0436251	0.185925	0.234637	0.81449	0.996846	chr5	4081145	4104746	-	23602	5700.9	6090.06	6287.97	3084.76	2359.02	2420.92	31477.7	23367.1	23690.3	5634.74	5832.31	6266.67	2411.52	2826.57	2510.37	26280.7	22613.9	25850.4
ENSMUSG00000001473	Tubb6	329.248	0.200608	0.206025	0.973704	0.330203	0.959249	chr18	67390717	67402749	+	12033	498.602	480.794	481.632	92.312	116.046	83.351	389.992	547.695	412.923	443.392	474.481	486.835	98.076	95.4528	96.9188	330.019	373.964	423.976
ENSMUSG00000001493	Meox1	10.7471	2.07598	1.14768	1.80885	0.070475	0.811449	chr11	101877510	101894374	-	16865	14.0335	10.744	10.9011	12.5006	19.0523	20.6036	2.50799	6.00542	3.2946	8.9492	22.5119	12.8913	12.3625	14.6101	19.0376	1.3581	2.08336	0
ENSMUSG00000001496	Nkx2-1	118.331	0.394041	1.99883	0.197136	0.843721	0.99733	chr12	56531958	56536908	-	4951	29.718	8.95334	7.9281	26.9243	2.59804	2.80958	37.6198	7.20651	4.3928	17.8984	607.82	170.62	7.41751	455.836	104.707	16.2972	448.965	172.24
ENSMUSG00000001506	Col1a1	2874.03	-0.205727	0.394921	-0.520932	0.602414	0.982598	chr11	94936224	94953042	+	16819	1207.71	2227.59	1516.25	355.786	569.837	400.834	5626.67	8845.99	5447.07	1072.28	1349.85	1879.09	407.963	394.473	473.345	6061.22	4509.44	9387.1
ENSMUSG00000001507	Itga3	313.292	-0.102628	0.265449	-0.386619	0.699038	0.988148	chr11	95044474	95076801	-	32328	178.308	165.637	180.364	78.8499	83.1373	89.9067	779.983	493.646	548.001	180.611	210.399	197.16	94.7793	81.8167	83.0733	751.031	561.467	881.076
ENSMUSG00000001517	Foxm1	6106.21	-0.218662	0.233328	-0.937142	0.348686	0.963325	chr6	128362967	128376146	+	13180	6557.77	5284.26	6923.21	11055.3	8710.37	10574.3	2302.33	2985.9	3913.98	4935.89	5536.19	5142.85	8079.32	10257.3	8740.87	2826.21	3080.25	3005.37
ENSMUSG00000001518	Itfg2	701.478	0.0368646	0.133052	0.277068	0.781728	0.996464	chr6	128409444	128424931	-	15488	769.366	768.197	803.711	842.347	772.484	783.874	510.375	605.347	579.849	737.089	800.037	784.092	735.158	782.129	710.45	581.268	556.258	504.576
ENSMUSG00000001520	Nrip2	14.4655	-0.549359	0.810327	-0.677947	0.497805	0.977423	chr6	128399296	128416427	+	17132	28.067	14.3253	20.8113	16.3469	15.5882	13.1114	1.25399	10.8098	9.88379	17.8984	23.3777	8.3414	18.1317	22.4022	14.7109	9.50672	12.5002	3.31232
ENSMUSG00000001521	Tulp3	1484.69	-0.0232063	0.168017	-0.138118	0.890147	0.998732	chr6	128321161	128355851	-	34691	1963.04	1801.41	1974.1	1772.2	1686.99	1759.74	779.983	1090.59	1063.06	1785.77	1671.94	1844.21	1574.98	1480.49	1722.04	825.727	952.097	976.029
ENSMUSG00000001524	Gtf2h4	561.399	-0.301383	0.167862	-1.79542	0.0725872	0.815608	chr17	35667730	35673739	-	6010	1109.47	982.182	980.111	239.434	252.876	253.799	389.992	416.776	505.172	871.327	939.438	919.071	234.888	281.488	292.487	442.742	475.007	518.929
ENSMUSG00000001525	Tubb5	192083	-0.0911396	0.193125	-0.47192	0.636984	0.986702	chr17	35833921	35838306	-	4386	188233	175215	187997	93356.3	109224	95494.9	376237	266338	257853	160349	181937	174049	86826.1	110168	96146.9	319416	302237	276423
ENSMUSG00000001542	Ell2	89.8718	0.448545	0.404547	1.10876	0.267534	0.947435	chr13	75706757	75772364	+	65608	47.0535	74.3127	31.7124	175.97	168.007	142.352	37.6198	38.4347	39.5352	68.3393	79.6574	56.1149	186.262	214.282	146.244	31.2364	37.5005	43.0601
ENSMUSG00000001552	Jup	1508.76	-0.0712625	0.201317	-0.353982	0.723352	0.990635	chr11	100368958	100397763	-	28806	928.687	823.707	801.729	332.708	269.33	280.022	3588.93	3329.41	2766.36	761.496	980.998	884.189	295.876	377.915	277.776	3536.5	3144.84	3777.14
ENSMUSG00000001555	Fkbp10	670.462	-0.0978052	0.29011	-0.337132	0.736017	0.992779	chr11	100415697	100424824	+	9128	530.796	593.607	420.189	135.583	107.386	119.876	1504.79	1649.09	1012.54	395.392	451.969	590.723	125.274	119.803	160.954	1393.41	1142.73	1614.2
ENSMUSG00000001558	Klhl10	24.6929	-0.164548	0.585304	-0.281133	0.778609	0.996464	chr11	100441917	100457022	+	15106	23.114	17.0114	30.7214	25.0012	31.1765	30.9054	22.5719	14.413	20.8658	19.5255	16.451	19.716	35.4392	24.3502	61.4396	21.7297	14.5835	15.4575
ENSMUSG00000001569	Nom1	1802.73	0.144853	0.147568	0.981598	0.326298	0.959249	chr5	29434664	29457843	+	23180	1104.52	1350.16	1257.59	1497.19	1199.43	1145.37	2918.04	2816.54	2889.36	1310.65	1299.63	1418.04	1274.99	1287.64	1210.62	2930.79	2794.83	2743.7
ENSMUSG00000001576	Ergic1	7209.52	-0.0818681	0.157864	-0.518598	0.604041	0.982598	chr17	26561489	26656934	+	95446	11437.3	9426.08	10763.4	7236.88	7793.26	9124.59	3171.35	3537.2	4090.79	9321.81	10221.3	10046.1	7579.87	7729.73	7596.88	3529.71	3747.97	3417.21
ENSMUSG00000001588	Acap1	11.0575	0.408906	0.797533	0.512713	0.608152	0.982598	chr11	69881567	69895539	-	13973	9.0805	11.6393	4.95506	10.5774	20.7843	17.794	10.0319	10.8098	4.3928	13.8306	7.79257	8.3414	17.3075	13.6361	16.4416	5.43241	6.25009	9.93695
ENSMUSG00000001604	Tcea3	5.90159	-0.719315	1.17261	-0.61343	0.539592	0.977423	chr4	136247729	136274898	+	27170	9.0805	10.744	3.96405	3.84634	6.0621	10.3018	1.25399	3.60325	2.1964	7.32207	7.79257	10.6163	3.29667	6.81806	6.92277	4.07431	8.33346	0
ENSMUSG00000001627	Ifrd1	2278.59	0.249996	0.167797	1.48987	0.136259	0.878357	chr12	40201567	40248504	-	46938	2573.91	2204.31	2490.41	3348.23	3317.7	3372.44	778.729	933.243	1059.76	2685.57	2757.7	2359.86	3621.39	3547.34	3463.98	727.943	938.555	833.599
ENSMUSG00000001630	Stk38l	756.726	0.288072	0.173282	1.66245	0.096423	0.851145	chr6	146724995	146778812	+	53818	355.79	477.213	505.416	684.648	583.693	608.743	1192.55	1163.85	1195.94	534.511	526.431	480.768	597.522	694.468	661.99	1180.19	1122.93	1054.42
ENSMUSG00000001632	Brpf1	3266.32	-0.0852217	0.139887	-0.609216	0.542381	0.977894	chr6	113307137	113324860	+	17724	2270.12	2296.53	2420.05	3302.08	2791.16	2774.93	4889.32	4498.06	4433.43	2136.42	2347.3	2225.64	2615.08	3081.76	2630.65	4828.06	4279.23	4973.99
ENSMUSG00000001642	Akr1b3	767.552	-0.0974419	0.196101	-0.496896	0.619262	0.984314	chr6	34302434	34317478	-	15045	1220.09	1063.66	1297.23	243.281	187.925	238.815	953.034	1072.57	885.148	927.462	1183.6	1064.67	220.053	273.696	221.529	1019.94	905.222	838.016
ENSMUSG00000001663	Gstt1	69.6615	0.183192	0.473308	0.387046	0.698722	0.988148	chr10	75783813	75798584	-	14772	150.241	103.859	70.3618	48.0792	85.7354	67.43	41.3818	33.6304	20.8658	126.916	119.486	114.505	70.8784	49.6744	57.9782	25.804	22.917	44.1642
ENSMUSG00000001666	Ddt	217.538	-0.212717	0.381955	-0.556914	0.577586	0.981525	chr10	75771230	75773414	-	2185	463.105	367.087	377.576	127.891	271.062	250.989	47.6517	36.0325	35.1424	357.968	438.116	380.671	248.075	161.685	218.067	52.966	38.5422	43.0601
ENSMUSG00000001672	Marveld3	29.5722	0.0603975	0.547214	0.110373	0.912114	0.998732	chr8	109947914	109962203	-	14290	24.765	25.9647	25.7663	57.695	47.6308	42.1438	15.0479	9.60868	12.0802	34.9832	33.7678	19.716	55.2192	36.0383	51.0555	16.2972	14.5835	9.93695
ENSMUSG00000001674	Ddx18	2931.43	0.0228956	0.162633	0.140781	0.888043	0.998586	chr1	121553835	121567989	-	14155	1516.44	1856.92	1923.55	886.58	839.167	819.462	6597.26	6336.92	5869.87	1636.08	1737.74	1858.62	841.475	897.062	854.097	6956.21	5230.28	6107.91
ENSMUSG00000001687	Ubl3	3955.88	-0.0816833	0.151811	-0.538057	0.590537	0.981846	chr5	148504635	148552789	-	48155	3850.96	3796.22	3749.99	7078.22	7373.24	7622.4	860.239	859.977	1063.06	3918.94	3348.21	3485.19	6951.03	7150.19	7321.7	806.713	1053.14	916.407
ENSMUSG00000001700	Gramd3	226.585	-0.0495702	0.240455	-0.206152	0.836672	0.99733	chr18	56400337	56503792	+	103456	300.482	273.972	242.798	276.936	256.34	279.085	125.399	111.701	132.882	314.849	262.35	266.925	280.217	221.1	337.485	137.168	120.835	138.013
ENSMUSG00000001707	Eef1e1	2072.94	-0.00659879	0.260738	-0.0253082	0.979809	0.99889	chr13	38644207	38659058	-	14852	3869.12	3477.48	3542.87	1652	2783.37	2739.34	308.482	359.124	429.396	3472.29	3682.42	3386.61	2496.4	1801.92	2245.57	324.587	405.214	336.752
ENSMUSG00000001729	Akt1	17999.8	-0.133839	0.142021	-0.942385	0.345996	0.962742	chr12	112653821	112674884	-	21064	23947.8	20043	22480.1	23109.7	22352.7	24572.6	8201.11	9639.91	10747	19460.4	21775.9	19948.8	22706.6	23559.3	22577.8	9259.55	9995.98	9617.86
ENSMUSG00000001739	Cldn15	19.8217	1.14231	0.747674	1.52781	0.126559	0.878021	chr5	136966616	136975858	+	9243	9.0805	11.6393	14.8652	40.3865	35.5066	47.7629	5.01597	6.00542	19.7676	13.8306	17.3168	14.4079	35.4392	41.8824	25.9604	2.71621	4.16673	11.0411
ENSMUSG00000001741	Il16	67.0333	0.290933	0.363271	0.800871	0.423206	0.976731	chr7	83642825	83745726	-	102902	38.7985	44.7667	53.5146	23.078	36.3726	22.4767	102.827	110.5	102.133	73.2207	61.4747	68.2478	28.8459	19.4802	37.2099	127.662	94.7931	161.199
ENSMUSG00000001750	Tcirg1	137.099	-0.216028	0.29784	-0.725316	0.468258	0.977423	chr19	3896050	3907133	-	11084	185.737	119.079	150.634	134.622	129.902	119.876	145.463	186.168	126.293	123.662	122.084	136.496	107.142	96.4268	138.455	143.959	122.918	178.865
ENSMUSG00000001751	Naglu	203.523	-0.51512	0.214061	-2.40642	0.0161099	0.756902	chr11	101070012	101077672	+	7661	152.717	179.067	159.553	110.582	92.6635	108.637	379.96	293.065	308.594	127.729	130.742	148.629	104.669	84.7387	118.553	404.715	382.297	376.5
ENSMUSG00000001755	Coasy	944.504	-0.00609238	0.121519	-0.0501353	0.960015	0.99889	chr11	101082565	101086619	+	4055	1237.42	1138.87	1158.49	429.828	471.977	490.741	1180.01	1189.07	1204.72	1077.97	1178.41	1242.11	481.314	448.044	520.939	1165.25	1198.98	1186.91
ENSMUSG00000001761	Smo	6419.79	-0.0549825	0.192414	-0.28575	0.775069	0.996464	chr6	29735503	29761365	+	25863	7667.24	6045.3	7299.79	10614	9634.4	10434.8	2190.73	2671.21	3277.03	5633.93	6847.07	6243.92	8878.76	10090.7	10491.5	2431.01	2587.54	2517.36
ENSMUSG00000001763	Tspan33	113.132	-0.283325	0.326953	-0.86656	0.386183	0.968652	chr6	29694222	29718559	+	24338	225.361	137.881	182.346	109.621	107.386	147.035	37.6198	62.4564	48.3208	154.577	167.107	172.895	104.669	113.959	101.246	57.0403	59.3759	47.4765
ENSMUSG00000001767	Crnkl1	5164.71	0.346994	0.307621	1.12799	0.259323	0.94363	chr2	145917479	145935014	-	17536	489.521	1120.06	957.318	887.542	724.853	805.414	14826	13920.6	12425	1296.82	904.804	1037.37	839.003	956.476	906.883	14909.3	11250.2	14707.8
ENSMUSG00000001768	Rin2	514.883	0.246096	0.200875	1.22512	0.220528	0.922592	chr2	145675215	145887616	+	212402	295.529	360.82	341.899	547.141	465.915	413.945	659.6	694.227	640.25	500.342	352.397	377.638	492.852	516.224	533.919	741.524	683.343	650.318
ENSMUSG00000001773	Folh1	7.97849	0.632564	1.55877	0.405809	0.684883	0.988119	chr7	86718977	86775943	-	56967	0.8255	0.895334	0	8.65425	0.866014	6.5557	18.8099	6.00542	9.88379	1.62713	0.865841	3.03324	11.5383	2.92202	0.865347	27.1621	17.7086	25.3944
ENSMUSG00000001774	Chordc1	2712.34	0.575369	0.262051	2.19563	0.0281182	0.756902	chr9	18292125	18317442	+	25318	894.842	1548.03	1379.49	3891.53	2848.32	3045.59	4169.53	3269.35	3011.26	2075.4	1588.82	1581.83	3102.17	3593.12	3195.73	3169.81	3326.09	3131.24
ENSMUSG00000001783	Rtcb	8614.07	-0.0775324	0.165182	-0.469375	0.638802	0.986702	chr10	85938637	85957823	-	19187	7015.1	6921.83	7293.85	3878.07	3826.05	3500.74	18167.8	14288.1	13044.4	6151.35	7165.7	7003.74	3315.63	3870.71	3655.22	16487.4	14480.4	14987.1
ENSMUSG00000001785	Pwp1	3479.75	0.0753454	0.13693	0.550249	0.582149	0.981525	chr10	85829494	85889096	+	59603	2697.73	2780.91	2894.75	1107.74	1178.64	1057.34	7373.48	6715.27	5869.87	2642.45	2847.75	2899.77	1100.26	1307.12	1179.47	6702.24	6065.71	6215.01
ENSMUSG00000001786	Fbxo7	417.384	-0.0957678	0.137638	-0.695795	0.486557	0.977423	chr10	86021972	86051873	+	29902	398.716	439.609	411.27	382.71	348.138	356.817	467.739	510.461	468.931	404.341	391.36	402.662	323.074	350.643	373.83	483.485	498.966	500.16
ENSMUSG00000001794	Capns1	2844.47	-0.11793	0.109392	-1.07805	0.281012	0.947435	chr7	30186936	30198811	-	11876	5213.03	4964.63	4773.7	1507.76	1602.99	1588.35	2023.94	2295.27	2078.89	4369.65	4936.16	4762.18	1532.13	1481.47	1535.13	2278.9	2063.57	2192.75
ENSMUSG00000001802	Lrp3	4076.83	-0.0739214	0.161215	-0.458526	0.646574	0.986702	chr7	35200027	35215498	-	15472	5141.21	4401.46	4825.24	5938.74	6256.08	6009.7	1862.18	2037.04	2633.48	4039.34	4516.23	3972.78	5096.65	5317.11	5339.19	1914.93	2104.2	1977.45
ENSMUSG00000001827	Folr1	30.5559	-1.11426	1.74973	-0.636817	0.524244	0.977423	chr7	101858331	101870788	-	12458	49.53	17.0114	2.97304	15.3853	6.0621	1.87306	26.3338	6.00542	0	73.2207	26.8411	88.7222	20.6042	3.89603	22.499	97.7834	6.25009	85.0161
ENSMUSG00000001829	Clpb	2151.08	0.0433919	0.172609	0.251389	0.801513	0.996464	chr7	101663633	101795506	+	131874	1429.77	1395.83	1632.2	1305.83	941.357	961.814	4289.91	3771.41	3689.95	1438.38	1467.6	1577.28	1063.18	1209.72	1073.03	3962.95	3663.6	3845.6
ENSMUSG00000001833	Septin7	8821.01	0.868415	0.356619	2.43514	0.0148862	0.746079	chr9	25252439	25308571	+	56133	681.863	1435.22	1009.84	4873.31	4136.95	4374.52	26081.8	19611.3	16943	2660.35	1363.7	1334.62	4851.88	5757.36	4858.92	20117.6	18585.7	20100.2
ENSMUSG00000001844	Zdhhc4	1217	-0.101553	0.22288	-0.455639	0.648649	0.986702	chr5	143316489	143329256	-	12768	1775.65	1432.53	1418.14	2189.53	1957.19	1608.02	174.305	270.244	237.211	1361.09	1441.63	1333.11	1945.86	2131.13	1973.86	248.533	192.711	215.3
ENSMUSG00000001847	Rac1	10106	0.12072	0.187817	0.642752	0.520385	0.977423	chr5	143503634	143528036	-	24403	15384.8	15392.6	15132.8	7536.89	7237.28	7915.53	5453.61	7482.76	9004.13	15404.8	16109	16414.4	7152.95	7958.62	7260.26	6558.28	7329.27	7179.99
ENSMUSG00000001855	Nup214	4116.99	-0.219461	0.211797	-1.03618	0.300117	0.956767	chr2	31974436	32053975	+	79540	1883.79	2106.72	2566.72	2502.04	1974.51	2091.27	7930.25	7330.22	8180.48	1793.09	2092.74	2028.48	2167.56	2694.11	2140.87	8272.21	6759.47	9591.36
ENSMUSG00000001864	Aif1l	4138.11	-0.158739	0.249111	-0.637223	0.523979	0.977423	chr2	31950139	31973442	+	23304	6379.46	5825.94	7201.68	4255.97	4087.58	5805.54	1230.17	1804.03	2245.82	5460.64	5995.95	5929.98	4023.59	4535.96	4421.92	1646.02	1768.78	1867.04
ENSMUSG00000001870	Ltbp1	1934.62	-0.0795167	0.395136	-0.201239	0.840512	0.99733	chr17	75005568	75392512	+	386945	737.171	814.754	546.048	742.343	496.226	361.5	5584.03	3353.43	2545.63	951.869	729.904	900.113	786.256	663.3	680.163	5993.31	3308.38	5628.73
ENSMUSG00000001891	Ugp2	1789.69	0.330594	0.17556	1.88309	0.0596886	0.785164	chr11	21321138	21371201	-	50064	1248.98	1668.01	1445.89	1625.08	1867.13	2096.89	1914.85	1841.26	1752.73	2166.52	1722.16	1730.46	1808.22	1841.85	1842.32	1849.74	1902.11	1890.23
ENSMUSG00000001901	Kcnh6	11.2602	-0.57858	0.992121	-0.583175	0.559776	0.978863	chr11	106008124	106034549	+	26426	6.604	3.58134	9.91012	22.1164	8.66014	23.4132	10.0319	3.60325	3.2946	7.32207	9.52425	4.54986	22.2525	26.2982	15.5762	2.71621	17.7086	5.52053
ENSMUSG00000001909	Trmt1	1881.9	-0.0847038	0.193206	-0.438412	0.661088	0.986841	chr8	84686307	84699808	+	13502	2686.18	2159.55	2181.22	2740.51	2861.31	2610.1	560.535	672.608	865.381	1985.91	2316.99	2029.99	2601.07	2871.38	2724.98	639.667	681.26	685.649
ENSMUSG00000001910	Nacc1	6238.25	-0.223241	0.184016	-1.21316	0.225068	0.927577	chr8	84670479	84687902	-	17424	8907.14	7073.14	8574.24	6454.15	6165.15	6997.74	3745.68	4304.69	5290.02	6872.99	8287.83	7301.76	5719.72	6569.69	5777.92	4441	4917.78	4887.87
ENSMUSG00000001911	Nfix	35018	-0.196838	0.188745	-1.04288	0.297005	0.953733	chr8	84699876	84800344	-	100469	36158.5	42323.3	40534.4	22468.4	26463.6	26285.5	31683.4	39785.9	35767.2	41628.4	36091.7	44902.5	28532.7	23571	27485.1	44881.2	35077.6	46682.7
ENSMUSG00000001918	Slc1a5	905.379	-0.173208	0.194767	-0.889309	0.373837	0.967339	chr7	16781340	16798274	+	16935	708.279	574.805	735.331	681.763	562.043	706.142	1597.59	1371.64	1393.61	542.647	642.454	632.43	515.105	577.587	623.915	1560.46	1265.64	1605.37
ENSMUSG00000001924	Uba1	58546.5	-0.139542	0.187071	-0.745931	0.455709	0.977423	chrX	20658326	20683179	+	24854	24677.5	28921.1	29828.5	5218.52	4594.2	5396.27	148247	138554	135901	24366.2	26317.2	27776.1	4665.61	6260.93	5199.87	156496	119827	161591
ENSMUSG00000001930	Vwf	461.421	-0.148957	0.36439	-0.408784	0.682698	0.988119	chr6	125546774	125686679	+	139906	267.462	384.994	298.295	73.0804	81.4053	47.7629	1205.09	1294.77	916.996	174.916	226.85	310.148	49.4501	79.8687	57.1129	746.957	786.47	1303.95
ENSMUSG00000001942	Siae	729.718	0.124428	0.195411	0.636753	0.524286	0.977423	chr9	37555698	37649655	+	93958	388.81	372.459	362.71	193.278	180.131	162.956	1655.27	1822.05	1384.83	419.799	342.873	439.061	221.701	225.97	191.242	1711.21	1363.56	1697.01
ENSMUSG00000001943	Vsig2	7.64875	-1.02475	1.34514	-0.761815	0.44617	0.977423	chr9	37539255	37544205	+	4951	5.7785	6.26734	10.9011	7.69267	25.9804	9.36528	2.50799	2.40217	1.0982	0	9.52425	6.06647	14.835	7.79207	19.0376	4.07431	1.04168	3.31232
ENSMUSG00000001946	Esam	544.762	0.078071	0.280354	0.278473	0.780649	0.996464	chr9	37528078	37538319	+	10242	631.507	663.443	526.227	171.162	191.389	151.718	1057.12	1159.05	681.982	466.985	477.944	613.472	206.866	226.944	232.778	654.606	701.052	991.486
ENSMUSG00000001948	Spa17	247.433	-0.245758	0.293585	-0.837092	0.402541	0.971851	chr9	37603290	37613722	-	10433	437.515	376.04	398.387	211.548	301.373	315.61	50.1597	38.4347	51.6154	448.274	395.689	362.472	334.612	277.592	290.756	40.7431	66.6676	56.3094
ENSMUSG00000001962	Fam50a	1590.01	0.0454382	0.184724	0.245979	0.805699	0.996464	chrX	74313033	74320149	+	7117	1416.56	1567.73	1669.86	357.709	355.066	354.944	3616.51	2892.21	2486.32	1404.21	1464.14	1610.65	309.887	379.863	343.543	3063.88	2694.83	2632.19
ENSMUSG00000001964	Emd	2798.79	-0.11302	0.154901	-0.729628	0.465618	0.977423	chrX	74254687	74261548	+	6862	5250.18	4769.45	5295.97	1883.74	2291.47	2651.31	1245.21	1301.98	1338.7	4489.24	4801.09	4660.57	2225.25	2087.3	2260.29	1186.98	1334.39	1305.05
ENSMUSG00000001983	Taco1	480.936	-0.00764855	0.139006	-0.0550232	0.95612	0.99889	chr11	106066061	106073612	+	7552	548.957	605.246	577.76	256.743	232.092	247.243	568.059	644.983	613.893	580.884	535.09	621.814	265.382	252.268	258.739	653.248	592.717	601.737
ENSMUSG00000001985	Grik3	5046.5	-0.186856	0.217245	-0.860116	0.389725	0.969209	chr4	125490700	125714173	+	223474	3802.25	3551.79	3897.65	3390.54	2563.4	2513.64	9141.61	6894.23	7248.11	3868.49	4048.67	3545.85	3177.99	3694.41	2497.39	9760.69	9069.92	8170.38
ENSMUSG00000001986	Gria3	2369.81	0.247731	0.325927	0.760081	0.447206	0.977423	chrX	41400854	41678601	+	277748	91.6305	176.381	167.481	643.3	565.507	553.488	7125.19	6081.09	5355.92	258.713	146.327	138.012	601.643	621.417	594.493	7223.75	5170.91	7141.35
ENSMUSG00000001988	Npas1	48.0449	-0.079884	0.610912	-0.130762	0.895964	0.998732	chr7	16455721	16477728	-	22008	58.6105	77.8941	29.7304	59.6182	97.8595	30.9054	16.3019	21.6195	10.982	49.6274	79.6574	65.2146	68.4059	75.9726	62.305	21.7297	22.917	15.4575
ENSMUSG00000001995	Sipa1l2	8627.64	-0.294754	0.170019	-1.73366	0.0829787	0.841204	chr8	125418063	125569808	-	151746	5630.73	5491.08	6364.28	3519.4	3282.19	3620.62	19864.5	14760.1	15245.2	4669.04	5249.59	5154.99	3067.55	3597.01	3043.42	19115.3	16467.9	17154.5
ENSMUSG00000001998	Ap4e1	952.55	0.397691	0.312469	1.27274	0.203111	0.921039	chr2	127008717	127067909	+	59193	92.456	131.614	184.328	1425.07	1051.34	1104.17	1570	1591.44	1365.06	241.628	153.254	132.704	1226.36	1235.04	1188.12	1559.1	1246.89	1647.32
ENSMUSG00000001999	Blvra	330.815	0.268187	0.159126	1.68537	0.0919165	0.851145	chr2	127070665	127097084	+	26420	420.179	416.33	438.027	297.129	302.239	274.403	321.022	284.657	265.764	412.477	463.225	412.52	324.722	300.969	289.891	253.965	236.462	240.695
ENSMUSG00000002006	Pdzd4	5386.17	-0.187712	0.172567	-1.08776	0.2767	0.947435	chrX	73793359	73824969	-	31611	8019.73	6850.2	7167.99	4307.9	5429.04	5311.05	4129.4	3925.15	4761.79	6436.92	7652.3	6216.62	4681.27	4220.38	4393.37	4197.9	4977.16	4272.89
ENSMUSG00000002010	Idh3g	2887.03	0.0910033	0.109486	0.831186	0.405868	0.974706	chrX	73778963	73786897	-	7935	3985.51	4050.49	4099.82	1238.52	1294.69	1366.39	3601.47	3556.41	3302.28	3571.54	4227.9	3898.47	1379.66	1461.01	1465.03	3300.19	3102.13	3065
ENSMUSG00000002012	Pnck	355.35	-0.221513	0.209787	-1.0559	0.291015	0.948711	chrX	73655994	73660117	-	4124	698.373	560.479	600.553	169.239	176.667	189.179	319.768	236.614	270.157	538.579	653.71	571.007	167.306	180.192	152.301	306.931	346.88	258.361
ENSMUSG00000002014	Ssr4	1330.37	0.0015113	0.221973	0.00680849	0.994568	0.99889	chrX	73787028	73790830	+	3803	2502.09	2039.57	2108.87	1396.22	1936.41	1611.76	149.225	170.554	214.149	2187.67	2110.92	2012.55	1675.53	1573.02	1752.33	153.466	201.045	151.262
ENSMUSG00000002015	Bcap31	1026.35	0.00816017	0.17159	0.0475562	0.96207	0.99889	chrX	73686178	73716175	-	29998	1891.22	1692.18	1791.75	400.019	439.069	354.944	1079.69	862.379	896.13	1586.45	1722.16	1717.57	445.051	444.148	513.151	881.409	766.678	990.382
ENSMUSG00000002017	Fam98a	3586.18	0.0969107	0.161085	0.601611	0.547433	0.97828	chr17	75537086	75551946	-	14861	1954.78	2297.43	2294.19	1591.42	1344.05	1480.65	8271.34	6864.2	6161.99	2314.59	2184.52	2363.65	1462.9	1564.26	1520.41	7202.02	6374.05	7304.76
ENSMUSG00000002020	Ltbp2	9.7549	0.551417	0.980241	0.562532	0.573753	0.981525	chr12	84783212	84876532	-	93321	3.302	6.26734	10.9011	15.3853	18.1863	5.61917	8.77795	12.0108	13.1784	5.69495	11.2559	4.54986	14.835	15.5841	6.05743	1.3581	9.37514	13.2493
ENSMUSG00000002028	Kmt2a	8185.54	0.0532457	0.263836	0.201814	0.840063	0.99733	chr9	44803355	44881296	-	77942	1471.87	2269.67	2505.28	5828.16	3663.24	4607.72	17214.8	15611.7	16399.4	2571.67	2181.05	2077.01	6342.8	6865.78	5848.01	16703.3	15048.1	20130
ENSMUSG00000002031	Ift46	2619.41	-0.110236	0.143929	-0.765903	0.443734	0.977423	chr9	44767908	44793447	+	25540	4478.34	4253.73	4029.45	2259.72	2496.72	2224.25	1047.08	1291.17	1441.94	4050.73	4382.02	4095.63	2434.59	2330.8	2325.19	1316	1342.73	1349.22
ENSMUSG00000002032	Tmem25	82.083	-0.746175	0.358315	-2.08246	0.0373006	0.762262	chr9	44793769	44799307	-	5539	102.362	119.975	104.056	121.16	126.438	112.383	13.7939	36.0325	43.928	80.5428	90.0475	77.3475	117.856	92.5308	118.553	39.385	46.8757	34.2273
ENSMUSG00000002043	Trappc6a	279.511	-0.375147	0.294257	-1.2749	0.202346	0.921039	chr7	19508395	19516145	+	7751	542.353	432.446	453.883	266.359	332.549	388.659	63.9536	52.8477	75.7757	389.697	417.335	432.236	338.733	285.384	344.408	44.8174	78.1261	91.6407
ENSMUSG00000002052	Supt6	12101.7	-0.0925456	0.22416	-0.412856	0.679712	0.988119	chr11	78206746	78245987	-	39242	3613.21	4600.23	5010.56	3601.13	2695.9	3098.97	31566.8	27127.7	24734.7	4170.33	4362.97	4630.24	2957.11	3681.75	3417.25	32385.3	23395.1	32780.9
ENSMUSG00000002055	Spag5	5209.61	-0.112304	0.206629	-0.543507	0.586781	0.981525	chr11	78301529	78322457	+	20929	1775.65	2186.41	2554.83	2503.96	1843.74	1801.88	11747.4	10341.3	12421.7	1977.77	2003.56	1987.53	1959.87	2380.48	2108.85	11530.3	10423.1	12224.7
ENSMUSG00000002058	Unc119	1735.13	-0.0240931	0.204057	-0.11807	0.906012	0.998732	chr11	78343482	78349164	+	5683	3418.4	2708.39	2941.32	1730.85	1874.05	1938.61	443.913	526.075	692.964	2551.34	2964.64	2568.39	1856.85	1704.51	1801.65	540.525	528.133	441.642
ENSMUSG00000002059	Rab34	408.851	-0.0947619	0.199315	-0.475438	0.634475	0.986702	chr11	78188430	78192193	+	3764	638.937	617.781	573.796	425.982	445.997	417.691	131.669	204.184	170.221	645.156	630.332	614.231	482.138	374.019	430.077	168.405	183.336	205.364
ENSMUSG00000002064	Sdf2	1262.64	0.158147	0.152932	1.0341	0.301091	0.956767	chr11	78245746	78255496	+	9751	1923.41	1808.58	1602.47	1561.61	1613.38	1536.84	443.913	577.722	549.099	1705.23	1711.77	1764.59	1444.77	1511.66	1604.35	464.471	490.632	412.935
ENSMUSG00000002068	Ccne1	632.441	0.106127	0.180177	0.589014	0.555852	0.97828	chr7	38097984	38107534	-	9551	956.754	727.907	927.587	518.294	414.821	494.487	521.661	556.102	599.617	820.886	943.767	919.829	442.578	474.342	463.826	525.586	581.258	494.639
ENSMUSG00000002076	Hsf2bp	11.1261	-0.0916096	0.829662	-0.110418	0.912078	0.998732	chr17	31944769	32036349	-	91581	12.3825	13.43	17.8382	14.4238	13.8562	14.9844	5.01597	2.40217	4.3928	17.0848	18.1827	12.8913	15.6592	9.74008	13.8455	5.43241	2.08336	6.62463
ENSMUSG00000002083	Bbc3	176.285	-0.303582	0.312363	-0.971889	0.331106	0.959249	chr7	16308393	16318205	+	9813	293.052	232.787	234.87	185.586	267.598	230.386	43.8897	58.8532	80.1685	213.967	245.899	248.725	225.822	171.425	230.182	54.3241	75.0011	80.5997
ENSMUSG00000002102	Psmc3	7327.79	-0.00897574	0.116772	-0.0768657	0.93873	0.99889	chr2	91054009	91066369	+	12361	9800.34	9273.87	9671.29	2160.68	2300.13	2152.14	11301	10270.5	10453.8	8370.76	9323.38	9327.96	2161.79	2627.87	2411.72	10362.3	10309.5	9621.17
ENSMUSG00000002103	Acp2	3160.4	0.204094	0.162488	1.25606	0.209095	0.921039	chr2	91202885	91214098	+	11214	2185.1	2378.01	2367.53	2085.68	1753.68	1489.08	6036.72	5297.99	4835.37	2498.45	2531.72	2575.22	1678.83	1869.12	1900.3	5272.16	4957.36	5174.94
ENSMUSG00000002104	Rapsn	10.6144	0.239871	1.09363	0.219334	0.82639	0.99733	chr2	91035620	91045729	+	10110	23.9395	15.2207	8.91911	14.4238	12.1242	25.2863	1.25399	2.40217	4.3928	17.0848	9.52425	21.991	4.94501	13.6361	8.65347	4.07431	2.08336	1.10411
ENSMUSG00000002105	Slc39a13	383.824	-0.196571	0.178999	-1.09817	0.272131	0.947435	chr2	91061791	91070417	-	8627	486.219	444.981	469.74	583.681	618.334	580.647	122.891	128.516	154.846	389.697	460.627	426.17	523.347	523.042	569.398	150.749	130.21	145.742
ENSMUSG00000002107	Celf2	33656.8	0.495361	0.247467	2.00173	0.0453141	0.772906	chr2	6539694	7509563	-	969870	7636.7	13517.8	11359	33734.3	28435.6	28614.7	65217.7	58221.4	53349.4	18012.3	13071.6	12622.8	30245.3	33687	29505.7	58130.9	54887.3	55572.9
ENSMUSG00000002108	Nr1h3	49.1153	0.460537	0.484087	0.951353	0.341425	0.960118	chr2	91184061	91202834	-	18774	56.9595	75.2081	39.6405	47.1176	73.6112	52.4456	21.3179	19.2174	26.3568	78.9157	50.2188	58.3898	61.8126	77.9207	91.7268	17.6553	14.5835	20.978
ENSMUSG00000002109	Ddb2	209.554	-0.00931697	0.202058	-0.0461104	0.963222	0.99889	chr2	91211572	91236982	-	25411	166.751	189.811	186.31	284.629	247.68	262.228	175.559	189.771	196.578	186.306	160.181	191.094	270.327	229.866	275.18	165.689	205.211	188.802
ENSMUSG00000002111	Spi1	37.3291	1.05683	0.582916	1.813	0.0698319	0.80987	chr2	91082390	91115756	+	33367	65.2145	54.6154	59.4607	37.5018	17.3203	16.8575	13.7939	45.6412	25.2586	77.2885	69.2673	62.1814	32.9667	19.4802	28.5564	6.79052	18.7503	20.978
ENSMUSG00000002129	Sf3a1	14364.7	-0.0830275	0.162625	-0.510546	0.609669	0.982598	chr11	4160350	4182541	+	22192	7329.61	7933.56	8858.66	4018.46	3336.75	3387.42	33640.9	30935.1	31189.9	6618.34	7836.73	7883.38	3449.97	4287.58	3911.37	32345.9	28544.2	33056.9
ENSMUSG00000002147	Stat6	204.847	-0.254816	0.277789	-0.917298	0.358987	0.963468	chr10	127642986	127660957	+	17972	135.382	186.23	153.607	64.4261	95.2615	71.1761	395.008	421.581	343.736	113.085	130.742	163.795	65.1093	61.3625	96.9188	419.654	358.339	411.831
ENSMUSG00000002190	Clgn	613.899	0.30516	0.242754	1.25708	0.208726	0.921039	chr8	83389867	83428552	+	38686	203.898	320.53	367.665	354.824	471.111	429.866	1201.33	978.884	1088.32	405.155	367.117	344.272	414.556	366.227	418.828	1090.56	1048.97	1178.08
ENSMUSG00000002205	Vrk3	1347.54	0.0936598	0.165017	0.567578	0.570322	0.981525	chr7	44748413	44777515	+	29103	2029.9	1838.12	1914.64	1337.56	1381.29	1230.6	722.3	847.966	1044.39	1771.94	1893.59	1855.58	1303.01	1285.69	1458.97	732.018	801.053	807.101
ENSMUSG00000002210	Smg9	940.322	-0.238797	0.182495	-1.30851	0.1907	0.917539	chr7	24399619	24422778	+	23160	687.641	654.489	678.843	473.099	412.223	450.47	1894.78	1489.35	1367.26	626.444	645.917	718.877	422.798	458.758	418.828	2039.87	1594.81	1891.33
ENSMUSG00000002221	Paxip1	3335.79	-0.0150917	0.186842	-0.0807724	0.935623	0.99889	chr5	27740080	27791691	-	51612	2901.63	2509.62	2840.24	6279.14	4727.57	5339.15	1711.7	1876.09	2385.29	2651.4	2760.3	2669.25	4738.96	5684.31	5057.95	1853.81	2095.86	1961.99
ENSMUSG00000002222	Rmnd5a	3455.86	0.380931	0.259918	1.46558	0.142762	0.881379	chr6	71388634	71440637	-	52004	1189.55	2215.06	1803.64	4577.14	4879.99	5750.28	3190.16	3546.8	4251.13	2561.1	1817.4	2158.91	4617.81	4771.67	4280	3395.26	3560.47	3639.13
ENSMUSG00000002227	Mov10	361.897	-0.367799	0.28162	-1.30601	0.19155	0.917539	chr3	104794836	104818563	-	23728	272.415	276.658	293.34	302.899	240.752	252.863	606.932	539.287	473.324	199.323	242.436	267.683	276.92	265.904	241.432	651.89	379.172	730.918
ENSMUSG00000002228	Ppm1j	7.33943	-0.674341	0.977382	-0.689946	0.490228	0.977423	chr3	104781056	104786018	+	4963	6.604	10.744	10.9011	4.80792	2.59804	13.1114	7.52396	3.60325	6.58919	4.88138	12.1218	5.30816	4.94501	9.74008	6.05743	10.8648	7.29177	4.41642
ENSMUSG00000002233	Rhoc	789.033	-0.0268577	0.178947	-0.150088	0.880696	0.998586	chr3	104788375	104794459	+	6085	1593.21	1343	1332.91	605.798	642.582	681.792	308.482	387.95	374.486	1229.29	1374.96	1382.4	709.608	566.873	650.741	319.154	323.963	375.396
ENSMUSG00000002249	Tead3	466.178	0.131872	0.23431	0.562809	0.573565	0.981525	chr17	28331671	28350817	-	19147	562.991	482.585	597.58	686.571	578.497	580.647	220.703	338.706	372.289	536.138	551.541	488.351	488.732	557.133	529.592	313.722	243.754	261.673
ENSMUSG00000002250	Ppard	800.302	-0.16661	0.220226	-0.756543	0.449324	0.977423	chr17	28232700	28301474	+	68775	1056.64	993.821	995.967	901.004	1269.58	1312.08	278.386	375.94	343.736	910.378	960.218	909.971	1021.14	904.854	1150.91	290.634	362.505	367.667
ENSMUSG00000002257	Def6	73.0654	-0.200426	0.380699	-0.526469	0.598563	0.982598	chr17	28207778	28228608	+	20831	68.5165	111.021	90.1821	50.0024	61.487	56.1917	81.5095	109.299	59.3027	82.9835	67.5356	81.1391	56.0434	32.1423	60.5743	86.9186	69.7927	90.5366
ENSMUSG00000002265	Peg3	8250.72	0.225086	0.352678	0.638221	0.52333	0.977423	chr7	6703892	6730431	-	26540	308.737	672.396	818.576	3184.77	2326.98	2764.63	23098.5	18813.8	18348.7	943.734	759.343	636.221	2635.69	3326.24	2810.65	22601.6	18423.2	26039.2
ENSMUSG00000002266	Zim1	189.889	0.717179	0.391898	1.83001	0.0672478	0.806499	chr7	6671269	6696450	-	25182	18.161	27.7554	30.7214	344.247	319.559	344.642	230.735	151.337	130.686	75.6614	40.6945	36.3988	334.612	356.487	353.061	175.195	261.462	186.594
ENSMUSG00000002274	Metrn	332.284	0.341279	0.239147	1.42707	0.15356	0.890552	chr17	25793221	25797136	-	3916	563.816	406.482	473.704	444.252	416.553	435.485	121.637	92.4835	114.213	429.562	500.456	442.094	375.821	495.77	422.289	86.9186	82.2929	77.2874
ENSMUSG00000002279	Lmf1	521.066	-0.07834	0.171306	-0.45731	0.647448	0.986702	chr17	25579085	25662826	+	83742	551.434	500.492	555.958	553.872	536.062	543.186	515.391	506.858	509.564	428.748	545.48	478.493	505.215	602.911	582.378	524.228	416.673	522.242
ENSMUSG00000002280	Ciao3	457.44	0.0535914	0.139701	0.383615	0.701264	0.988646	chr17	25773776	25783332	+	9557	744.601	653.594	685.78	260.589	278.856	245.37	437.643	456.412	428.298	661.427	643.32	661.246	305.766	292.202	277.776	391.134	377.089	432.809
ENSMUSG00000002289	Angptl4	239.976	-0.233983	0.294988	-0.793197	0.427663	0.977423	chr17	33773750	33781830	-	8081	200.596	253.38	201.175	82.6962	88.3334	58.0647	395.008	540.488	325.067	165.153	175.766	229.009	84.8893	112.985	116.822	427.803	386.464	475.869
ENSMUSG00000002297	Dbf4	2885.59	0.328834	0.263269	1.24904	0.211649	0.921461	chr5	8396973	8422716	-	25744	1201.93	1707.4	1836.35	6152.21	4602.86	5644.45	1327.98	1547	1966.87	2370.72	1904.85	1647.81	4605.45	5772.95	4839.02	1450.45	1763.57	1598.74
ENSMUSG00000002307	Daxx	1990.04	-0.0911336	0.144298	-0.631567	0.52767	0.977423	chr17	33909414	33915590	+	6177	3081.59	2697.64	3065.2	1357.76	1452.3	1371.08	1489.74	1701.94	1943.81	2745.78	2813.12	2751.15	1321.97	1459.06	1429.55	1556.39	1808.36	1774.3
ENSMUSG00000002308	Cd320	570.454	0.13872	0.177351	0.78218	0.434109	0.977423	chr17	33843091	33849774	+	6684	925.385	914.136	986.057	447.136	472.843	474.82	270.862	355.521	418.414	881.903	899.609	929.687	498.622	423.694	456.903	296.067	306.254	310.254
ENSMUSG00000002319	Ipo4	1561.96	-0.085026	0.160473	-0.529845	0.596219	0.982598	chr14	55625400	55635957	-	10558	1009.59	953.531	1019.75	622.145	514.412	539.44	3453.5	2949.86	3036.52	845.293	1018.23	969.878	526.643	565.899	578.052	3374.89	2746.92	3390.71
ENSMUSG00000002320	Tm9sf1	1041.46	-0.0247263	0.145033	-0.170487	0.864627	0.99733	chr14	55635965	55643806	-	7842	1385.19	1297.34	1492.46	1032.74	963.873	1042.36	818.857	853.971	1027.91	1230.11	1252.87	1281.54	808.509	833.751	943.228	850.173	781.261	850.161
ENSMUSG00000002324	Rec8	436.783	-0.253115	0.289835	-0.873308	0.382495	0.968652	chr14	55618037	55625395	+	7359	383.032	507.655	445.955	118.275	174.935	132.05	779.983	687.021	572.162	501.155	361.922	411.004	198.624	134.413	134.994	960.179	633.343	725.397
ENSMUSG00000002325	Irf9	625.61	-0.193264	0.162343	-1.19047	0.233862	0.932657	chr14	55603571	55610030	+	6460	529.971	419.912	497.488	947.16	866.88	914.988	554.265	521.271	532.627	423.053	484.005	426.928	759.883	845.439	842.848	577.194	502.091	614.986
ENSMUSG00000002326	Gmpr2	1170.05	-0.0302704	0.162928	-0.18579	0.85261	0.99733	chr14	55671941	55679200	+	7260	1089.66	1290.18	1341.83	581.758	594.085	639.649	2079.12	1820.84	1547.36	1078.79	1130.79	1126.85	553.017	556.159	642.953	1712.57	1648.98	1626.35
ENSMUSG00000002329	Mdp1	1615.85	-0.107141	0.202491	-0.529118	0.596724	0.982598	chr14	55657879	55660508	-	2630	2254.44	1822.9	1946.35	2164.53	2352.09	2313.22	420.088	580.124	526.037	1980.21	1994.9	1856.34	2442.01	2329.83	2514.7	410.147	637.509	539.907
ENSMUSG00000002332	Dhrs1	1362.91	-0.0938664	0.188148	-0.498896	0.617852	0.983502	chr14	55739020	55745690	-	6671	2398.9	2353.83	2559.78	437.521	682.419	702.396	1225.15	1193.88	1191.55	2091.67	2149.02	2369.72	559.61	574.665	559.879	1093.27	1181.27	1207.89
ENSMUSG00000002341	Ncan	35177.4	-0.117846	0.148799	-0.79198	0.428372	0.977423	chr8	70093085	70120873	-	27789	18895.7	18843.2	22115.4	10775.5	9426.56	9776.42	86683.5	70085.7	70482.4	16780.6	19905.7	19072.2	10081.2	10774.5	9770.63	77417.3	75071.9	77234.4
ENSMUSG00000002342	Tmem161a	916.551	0.0576023	0.154562	0.372681	0.709386	0.989016	chr8	70172356	70183681	+	11326	1075.63	978.6	1081.19	1111.59	1008.04	1004.89	608.186	733.863	744.579	996.615	1064.12	1001.73	957.683	1064.59	1103.32	723.869	579.175	660.255
ENSMUSG00000002343	Armc6	855.968	-0.0134729	0.180818	-0.0745108	0.940604	0.99889	chr8	70220172	70234466	-	14295	1029.4	951.74	1004.89	649.069	549.919	555.361	1191.29	902.015	967.513	826.581	1078.84	1035.85	548.896	515.25	559.879	995.49	1094.81	950.634
ENSMUSG00000002345	Borcs8	67.0275	-0.477401	0.379945	-1.2565	0.208935	0.921039	chr8	70139499	70147319	+	7821	108.14	119.975	106.038	54.8103	73.6112	48.6995	17.5559	24.0217	15.3748	121.221	102.169	97.8219	74.1751	80.8427	86.5347	23.0878	28.1254	24.2903
ENSMUSG00000002346	Slc25a42	140.151	-0.22952	0.375276	-0.611603	0.540801	0.977423	chr8	70184340	70212305	-	27966	148.59	162.951	143.697	241.358	242.484	244.434	42.6358	44.4401	96.6415	159.458	134.205	111.471	216.756	149.023	192.107	54.3241	53.1258	85.0161
ENSMUSG00000002365	Snx9	652.589	0.218502	0.151168	1.44543	0.148338	0.885161	chr17	5841329	5931954	+	90626	447.421	561.375	508.389	415.404	428.677	449.533	929.209	1018.52	898.327	566.24	540.285	601.339	524.995	523.042	574.59	1009.07	881.263	868.931
ENSMUSG00000002372	Ranbp3	3464.45	0.0284518	0.149337	0.19052	0.848902	0.99733	chr17	56673294	56711764	+	38471	4474.21	3843.67	4688.48	2296.26	1971.91	1829.98	4393.99	4143.74	4359.85	3750.53	4522.29	3987.95	1962.34	2191.52	2022.32	4051.22	4018.81	3851.12
ENSMUSG00000002379	Ndufa11	1131.8	-0.157267	0.305256	-0.515197	0.606415	0.982598	chr17	56717767	56722141	+	4375	2512.82	2024.35	2184.19	637.53	1228.01	1070.45	204.401	263.038	260.273	2165.71	2210.49	2035.3	1180.21	716.87	905.153	236.31	301.046	236.278
ENSMUSG00000002384	Bmp8b	7.50512	-0.969087	1.10812	-0.874533	0.381828	0.968283	chr4	123105165	123132099	+	26935	10.7315	2.686	19.8202	11.539	3.46405	8.42875	5.01597	1.20108	2.1964	8.13564	10.3901	9.85802	9.89001	9.74008	7.78812	6.79052	5.20841	2.20821
ENSMUSG00000002393	Nr2f6	585.586	-0.165257	0.225017	-0.73442	0.462693	0.977423	chr8	71374123	71381960	-	7838	767.715	613.304	692.717	825.039	833.971	903.749	216.941	241.418	341.54	529.63	700.465	645.321	774.718	863.945	777.081	278.411	291.671	242.903
ENSMUSG00000002395	Use1	2048.62	-0.143172	0.212381	-0.674127	0.500231	0.977423	chr8	71366848	71369732	+	2885	3607.43	2763.9	2784.74	2530.89	3471.85	2649.44	280.894	367.532	372.289	2931.27	3116.16	2825.46	2649.7	2808.07	2623.73	328.661	363.547	399.686
ENSMUSG00000002396	Ocel1	258.505	-0.303238	0.276901	-1.09512	0.273466	0.947435	chr8	71371298	71379361	+	8064	222.885	236.368	251.717	258.666	395.768	410.199	205.655	210.19	214.149	223.73	177.497	219.91	374.996	231.814	340.081	214.58	238.545	226.342
ENSMUSG00000002409	Dyrk1b	845.017	-0.38595	0.179719	-2.14752	0.0317516	0.762262	chr7	28179469	28187294	+	7826	1078.1	924.88	1071.28	1076.01	1035.75	1126.64	421.342	457.613	588.635	813.564	1008.7	881.914	965.101	1098.68	973.515	548.674	563.55	576.343
ENSMUSG00000002413	Braf	3649.67	0.301582	0.24162	1.24817	0.211971	0.921461	chr6	39603237	39725463	-	122227	372.3	494.224	495.506	7292.65	5970.3	6253.2	3744.42	4457.23	4181.94	748.478	451.103	448.919	5794.72	6710.92	6108.48	4094.68	3986.52	4088.5
ENSMUSG00000002416	Ndufb2	858.383	0.0727797	0.224509	0.324173	0.745807	0.993419	chr6	39592574	39603382	+	10809	1306.77	1089.62	1032.63	1033.7	1348.38	1225.92	189.353	212.592	277.844	1147.94	1264.13	1146.56	1268.39	1049.01	1186.39	225.445	255.212	191.01
ENSMUSG00000002428	Hltf	2249.21	0.281308	0.363987	0.772852	0.43961	0.977423	chr3	20057811	20118490	+	60680	71.8185	134.3	98.1102	1101.98	843.497	910.305	6523.27	5061.37	4675.03	201.764	97.84	104.647	862.08	1100.63	899.961	6388.52	4370.9	7039.77
ENSMUSG00000002455	Prpf6	8090.34	-0.0238823	0.209902	-0.113778	0.909414	0.998732	chr2	181591868	181655660	+	63793	2829.81	3515.08	3339.71	2032.79	1497.34	1545.27	20025	18924.3	17381.2	3242.05	3111.83	3614.86	1725.81	2042.5	1838	21864.1	15502.3	21594.1
ENSMUSG00000002458	Rgs19	621.861	-0.127686	0.203262	-0.628186	0.529882	0.977423	chr2	181688419	181693977	-	5559	1050.04	831.766	995.967	680.801	789.804	791.366	161.765	150.136	208.658	831.462	1006.97	916.038	753.289	738.298	743.333	162.972	204.17	176.657
ENSMUSG00000002459	Rgs20	1068.66	0.10692	0.232465	0.459938	0.64556	0.986702	chr1	4909576	5070285	-	160710	1045.91	1132.6	1302.19	1415.45	1309.41	2026.65	460.215	572.918	666.607	1127.6	1091.83	1188.27	1418.39	1470.75	1461.57	453.607	536.466	555.365
ENSMUSG00000002475	Abhd3	11.3111	-2.03278	1.22751	-1.65602	0.0977172	0.85178	chr18	10642092	10706771	-	64680	18.161	12.5347	4.95506	9.61584	1.73203	1.87306	7.52396	4.80434	4.3928	19.5255	6.06089	11.3746	9.06585	4.87004	16.4416	29.8783	1.04168	39.7478
ENSMUSG00000002477	Snrpd1	5405.42	0.145238	0.254886	0.569814	0.568804	0.981525	chr18	10617775	10642079	+	24305	9782.17	9331.17	9789.22	3341.5	5541.62	5484.31	1427.04	1683.92	1983.35	9470.69	9753.7	9618.39	5800.49	4349.92	5344.38	1273.9	1795.86	1525.87
ENSMUSG00000002486	Tchp	838.21	-0.0937632	0.157423	-0.595613	0.551434	0.97828	chr5	114707760	114722327	+	14568	645.541	599.874	626.32	671.186	542.125	598.441	1422.03	1243.12	1148.72	632.952	619.942	621.814	569.5	557.133	512.285	1451.81	1207.31	1417.67
ENSMUSG00000002489	Tiam1	2784.57	-0.039266	0.1692	-0.232068	0.816485	0.996907	chr16	89787111	90143769	-	356659	1196.15	1316.14	1479.58	2126.06	1893.11	1967.65	5873.7	4574.93	4246.74	1395.26	1365.43	1280.03	1935.15	2185.67	1997.22	5310.18	5099.03	4880.14
ENSMUSG00000002496	Tsc2	8279.75	-0.13452	0.173129	-0.77699	0.437165	0.977423	chr17	24595816	24632630	-	36815	4850.64	4728.26	5221.64	3491.51	2902.88	3060.57	18501.4	15556.5	15736.1	4160.56	5264.31	4583.98	2757.67	3476.24	3006.21	18433.5	15413.8	17889.8
ENSMUSG00000002504	Slc9a3r2	251.1	0.164195	0.265135	0.619287	0.535727	0.977423	chr17	24639286	24650327	-	11042	435.038	492.434	377.576	148.084	224.298	150.781	141.701	156.141	158.141	425.494	422.53	459.535	173.075	144.153	204.222	114.081	130.21	162.303
ENSMUSG00000002524	Puf60	7247.13	0.0285445	0.158395	0.180211	0.856987	0.99733	chr15	76070182	76080924	-	10743	7807.58	7618.4	8090.62	2468.39	2380.67	2154.95	14699.3	12370	10983.1	6475.97	7645.38	7332.09	1945.86	2286.97	2155.58	12036.9	11431.4	10565.2
ENSMUSG00000002546	Golga2	3184.67	-0.148255	0.162504	-0.912317	0.361602	0.96362	chr2	32287384	32307921	+	20538	1669.99	1830.96	1980.04	1010.62	905.85	908.432	7535.24	6668.42	6078.53	1432.69	1836.45	1807.05	895.87	1012.97	929.382	7086.58	6560.51	7174.47
ENSMUSG00000002550	Uck1	1014.11	-0.00253548	0.265524	-0.00954895	0.992381	0.99889	chr2	32255002	32260159	-	5158	1672.46	1550.72	1641.12	772.152	1233.2	1256.82	352.372	468.423	590.831	1531.13	1600.94	1468.09	974.991	767.519	1034.95	435.951	473.965	428.393
ENSMUSG00000002578	Ikzf4	1078.09	-0.259499	0.222784	-1.1648	0.2441	0.93644	chr10	128630843	128669358	-	38516	1040.96	806.696	915.695	2077.98	1595.2	1642.67	458.961	432.391	421.708	906.31	1152.43	816.699	1703.55	2096.07	1705.6	502.498	614.592	515.617
ENSMUSG00000002580	Mien1	2040.92	-0.192742	0.299709	-0.643097	0.520161	0.977423	chr11	98437708	98438991	-	1284	3577.72	3257.23	3207.91	1666.42	3078.68	2774.93	259.576	391.554	414.021	3040.29	3085.86	2970.3	3068.38	2028.86	2812.38	327.303	421.881	353.314
ENSMUSG00000002602	Axl	1644.85	-0.0742601	0.17845	-0.41614	0.677307	0.988119	chr7	25757273	25788705	-	31433	1715.39	1584.74	1867.07	1449.11	1184.71	1471.29	1902.31	2163.15	2082.19	1392.01	1520.42	1667.52	1158.78	1405.49	1304.08	1893.2	1671.9	2173.98
ENSMUSG00000002603	Tgfb1	264.003	0.0784784	0.313753	0.250128	0.802488	0.996464	chr7	25687002	25705077	+	18076	402.844	440.504	295.322	254.82	285.785	233.195	126.653	200.581	150.453	319.73	316.898	426.928	277.745	255.19	344.408	104.574	136.46	179.969
ENSMUSG00000002608	Ccdc97	2314.56	-0.154859	0.128192	-1.20802	0.227041	0.929024	chr7	25711106	25719088	-	7983	3097.28	2826.57	3242.59	2315.49	1995.3	2179.3	1834.59	2003.41	2056.93	2478.11	2931.74	2854.28	1912.89	2027.89	1987.7	1950.24	1995.86	1971.93
ENSMUSG00000002617	Zfp40	828.518	0.270676	0.27213	0.994656	0.319904	0.958984	chr17	23173869	23193252	-	19384	27.2415	31.3367	38.6495	1130.82	1011.5	948.703	1637.71	1257.54	1146.52	44.746	38.9629	36.3988	1112.63	1149.33	1137.07	1443.66	1197.93	1522.56
ENSMUSG00000002625	Akap8l	1489.58	-0.164639	0.129636	-1.27001	0.204082	0.921039	chr17	32321424	32350607	-	29184	883.285	1007.25	953.353	1094.28	1062.6	1001.15	2245.9	2399.77	2310.61	990.107	969.742	981.252	960.98	873.685	1008.99	2790.9	2397.95	2880.61
ENSMUSG00000002633	Shh	11.4584	-0.761003	2.08555	-0.364893	0.715191	0.989016	chr5	28456815	28467256	-	10442	22.2885	0	4.95506	14.4238	1.73203	4.68264	26.3338	1.20108	2.1964	2.44069	25.1094	6.82478	3.29667	25.3242	2.59604	4.07431	51.0424	7.72874
ENSMUSG00000002635	Pdcd2l	655.776	0.00207555	0.189336	0.0109623	0.991254	0.99889	chr7	34184499	34196661	-	12163	1110.3	1043.06	944.434	849.079	721.389	693.031	248.291	339.907	344.834	876.208	965.413	898.596	595.049	683.754	667.182	253.965	298.963	270.506
ENSMUSG00000002658	Gtf2f1	4025.04	-0.0886334	0.193863	-0.457197	0.64753	0.986702	chr17	57003405	57011288	-	7884	2917.32	3063.83	3221.78	1074.09	1215.88	1103.23	10069.6	7092.41	6323.43	2685.57	3073.74	3088.59	1144.77	1216.54	1150.05	8296.65	7669.9	8043.41
ENSMUSG00000002660	Clpp	1410.51	-0.0644177	0.164594	-0.391374	0.695521	0.988119	chr17	56990305	56996188	+	5884	2377.44	2070.91	2126.71	1620.27	1558.82	1434.76	447.675	518.869	586.438	1997.3	2108.32	1942.03	1786.8	1586.66	1733.29	467.188	571.883	453.787
ENSMUSG00000002661	Alkbh7	191.375	-0.194516	0.295445	-0.658384	0.510292	0.977423	chr17	56997339	56999322	+	1984	444.119	380.517	308.205	89.4273	141.16	135.797	57.6837	97.2879	83.4631	331.12	365.385	337.448	135.988	136.361	151.436	81.4862	72.9177	94.953
ENSMUSG00000002668	Dennd1c	186.711	-0.0496294	0.310129	-0.160028	0.872859	0.99733	chr17	57065905	57078514	-	12610	283.146	222.938	183.337	250.012	298.775	266.91	50.1597	61.2553	62.5973	238.374	233.777	204.744	253.844	305.839	269.988	47.5336	82.2929	45.2683
ENSMUSG00000002679	Med6	983.235	0.168108	0.227089	0.740272	0.459135	0.977423	chr12	81573557	81595008	-	21452	1319.15	1285.7	1223.9	1437.57	1006.31	1136.01	451.437	391.554	582.045	1272.41	1480.59	1236.04	999.716	1344.13	1209.75	426.444	441.673	453.787
ENSMUSG00000002688	Prkd1	2032.82	0.0698958	0.197881	0.353221	0.723923	0.990635	chr12	50341231	50649098	-	307868	769.366	957.112	1030.65	1217.37	968.203	948.703	4429.1	4208.6	4138.01	866.445	894.414	988.835	902.464	1091.86	1030.63	4306.55	3371.92	4470.52
ENSMUSG00000002699	Lcp2	65.9695	0.141282	0.345825	0.408537	0.682879	0.988119	chr11	34046920	34092295	+	45376	56.134	57.3014	55.4967	29.8091	34.6405	23.4132	86.5255	120.108	99.9361	57.763	56.2797	75.0726	44.5051	27.2722	50.1901	118.155	83.3346	111.515
ENSMUSG00000002718	Cse1l	13210.7	0.352924	0.210246	1.67862	0.0932261	0.851145	chr2	166906040	166946389	+	40350	2277.55	3625.21	3376.38	3303.04	2695.03	2806.77	36073.6	31900.8	33947.5	3870.12	3818.36	3560.26	2946.4	3603.83	3226.88	32985.6	28720.2	35054.2
ENSMUSG00000002728	Naa20	1509.57	0.00717855	0.201445	0.0356353	0.971573	0.99889	chr2	145902099	145916425	+	14327	2375.79	2101.35	2199.06	2168.37	1819.49	1984.5	254.561	296.668	418.414	2093.3	2178.46	1992.08	2193.93	2158.4	2031.83	270.263	298.963	336.752
ENSMUSG00000002731	Prkra	2111.03	0.077003	0.124218	0.619904	0.535321	0.977423	chr2	76629898	76648015	-	18118	2966.02	2821.2	3082.05	1964.52	2051.59	1999.49	1575.01	1507.36	1275.01	2762.05	3002.74	2852.76	1977.18	2144.77	2008.47	1253.53	1343.77	1411.05
ENSMUSG00000002732	Fkbp7	163.946	0.0678701	0.327078	0.207504	0.835616	0.99733	chr2	76663044	76673116	-	10073	141.986	149.521	114.957	326.939	258.938	262.228	33.8578	57.6521	29.6514	159.458	145.461	146.354	356.04	319.475	322.774	25.804	45.834	54.1011
ENSMUSG00000002733	Plekha3	2071.01	0.0658735	0.209101	0.315032	0.752738	0.9939	chr2	76675281	76696828	+	21548	1690.62	1669.8	1600.48	4429.06	3719.53	3798.56	294.688	444.401	467.833	1856.55	1467.6	1745.63	4017.82	4473.62	4423.65	346.316	414.589	417.352
ENSMUSG00000002741	Ykt6	6783.09	-0.153425	0.213658	-0.718085	0.472705	0.977423	chr11	5955693	5967780	+	12088	10517.7	8845.01	9768.4	6408.96	8958.91	10145.4	2785.12	3227.32	3528.51	8605.88	9376.19	8627.28	8119.7	6436.25	7052.58	3005.48	3549.01	3137.87
ENSMUSG00000002748	Baz1b	18866.7	0.0685107	0.25897	0.264551	0.791356	0.996464	chr5	135187264	135246129	+	58866	3000.69	4815.11	5284.08	8060.96	6136.57	7633.64	48584.7	41244.1	42783.6	4756.91	4540.47	4792.51	6312.3	8105.7	7511.21	46066.9	36802.6	53169.3
ENSMUSG00000002763	Pex6	1573.6	-0.0407727	0.133126	-0.306273	0.759397	0.995011	chr17	46711463	46725541	+	14079	1434.72	1467.45	1360.66	386.557	390.572	370.865	2861.61	2987.1	2956.35	1284.62	1373.22	1512.07	369.227	334.085	370.368	3205.12	2608.37	3051.75
ENSMUSG00000002767	Mrpl2	1047.4	-0.142669	0.21731	-0.65652	0.511489	0.977423	chr17	46646229	46650139	+	3911	2310.57	1919.6	2062.3	580.797	718.791	798.858	347.356	480.434	438.181	1768.69	2126.51	1926.11	758.234	568.821	755.448	407.431	447.923	437.226
ENSMUSG00000002768	Mea1	2389.45	-0.181286	0.195211	-0.928668	0.353061	0.963468	chr17	46678793	46683111	+	4319	4569.14	3489.12	3623.14	2343.38	3087.34	2832.06	485.295	514.064	561.18	3412.09	3807.97	3492.01	3470.57	2662.94	3037.37	518.795	540.633	563.094
ENSMUSG00000002769	Gnmt	18.2157	-0.359987	0.795214	-0.452692	0.650771	0.986702	chr17	46725664	46729168	-	3505	18.161	16.116	15.8562	45.1944	23.3824	34.6515	0	10.8098	7.68739	7.32207	14.7193	11.3746	32.1425	42.8564	32.0178	2.71621	6.25009	6.62463
ENSMUSG00000002771	Grin2d	69.8585	-0.23838	0.538668	-0.442536	0.658101	0.986841	chr7	45831883	45878378	-	46496	83.3755	40.29	37.6585	52.8871	46.7647	44.9533	135.431	78.0705	39.5352	43.1189	85.7183	52.3233	64.2851	68.1806	52.7861	105.932	132.294	93.8489
ENSMUSG00000002778	Kdelr1	3019.43	-0.114369	0.140295	-0.815203	0.414956	0.975647	chr7	45872772	45883732	+	10961	5455.73	4740.79	4945.15	2395.31	2780.77	2458.39	1564.98	1555.4	1841.68	4371.28	5054.78	4888.82	2240.91	2500.28	2476.62	1654.17	1718.78	1705.84
ENSMUSG00000002781	Tmem143	193.659	-0.163153	0.230234	-0.70864	0.478548	0.977423	chr7	45896941	45917413	+	20473	341.757	305.309	282.438	122.121	164.543	149.844	132.923	133.32	159.239	273.357	316.898	289.674	127.746	130.517	105.572	138.527	135.419	176.657
ENSMUSG00000002797	Ggct	271.09	-0.316303	0.307462	-1.02875	0.303596	0.956767	chr6	54982580	54992950	-	10371	291.401	337.541	341.899	311.553	545.589	451.406	65.2076	106.897	95.5433	286.374	306.508	336.689	415.381	302.917	366.042	89.6348	120.835	108.202
ENSMUSG00000002799	Jag2	443.603	-0.196723	0.247445	-0.795019	0.426603	0.977423	chr12	112907819	112929776	-	21958	393.763	352.762	313.16	417.327	383.644	341.833	731.078	552.499	431.592	281.493	382.702	361.714	370.876	412.979	358.254	616.579	595.842	686.753
ENSMUSG00000002803	Btbd6	855.344	-0.167267	0.154135	-1.08519	0.277836	0.947435	chr12	112976482	112978945	+	2464	1268.79	1103.05	1077.23	1134.67	1006.31	962.751	381.214	429.988	435.985	1042.17	1115.2	1014.62	1023.62	1095.76	1018.51	411.505	472.924	401.894
ENSMUSG00000002804	Nudt14	302.132	0.196074	0.320504	0.611769	0.54069	0.977423	chr12	112934291	112942124	-	7834	573.722	455.725	490.551	261.551	335.147	383.04	58.9377	124.913	108.722	465.358	545.48	484.56	380.766	251.294	266.527	88.2767	85.4179	78.3915
ENSMUSG00000002808	Epdr1	628.566	0.0644289	0.183307	0.35148	0.725228	0.990722	chr13	19591706	19619927	-	28222	1073.98	921.299	1034.62	340.401	280.588	408.326	521.661	593.336	608.402	940.479	921.255	1032.06	379.117	345.773	335.755	570.403	482.299	524.45
ENSMUSG00000002812	Flii	6069.41	-0.228869	0.198058	-1.15557	0.247859	0.940009	chr11	60714123	60727263	-	13141	2517.77	3121.14	3341.69	1406.8	1242.73	1220.3	15185.9	12968.1	12441.5	2526.11	2771.56	2930.11	1237.08	1442.51	1299.75	15684.7	11683.5	16228.1
ENSMUSG00000002814	Top3a	1316.76	-0.238314	0.204812	-1.16358	0.244596	0.93644	chr11	60740058	60777365	-	37308	685.165	809.382	904.794	860.618	664.233	671.491	2736.21	2218.4	2153.57	695.597	660.637	822.766	696.422	791.869	707.854	2727.07	2265.66	2629.98
ENSMUSG00000002820	Atg4d	1402.04	-0.278043	0.155783	-1.78481	0.0742921	0.815608	chr9	21265293	21277772	+	12480	1897.82	1562.36	1570.75	1966.44	2197.94	2123.11	466.485	512.863	576.554	1413.97	1656.35	1404.39	2063.72	2102.88	2042.22	562.255	564.592	552.053
ENSMUSG00000002825	Qtrt1	484.471	-0.0341673	0.161116	-0.212067	0.832055	0.99733	chr9	21411837	21420274	+	8438	756.983	633.897	687.762	387.518	394.902	372.738	369.928	437.195	466.735	562.986	661.503	624.089	389.007	387.655	425.751	401.999	383.339	376.5
ENSMUSG00000002833	Hdgfl2	5703.22	-0.0586994	0.151798	-0.386693	0.698983	0.988148	chr17	56079634	56100607	+	20974	4181.98	3907.24	4445.68	1576.04	1622.91	1679.19	13426.5	11492	10273.7	3589.44	3783.73	4176.01	1583.23	1636.33	1508.3	12093.9	10106.4	11575.4
ENSMUSG00000002835	Chaf1a	4625.39	-0.161717	0.170933	-0.946088	0.344104	0.962208	chr17	56040439	56072289	+	31851	3394.46	3165.01	3690.53	2866.48	2156.37	2593.25	9169.19	7742.19	8299.09	2641.64	3037.37	3203.86	2126.35	2556.77	2172.02	8334.68	7701.15	8406.66
ENSMUSG00000002844	Adprh	3235.36	-0.0578974	0.130308	-0.444312	0.656817	0.986841	chr16	38444030	38452703	-	8674	4974.46	4499.05	5120.56	1109.67	1043.55	1037.67	4249.78	3689.73	3799.77	4276.9	4828.8	4800.86	1043.4	1166.86	951.881	3886.89	3901.1	3855.53
ENSMUSG00000002845	Tmem39a	892.615	-0.0879498	0.155232	-0.56657	0.571006	0.981525	chr16	38558698	38592162	+	33465	1088.01	956.217	1015.79	1425.07	1385.62	1332.68	255.815	314.684	354.718	984.412	959.352	954.711	1321.14	1384.07	1401.86	309.648	340.63	282.651
ENSMUSG00000002846	Timmdc1	1359.73	0.170474	0.237617	0.717432	0.473108	0.977423	chr16	38498347	38522663	-	24317	1996.06	1748.59	1772.92	1595.27	1952.86	2099.7	387.484	599.341	722.615	1671.87	1673.67	1786.58	1850.26	1545.75	1658	460.397	482.299	471.453
ENSMUSG00000002847	Pla1a	9.55371	-0.00828597	1.015	-0.00816349	0.993487	0.99889	chr16	38396117	38433145	-	37029	14.859	19.6974	8.91911	6.73109	5.19608	11.2383	3.76198	18.0163	2.1964	14.6441	9.52425	11.3746	9.06585	14.6101	2.59604	5.43241	4.16673	9.93695
ENSMUSG00000002870	Mcm2	12530.2	-0.134725	0.194015	-0.694407	0.487427	0.977423	chr6	88883474	88898780	-	15307	5852.79	6286.14	7154.12	1888.55	1449.71	1559.32	32734.2	27430.4	29240.6	5329.65	5898.11	6315.96	1552.73	1901.26	1683.96	31984.7	24599.3	32681.5
ENSMUSG00000002871	Tpra1	283.985	-0.046	0.232478	-0.197868	0.843148	0.99733	chr6	88902251	88912238	+	9988	420.179	410.063	358.746	246.165	323.889	319.356	140.447	170.554	192.185	349.019	445.042	397.354	267.03	238.632	312.39	169.763	187.503	163.408
ENSMUSG00000002881	Nab1	2724.49	0.509921	0.2751	1.85359	0.0637983	0.794866	chr1	52457294	52500679	-	43386	671.131	1250.78	1012.81	6155.1	5235.05	5631.34	1128.59	1154.24	1320.04	1854.92	1135.12	1188.27	5960.38	6063.2	5675.81	1212.79	1201.06	1190.23
ENSMUSG00000002885	Adgre5	668.935	-0.00544369	0.321959	-0.016908	0.98651	0.99889	chr8	83723251	83741326	-	18076	383.857	391.261	276.492	270.205	273.66	176.067	1600.09	1583.03	1182.76	261.967	312.569	435.27	209.339	210.386	267.392	1252.17	1146.89	1807.42
ENSMUSG00000002897	Il17ra	522.122	-0.0578114	0.168273	-0.343557	0.731179	0.991985	chr6	120463247	120487559	+	24313	415.226	383.203	438.027	292.321	254.608	278.149	925.447	864.781	774.23	393.765	422.53	442.853	257.14	271.748	261.335	1032.16	787.512	903.158
ENSMUSG00000002900	Lamb1	2196.67	-0.0732646	0.327805	-0.2235	0.823146	0.99733	chr12	31265234	31329644	+	64411	872.553	1501.48	1230.84	1322.18	1385.62	1174.41	4212.16	4016.43	3092.53	1208.14	1097.89	1540.13	1415.92	1228.22	1530.8	3812.2	2882.33	6016.27
ENSMUSG00000002908	Kcnn1	830.013	-0.188841	0.183245	-1.03054	0.302757	0.956767	chr8	70842049	70863258	-	21210	1047.56	1060.97	1097.05	839.463	1039.22	1002.08	540.471	669.004	638.054	805.428	969.742	955.47	857.959	741.22	884.384	539.167	684.385	568.614
ENSMUSG00000002910	Arrdc2	221.848	-0.295832	0.218109	-1.35635	0.174989	0.905339	chr8	70835129	70839720	-	4592	236.093	221.148	225.951	259.628	162.811	195.734	269.608	236.614	278.943	181.425	178.363	196.402	191.207	192.854	179.992	282.485	248.962	255.048
ENSMUSG00000002930	Ppp1r17	36.1033	0.750759	0.666458	1.12649	0.259958	0.943658	chr6	56017497	56032689	+	15193	45.4025	62.6734	79.281	41.3481	40.7026	48.6995	15.0479	18.0163	8.78559	39.0511	77.9257	47.0152	23.9009	57.4665	23.3644	4.07431	9.37514	7.72874
ENSMUSG00000002944	Cd36	58.35	0.807806	0.502367	1.608	0.107835	0.854858	chr5	17781690	17888801	-	107112	12.3825	38.4994	21.8023	30.7707	25.1144	21.5401	112.859	139.326	82.3649	43.9324	31.1703	49.2901	40.3842	36.0383	35.4792	129.02	65.626	134.701
ENSMUSG00000002949	Timm44	1181.18	-0.0263478	0.127367	-0.206865	0.836115	0.99733	chr8	4259731	4275913	-	16183	1352.17	1337.63	1417.15	1045.24	1010.64	1016.13	1217.63	1229.91	1120.16	1214.65	1433.83	1375.57	918.123	951.606	1058.32	1269.83	1153.14	1139.44
ENSMUSG00000002957	Ap2a2	9156.21	-0.199406	0.139738	-1.427	0.153579	0.890552	chr7	141562173	141633011	+	70839	7415.47	7270.11	7986.57	3013.6	2736.6	2951.94	19704	16153.4	15344	6563.83	7208.13	6860.42	2533.49	2938.58	2629.79	18606	17383.6	17512.2
ENSMUSG00000002963	Pnkp	679.616	-0.247514	0.226541	-1.09258	0.274579	0.947435	chr7	44857139	44862992	+	5854	754.507	724.325	744.25	503.87	478.04	472.01	983.13	725.455	674.294	684.207	707.392	689.303	460.71	495.77	486.325	1043.02	644.801	961.675
ENSMUSG00000002968	Med25	4102.05	0.0113284	0.165221	0.0685652	0.945336	0.99889	chr7	44876765	44892712	-	15948	5941.95	4820.48	5480.3	4499.25	3687.49	3756.41	2718.66	3193.68	3575.74	4900.91	5522.33	5121.62	3670.02	4139.54	3798.01	2985.11	3090.67	2934.71
ENSMUSG00000002980	Bcam	83.132	0.108602	0.433608	0.250462	0.80223	0.996464	chr7	19756131	19771016	-	14886	131.254	126.242	79.281	36.5402	38.9706	14.9844	119.129	103.293	77.9721	104.136	118.62	152.42	25.5492	21.4282	37.2099	92.351	82.2929	134.701
ENSMUSG00000002981	Clptm1	3772.89	0.0391145	0.1659	0.235772	0.81361	0.996788	chr7	19631571	19665033	-	33463	4261.23	3551.79	3978.91	1483.72	1296.42	1373.89	7532.73	5747.19	5716.13	3399.88	4047.81	3752.11	1354.11	1425.95	1432.15	6214.68	5808.42	5534.88
ENSMUSG00000002983	Relb	42.8527	-0.129692	0.384688	-0.337135	0.736015	0.992779	chr7	19606217	19629438	-	23222	64.389	76.9987	46.5776	34.617	26.8464	31.8419	31.3498	38.4347	37.3388	60.2037	53.6822	53.84	35.4392	32.1423	42.402	42.1012	33.3338	29.8108
ENSMUSG00000002984	Tomm40	1833	-0.0298163	0.152802	-0.19513	0.845291	0.99733	chr7	19701313	19715438	-	14126	3396.93	2878.5	3116.73	1001.01	1005.44	1053.59	1311.68	1411.27	1757.12	2766.12	3220.93	3014.28	899.167	909.724	866.212	1442.31	1428.15	1514.83
ENSMUSG00000002985	Apoe	967.169	0.0998687	0.234356	0.42614	0.670006	0.988119	chr7	19696109	19699188	-	3080	1319.15	1565.94	1363.63	262.512	265	263.164	1445.85	1631.07	1127.85	1237.43	1142.91	1512.83	255.492	205.516	213.741	1311.93	929.18	1355.84
ENSMUSG00000002996	Hbp1	3543.83	0.217471	0.189808	1.14574	0.251902	0.94241	chr12	31926254	31950535	-	24282	2042.29	2788.97	2580.6	2848.21	2260.3	2183.05	5323.2	5756.8	5404.24	2940.22	2639.95	2827.74	2397.5	2927.87	2780.36	5622.55	4728.19	5736.93
ENSMUSG00000002997	Prkar2b	3179.91	0.301214	0.212015	1.42072	0.155398	0.890668	chr12	31958476	32061296	-	102821	1898.65	2997.58	2428.97	2883.79	3371.39	3381.8	4051.65	3478.34	3558.16	3605.71	2686.71	2798.92	3065.9	2992.15	2870.36	3474.03	3817.76	3876.51
ENSMUSG00000003031	Cdkn1b	5231.55	0.141711	0.145344	0.975006	0.329557	0.959249	chr6	134920401	134925513	+	5113	5426.01	6865.42	6704.2	4703.11	4669.55	5239.87	4373.93	4566.52	4508.11	7274.89	6127.56	6887.72	4473.58	4782.38	4543.94	4045.79	4291.73	4683.61
ENSMUSG00000003032	Klf4	165.624	0.11654	0.268303	0.43436	0.664027	0.987219	chr4	55527143	55532466	-	5324	151.066	207.718	155.589	248.089	245.948	225.703	121.637	103.293	82.3649	155.391	176.632	175.169	244.778	197.724	210.279	103.216	73.9594	102.682
ENSMUSG00000003033	Ap1m1	5117.64	-0.00426865	0.113896	-0.0374786	0.970103	0.99889	chr8	72240018	72257385	+	17368	6589.14	5994.26	6502.03	2263.57	2243.84	2315.1	7328.33	6890.62	6745.14	5677.05	6563.08	6105.91	2102.45	2407.75	2177.21	7078.43	6757.39	6376.21
ENSMUSG00000003037	Rab8a	3412.27	-0.0910808	0.230757	-0.394705	0.693061	0.988119	chr8	72161200	72183904	+	22705	6234.18	5630.76	6104.63	2294.34	3465.79	3455.79	1148.66	1659.9	1743.94	5139.28	5986.43	5746.47	2999.15	2693.13	2564.89	1415.14	1558.36	1579.97
ENSMUSG00000003038	Hmgn2	22453.7	-0.193909	0.302575	-0.640863	0.521611	0.977423	chr4	133964738	133968650	-	3913	40677.3	35073.8	38741.6	16960.4	29487.8	33574.5	2605.8	3675.32	4267.6	32842.7	36231.1	35113.5	30260.1	22121.7	31552.3	3406.12	4179.23	3395.12
ENSMUSG00000003039	Fam32a	6297.89	-0.0919394	0.262391	-0.35039	0.726046	0.990722	chr8	72219730	72224418	+	4689	8929.43	8629.23	8394.86	5153.13	9872.56	8786.5	2264.71	2698.84	2741.1	8203.16	8541.52	8022.15	8955.41	6155.73	8177.53	2541.01	2840.67	2454.43
ENSMUSG00000003051	Elf3	11.7426	0.361793	0.974779	0.371155	0.710522	0.989016	chr1	135253575	135258568	-	4994	7.4295	8.95334	9.91012	3.84634	5.19608	7.49222	20.0639	30.0271	21.964	13.8306	5.19505	6.82478	9.89001	4.87004	0	28.5202	4.16673	23.1862
ENSMUSG00000003062	Stard3nl	2723.23	0.0308479	0.165731	0.186133	0.852341	0.99733	chr13	19357676	19395795	-	38120	3925.25	2979.67	3211.87	4136.73	4081.52	3733.94	486.549	568.113	584.242	3355.14	3460.77	3178.83	4376.33	4688.88	4667.68	472.62	582.3	527.762
ENSMUSG00000003068	Stk11	5538.58	-0.225813	0.149541	-1.51004	0.131034	0.878357	chr10	80115803	80130682	+	14880	7333.74	5857.28	6334.55	8565.79	8124.07	8345.4	1924.88	2219.6	2533.55	5316.64	6113.7	5662.3	8084.26	8244.98	8196.56	2197.41	2316.7	2323.04
ENSMUSG00000003070	Efna2	2481.44	-0.0715929	0.162551	-0.440432	0.659624	0.986841	chr10	80179482	80190010	+	10529	3433.25	2774.64	3176.19	3630.94	3823.45	4202.2	669.632	713.444	847.81	2617.23	2899.7	2772.38	3534.86	3895.06	3605.03	639.667	764.595	665.775
ENSMUSG00000003072	Atp5d	3498.35	-0.313474	0.252055	-1.24367	0.21362	0.922081	chr10	80138632	80145818	+	7187	7384.1	6079.32	6700.23	2220.3	4125.69	3559.74	823.873	974.08	1096	5721.79	6253.97	6107.42	3209.31	2543.14	2945.64	1043.02	1163.56	1019.09
ENSMUSG00000003099	Ppp5c	2493.88	0.0809943	0.119129	0.679885	0.496577	0.977423	chr7	17004640	17027924	-	23285	3625.6	3254.54	3631.07	1255.83	1108.5	1118.21	2875.41	2834.56	3080.45	3237.17	3673.76	3507.94	1142.3	1207.77	1098.99	2682.25	2660.46	2894.96
ENSMUSG00000003119	Cdk12	7170.06	-0.0919326	0.179869	-0.511109	0.609275	0.982598	chr11	98203059	98278504	+	75446	2440.18	3381.68	3393.22	6860.9	6994.79	6927.5	12877.3	11433.1	10926	3127.34	2781.95	2683.66	6513.4	6753.77	6938.35	12641.2	10078.3	12308.6
ENSMUSG00000003123	Lipe	922.217	-0.119016	0.138065	-0.862025	0.388674	0.968896	chr7	25379527	25398710	-	19184	835.406	769.987	850.288	759.651	834.837	708.015	1261.52	1168.66	1139.93	714.309	814.757	766.651	794.498	736.35	818.618	1291.56	1110.43	1224.45
ENSMUSG00000003131	Pafah1b2	12592.4	-0.0354689	0.181496	-0.195425	0.84506	0.99733	chr9	45962859	46012690	-	49832	15549.1	18099.2	18767.8	9931.24	12875.9	14494.6	7495.11	8196.2	9341.28	17418.4	17568.8	18370	11015.8	10627.4	10796.1	7984.29	9332.43	8799.72
ENSMUSG00000003134	Tbc1d8	486.337	0.169056	0.178146	0.948976	0.342633	0.960509	chr1	39371492	39478755	-	107264	327.723	376.936	389.468	665.416	551.651	618.108	435.135	538.086	538.118	403.528	353.263	406.454	613.181	523.042	581.513	467.188	456.257	508.992
ENSMUSG00000003135	Cnot11	1783.95	0.0613206	0.142582	0.430073	0.667143	0.987618	chr1	39534992	39546889	+	11898	2081.91	2084.34	2428.97	829.847	685.883	798.858	2513	2443.01	2254.6	2063.2	2250.32	2271.14	801.091	915.568	788.331	2310.13	2173.99	2416.89
ENSMUSG00000003153	Slc2a3	1102.57	0.0388663	0.193439	0.200923	0.840759	0.99733	chr6	122727809	122801640	-	73832	1059.94	871.16	878.037	664.454	543.857	523.519	2199.5	1632.27	1540.77	950.242	968.01	978.977	533.237	555.185	555.553	1943.45	1695.86	1752.21
ENSMUSG00000003154	Foxj2	1023.03	-0.297675	0.139245	-2.13779	0.0325342	0.762262	chr6	122819914	122845366	+	25453	1132.59	1115.59	1244.71	684.648	706.667	759.524	1304.15	1143.43	1293.68	903.056	1128.19	1043.43	632.137	656.482	616.127	1398.85	1358.35	1292.91
ENSMUSG00000003161	Sri	1074.97	-0.0559558	0.251874	-0.222158	0.824191	0.99733	chr5	8046078	8069379	+	23302	1750.89	1706.51	1607.42	771.19	1380.43	1281.17	359.896	408.369	467.833	1798.79	1729.08	1565.15	1251.09	953.554	1025.44	416.938	421.881	453.787
ENSMUSG00000003166	Dgcr2	17.881	-0.717603	0.686325	-1.04557	0.295758	0.953683	chr16	17839482	17898562	-	59081	9.906	20.5927	10.9011	6.73109	13.8562	10.3018	32.6038	32.4293	30.7496	12.2035	4.32921	9.09971	4.94501	15.5841	10.3842	19.0134	39.5839	38.6437
ENSMUSG00000003184	Irf3	919.097	-0.108318	0.220074	-0.492187	0.622587	0.985574	chr7	44997648	45002848	+	5201	1058.29	1103.05	1144.62	363.479	510.082	520.71	1452.12	1184.27	983.986	1009.63	1068.45	1093.48	480.49	362.331	464.691	1352.67	1217.73	1173.66
ENSMUSG00000003190	Bcl2l12	686.925	-0.255489	0.20807	-1.2279	0.219485	0.922592	chr7	44991222	44998712	-	7491	947.674	803.115	1122.82	1128.9	912.778	1117.28	185.591	229.407	242.702	744.411	819.952	853.856	840.651	823.037	930.248	220.013	211.461	230.758
ENSMUSG00000003198	Zfp959	334.838	0.888054	0.408158	2.17576	0.0295734	0.756902	chr17	55892093	55898928	+	6836	34.671	65.3594	37.6585	734.65	657.304	606.87	179.321	249.826	289.925	130.17	46.7554	62.9397	752.465	824.011	677.566	207.79	230.212	239.591
ENSMUSG00000003199	Mpnd	4754.16	-0.209135	0.183428	-1.14015	0.254225	0.94241	chr17	56005711	56016790	+	11080	7773.73	6156.32	6509.96	5805.08	5859.45	5627.6	1482.22	1886.9	2296.33	5961.79	6710.27	5971.69	5807.09	5859.63	5891.28	1961.1	2045.86	1968.62
ENSMUSG00000003200	Sh3gl1	1678.76	0.0245325	0.132282	0.185457	0.852871	0.99733	chr17	56016750	56036635	-	19886	2296.54	2055.69	2264.46	530.794	494.494	534.757	2625.86	2434.6	2295.24	2002.18	2132.57	2093.69	528.292	615.573	504.497	2388.9	2084.41	2335.18
ENSMUSG00000003206	Ebi3	43.2133	-0.519756	0.705257	-0.736973	0.461139	0.977423	chr17	55952640	55957022	+	4383	69.342	58.1967	47.5686	75.9651	55.4249	41.2072	3.76198	1.20108	7.68739	55.3223	54.548	43.9819	102.197	72.0766	72.6891	8.14862	5.20841	3.31232
ENSMUSG00000003208	Yju2	441.548	-0.0231198	0.164581	-0.140477	0.888283	0.998586	chr17	55959099	55968285	+	9187	790.829	719.849	748.214	332.708	255.474	288.451	284.656	296.668	337.147	673.631	687.478	731.01	325.546	321.423	290.756	268.904	294.796	300.317
ENSMUSG00000003226	Ranbp2	6205.84	0.656135	0.316614	2.07235	0.0382331	0.762262	chr10	58446920	58494356	+	47437	99.06	160.265	191.265	5430.06	3606.95	4260.27	13509.3	13004.1	13644	316.476	213.863	196.402	4733.2	6244.37	4886.61	13036.4	11364.7	16807.8
ENSMUSG00000003227	Edar	26.5389	0.286322	0.597015	0.479589	0.63152	0.986598	chr10	58600789	58675654	-	74866	28.8925	9.84868	10.9011	14.4238	9.52615	12.1749	48.9057	48.0434	27.455	26.034	31.1703	17.4411	18.9559	12.6621	11.2495	35.3107	57.2925	57.4135
ENSMUSG00000003228	Grk5	1150.54	0.135155	0.146378	0.923325	0.355838	0.963468	chr19	60889749	61095968	+	206220	771.842	845.196	883.983	1771.24	1708.65	1570.56	784.999	888.803	963.121	896.547	908.267	856.889	1647.51	1913.93	1742.81	780.909	880.221	894.325
ENSMUSG00000003233	Dvl3	5925.05	-0.133424	0.166479	-0.801446	0.422873	0.976731	chr16	20516982	20534010	+	17029	8025.51	7266.53	8404.77	5795.47	5106.02	5739.04	4266.08	5080.59	5478.91	6593.93	8209.91	6914.26	4539.52	5564.51	4760.27	4972.02	5049.03	4884.56
ENSMUSG00000003234	Abcf3	3005.68	-0.0500343	0.185919	-0.269119	0.787838	0.996464	chr16	20548577	20561379	+	12803	1789.68	1700.24	1806.61	919.274	762.958	684.602	6893.2	6412.59	5877.56	1569.36	1772.38	1848.76	864.552	989.592	745.929	6957.56	5599.04	6908.39
ENSMUSG00000003235	Eif2b5	3872.86	0.0309462	0.139636	0.22162	0.82461	0.99733	chr16	20498817	20509323	+	10507	4863.02	4326.26	4635.95	2686.67	2203.14	2160.57	4831.63	4898.02	4841.96	4174.39	4729.22	4440.66	2183.22	2561.64	2407.39	4893.25	4518.82	4355.69
ENSMUSG00000003269	Cyth2	5981.05	0.0121691	0.165104	0.073706	0.941244	0.99889	chr7	45806637	45814581	-	7945	10963.5	9377.73	10066.7	4636.76	4918.09	4676.08	3018.36	3537.2	4310.43	9032.18	10111.3	9069.38	4668.09	4822.31	4453.94	3120.92	3635.47	3240.55
ENSMUSG00000003271	Sult2b1	60.3467	-0.627999	0.426075	-1.47391	0.140505	0.881379	chr7	45729983	45784669	-	54687	71.8185	56.4061	85.227	62.5029	105.654	89.9067	31.3498	30.0271	29.6514	73.2207	44.1579	63.698	88.186	61.3625	74.4198	31.2364	52.0841	35.3314
ENSMUSG00000003273	Car11	275.744	-0.01788	0.281694	-0.0634731	0.94939	0.99889	chr7	45699843	45704682	+	4840	447.421	353.657	347.845	248.089	420.883	316.546	115.367	98.489	98.8379	401.087	418.201	350.339	389.007	287.332	348.735	104.574	101.043	115.931
ENSMUSG00000003279	Dlgap1	863.199	0.179818	0.225155	0.798641	0.424498	0.977423	chr17	69969073	70821413	+	852341	468.058	413.644	437.036	1183.71	1070.39	1058.28	1102.26	899.613	910.407	606.918	571.455	430.72	1101.91	1187.32	963.131	1000.92	1275.02	856.785
ENSMUSG00000003282	Plag1	417.582	0.836883	0.389123	2.15069	0.0315007	0.762262	chr4	3900996	3938423	-	37428	39.624	131.614	75.3169	896.196	775.082	799.795	280.894	347.114	347.031	170.848	90.9133	105.405	862.08	871.737	907.749	274.337	262.504	278.234
ENSMUSG00000003283	Hck	23.8604	-0.154512	0.497307	-0.310698	0.75603	0.993913	chr2	153108468	153151441	+	42974	28.067	26.86	32.7034	9.61584	14.7222	9.36528	36.3658	25.2228	26.3568	21.1527	25.1094	38.6738	14.835	12.6621	12.9802	29.8783	40.6256	24.2903
ENSMUSG00000003299	Mrpl4	865.368	-0.00698489	0.218937	-0.0319037	0.974549	0.99889	chr9	21002738	21008839	+	6102	1781.43	1469.24	1538.05	530.794	636.52	649.014	338.578	497.249	539.216	1361.91	1525.61	1525.72	612.357	625.313	673.24	361.255	475.007	436.121
ENSMUSG00000003308	Keap1	2389.51	-0.181099	0.127479	-1.42061	0.15543	0.890668	chr9	21229730	21239361	-	9632	2755.52	2506.94	2603.39	2085.68	1954.59	2070.66	2854.09	2465.83	2568.69	2155.13	2613.97	2437.96	1925.26	2030.81	1789.54	2786.83	2662.54	2743.7
ENSMUSG00000003316	Glg1	18049.7	-0.0325138	0.251949	-0.129049	0.897319	0.998732	chr8	111154421	111259216	-	104796	4096.96	5515.26	6068.96	4230.01	2889.89	3110.21	47887.5	41694.5	43682	4685.31	5295.48	5999.74	3168.93	4046.03	3605.03	47243	37190.1	54485.4
ENSMUSG00000003341	Atp8b3	12.1769	0.141717	0.838518	0.169009	0.865789	0.99733	chr10	80519584	80539124	-	19541	14.0335	17.9067	13.8742	28.8475	9.52615	15.921	5.01597	10.8098	4.3928	17.0848	10.3901	15.1662	9.89001	18.5062	11.2495	2.71621	8.33346	5.52053
ENSMUSG00000003344	Btbd2	2326.35	-0.195035	0.160734	-1.2134	0.224977	0.927577	chr10	80642617	80657071	-	14455	4171.25	3567.91	4020.54	1775.08	1727.7	1902.09	1332.99	1528.98	1758.22	3105.37	3807.97	3350.97	1639.27	1894.45	1673.58	1529.22	1576.06	1512.62
ENSMUSG00000003345	Csnk1g2	6293.18	-0.368786	0.174012	-2.11931	0.0340645	0.762262	chr10	80622838	80640749	+	17912	8316.91	6201.08	6996.54	10935.1	8944.19	9186.4	1873.47	2046.65	2315	6000.84	6645.33	6167.33	9556.23	11149.5	9902.16	2262.6	2481.29	2296.54
ENSMUSG00000003346	Abhd17a	2135.8	-0.0623889	0.184868	-0.337478	0.735757	0.992779	chr10	80583654	80590341	-	6688	3055.18	2314.44	2546.9	3412.66	3580.1	3142.05	376.198	516.467	467.833	2318.66	2523.06	2305.26	3522.49	3413.9	3668.2	392.492	484.382	404.102
ENSMUSG00000003348	Mob3a	1569.24	-0.239381	0.176325	-1.35761	0.174588	0.905339	chr10	80685253	80701977	-	16725	2715.89	2441.58	2487.44	1144.28	1574.41	1658.59	807.571	874.39	907.112	2218.59	2518.73	2330.28	1283.23	1176.6	1279.85	1014.5	915.638	897.637
ENSMUSG00000003352	Cacnb3	6577.42	-0.223057	0.143241	-1.55721	0.11942	0.868497	chr15	98630840	98644529	+	13690	8345.8	6954.96	7140.24	10209.1	10230.2	9436.46	2075.36	2597.95	2663.13	6790	7534.55	6880.14	10053.2	9770.28	9619.19	2686.33	2636.5	2770.2
ENSMUSG00000003354	Ccdc65	32.3209	-0.0513784	0.539413	-0.0952488	0.924117	0.998732	chr15	98708207	98723336	+	15130	28.067	29.546	35.6764	22.1164	17.3203	19.6671	68.9696	28.826	27.455	48.8138	25.9752	28.8158	18.9559	23.3762	13.8455	57.0403	35.4172	51.8929
ENSMUSG00000003355	Fkbp11	21.9583	1.30218	0.746882	1.74349	0.0812478	0.840728	chr15	98724366	98728198	-	3833	44.577	42.0807	36.6674	9.61584	24.2484	26.2228	8.77795	9.60868	13.1784	46.3731	29.4386	34.1239	29.67	15.5841	13.8455	2.71621	5.20841	3.31232
ENSMUSG00000003360	Ddx23	5438.66	-0.0735431	0.122365	-0.601014	0.547831	0.97828	chr15	98645134	98662894	-	17761	5308.79	5555.55	6084.81	2648.2	2193.61	2296.37	8890.81	8431.62	8642.83	5003.42	5201.11	5321.06	2317.56	2635.67	2332.11	8427.03	8038.66	8566.75
ENSMUSG00000003363	Pld3	2221.24	-0.135202	0.218399	-0.619059	0.535877	0.977423	chr7	27532000	27553218	-	21219	2055.49	1831.85	1818.51	801.961	812.321	692.094	5265.52	3590.04	3168.3	1628.75	1839.05	1821.46	767.3	909.724	741.602	4303.83	3990.68	3943.86
ENSMUSG00000003378	Grik5	4520.37	-0.173797	0.151876	-1.14433	0.252485	0.94241	chr7	25009849	25072346	-	62498	6026.15	5198.31	5712.19	4908.89	5329.45	5402.83	2747.5	2863.39	3625.15	4780.5	5523.2	5073.09	5141.98	4810.63	4762.87	3119.56	3314.63	3026.35
ENSMUSG00000003380	Rabac1	639.139	-0.320116	0.319332	-1.00245	0.316125	0.958221	chr7	24969752	24972754	-	3003	1431.42	1153.19	1124.8	483.677	784.608	674.3	131.669	150.136	168.024	1038.11	1120.4	1046.47	716.202	395.447	600.551	168.405	198.961	118.139
ENSMUSG00000003382	Etv3	1384.19	0.0671865	0.147423	0.45574	0.648577	0.986702	chr3	87525407	87540156	+	14750	696.722	804.01	885.965	1386.6	1246.19	1266.19	2017.67	2014.22	2038.26	914.445	784.452	865.989	1279.11	1247.7	1231.39	2147.16	1847.94	2241.33
ENSMUSG00000003402	Prkcsh	5685.34	-0.0477468	0.171183	-0.278923	0.780304	0.996464	chr9	22002806	22014222	+	11417	3965.7	3618.05	4170.18	1284.68	1189.9	1009.58	14409.6	11407.9	11275.2	3238.8	3783.73	3884.82	1107.68	1174.65	1234.85	12151	10968.9	12460.9
ENSMUSG00000003410	Elavl3	18805.2	0.0451243	0.173445	0.260165	0.794737	0.996464	chr9	22015005	22052023	-	37019	12260.3	15696.1	15187.3	16270	15334.5	17662.9	29974.2	23155.7	23531.1	16416.1	15562.6	13685.2	14455.1	16073.1	14589.7	25615.2	27713.9	25310.5
ENSMUSG00000003411	Rab3b	335.998	-0.323185	0.259754	-1.2442	0.213427	0.922081	chr4	108879063	108943324	+	64262	714.057	508.55	557.94	157.7	161.079	189.179	234.497	212.592	275.648	521.494	631.198	524.75	199.449	164.607	143.648	287.918	340.63	223.029
ENSMUSG00000003418	St8sia6	7.10172	1.11858	1.501	0.745222	0.456138	0.977423	chr2	13651021	13794064	-	143044	0.8255	0.895334	0	7.69267	7.79412	3.74611	7.52396	15.6141	2.1964	2.44069	0.865841	1.51662	11.5383	19.4802	14.7109	4.07431	11.4585	15.4575
ENSMUSG00000003420	Fcgrt	150.732	0.0276919	0.38429	0.0720598	0.942554	0.99889	chr7	45092990	45103851	-	10862	193.992	237.264	174.418	25.0012	58.0229	23.4132	229.481	222.201	171.319	178.984	173.168	254.034	42.0326	41.8824	76.1505	215.938	192.711	203.155
ENSMUSG00000003421	Nosip	1041.71	-0.0192456	0.128365	-0.149929	0.880821	0.998586	chr7	45062429	45078210	+	15782	1655.95	1617.87	1642.11	546.18	472.843	501.979	1114.8	1029.33	962.022	1493.7	1583.62	1572.73	504.391	572.717	501.036	1066.11	922.93	990.382
ENSMUSG00000003423	Pih1d1	1732.63	-0.169348	0.194758	-0.869529	0.384558	0.968652	chr7	45154303	45160065	+	5763	2886.77	2452.32	2596.45	1628.92	2377.21	2242.98	610.694	729.059	687.473	2362.59	2521.33	2430.38	1894.76	1634.39	2030.1	722.511	731.261	648.11
ENSMUSG00000003429	Rps11	35733.8	-0.021321	0.209389	-0.101825	0.918896	0.998732	chr7	45122379	45124439	-	2061	67713.3	53224	56279.6	38325.8	55191.9	45880.5	3577.64	4858.39	5305.4	53547.1	58392.3	53406.2	43389.1	44599.8	46504.6	4257.65	4537.57	4217.68
ENSMUSG00000003435	Supt5	12211.1	-0.1069	0.175864	-0.607854	0.543284	0.97828	chr7	28314891	28338746	-	23856	5932.04	6124.09	6551.58	3489.59	2851.78	2695.33	29626.8	26105.6	24650.2	5497.25	6008.07	6573.78	3032.94	3480.13	3067.65	30503	23987.9	29622
ENSMUSG00000003436	Dll3	742.775	-0.217003	0.172638	-1.25698	0.20876	0.921039	chr7	28293553	28302238	-	8686	752.856	651.803	782.899	457.714	430.409	433.612	1180.01	1150.64	1246.46	473.494	687.478	626.363	351.92	382.785	363.446	1166.61	1122.93	1108.52
ENSMUSG00000003437	Paf1	3592.43	-0.108754	0.190959	-0.569516	0.569006	0.981525	chr7	28392951	28399388	+	6438	2316.35	2475.6	2666.81	1000.05	1017.57	1071.39	8759.14	6829.37	5895.13	2234.05	2363.75	2585.83	921.42	1198.03	1015.05	7954.41	7021.98	7337.88
ENSMUSG00000003438	Timm50	1574.99	0.0187184	0.17177	0.108974	0.913223	0.998732	chr7	28305516	28312072	-	6557	3073.34	2591.1	2867.99	815.423	749.102	777.318	995.67	1334.41	1403.5	2475.67	2768.96	2732.95	695.598	809.401	812.561	1109.57	1144.81	1192.43
ENSMUSG00000003444	Med29	380.752	0.173941	0.307584	0.565506	0.571729	0.981525	chr7	28386146	28392708	-	6563	719.01	557.793	511.362	324.054	493.628	459.835	116.621	151.337	129.587	589.834	651.978	574.04	479.666	291.228	447.384	96.4253	142.71	117.035
ENSMUSG00000003452	Bicd1	2002.35	0.454089	0.281301	1.61424	0.106474	0.852913	chr6	149408886	149563329	+	154444	104.013	151.311	160.544	3444.39	2747.86	2978.16	3182.63	2493.45	2648.86	255.459	135.937	156.212	2878.82	3659.35	3021.79	2630.65	2793.79	2599.06
ENSMUSG00000003458	Ncstn	5521.93	0.070178	0.14187	0.494664	0.620838	0.984862	chr1	172066013	172082795	-	16783	3981.39	3748.76	4055.22	1963.55	1961.52	1649.23	12381.9	10850.6	9622.42	3848.16	4005.38	3970.51	1880.75	2019.12	2057.79	11150	9944.94	10303.5
ENSMUSG00000003464	Pex19	4046.24	-0.0971163	0.165105	-0.58821	0.556391	0.97828	chr1	172126755	172136493	+	9739	7673.85	6986.29	7302.77	2788.59	3141.03	3151.42	1736.78	2191.98	2509.38	6389.73	7183.02	6975.69	2706.57	2758.39	2893.72	1967.89	2281.28	2193.86
ENSMUSG00000003469	Phyhip	150.201	-0.283155	0.305657	-0.92638	0.354248	0.963468	chr14	70457476	70468832	+	11357	222.059	148.625	183.337	105.774	128.17	126.431	185.591	98.489	110.918	183.865	189.619	160.762	139.284	112.985	146.244	152.108	162.502	146.846
ENSMUSG00000003500	Impdh1	918.588	-0.0635199	0.149682	-0.424365	0.6713	0.988119	chr6	29200434	29216364	-	15931	1341.44	1247.2	1373.54	427.905	543.857	559.107	993.162	867.183	1000.46	1289.5	1365.43	1264.86	443.402	403.239	457.768	956.105	1035.43	964.988
ENSMUSG00000003518	Dusp3	538.617	0.0191508	0.15047	0.127273	0.898724	0.998732	chr11	101971143	101987013	-	15871	774.319	669.71	736.322	496.177	554.249	550.678	322.276	389.152	410.726	679.326	665.832	712.811	557.962	569.795	557.283	365.33	336.463	346.689
ENSMUSG00000003526	Prodh	124.429	-0.188424	0.231528	-0.813828	0.415744	0.975647	chr16	18060357	18090203	-	29847	138.684	123.556	113.966	84.6194	80.5393	84.2875	174.305	156.141	161.435	106.577	135.937	97.0636	91.4826	100.323	87.4	168.405	158.336	176.657
ENSMUSG00000003527	Ess2	1429.71	0.0765682	0.121566	0.629851	0.528792	0.977423	chr16	17900709	17911348	-	10640	2076.13	1964.36	2017.7	1010.62	912.778	903.749	1330.49	1429.29	1310.15	1898.04	2185.38	1894.26	942.024	1054.85	1000.34	1222.29	1311.48	1270.82
ENSMUSG00000003528	Slc25a1	2212.84	-0.100026	0.162604	-0.615152	0.538454	0.977423	chr16	17925223	17928219	-	2997	4276.09	3655.65	3850.08	1583.73	2089.69	1967.65	973.098	1082.18	1182.76	3656.15	3825.29	3536.75	1750.53	1539.91	1616.47	1033.52	1159.39	1052.21
ENSMUSG00000003531	Dgcr6	2048.62	-0.326072	0.175957	-1.85314	0.0638628	0.794866	chr16	18052860	18071632	+	18773	3114.61	2457.69	2775.82	2858.79	3070.88	3102.72	328.546	462.418	453.556	2380.49	2617.44	2288.58	3340.35	3094.42	3165.44	464.471	475.007	423.976
ENSMUSG00000003534	Ddr1	9228.9	-0.101785	0.124956	-0.81457	0.415319	0.975647	chr17	35681567	35704621	-	23055	10197.4	8953.34	10417.5	4786.76	4883.45	4650.8	13875.4	12468.5	13311.3	8571.71	9196.96	9939.16	5076.87	4970.36	4940.26	13710.1	11997.1	14173.4
ENSMUSG00000003541	Ier3	69.6025	-0.228928	0.412307	-0.555238	0.578732	0.981525	chr17	35821684	35822923	+	1240	133.731	106.545	90.1821	68.2725	88.3334	46.8264	33.8578	19.2174	25.2586	112.272	100.438	94.0304	92.3068	80.8427	75.2852	32.5945	20.8336	32.019
ENSMUSG00000003546	Klc4	1373.85	-0.00408695	0.159194	-0.0256728	0.979518	0.99889	chr17	46630624	46646022	-	15399	1545.34	1347.48	1533.1	609.644	685.017	569.409	2430.24	1992.6	1959.19	1278.92	1552.45	1421.07	580.214	507.458	570.263	2043.95	2043.78	2059.16
ENSMUSG00000003549	Ercc1	739.791	-0.0236667	0.185356	-0.127682	0.8984	0.998732	chr7	19344778	19356524	+	11747	1447.1	1213.18	1268.5	684.648	633.922	524.456	302.212	372.336	398.646	1188.62	1302.23	1171.59	596.698	570.769	623.915	323.229	317.713	376.5
ENSMUSG00000003559	As3mt	258.693	0.0509015	0.258993	0.196536	0.844191	0.99733	chr19	46707458	46741099	+	33642	294.703	367.087	293.34	214.433	241.618	220.084	214.433	336.304	294.317	226.984	330.751	282.091	177.196	234.736	212.01	217.297	257.295	241.799
ENSMUSG00000003573	Homer3	2193.55	-0.0978027	0.172063	-0.568413	0.569754	0.981525	chr8	70282827	70294361	+	11535	3203.77	2971.61	3431.87	1803.93	2132.13	2369.42	1373.12	1627.47	1842.78	2706.73	3001.01	2865.65	1866.74	1729.84	1932.32	1430.08	1618.77	1576.66
ENSMUSG00000003575	Crtc1	3106.72	-0.0342909	0.155844	-0.220033	0.825845	0.99733	chr8	70382355	70439579	-	57225	2420.37	2250.87	2138.6	1846.24	1467.89	1593.03	5789.68	5285.97	4743.12	2255.2	2388.86	2303.74	1627.73	1816.53	1468.49	5888.74	5231.33	5404.59
ENSMUSG00000003581	Rnf215	575.475	0.0993372	0.157702	0.629904	0.528757	0.977423	chr11	4135202	4141172	+	5971	815.594	657.175	691.726	684.648	648.644	559.107	441.405	454.01	451.36	705.36	658.905	667.312	616.478	550.315	576.321	404.715	380.214	395.27
ENSMUSG00000003585	Sec14l2	128.404	0.062084	0.265852	0.233528	0.815351	0.996907	chr11	4097039	4123415	-	26377	136.207	120.87	114.957	103.851	115.18	108.637	149.225	180.163	184.497	98.4412	136.803	116.021	90.6585	109.089	81.3426	165.689	121.877	177.761
ENSMUSG00000003604	Aven	320.846	-0.187322	0.245842	-0.76196	0.446084	0.977423	chr2	112492964	112634573	+	141610	544.83	516.608	509.38	207.702	283.186	275.339	141.701	216.195	232.818	436.07	509.115	523.233	258.789	261.034	229.317	198.283	185.419	246.215
ENSMUSG00000003617	Cp	161.993	0.0202926	0.608982	0.0333222	0.973418	0.99889	chr3	19957054	20009145	+	52092	10.7315	44.7667	10.9011	38.4634	37.2386	23.4132	382.468	505.657	250.389	26.034	21.646	35.6405	34.615	33.1163	50.1901	531.018	245.837	633.756
ENSMUSG00000003623	Crot	1499.56	0.275832	0.258559	1.06681	0.286059	0.947721	chr5	8966033	8997324	-	31292	332.676	563.165	404.333	618.298	455.523	448.597	3834.71	3437.51	3094.72	603.664	493.529	502.001	494.501	583.431	589.301	3799.97	2910.46	3825.72
ENSMUSG00000003644	Rps6ka1	591.328	-0.0865391	0.13207	-0.655252	0.512306	0.977423	chr4	133847290	133887797	-	40508	837.882	806.696	828.486	209.625	214.771	206.036	771.206	780.705	717.124	787.53	788.781	775.75	188.734	218.178	217.202	848.815	700.01	746.375
ENSMUSG00000003657	Calb2	220.499	-0.233062	0.330128	-0.705975	0.480204	0.977423	chr8	110137502	110168210	-	30709	392.938	368.878	376.585	94.2352	196.585	136.733	131.669	156.141	187.792	334.375	399.153	351.856	126.922	68.1806	112.495	199.641	161.461	173.344
ENSMUSG00000003660	Snrnp200	9513.83	-0.201258	0.270323	-0.74451	0.456568	0.977423	chr2	127208386	127240451	+	32066	4017.71	6027.39	5892.56	3441.51	2290.61	2774.93	19151	18368.2	18455.2	5084.77	5128.38	6077.85	2593.66	3388.57	2769.97	21820.6	16590.9	27375.2
ENSMUSG00000003662	Ciao1	1580.78	0.147856	0.16171	0.914328	0.360545	0.963468	chr2	127240938	127247816	-	6879	1561.85	1604.44	1648.05	626.953	488.432	445.787	2897.98	2661.6	2633.48	1449.77	1691.85	1651.6	576.917	626.287	525.265	2577.68	2454.2	2331.87
ENSMUSG00000003680	Taf6l	667.984	0.065329	0.144995	0.45056	0.652307	0.986702	chr19	8774487	8786417	-	11931	846.963	704.628	819.567	277.898	264.134	287.514	1078.43	956.064	969.71	722.444	818.22	710.536	287.635	263.956	292.487	915.362	945.847	862.306
ENSMUSG00000003721	Insig2	1505.38	-0.0767095	0.14485	-0.52958	0.596403	0.982598	chr1	121304353	121332589	-	28237	1402.52	1468.35	1282.37	2555.89	2572.06	2718.74	403.786	440.798	527.136	1460.35	1353.31	1416.52	2719.75	2604.5	2698.15	448.174	537.508	486.91
ENSMUSG00000003731	Kpna6	4392.16	-0.0748353	0.208852	-0.358317	0.720106	0.990331	chr4	129643980	129672767	-	28788	3212.85	3338.7	3304.03	2578.01	1695.65	1729.77	7829.93	8164.98	7449.08	2938.59	3267.68	3138.64	2034.05	2778.85	2184.14	8389	7255.31	7769.59
ENSMUSG00000003746	Man1a	177.501	0.332789	0.247936	1.34224	0.179519	0.908114	chr10	53904785	54076609	-	171825	62.738	85.0568	95.1371	109.621	98.7256	99.272	401.278	368.733	297.612	96.0005	77.0599	100.855	112.087	124.673	104.707	315.08	305.213	341.168
ENSMUSG00000003752	Itpkc	670.118	0.0566328	0.133819	0.423204	0.672147	0.988119	chr7	27207172	27228661	-	21490	614.997	601.665	671.906	671.186	606.21	611.553	905.383	870.787	778.623	595.529	608.686	573.282	518.402	562.003	559.014	810.788	783.345	718.772
ENSMUSG00000003762	Coq8b	345.446	0.163013	0.19887	0.819697	0.412389	0.975647	chr7	27233023	27257950	+	24928	515.937	432.446	418.207	447.136	349.87	324.039	295.942	282.255	285.532	371.799	458.03	400.387	315.656	311.683	314.986	241.742	226.045	226.342
ENSMUSG00000003778	Brd8	5571.22	0.080406	0.198793	0.404471	0.685866	0.988119	chr18	34598615	34624601	-	25987	1810.32	2322.5	2378.43	5663.73	4421.87	4295.85	11109.1	9381.67	8572.54	2312.96	2183.65	2362.13	4559.3	5234.32	4710.95	10131.5	8447	10384.1
ENSMUSG00000003779	Kif20a	7141.3	0.0494188	0.168811	0.292747	0.769715	0.996464	chr18	34624613	34633277	+	8665	2730.75	3160.53	3555.75	2048.17	1726.83	1704.48	17617.3	15660.9	16638.8	3036.22	3117.03	3340.35	1845.31	2094.12	1779.15	16597.4	14161.7	17728.6
ENSMUSG00000003808	Farsa	2671.98	-0.039869	0.149586	-0.26653	0.789831	0.996464	chr8	84856989	84869257	+	12269	2648.2	2458.59	2901.68	1012.55	975.131	903.749	5251.72	4492.06	4087.5	2308.89	2537.78	2541.09	871.145	989.592	997.745	4622.98	4325.06	4170.2
ENSMUSG00000003809	Gcdh	924.764	0.027023	0.120951	0.223421	0.823208	0.99733	chr8	84886393	84893921	-	7529	1110.3	1110.21	1161.47	534.641	581.961	608.743	1223.9	1154.24	1182.76	1042.17	1013.9	1042.68	524.171	570.769	575.456	1180.19	995.848	1032.34
ENSMUSG00000003810	Mast2	7295.24	-0.138043	0.120308	-1.14741	0.251213	0.94241	chr4	116306762	116464183	-	157422	7018.4	6603.09	7417.72	8916.77	7936.15	8223.65	6385.33	6750.1	7460.07	6523.15	7045.35	6271.22	7586.46	8268.36	7534.57	7223.75	7332.4	6817.85
ENSMUSG00000003812	Dnase2a	249.323	0.0436594	0.186995	0.233479	0.81539	0.996907	chr8	84908560	84922915	+	14356	317.817	285.612	273.519	241.358	194.853	243.497	226.973	231.809	220.738	260.34	290.923	299.532	238.185	244.476	278.642	220.013	203.128	216.405
ENSMUSG00000003813	Rad23a	1705.39	-0.173955	0.199485	-0.872017	0.383199	0.968652	chr8	84834019	84840665	-	6647	3207.89	2532.9	2827.36	1609.69	1878.38	1979.82	501.597	747.075	750.07	2442.32	2749.05	2585.83	1585.7	1540.88	1710.79	657.322	677.093	713.252
ENSMUSG00000003814	Calr	24970	0.0443441	0.172848	0.256549	0.797527	0.996464	chr8	84841850	84846934	-	5085	23464	23139	25237.1	6090.67	5636.02	5389.72	56309.3	42516	38378.8	22039.4	23449.6	25834.1	6158.18	6970.98	6753.17	45704.3	42780.8	43608.8
ENSMUSG00000003824	Syce2	2134.34	-0.0989998	0.173856	-0.569435	0.569061	0.981525	chr8	84872111	84888221	+	16111	3240.09	2584.83	3002.77	2969.37	3136.7	3410.83	293.434	405.967	426.101	2600.96	2677.18	2557.78	3417	3323.32	3298.7	376.195	346.88	350.001
ENSMUSG00000003847	Nfat5	2567.92	0.473826	0.287499	1.64809	0.0993336	0.85178	chr8	107293470	107379517	+	86048	165.925	309.786	280.456	4262.7	2851.78	3478.26	3833.46	3342.62	4224.77	391.324	276.203	298.016	3858.75	4595.37	3554.84	3192.9	3471.93	3833.45
ENSMUSG00000003848	Nob1	1364.81	0.166952	0.137761	1.21189	0.225554	0.928286	chr8	107412486	107425051	-	12566	1790.51	1552.51	1572.74	1199.1	1150.07	983.354	1363.09	1410.07	1427.66	1534.38	1711.77	1626.57	1195.87	1152.25	1185.53	1344.52	1226.06	1140.54
ENSMUSG00000003849	Nqo1	39.0935	-0.340064	0.585827	-0.580485	0.561588	0.979592	chr8	107388225	107403206	-	14982	41.275	43.8714	26.7573	20.1933	21.6503	7.49222	50.1597	33.6304	34.0442	49.6274	31.1703	76.5892	13.1867	19.4802	24.2297	92.351	39.5839	78.3915
ENSMUSG00000003863	Ppfia3	2012.93	-0.0597222	0.16475	-0.362503	0.716976	0.989016	chr7	45339122	45367019	-	27898	1149.1	1060.97	1147.59	687.532	619.2	677.11	4949.51	3879.5	3886.53	973.022	1206.12	1077.56	684.059	725.636	656.798	4523.84	3862.56	4466.1
ENSMUSG00000003865	Gys1	2425.16	-0.0503249	0.186172	-0.270313	0.786919	0.996464	chr7	45434844	45456619	+	21776	1489.2	1492.52	1641.12	748.112	585.425	674.3	5651.75	4864.39	4897.97	1345.63	1543.79	1545.43	562.082	699.338	595.359	5550.57	4200.06	5565.79
ENSMUSG00000003868	Ruvbl2	4076.29	-0.0362503	0.133331	-0.271882	0.785713	0.996464	chr7	45421760	45438096	-	16337	6055.04	5657.62	6223.55	1639.5	2107.88	2006.98	4806.55	4477.64	4869.41	5127.08	5754.38	5825.33	1782.68	1789.25	1728.96	4689.53	4513.61	4318.15
ENSMUSG00000003872	Lin7b	11.0745	-0.49615	0.988516	-0.501914	0.615728	0.983437	chr7	45367891	45370583	-	2693	27.2415	11.6393	11.8921	4.80792	21.6503	12.1749	6.26996	2.40217	3.2946	19.5255	12.1218	14.4079	13.1867	16.5581	6.92277	5.43241	2.08336	7.72874
ENSMUSG00000003873	Bax	1998.72	-0.141868	0.223679	-0.634249	0.525918	0.977423	chr7	45461697	45466898	-	5202	3570.29	2949.23	3220.79	2295.3	2669.05	2447.15	259.576	366.331	460.145	2867.81	3113.56	2792.09	2978.54	2366.84	2539.79	342.242	393.756	344.481
ENSMUSG00000003923	Tfam	2044.42	0.251833	0.167444	1.50399	0.132585	0.878357	chr10	71225464	71238280	-	12817	2239.58	2859.7	2830.33	1679.89	1796.98	1945.17	1432.06	1682.72	1807.64	3015.88	2801.86	2965.75	1734.87	1699.64	1728.96	1340.45	1626.07	1611.99
ENSMUSG00000003929	Zfp81	2600.12	0.791392	0.537974	1.47106	0.141275	0.881379	chr17	33329342	33358878	-	29537	115.57	370.668	291.358	3403.05	3556.72	3486.69	4134.41	3658.5	3749.25	750.106	307.374	266.925	3838.97	3752.85	3754.74	3859.73	3747.97	3757.27
ENSMUSG00000003934	Efnb3	2531.08	-0.127736	0.281713	-0.453427	0.650242	0.986702	chr11	69554092	69560205	-	6114	4915.85	3231.26	3579.54	2543.39	2087.09	2021.03	1845.88	1412.48	1721.98	3203.81	4549.13	3213.71	1968.11	2334.7	1844.92	1534.66	2175.03	1376.82
ENSMUSG00000003948	Mmd	4897.21	-0.019086	0.134529	-0.141872	0.887181	0.998586	chr11	90249456	90278589	+	29134	6569.33	5365.74	5445.61	7414.77	6896.93	6890.97	1379.39	1388.45	1438.64	5722.61	5581.21	5503.05	7729.87	8863.48	7840.91	1291.56	1480.23	1347.01
ENSMUSG00000003949	Hlf	299.302	0.238937	0.325902	0.733156	0.463463	0.977423	chr11	90336536	90390895	-	54360	150.241	280.24	184.328	421.174	518.742	385.85	190.607	270.244	170.221	261.154	227.716	294.982	403.018	435.382	513.151	180.628	264.587	235.174
ENSMUSG00000003955	Fam162a	1779.56	-0.0394526	0.245824	-0.160491	0.872494	0.99733	chr16	36043761	36071594	-	27834	3032.06	2686	2860.06	1673.16	2385.87	2678.47	300.958	357.923	452.458	2745.78	2529.12	2823.19	2259.04	1754.19	2414.32	357.181	364.589	357.73
ENSMUSG00000003970	Rpl8	34146.3	-0.103137	0.158552	-0.650496	0.515372	0.977423	chr15	76904078	76906314	+	2237	58381.8	47009.5	50466.3	38801.8	49657.2	41832.8	9117.78	10235.6	10952.3	45201.6	50876	46883.2	39515.6	44033.9	41811	9518.95	10465.8	9872.91
ENSMUSG00000003974	Grm3	66.3279	-0.307504	0.551218	-0.557863	0.576938	0.981525	chr5	9485541	9725170	-	239630	51.181	44.7667	22.7933	30.7707	33.7745	11.2383	188.099	112.902	69.1865	34.9832	36.3653	41.707	18.9559	31.1683	32.0178	164.331	161.461	108.202
ENSMUSG00000003992	Ssbp2	3708.71	0.0656243	0.141408	0.464077	0.642593	0.986702	chr13	91460283	91703429	+	243147	4622.8	3977.97	4327.75	3378.04	3156.62	3113.96	3627.8	3038.74	3233.1	4254.94	4927.5	4335.25	3247.22	3915.51	3710.61	3366.74	3350.05	3172.09
ENSMUSG00000004018	Fancl	366.357	0.393812	0.178662	2.20423	0.0275084	0.756902	chr11	26386135	26471876	+	85742	427.609	420.807	408.297	388.48	359.396	342.769	255.815	276.25	362.406	456.409	481.408	424.653	417.853	431.486	402.386	233.594	254.17	250.632
ENSMUSG00000004031	Brinp2	1376.23	0.0282191	0.165381	0.17063	0.864514	0.99733	chr1	158245269	158356326	-	111058	2025.78	1674.28	1804.63	940.429	1017.57	970.243	1316.69	1043.74	1422.17	1932.21	2032.13	1801.74	1017.85	939.918	949.285	1216.86	1416.69	1249.85
ENSMUSG00000004032	Gstm5	1906.77	-0.0519662	0.166856	-0.311444	0.755463	0.9939	chr3	107895821	107898686	+	2866	3935.16	3434.5	3581.52	815.423	1020.16	1104.17	993.162	1175.86	1232.18	3525.17	3531.77	3442.72	1154.66	965.242	1029.76	1076.98	1173.98	1129.5
ENSMUSG00000004035	Gstm7	1126.36	0.0286804	0.19471	0.147298	0.882897	0.998586	chr3	107926334	107931817	-	5484	2098.42	1781.72	1780.85	862.541	1181.24	980.545	437.643	455.211	589.733	1767.06	2043.39	1886.67	1054.93	964.268	926.786	471.262	484.382	507.888
ENSMUSG00000004040	Stat3	2322.7	-0.233674	0.217042	-1.07663	0.281644	0.947435	chr11	100885098	100939540	-	54443	1078.1	1060.08	1121.83	475.022	455.523	363.373	6145.82	4985.7	4418.05	1012.07	923.852	1128.36	492.852	493.822	462.095	6588.16	4477.15	6126.68
ENSMUSG00000004043	Stat5a	28.7056	0.127338	0.531434	0.239612	0.810631	0.996464	chr11	100859351	100885169	+	25819	14.859	27.7554	7.9281	10.5774	4.33007	12.1749	67.7156	67.2608	57.1063	16.2713	17.3168	15.9245	10.7142	5.84405	10.3842	50.2498	56.2508	64.0381
ENSMUSG00000004044	Cavin1	750.23	-0.222742	0.25122	-0.88664	0.375273	0.967339	chr11	100956733	100970887	-	14155	833.755	958.903	791.819	123.083	161.079	128.304	1443.35	1536.19	936.764	698.038	673.624	856.889	138.46	142.205	141.917	1258.96	1141.68	1539.12
ENSMUSG00000004054	Map3k11	977.167	-0.318999	0.153082	-2.08385	0.037174	0.762262	chr19	5688742	5702865	+	14124	1353.82	1206.02	1324.98	1012.55	1012.37	1036.74	600.663	781.906	777.525	1003.12	1131.65	1173.1	899.167	967.19	1012.46	740.166	757.303	798.268
ENSMUSG00000004056	Akt2	4279.28	-0.181218	0.136635	-1.32629	0.184743	0.910818	chr7	27591552	27640826	+	49275	6039.36	5192.04	5628.95	4667.53	5106.02	5121.87	1941.18	2405.77	2439.1	5155.55	5685.98	5255.84	5140.33	4792.12	5109.01	2346.8	2466.7	2532.82
ENSMUSG00000004069	Dnaja3	1453.44	0.0636262	0.150238	0.423503	0.671929	0.988119	chr16	4639989	4707695	+	67707	1930.84	1916.91	2146.53	1076.01	898.922	958.068	1370.61	1621.46	1656.08	1866.31	1959.4	1826.01	807.684	961.346	971.784	1328.23	1391.69	1473.98
ENSMUSG00000004070	Hmox2	1776.09	0.0172345	0.142444	0.120992	0.903698	0.998732	chr16	4726361	4766742	+	40382	3046.92	2744.2	2854.11	1275.06	1684.4	1390.74	920.431	896.009	971.906	2883.27	3039.97	2977.12	1531.3	1415.23	1503.11	924.868	1000.01	910.887
ENSMUSG00000004071	Cdip1	3441.21	-0.222804	0.161105	-1.38297	0.166673	0.897167	chr16	4750348	4790292	-	39945	5184.14	5000.44	5372.28	2584.74	3203.38	3574.73	2059.06	2316.89	2653.25	4636.5	4933.56	4817.54	2692.56	2660.99	2664.4	2409.28	2637.54	2540.55
ENSMUSG00000004085	Map3k20	566.519	0.297203	0.224854	1.32176	0.186248	0.910818	chr2	72285637	72442610	+	156974	248.475	354.552	295.322	720.226	635.654	630.283	571.821	650.988	723.713	446.646	308.239	388.254	649.444	802.583	751.986	660.038	627.092	732.022
ENSMUSG00000004096	Cwc15	3944.81	-0.00995101	0.221188	-0.0449889	0.964116	0.99889	chr9	14500617	14510577	+	9961	6741.03	6195.71	6517.89	3362.66	4685.13	4834.36	761.174	844.363	1066.35	6358	6418.48	6247.71	5287.86	3903.83	5151.41	784.984	946.889	898.741
ENSMUSG00000004098	Col5a3	10.5259	-1.07534	0.876314	-1.22712	0.219778	0.922592	chr9	20770050	20815067	-	45018	8.255	11.6393	6.93708	8.65425	6.92811	0.936528	25.0799	18.0163	13.1784	4.06782	4.32921	6.82478	0.824168	1.94802	5.19208	10.8648	27.0837	28.7067
ENSMUSG00000004099	Dnmt1	15820.8	-0.247529	0.244044	-1.01428	0.310449	0.957637	chr9	20907209	20959888	-	52680	5665.41	7500.21	7792.33	4426.17	3368.79	3513.85	39223.6	32993.8	31272.3	6227.83	6316.31	7479.96	3748.32	4327.52	3522.83	40811	29591.1	46992.9
ENSMUSG00000004100	Ppan	859.344	0.0299155	0.155872	0.191923	0.847802	0.99733	chr9	20888175	20892178	+	4004	1249.81	1021.58	1206.06	803.884	817.517	695.84	650.822	714.646	813.765	976.276	1071.05	1088.93	820.047	813.297	796.984	658.68	619.801	649.214
ENSMUSG00000004105	Angptl2	674.852	-0.0405126	0.165942	-0.244137	0.807125	0.996464	chr2	33216069	33247717	+	31649	696.722	721.639	879.028	525.986	543.857	554.425	754.904	822.743	780.819	620.749	734.233	808.358	478.842	444.148	493.248	772.761	717.719	797.164
ENSMUSG00000004110	Cacna1e	3493.82	0.144579	0.308044	0.469347	0.638822	0.986702	chr1	154390731	154884501	-	493771	295.529	565.851	504.425	1138.52	894.592	897.194	9134.08	8944.48	7430.41	715.122	433.786	502.759	1141.47	1301.28	1059.18	9842.18	7418.86	10669
ENSMUSG00000004113	Cacna1b	1938.8	0.0595261	0.24808	0.239947	0.810371	0.996464	chr2	24603887	24763152	-	159266	536.575	549.735	648.122	1392.37	1040.08	1063.9	5019.73	3353.43	3311.07	625.63	684.014	600.581	1148.89	1508.74	1064.38	4479.02	3870.89	4001.28
ENSMUSG00000004127	Trmt10a	525.825	0.378022	0.14752	2.56252	0.0103917	0.698817	chr3	138143448	138159821	+	16374	449.072	505.864	487.578	692.34	671.161	664.935	388.738	366.331	420.61	619.935	545.48	564.94	606.588	711.026	683.624	361.255	368.755	356.626
ENSMUSG00000004151	Etv1	589.416	0.362729	0.276337	1.31263	0.189307	0.914108	chr12	38779380	38870484	+	91105	191.516	305.309	295.322	550.026	427.811	473.883	1124.83	965.672	968.612	332.748	272.74	327.59	452.468	699.338	415.366	899.064	969.806	937.385
ENSMUSG00000004187	Kifc2	248.212	-0.0659255	0.334349	-0.197176	0.84369	0.99733	chr15	76659858	76668196	+	8339	341.757	168.323	227.933	345.209	366.324	369.929	156.749	100.891	127.391	256.273	283.13	186.544	389.007	428.564	324.505	127.662	121.877	145.742
ENSMUSG00000004207	Psap	24864.5	-0.0802113	0.209238	-0.38335	0.701461	0.988731	chr10	60277627	60302597	+	24971	13833.7	12723.6	14286.4	4873.31	3485.71	3604.7	68767.7	53720.9	50825.7	11603.9	13453.4	13221.9	3384.03	4423.95	3631.86	60921.8	52702.9	58094.7
ENSMUSG00000004221	Ikbkg	1491.02	0.168438	0.157615	1.06867	0.285219	0.947486	chrX	74393290	74453854	+	60565	1182.12	1445.07	1315.07	1151.02	950.017	1009.58	2091.66	2381.75	2138.19	1448.14	1344.65	1355.1	903.288	1065.57	863.616	2221.86	1985.45	1986.28
ENSMUSG00000004233	Wars2	836.489	0.201452	0.184846	1.08984	0.275785	0.947435	chr3	99141068	99239186	+	98119	455.676	548.84	505.416	1402.95	1363.11	1341.11	460.215	678.613	677.589	603.664	535.09	541.433	1338.45	1425.95	1419.17	566.329	613.551	579.655
ENSMUSG00000004263	Atn1	87.7509	-0.164141	0.350212	-0.468692	0.63929	0.986702	chr6	124742544	124756524	-	13981	90.805	106.545	108.02	80.773	55.4249	78.6683	99.0654	111.701	77.9721	93.5598	111.694	81.8974	67.5818	73.0506	40.6713	74.6957	111.46	115.931
ENSMUSG00000004264	Phb2	5041.92	-0.116023	0.215822	-0.537588	0.590862	0.981846	chr6	124712336	124716950	+	4615	9622.03	8057.11	9007.31	3566.51	5050.59	5195.86	1928.64	2357.73	2842.14	7592.99	8595.2	7975.9	3963.42	3875.58	4128.57	2099.63	2583.37	2312
ENSMUSG00000004266	Ptpn6	92.9746	0.141277	0.345391	0.409036	0.682513	0.988119	chr6	124720707	124738714	-	18008	52.832	81.4754	61.4427	18.2701	29.4445	36.5246	199.385	228.206	159.239	65.0851	58.0114	76.5892	28.0217	14.6101	19.903	198.283	155.211	191.01
ENSMUSG00000004267	Eno2	699.09	-0.0528453	0.226163	-0.233661	0.815248	0.996907	chr6	124760053	124769673	-	9621	654.621	796.847	735.331	288.475	362.86	308.118	1410.74	921.232	869.774	694.783	758.477	677.17	271.975	296.099	303.737	1066.11	1143.77	1023.51
ENSMUSG00000004268	Emg1	4702.76	-0.0364461	0.190609	-0.191209	0.848362	0.99733	chr6	124704085	124712178	-	8094	7171.12	5817.88	6392.03	5948.36	7026.84	6640.92	763.682	1086.98	1199.23	5761.66	6428.87	6105.15	6905.7	7122.92	7324.29	947.956	1014.6	991.486
ENSMUSG00000004270	Lpcat3	571.55	0.0291957	0.161107	0.181219	0.856196	0.99733	chr6	124663027	124704418	+	41392	771.842	715.372	802.72	351.94	459.853	370.865	614.456	656.993	576.554	706.173	727.307	709.019	401.37	331.163	397.194	588.059	559.383	547.636
ENSMUSG00000004285	Atp6v1f	2086.52	-0.203054	0.306213	-0.663114	0.507257	0.977423	chr6	29467718	29470512	+	2795	4149.79	3439.87	3428.9	1450.07	2833.6	2574.52	287.164	366.331	416.217	3249.37	3576.79	3276.65	2994.2	1891.52	2493.06	365.33	423.965	340.064
ENSMUSG00000004317	Clcn5	2043.29	0.394822	0.205618	1.92017	0.0548359	0.77782	chrX	7153810	7319358	-	165549	411.099	550.631	600.553	1782.78	1397.75	1540.59	4154.48	3712.55	4179.75	699.665	597.43	665.037	1476.91	1914.9	1570.6	3996.9	3467.76	4059.79
ENSMUSG00000004319	Clcn3	3996.99	0.366189	0.228944	1.59947	0.109717	0.858718	chr8	60910389	60983300	-	72912	1485.07	2534.69	2199.06	2987.64	2324.38	2582.94	7893.88	6455.83	6919.75	2951.61	2229.54	2549.44	2699.97	2780.79	2833.15	6912.75	6716.76	6888.51
ENSMUSG00000004328	Hif3a	1641.67	-0.139325	0.201792	-0.690441	0.489917	0.977423	chr7	17031507	17062427	-	30921	860.171	970.542	1146.6	1078.9	819.249	1033.93	3239.06	2892.21	3112.3	776.953	887.487	944.853	854.662	1061.67	943.228	2944.37	2603.16	3380.77
ENSMUSG00000004347	Pde1c	959.376	0.122494	0.237968	0.514749	0.606729	0.982598	chr6	56069804	56652487	-	582684	227.012	343.808	322.079	1250.06	1110.23	1224.98	1521.09	1264.74	1592.39	410.036	305.642	275.266	899.167	1135.69	917.268	1587.62	1437.52	1444.17
ENSMUSG00000004356	Utp20	2292.96	0.138261	0.300931	0.459444	0.645915	0.986702	chr10	88746607	88826804	-	80198	346.71	628.525	708.574	1239.48	1037.48	1165.98	4777.71	4715.46	4823.29	754.987	611.284	702.194	1147.24	1349	1268.6	5375.37	3852.14	6769.27
ENSMUSG00000004360	9330159F19Rik	6639.72	0.54165	0.325316	1.665	0.0959137	0.851145	chr10	29211606	29230779	+	19174	354.139	679.559	755.151	2927.06	2293.2	2365.67	20644.5	15086.8	13805.5	1124.34	839	675.654	2357.12	2899.62	2470.56	17118.9	16995	16123.2
ENSMUSG00000004364	Cul3	7608.23	0.721411	0.358322	2.01331	0.0440824	0.772906	chr1	80264923	80340480	-	75558	706.628	1794.25	1336.88	7053.22	6422.36	7140.09	16621.7	13317.6	13008.2	2931.27	1559.38	1597.76	7138.12	7893.36	7095.84	13943.6	13403.3	13984.6
ENSMUSG00000004366	Sst	541.07	-0.0899326	0.831564	-0.108149	0.913878	0.998732	chr16	23889573	23890958	-	1386	1747.58	675.082	1159.48	165.392	575.899	673.364	194.369	79.2716	146.06	889.225	1393.14	621.055	546.423	223.048	288.16	105.932	190.628	65.1422
ENSMUSG00000004371	Il11	27.203	-0.638462	0.618679	-1.03198	0.302084	0.956767	chr7	4772373	4782859	-	10487	44.577	29.546	41.6225	20.1933	43.3007	56.1917	8.77795	8.40759	13.1784	27.6612	32.0361	27.2991	38.7359	24.3502	38.0753	12.2229	13.5419	9.93695
ENSMUSG00000004383	Large1	2390.57	0.0253594	0.136863	0.18529	0.853001	0.99733	chr8	72814599	73353540	-	538942	2020.82	2412.03	2246.62	1234.67	1500.8	1447.87	3665.42	3283.77	3535.1	2400.01	2251.19	2306.78	1351.64	1244.78	1393.21	3812.2	3546.93	3376.35
ENSMUSG00000004393	Ddx56	1893.67	0.0569923	0.124118	0.459177	0.646107	0.986702	chr11	6258919	6267772	-	8854	2016.7	1986.75	2015.72	1100.05	948.285	1032.99	2816.47	2924.64	2755.38	1821.57	1969.79	1870.75	971.694	1118.16	1049.67	2841.15	2387.53	2458.84
ENSMUSG00000004394	Tmed4	2396.94	0.0404549	0.134586	0.300588	0.763729	0.99585	chr11	6270369	6274870	-	4502	4528.69	3999.46	4076.03	1817.39	1997.03	1809.37	1116.05	1413.68	1387.03	3696.02	3982	4016.76	1968.11	1953.86	1848.38	1177.48	1192.73	1164.83
ENSMUSG00000004415	Col26a1	478.935	-0.0921782	0.324236	-0.284293	0.776186	0.996464	chr5	136741759	136883209	-	141451	662.876	732.383	470.731	139.43	164.543	109.574	737.348	856.374	453.556	549.969	517.773	720.394	123.625	126.621	166.147	631.518	654.176	803.788
ENSMUSG00000004446	Bid	339.423	0.0646188	0.424119	0.15236	0.878903	0.998558	chr6	120891930	120916853	-	24924	476.313	547.945	491.542	165.392	538.661	524.456	161.765	184.967	181.203	499.528	486.603	467.877	374.996	211.36	313.256	141.243	180.211	162.303
ENSMUSG00000004451	Ralb	1569.44	-0.15418	0.182526	-0.844702	0.398277	0.971123	chr1	119470305	119504794	-	34490	2213.17	1967.05	2090.04	1622.19	2088.83	2343.19	643.298	695.428	703.946	1987.54	1944.68	1973.88	2010.97	1740.55	2086.35	632.876	775.011	730.918
ENSMUSG00000004455	Ppp1cc	3084.65	-0.39056	0.220389	-1.77214	0.0763715	0.817885	chr5	122158278	122175273	+	16996	4811.01	4143.61	4730.1	3120.34	3839.9	4947.68	1129.85	1344.01	1683.54	3856.29	3962.95	4045.58	3192.83	2922.02	3067.65	1511.57	1701.07	1513.73
ENSMUSG00000004460	Dnajb11	1905.32	0.091565	0.121032	0.756533	0.449329	0.977423	chr16	22857845	22879634	+	21790	2787.71	2890.14	2925.47	1169.29	1066.06	1013.32	2055.29	1853.27	1880.12	2632.69	2594.06	3067.36	1021.97	1073.36	1028.03	1727.51	1728.15	1782.03
ENSMUSG00000004462	Tbccd1	992.325	-0.096059	0.17075	-0.56257	0.573728	0.981525	chr16	22813214	22857669	-	44456	1126.81	1152.3	1156.51	960.622	1255.72	1345.79	599.409	699.031	701.749	1122.72	1143.78	1130.64	1120.87	1009.07	1221.87	703.498	711.469	700.003
ENSMUSG00000004473	Clec11a	37.9028	-2.35976	0.687916	-3.4303	0.000602918	0.289793	chr7	44302687	44306902	-	4216	65.2145	59.9874	46.5776	62.5029	38.9706	40.2707	7.52396	1.20108	1.0982	39.0511	55.4138	40.9487	65.1093	57.4665	62.305	16.2972	14.5835	7.72874
ENSMUSG00000004500	Zfp324	1174.52	-0.176889	0.142215	-1.24381	0.213569	0.922081	chr7	12965838	12974236	+	8399	1216.79	1097.68	1269.49	633.684	739.576	814.779	1646.49	1700.74	1471.59	1057.63	1166.29	1127.61	733.509	688.624	682.759	1738.37	1689.61	1666.09
ENSMUSG00000004508	Gab2	2122.17	-0.171783	0.11662	-1.47302	0.140747	0.881379	chr7	97081586	97308946	+	227361	1678.24	1817.53	1882.92	1617.38	1471.36	1439.44	3022.12	3084.39	3080.45	1665.36	1706.57	1670.56	1402.73	1602.24	1350.81	3365.38	3267.76	3073.83
ENSMUSG00000004530	Coro1c	14913.3	-0.128887	0.171385	-0.752032	0.452032	0.977423	chr5	113842436	113908758	-	66323	13694.2	13079.9	14818.6	4536.75	3795.74	4351.11	31682.1	26834.6	24841.3	11253.2	13417.1	12405.2	3820.84	4833.03	3826.56	28381.6	27195.2	25671.5
ENSMUSG00000004535	Tax1bp1	10435.2	0.665466	0.323203	2.05897	0.0394971	0.762262	chr6	52713729	52766780	+	53052	449.897	952.636	886.956	2932.83	2365.95	2556.72	29078.8	28187.1	26239.3	1646.65	1054.59	871.297	2660.41	3126.57	2633.25	29044.4	26410.8	26734.8
ENSMUSG00000004558	Ndrg2	4244.08	-0.0284912	0.172145	-0.165507	0.868545	0.99733	chr14	51905271	51914158	-	8888	5936.17	6421.34	6849.87	1665.46	1958.06	2059.42	4145.7	5306.39	4589.37	5897.52	5679.05	6394.06	2038.17	1909.06	2139.14	5033.13	3864.64	4506.96
ENSMUSG00000004561	Mettl17	577.569	0.172364	0.178094	0.967822	0.333133	0.959249	chr14	51884842	51893039	+	8198	684.339	615.095	755.151	562.527	624.396	514.154	511.629	530.88	599.617	580.884	689.21	665.796	582.687	520.12	582.378	512.005	409.381	455.995
ENSMUSG00000004562	Arhgef40	3644.85	-0.163019	0.183982	-0.886059	0.375585	0.967339	chr14	51984719	52006251	+	21533	1743.46	1797.83	2138.6	2312.61	1906.1	1972.33	7787.29	6308.1	7052.63	1588.08	1792.29	1811.6	1839.54	2018.15	1888.19	7381.29	6028.21	8241.04
ENSMUSG00000004565	Pnpla6	1074.46	-0.254518	0.213727	-1.19085	0.233711	0.932657	chr8	3515384	3544267	+	28884	722.312	651.803	698.663	747.151	593.219	504.789	2183.2	1709.14	1669.26	566.24	672.759	649.113	617.302	624.339	687.951	2129.51	1704.19	2209.31
ENSMUSG00000004567	Mcoln1	644.97	-0.0697206	0.148147	-0.470619	0.637913	0.986702	chr8	3500457	3515232	+	14776	951.801	805.801	884.974	635.607	550.785	555.361	485.295	508.059	582.045	848.547	873.634	812.149	477.193	539.601	511.42	535.093	517.716	534.387
ENSMUSG00000004568	Arhgef18	2672.59	-0.123857	0.171353	-0.722818	0.469792	0.977423	chr8	3353415	3456601	+	103187	1483.42	1627.72	1650.03	1500.07	1195.96	1239.03	5999.1	4877.61	4818.9	1271.6	1616.53	1513.59	1116.75	1226.28	1156.97	5576.37	4929.24	5307.43
ENSMUSG00000004591	Pkn2	3486.52	0.712388	0.299888	2.37551	0.0175247	0.756902	chr3	142790902	142882004	-	91103	303.784	538.096	505.416	4628.1	4234.81	4485.97	5278.06	5259.55	5552.49	1062.51	634.662	517.167	4185.12	4843.74	4577.68	5528.84	5178.2	5443.24
ENSMUSG00000004609	Cd33	48.4213	-0.303164	0.458925	-0.660596	0.508871	0.977423	chr7	43524216	43544428	-	20213	52.832	42.0807	56.4877	78.8499	41.5687	70.2396	21.3179	30.0271	17.5712	66.7122	40.6945	62.9397	77.4718	57.4665	59.7089	32.5945	35.4172	27.6026
ENSMUSG00000004626	Stxbp2	790.393	0.0874535	0.151648	0.576689	0.56415	0.980224	chr8	3630955	3643644	+	12690	676.91	674.187	645.149	489.446	466.781	421.438	1310.42	1394.46	1136.64	662.241	691.807	657.454	442.578	417.85	495.844	1330.94	1108.35	1204.58
ENSMUSG00000004631	Sgce	742.893	0.244749	0.134011	1.82633	0.0677999	0.806499	chr6	4674350	4747207	-	72858	814.768	873.846	832.45	580.797	497.958	486.058	811.333	966.873	864.283	836.343	847.658	909.213	565.379	601.937	587.57	778.193	767.72	749.687
ENSMUSG00000004633	Chn2	1518.27	-0.0315536	0.128478	-0.245596	0.805995	0.996464	chr6	54039554	54301810	+	262257	1601.47	1570.42	1545.98	1914.51	2047.26	2242.98	1075.93	1154.24	1199.23	1518.11	1537.73	1446.1	1711.8	1589.58	1830.21	1085.12	1210.43	1047.8
ENSMUSG00000004637	Wwox	437.809	-0.0810925	0.14617	-0.554781	0.579045	0.981525	chr8	114439655	115352708	+	913054	516.763	492.434	553.976	352.901	367.19	374.611	420.088	385.548	462.342	537.766	506.517	498.968	362.634	344.799	380.753	404.715	461.465	457.099
ENSMUSG00000004642	Slbp	2460.42	0.246805	0.130946	1.88478	0.0594596	0.785164	chr5	33634952	33652574	-	17623	3350.7	3293.04	3552.78	1589.5	1254.85	1319.57	2681.04	2542.7	2718.04	3473.1	3498	3614.1	1389.55	1628.54	1433.88	2258.53	2311.49	2378.24
ENSMUSG00000004655	Aqp1	120.654	-0.444515	0.886693	-0.501318	0.616147	0.983437	chr6	55336432	55348555	+	12124	122.999	111.021	102.074	30.7707	18.1863	13.1114	94.0495	146.532	94.4451	205.018	73.5965	285.124	41.2084	15.5841	52.7861	327.303	61.4592	376.5
ENSMUSG00000004661	Arid3b	478.897	-0.0204571	0.22231	-0.0920204	0.926682	0.998732	chr9	57790353	57836793	-	46441	502.729	444.086	463.794	806.769	722.255	724.873	239.513	217.396	309.692	410.85	484.005	463.327	629.664	739.272	715.642	198.283	307.296	240.695
ENSMUSG00000004665	Cnn2	575.936	0.102488	0.270621	0.378713	0.704901	0.989016	chr10	79988584	79996062	+	7479	1007.11	1053.81	823.531	304.822	383.644	305.308	353.626	592.135	417.316	848.547	969.742	1055.57	304.118	294.15	388.541	406.073	353.13	505.68
ENSMUSG00000004667	Polr2e	1944.71	-0.0151914	0.260945	-0.0582167	0.953576	0.99889	chr10	80035949	80039795	-	3847	3910.39	3344.07	3428.9	1288.52	2132.99	2080.03	489.057	589.733	729.204	3212.76	3352.54	3251.63	2113.99	1494.13	1907.22	545.958	613.551	520.033
ENSMUSG00000004677	Myo9b	3473.03	-0.24505	0.193947	-1.26349	0.206413	0.921039	chr8	71272714	71360713	+	88000	1549.46	1653.68	1918.6	2301.07	1880.98	2111.87	7387.27	6292.48	5898.43	1578.31	1600.07	1334.62	2049.71	2409.7	2100.2	7317.46	5664.67	7465.96
ENSMUSG00000004698	Hdac9	837.441	0.507232	0.260132	1.9499	0.051188	0.772906	chr12	34047580	34917095	-	869516	251.777	440.504	334.962	920.236	809.723	855.05	1315.44	1228.71	1096	667.122	406.945	448.161	795.322	852.257	854.097	1294.27	1246.89	1256.47
ENSMUSG00000004707	Ly9	8.06657	-0.479725	0.957402	-0.50107	0.616322	0.983437	chr1	171588624	171607410	-	18787	4.1275	2.686	3.96405	0.961584	2.59804	3.74611	23.8259	15.6141	12.0802	0.813564	3.46336	5.30816	1.64834	0	0	24.4459	15.6252	24.2903
ENSMUSG00000004730	Adgre1	190.202	0.249969	0.390614	0.63994	0.522212	0.977423	chr17	57358691	57483527	+	124837	95.758	116.393	87.209	41.3481	32.9085	24.3497	499.089	496.048	316.281	88.6784	101.303	146.354	29.67	66.2326	42.402	427.803	308.338	503.472
ENSMUSG00000004748	Mtfp1	107.959	0.295944	0.332006	0.891381	0.372725	0.967339	chr11	4091480	4095445	-	3966	189.865	144.149	155.589	111.544	116.046	78.6683	52.6677	33.6304	62.5973	162.713	214.729	174.411	107.142	104.219	98.6495	44.8174	52.0841	39.7478
ENSMUSG00000004768	Rab23	1673.83	0.11095	0.218376	0.508068	0.611406	0.982598	chr1	33719887	33742564	+	22678	1305.12	1695.76	1618.32	1644.31	2234.32	2368.48	1255.25	1467.73	1654.99	1827.26	1467.6	1757.76	1931.85	1583.74	1880.4	1426.01	1560.44	1449.69
ENSMUSG00000004771	Rab11a	3322.41	0.122078	0.208441	0.585671	0.558097	0.97879	chr9	64715299	64737758	-	22460	4391.66	4728.26	4625.05	2288.57	3675.36	3540.08	2309.85	2148.74	2255.7	5249.93	4659.09	4731.09	3149.15	2706.77	2775.17	1919	2421.91	2228.08
ENSMUSG00000004788	Eif2b2	1525.88	0.0454149	0.163446	0.277859	0.781121	0.996464	chr12	85219481	85226628	+	7148	2502.92	2492.61	2496.36	860.618	871.21	755.778	1144.9	1401.67	1535.28	2168.96	2421.76	2411.42	841.475	994.462	865.347	1318.72	1109.39	1273.03
ENSMUSG00000004789	Dlst	6702.53	-0.00599188	0.147294	-0.0406798	0.967551	0.99889	chr12	85110833	85134845	+	24013	6170.61	5623.59	6128.42	4881	3900.53	4186.28	10858.3	10181.6	9909.05	5276.77	5876.46	5788.17	3768.92	4612.9	4104.34	10620.4	9164.72	9593.57
ENSMUSG00000004791	Pgf	115.591	-0.0949748	0.443121	-0.214331	0.830289	0.99733	chr12	85166635	85177790	-	11156	245.999	152.207	114.957	158.661	95.2615	109.574	42.6358	39.6358	35.1424	134.238	234.643	138.012	163.185	169.477	123.745	40.7431	41.6673	40.8519
ENSMUSG00000004798	Ulk2	7086.31	0.359624	0.222134	1.61895	0.105458	0.852913	chr11	61775649	61855073	-	79425	2613.53	3872.32	2930.42	13782.4	12521.7	13039.3	4208.4	4768.31	5358.11	4923.69	3186.3	3686.9	13075.4	13154	12435	4479.02	4840.7	4678.09
ENSMUSG00000004814	Ccl24	7.10866	0.683969	1.20662	0.566846	0.570819	0.981525	chr5	135569937	135573049	-	3113	9.906	10.744	5.94607	7.69267	6.0621	1.87306	0	1.20108	4.3928	13.8306	13.8535	15.9245	9.06585	9.74008	11.2495	5.43241	1.04168	0
ENSMUSG00000004815	Dgkq	498.661	-0.249838	0.176284	-1.41725	0.15641	0.890668	chr5	108646693	108669672	-	22980	467.233	387.68	465.776	734.65	675.491	655.57	435.135	472.026	466.735	392.951	377.507	316.973	638.73	547.393	594.493	498.424	404.173	444.954
ENSMUSG00000004837	Grap	109.334	0.130107	0.394473	0.329824	0.741533	0.993123	chr11	61653265	61672784	+	19520	205.549	210.404	112.975	70.1956	69.2811	48.6995	58.9377	111.701	79.0703	201.764	161.046	210.052	69.2301	70.1286	41.5366	89.6348	75.0011	82.8079
ENSMUSG00000004843	Chmp2b	817.525	0.235373	0.260034	0.905164	0.365379	0.96377	chr16	65539128	65562726	-	23599	983.996	1204.22	1062.36	651.954	1003.71	1129.45	438.897	468.423	540.314	1251.26	1071.05	1197.37	918.123	663.3	800.446	380.269	503.132	447.163
ENSMUSG00000004846	Plod3	1728.18	-0.131991	0.160847	-0.820596	0.411877	0.975647	chr5	136987019	136996648	+	9630	1363.73	1254.36	1322.01	1152.94	1111.1	1012.39	3102.38	2642.39	2595.04	1125.16	1285.77	1260.31	1025.26	1163.94	1175.14	2975.6	2423.99	3115.78
ENSMUSG00000004849	Ap1s1	3117.04	-0.177515	0.279446	-0.63524	0.525272	0.977423	chr5	137034993	137046135	-	11143	6370.38	5194.73	5829.13	1713.54	3294.32	3085.86	1023.26	1180.67	1423.27	5113.25	5885.12	5126.93	2761.79	1967.5	2333.84	1191.06	1293.77	1318.3
ENSMUSG00000004864	Mapk13	6.18007	-4.04525	1.5698	-2.57692	0.00996863	0.698817	chr17	28769297	28780233	+	10937	9.0805	9.84868	11.8921	4.80792	6.92811	0.936528	0	0	0	6.50851	6.92673	6.06647	12.3625	14.6101	14.7109	0	1.04168	5.52053
ENSMUSG00000004865	Srpk1	5444.13	0.139347	0.125357	1.1116	0.266309	0.947435	chr17	28587648	28622709	-	35062	4065.59	4431.01	4774.7	5252.17	4488.55	4486.91	7783.53	7494.77	6976.86	4351.75	4676.41	4396.68	4490.07	5046.34	4836.42	6992.87	6678.22	6771.48
ENSMUSG00000004880	Lbr	5525.67	0.115548	0.166304	0.694798	0.487182	0.977423	chr1	181815335	181843046	-	27712	2696.08	2734.35	3135.56	3861.72	2824.94	3154.23	11461.5	9711.97	10608.6	2893.85	2800.13	3118.17	3215.9	3584.35	3473.5	10658.4	9167.84	10360.9
ENSMUSG00000004885	Crabp2	422.11	-0.138304	0.362502	-0.381527	0.702812	0.989016	chr3	87948666	87953376	+	4711	872.553	717.163	988.039	204.817	222.566	373.675	129.161	159.744	222.934	664.681	968.876	787.125	278.569	236.684	243.162	133.094	241.67	153.471
ENSMUSG00000004891	Nes	34464.9	-0.0483183	0.288255	-0.167624	0.866879	0.99733	chr3	87971078	87980451	+	9374	9077.2	12934.9	16770.9	7404.2	5525.17	7240.3	93649.4	73705.8	83741	11406.2	14287.2	11972.9	5770.82	8687.18	6013.29	86439.2	72383.3	93358.7
ENSMUSG00000004892	Bcan	711.539	-0.151411	0.359402	-0.421287	0.673546	0.988119	chr3	87987531	88000230	-	12700	516.763	623.153	520.281	228.857	273.66	222.894	1067.15	1251.53	804.98	757.428	480.542	825.799	336.26	256.164	327.101	1828.01	817.72	1669.41
ENSMUSG00000004895	Prcc	3246.88	-0.0810129	0.143689	-0.563807	0.572885	0.981525	chr3	87858903	87885608	-	26706	5568.82	4831.22	5554.62	2851.1	2782.5	2851.73	1743.05	1877.3	2226.05	4599.89	5056.51	4985.88	2638.99	2589.89	2612.48	1688.12	2028.15	1957.58
ENSMUSG00000004896	Rrnad1	701.349	-0.0130012	0.152121	-0.0854658	0.931891	0.998732	chr3	87922601	87930717	-	8117	673.608	567.642	655.059	1153.9	1206.36	1089.18	384.976	413.173	455.753	601.223	535.956	605.131	998.067	1010.05	1111.11	373.478	402.089	387.541
ENSMUSG00000004897	Hdgf	15248.7	-0.177967	0.193602	-0.919242	0.357969	0.963468	chr3	87906321	87916132	+	9812	28773.6	24181.2	27638.3	12278.5	13819	17527.1	5828.56	7291.79	8162.91	22246.1	24738.8	23380.2	12404.5	12471.2	12713.7	6450.99	7333.44	7237.41
ENSMUSG00000004902	Slc25a18	27.5904	-0.528036	0.610299	-0.865209	0.386924	0.968652	chr6	120773578	120794336	+	20759	9.906	30.4414	24.7753	31.7323	18.1863	32.7785	27.5878	43.2391	28.5532	26.034	11.2559	12.8913	29.67	37.9863	20.7683	32.5945	39.5839	38.6437
ENSMUSG00000004929	Thop1	2551.95	-0.0962166	0.18004	-0.534417	0.593053	0.982185	chr10	81070035	81082559	+	12525	2130.62	2034.2	2262.48	667.339	601.014	581.584	5684.35	4687.83	4146.8	1882.59	2196.64	2118.72	552.192	724.662	697.469	5272.16	4671.94	5022.57
ENSMUSG00000004931	Apba3	577.331	-0.361299	0.285193	-1.26686	0.205206	0.921039	chr10	81266960	81273246	+	6287	920.432	694.779	773.98	654.839	906.716	945.893	104.081	170.554	222.934	645.156	750.684	715.844	777.19	728.558	813.426	195.567	196.878	174.449
ENSMUSG00000004933	Matk	69.9661	0.295844	0.341475	0.866371	0.386287	0.968652	chr10	81252935	81263365	+	10431	83.3755	79.6847	47.5686	90.3889	85.7354	96.4624	43.8897	43.2391	46.1244	93.5598	86.5841	74.3143	95.6035	74.9986	87.4	44.8174	44.7923	40.8519
ENSMUSG00000004934	Pias4	1673.71	-0.00142571	0.160774	-0.00886781	0.992925	0.99889	chr10	81153266	81167923	-	14658	1689.8	1603.54	1777.88	985.623	788.938	842.875	2974.47	2530.69	2338.07	1435.94	1716.96	1555.29	839.003	914.594	843.713	2611.63	2328.16	2349.54
ENSMUSG00000004936	Map2k1	1084.56	-0.129904	0.146848	-0.884615	0.376364	0.967372	chr9	64185770	64253631	-	67862	1183.77	1157.67	1268.5	574.066	462.451	523.519	1671.57	1472.53	1593.49	1055.19	1137.72	1126.85	447.523	580.509	499.305	1574.04	1634.4	1559
ENSMUSG00000004937	Sgta	4093.77	-0.0636338	0.134329	-0.473717	0.635702	0.986702	chr10	81044075	81060181	-	16107	6653.53	5786.55	6531.76	1525.07	1523.32	1724.15	5102.5	4436.81	4742.02	5485.05	6202.02	5762.39	1385.43	1602.24	1497.05	4775.09	4704.24	4248.6
ENSMUSG00000004945	Tmem242	3966.92	-0.234001	0.212777	-1.09975	0.271442	0.947435	chr17	5410870	5440259	-	29390	5329.43	3959.17	4044.32	6875.32	6515.89	5829.89	324.784	456.412	478.815	4230.53	4567.31	3916.67	7938.38	7983.95	7538.9	487.559	520.841	406.311
ENSMUSG00000004947	Dtx2	580.192	-0.269153	0.165533	-1.62598	0.103954	0.852913	chr5	135994800	136032872	+	38073	892.365	874.742	967.228	455.791	383.644	431.739	448.929	397.559	511.761	765.563	827.744	800.775	411.26	465.576	375.56	453.607	511.466	468.141
ENSMUSG00000004951	Hspb1	11.0264	0.154771	0.849957	0.182093	0.85551	0.99733	chr5	135887919	135889563	+	1645	23.114	26.86	20.8113	2.88475	0	0.936528	15.0479	12.0108	2.1964	25.2205	17.3168	16.6828	4.12084	2.92202	6.92277	4.07431	5.20841	12.1452
ENSMUSG00000004952	Rasa4	49.8035	-0.630874	0.444498	-1.41929	0.155813	0.890668	chr5	136083916	136111860	+	27945	47.879	51.9294	52.5236	46.156	26.8464	42.1438	60.1916	34.8315	40.6334	54.5088	43.2921	55.3566	25.5492	56.4925	45.8634	92.351	62.5009	57.4135
ENSMUSG00000004961	Syt5	866.37	-0.125975	0.244127	-0.516022	0.605839	0.982598	chr7	4539765	4547541	-	7777	1514.79	1059.18	1109.93	654.839	672.027	605.934	919.177	664.2	677.589	1051.12	1380.15	994.143	626.368	718.818	655.067	759.18	871.888	660.255
ENSMUSG00000004980	Hnrnpa2b1	77920.1	0.229161	0.226446	1.01199	0.311543	0.957637	chr6	51460932	51469894	-	8963	35711.1	51586.5	51028.2	14205.5	12291.3	13939.3	225109	172842	140696	48473.7	47060.2	52663.8	14024.9	16548.4	14044.6	170445	162088	159805
ENSMUSG00000004994	Ccdc130	362.483	0.0148623	0.173472	0.0856756	0.931724	0.998732	chr8	84257795	84270380	-	12586	477.139	465.574	511.362	439.444	393.17	395.215	258.322	230.608	256.979	403.528	496.127	432.995	387.359	328.241	370.368	243.101	218.753	216.405
ENSMUSG00000004996	Mri1	678.474	0.11938	0.15782	0.756429	0.449392	0.977423	chr8	84249906	84257326	-	7421	738.822	655.385	732.358	1270.25	1101.57	1150.06	324.784	354.32	355.816	679.326	697.002	597.548	845.596	890.244	932.844	315.08	264.587	306.941
ENSMUSG00000005034	Prkacb	5453.91	0.1412	0.160644	0.878964	0.379421	0.967663	chr3	146729574	146812990	-	83417	3765.93	4948.51	4542.8	3018.41	2746.13	3115.83	9776.13	8264.67	8325.45	5268.64	4691.99	4713.65	2622.5	3172.34	2732.76	8727.17	8973.05	8764.39
ENSMUSG00000005043	Sgsh	238.465	-0.137611	0.249899	-0.550666	0.581863	0.981525	chr11	119343425	119355536	-	12112	234.442	205.032	206.13	122.121	76.2092	75.8588	422.596	451.608	423.905	197.696	155.851	197.16	82.4168	123.699	98.6495	416.938	360.422	441.642
ENSMUSG00000005045	Chd5	1765.04	-0.175182	0.597314	-0.293283	0.769306	0.996464	chr4	152338651	152390194	+	51544	1041.78	591.816	803.711	636.568	342.075	429.866	6114.47	2499.46	2772.95	654.919	1115.2	630.155	431.04	719.792	327.966	4235.92	4941.74	3481.24
ENSMUSG00000005054	Cstb	860.624	0.00888014	0.297644	0.0298348	0.976199	0.99889	chr10	78425669	78427622	+	1954	1715.39	1549.82	1458.77	557.719	1015.83	919.67	106.589	153.739	131.784	1541.7	1515.22	1503.73	1110.15	743.168	1092.07	118.155	139.585	118.139
ENSMUSG00000005057	Sh2b2	1007.88	-0.285124	0.203665	-1.39997	0.161523	0.894458	chr5	136218147	136246556	-	28410	1750.89	1307.19	1591.57	1067.36	910.18	1020.82	697.22	560.907	703.946	1201.63	1526.48	1284.58	857.959	847.387	751.986	655.964	788.553	617.195
ENSMUSG00000005069	Pex5	3247.89	-0.0332998	0.132972	-0.250427	0.802257	0.996464	chr6	124396816	124415067	-	18252	2511.17	2672.57	2975.02	1010.62	948.285	1026.43	6529.54	6133.94	5539.32	2512.28	2741.25	2670.01	947.793	1127.9	1020.24	6332.84	5791.75	5971
ENSMUSG00000005078	Jkamp	2092.57	0.086871	0.136383	0.636965	0.524147	0.977423	chr12	72085589	72101461	+	15873	2775.33	2582.14	2469.6	2792.44	2941.85	2910.73	748.634	690.624	893.934	2742.52	2602.72	2749.63	2833.49	2709.69	2951.7	710.288	814.595	746.375
ENSMUSG00000005087	Cd44	254.202	-1.12344	0.310846	-3.61413	0.000301361	0.226241	chr2	102811141	102901665	-	90525	263.334	213.985	268.564	108.659	171.471	169.512	495.327	345.912	270.157	117.967	138.535	161.52	149.999	198.698	145.378	467.188	450.007	439.434
ENSMUSG00000005089	Slc1a2	3186	0.593153	0.581712	1.01967	0.307886	0.957637	chr2	102658659	102790784	+	132126	254.254	267.705	244.78	1496.22	583.693	826.018	12141.2	5506.97	5538.22	542.647	463.225	291.949	848.069	1513.61	818.618	8469.13	10156.4	7385.36
ENSMUSG00000005102	Eif2ak4	2147.03	0.0731817	0.187501	0.3903	0.696315	0.988119	chr2	118388618	118475234	+	86617	736.346	937.415	1041.55	1717.39	1473.09	1575.24	3940.05	3849.48	3977.68	956.751	883.158	1038.88	1378.83	1675.29	1592.24	4276.67	3387.55	4208.85
ENSMUSG00000005103	Wdr1	5852.97	-0.00063304	0.135939	-0.0046568	0.996284	0.99889	chr5	38526813	38563221	-	36409	5111.5	4973.58	5378.22	2311.65	2038.6	2123.11	11663.4	10752.1	9421.45	4677.18	5184.66	4976.78	1912.07	2278.21	1986.84	10529.4	9732.43	10302.4
ENSMUSG00000005107	Slc2a9	31.5494	-0.0248449	0.570115	-0.0435788	0.96524	0.99889	chr5	38349273	38503143	-	153871	29.718	22.3834	21.8023	46.156	58.8889	31.8419	11.2859	16.8152	10.982	30.9154	32.0361	28.8158	74.9993	39.9343	61.4396	21.7297	9.37514	18.7698
ENSMUSG00000005124	Ccn4	96.2098	0.339611	0.476763	0.712327	0.476262	0.977423	chr15	66891320	66923201	+	31882	61.9125	89.5334	86.218	119.236	176.667	99.272	65.2076	116.505	53.8118	97.6276	60.6089	128.913	126.098	83.7647	140.186	96.4253	63.5426	66.2463
ENSMUSG00000005125	Ndrg1	2511.88	-0.170074	0.186741	-0.910748	0.362428	0.96362	chr15	66929318	66969640	-	40323	2406.33	2647.5	2545.91	732.727	747.37	686.475	5711.94	3928.75	3789.88	2354.45	2137.76	2186.96	719.499	668.17	669.778	4757.44	4415.69	4107.27
ENSMUSG00000005131	4930550C14Rik	6.86386	-0.786409	1.18224	-0.665188	0.505931	0.977423	chr9	53402325	53434402	+	32078	6.604	4.47667	0.991012	9.61584	2.59804	10.3018	2.50799	1.20108	4.3928	5.69495	4.32921	7.58309	15.6592	6.81806	20.7683	2.71621	6.25009	11.0411
ENSMUSG00000005142	Man2b1	1090.6	-0.127435	0.178057	-0.715699	0.474177	0.977423	chr8	85083270	85098282	+	15013	548.957	576.595	636.23	444.252	400.964	356.817	2382.59	2297.68	1978.95	507.664	567.126	635.463	404.666	397.395	426.616	2504.34	2026.07	2538.34
ENSMUSG00000005148	Klf5	99.1639	-0.121701	0.367193	-0.331437	0.740315	0.993123	chr14	99298691	99315036	+	16346	80.0735	100.277	87.209	96.1584	73.6112	54.3186	141.701	162.146	98.8379	62.6444	99.5717	85.6889	55.2192	86.6867	96.0535	124.946	139.585	140.221
ENSMUSG00000005150	Wdr83	751.518	-0.0603005	0.195467	-0.308495	0.757706	0.994255	chr8	85075035	85081306	-	6272	1125.98	923.09	860.198	859.656	903.252	934.655	368.674	452.809	535.921	880.276	896.146	892.53	936.255	759.726	899.961	401.999	447.923	448.267
ENSMUSG00000005161	Prdx2	20942	-0.0849342	0.217486	-0.390527	0.696147	0.988119	chr8	84969587	84974834	+	5248	44020.6	40799.5	41461	8685.03	14397.5	12634.7	9926.61	11474	13800	36391.5	39828.7	37578	11646.3	10331.3	10337.4	10551.1	11991.8	11101.8
ENSMUSG00000005198	Polr2a	13936.8	-0.0717349	0.240045	-0.298839	0.765063	0.99638	chr11	69733997	69758637	-	24641	5621.65	7774.19	8331.44	6241.64	5163.17	5736.23	31150.4	29414.6	25969.1	6375.08	6512.86	7982.72	5123.85	6656.37	5440.43	30345.5	22875.3	34147.8
ENSMUSG00000005204	Senp3	3497.95	-0.135861	0.164214	-0.827343	0.408042	0.975531	chr11	69673115	69682084	-	8970	5708.33	5299.48	5566.51	2428.96	2888.16	2982.84	2109.22	2513.87	3010.16	4813.86	5186.39	5183.8	2479.92	2514.89	2591.71	2429.65	2545.87	2709.47
ENSMUSG00000005225	Plekha8	2797.44	0.211999	0.185042	1.14568	0.251926	0.94241	chr6	54595111	54645839	+	50729	1350.52	1711.88	1778.87	4874.27	4594.2	5049.76	1552.44	1760.79	2088.77	2072.15	1755.06	1713.78	4481	5274.25	4955.84	1698.99	1898.99	1742.28
ENSMUSG00000005233	Spc25	2967.49	0.0885658	0.205771	0.430409	0.666898	0.987618	chr2	69193895	69206194	-	12300	2918.14	3370.04	3440.79	3985.76	3916.11	5236.13	970.59	1126.62	1357.37	3771.68	3499.73	3252.39	4127.43	4774.59	4153.66	1024.01	1288.56	1201.27
ENSMUSG00000005237	Dnah2	171.68	0.0569573	0.226813	0.25112	0.801722	0.996464	chr11	69420809	69549110	-	128302	101.536	85.9521	87.209	313.476	280.588	252.863	145.463	124.913	131.784	88.6784	87.45	103.888	286.81	311.683	295.083	124.946	135.419	132.493
ENSMUSG00000005251	Ripk4	21.8862	0.100737	0.582267	0.173008	0.862645	0.99733	chr16	97741933	97763787	-	21855	9.0805	15.2207	10.9011	16.3469	12.9902	7.49222	38.8738	33.6304	41.7316	12.2035	21.646	8.3414	14.0109	10.7141	12.9802	57.0403	35.4172	35.3314
ENSMUSG00000005262	Ufd1	2948.57	0.0950836	0.153963	0.617572	0.536857	0.977423	chr16	18811779	18835261	+	23483	3238.44	3330.64	3143.49	2310.69	1869.72	1908.64	4146.95	3902.32	3163.91	3117.58	3264.22	3206.89	1926.9	2202.23	1979.91	3518.85	3544.84	3297.96
ENSMUSG00000005267	Zfp287	1425.01	0.261612	0.207959	1.258	0.208392	0.921039	chr11	62700356	62731905	-	31550	354.139	554.212	466.767	1900.09	1950.26	2037.88	1867.2	1801.63	1749.43	713.495	512.578	502.001	1886.52	1740.55	1929.72	1913.57	1884.4	1885.81
ENSMUSG00000005299	Letm1	2852.45	-0.141791	0.128992	-1.09922	0.27167	0.947435	chr5	33739673	33782817	-	43145	3486.91	3079.05	3553.77	1547.19	1570.95	1568.68	4035.35	3414.68	3862.37	2826.32	3350.81	3147.74	1432.4	1452.25	1516.95	3774.17	4049.02	3675.57
ENSMUSG00000005312	Ubqln1	9281.11	0.105065	0.186908	0.56212	0.574034	0.981525	chr13	58176156	58215653	-	39498	5852.79	6991.67	7763.59	3291.5	2950.51	3240.39	22492.9	17072.2	15341.8	6707.02	6927.59	7387.45	2841.73	3223.97	2895.45	17571.1	17495	17013.2
ENSMUSG00000005320	Fgfr4	22.0844	-0.071877	0.670929	-0.107131	0.914685	0.998732	chr13	55152640	55168759	+	16120	20.6375	31.3367	25.7663	19.2317	39.8366	21.5401	10.0319	38.4347	19.7676	10.5763	24.2436	22.7493	26.3734	14.6101	19.0376	19.0134	16.6669	17.6657
ENSMUSG00000005338	Cadm3	3893.95	-0.267149	0.156061	-1.71183	0.0869283	0.84455	chr1	173333258	173367695	-	34438	6058.34	5091.77	5149.3	4001.15	3570.57	3719.89	3232.79	2595.54	2951.96	4642.19	5328.39	4774.32	3289.25	3291.17	2838.34	3171.17	3428.18	2956.79
ENSMUSG00000005354	Txn2	4132.42	-0.164914	0.213605	-0.772048	0.440086	0.977423	chr15	77915047	77929006	-	13960	7553.32	5964.72	6499.06	4174.24	5735.61	5973.18	788.761	1032.93	1079.53	5688.44	6267.82	5748.74	5434.56	4478.49	5087.37	899.064	1046.89	930.761
ENSMUSG00000005357	Slc1a6	34.1322	-0.468469	0.490379	-0.95532	0.339416	0.959935	chr10	78780496	78814765	+	34270	38.7985	45.662	30.7214	37.5018	18.1863	22.4767	42.6358	42.038	21.964	27.6612	33.7678	34.8822	29.67	37.9863	27.6911	46.1755	48.959	27.6026
ENSMUSG00000005360	Slc1a3	9167.88	0.167612	0.199932	0.838347	0.401836	0.971851	chr15	8634124	8710764	-	76641	2629.22	3462.26	3356.56	1920.28	1652.35	1537.78	25680.5	21112.7	21306.2	3472.29	3204.48	3673.25	1722.51	1940.22	1919.34	24763.7	18048.2	23620.1
ENSMUSG00000005362	Crbn	1035.34	0.457555	0.243955	1.87557	0.0607143	0.789999	chr6	106780201	106800077	-	19877	501.904	735.069	663.978	1376.03	1033.15	1017.07	1137.37	1115.81	1177.27	1103.19	735.965	753.001	1238.72	1431.79	1208.02	1081.05	1118.77	1207.89
ENSMUSG00000005370	Msh6	8141.02	0.0603657	0.243778	0.247626	0.804424	0.996464	chr17	87975062	87990892	+	15831	1631.19	2661.83	2756	2771.28	2187.55	2362.86	19431.9	18907.5	19329.4	2531	2356.82	2675.32	2286.24	2747.68	2544.12	20994.9	15833.6	22529.3
ENSMUSG00000005371	Fbxo11	9310.32	0.609511	0.324321	1.87935	0.0601972	0.786824	chr17	87990859	88065291	-	74433	776.795	1651.89	1344.8	5978.17	5619.56	5809.28	21874.6	20464.1	17810.6	2779.13	1503.97	1627.33	5864.78	6685.59	6031.47	22032.5	17707.6	22023.6
ENSMUSG00000005373	Mlxipl	28.8357	-0.6928	0.558645	-1.24014	0.214922	0.922449	chr5	135089890	135138382	+	48493	14.859	22.3834	25.7663	31.7323	23.3824	24.3497	50.1597	42.038	38.437	6.50851	25.1094	9.09971	28.0217	19.4802	22.499	39.385	40.6256	55.2053
ENSMUSG00000005374	Tbl2	2110.73	-0.0771576	0.139635	-0.552566	0.58056	0.981525	chr5	135149657	135165760	+	16104	1761.62	1616.08	1839.32	2760.71	2150.31	2278.57	2507.99	2441.81	2320.49	1495.33	1545.53	1629.61	2146.13	2370.74	2260.29	2382.11	2182.32	2304.27
ENSMUSG00000005378	Bud23	1045.25	0.0430405	0.17124	0.251346	0.801546	0.996464	chr5	135052957	135064959	-	12003	1929.19	1689.5	1796.7	914.466	929.233	844.748	456.453	482.836	633.661	1576.69	1777.57	1719.09	793.674	935.048	904.287	454.965	471.882	504.576
ENSMUSG00000005397	Nid1	3019.4	-0.111121	0.33753	-0.329217	0.741992	0.993155	chr13	13437551	13512269	+	74719	942.721	1388.66	1190.21	650.031	509.216	409.263	7770.99	7766.22	5556.89	951.869	1102.22	1473.39	507.687	657.456	647.279	6622.11	5541.75	10661.2
ENSMUSG00000005410	Mcm5	10618.1	-0.0676016	0.171641	-0.393855	0.693688	0.988119	chr8	75109569	75128439	+	18871	5821.43	5829.52	6913.3	1922.21	1546.7	1655.78	26703.8	23871.6	24051.7	4873.25	6011.54	5879.17	1661.52	1916.85	1837.13	25222.7	20569.1	24837.9
ENSMUSG00000005413	Hmox1	267.111	0.298356	0.21694	1.37529	0.169041	0.898145	chr8	75093621	75100589	+	6969	437.515	376.936	379.558	181.739	137.696	140.479	265.846	264.239	237.211	426.307	395.689	427.686	161.537	171.425	147.974	271.621	179.169	205.364
ENSMUSG00000005417	Mprip	15279.9	-0.193166	0.131614	-1.46767	0.142193	0.881379	chr11	59661305	59780860	+	119556	18003.3	16033.6	17426.9	18060.5	16120	17635.8	11578.1	12848	14272.2	14285.4	16249.2	15471	15137.5	16601	15764.9	12733.6	14055.4	12761.2
ENSMUSG00000005442	Cic	9512.17	-0.180884	0.124984	-1.44726	0.147824	0.885161	chr7	25267704	25294159	+	26456	7909.94	6899.45	8210.53	9481.22	8661	9107.73	11754.9	11550.8	12631.5	6532.1	7531.09	7141	8635.63	9404.05	8242.43	12320.7	12152.3	13052.7
ENSMUSG00000005447	Pafah1b3	2965.28	-0.176921	0.238446	-0.741975	0.458103	0.977423	chr7	25295049	25297986	-	2938	6452.11	5166.08	5405.97	1638.54	2626.62	2523.94	1116.05	1301.98	1391.42	4716.23	5963.05	5096.6	2219.48	1728.86	2037.89	1264.39	1476.06	1249.85
ENSMUSG00000005465	Il27ra	14.8565	-0.795746	0.82812	-0.960907	0.336599	0.959249	chr8	84030294	84042589	-	12296	12.3825	8.95334	13.8742	14.4238	6.92811	4.68264	38.8738	40.8369	13.1784	4.88138	1.73168	10.6163	2.4725	7.79207	6.05743	23.0878	31.2505	25.3944
ENSMUSG00000005469	Prkaca	5959.21	-0.203291	0.209629	-0.969767	0.332163	0.959249	chr8	83972993	83996443	+	23451	10441.7	8966.77	10131.1	4186.74	5884.56	6987.43	2800.17	3107.21	3454.93	8617.27	9604.78	8958.67	4994.46	4577.84	4633.93	3167.1	3619.84	3131.24
ENSMUSG00000005470	Asf1b	699.396	0.12237	0.250411	0.488675	0.625072	0.98593	chr8	83955507	83970197	+	14691	1322.45	1034.11	1331.92	630.799	393.17	578.774	323.53	362.728	461.244	1092.62	1285.77	1120.78	487.907	624.339	538.246	324.587	342.713	333.44
ENSMUSG00000005481	Ddx39	2410.82	0.0767641	0.115462	0.664841	0.506152	0.977423	chr8	83715177	83726892	+	11716	3443.99	3181.12	3652.87	1158.71	1068.66	1048.91	2821.48	2841.77	2898.15	3018.32	3448.65	3341.87	1162.9	1323.68	1233.98	2641.51	2532.33	2575.88
ENSMUSG00000005483	Dnajb1	2195	-0.08514	0.113948	-0.747182	0.454953	0.977423	chr8	83608193	83612653	+	4461	3897.19	3592.08	3802.51	1377.95	1484.35	1355.16	1534.89	1694.73	1709.9	3135.47	3670.3	3503.39	1303.01	1337.31	1324.85	1651.45	1569.81	1565.62
ENSMUSG00000005501	Usp40	2047.71	0.193441	0.193894	0.997663	0.318443	0.958984	chr1	87945119	88008551	-	63433	721.487	978.6	793.801	2536.66	2127.8	2200.84	2693.58	3170.86	2982.71	1136.55	847.658	933.479	2146.13	2232.43	2299.23	3313.77	2659.41	3083.77
ENSMUSG00000005505	Kbtbd4	2069.05	-0.103046	0.148355	-0.69459	0.487312	0.977423	chr2	90904740	90911626	+	6887	1817.75	1762.02	1857.16	968.315	848.693	918.734	4133.16	3211.7	3236.39	1569.36	1745.54	1736.53	920.595	940.892	1017.65	3675.03	3586.51	3296.86
ENSMUSG00000005506	Celf1	13804	0.0136231	0.178239	0.0764316	0.939076	0.99889	chr2	90940382	91019497	+	79116	8396.16	10484.4	10963.6	11043.8	8153.52	9630.32	23785.7	21479	21457.7	9674.9	10060.2	10378.2	8134.54	10040.1	8094.45	22123.5	22199.3	22372.5
ENSMUSG00000005510	Ndufs3	1611.49	0.0753179	0.159954	0.470873	0.637732	0.986702	chr2	90894634	90904827	-	10194	3079.94	2709.28	2949.25	1145.25	1273.91	1209.06	791.269	844.363	1074.04	2622.12	2885.85	2629.06	1162.9	1042.19	1193.31	746.957	835.429	812.621
ENSMUSG00000005514	Por	3797.92	-0.0560048	0.185364	-0.302134	0.76255	0.995538	chr5	135670033	135735326	+	65294	2951.16	2814.93	3089.98	1000.05	988.988	781.064	9016.21	6909.84	6864.84	2520.42	2949.92	2962.71	880.211	1029.53	1040.15	7996.51	6806.35	7759.65
ENSMUSG00000005533	Igf1r	12843.9	-0.032163	0.249694	-0.12881	0.897508	0.998732	chr7	67952827	68233668	+	280842	2533.46	3660.13	4173.15	4733.88	3246.69	3770.46	34077.3	29143.1	29083.6	3328.29	3224.39	3717.99	3935.4	4859.33	4173.57	31994.2	26075.4	35459.4
ENSMUSG00000005534	Insr	8815.02	0.0630862	0.237039	0.266143	0.790129	0.996464	chr8	3122061	3279617	-	157557	1341.44	2205.21	2091.04	4557.91	3585.3	3645.9	22739.9	19172.9	19473.3	1969.64	1862.42	2113.41	3687.33	4338.23	3898.39	21386.1	17270	23331.9
ENSMUSG00000005553	Atp4a	29.0182	0.922087	0.491794	1.87494	0.0608006	0.790407	chr7	30712209	30725534	+	13326	29.718	28.6507	23.7843	31.7323	38.1046	35.5881	25.0799	13.2119	16.473	34.9832	32.902	37.9155	48.6259	40.9083	47.5941	12.2229	9.37514	15.4575
ENSMUSG00000005566	Trim28	36083.5	-0.107194	0.159463	-0.672219	0.501444	0.977423	chr7	12999114	13031035	+	31922	21724.7	22084.3	25208.4	6500.31	5517.37	6046.22	90359	74759.1	75500.1	19322.1	22050.4	22184.3	5796.37	7120.97	6651.92	82794.1	73016.7	82866.4
ENSMUSG00000005575	Ube2m	5160.66	-0.17634	0.241533	-0.730086	0.465337	0.977423	chr7	13035120	13038275	-	3156	9872.98	7896.85	8592.07	3963.65	6089.81	6430.2	1701.67	1926.54	2241.42	7357.06	8543.25	7841.68	5483.19	4125.9	4852.86	1746.52	2141.7	2084.55
ENSMUSG00000005580	Adcy9	264.641	-0.393529	0.273103	-1.44096	0.149597	0.885288	chr16	4287529	4420498	-	132970	109.791	114.603	155.589	230.78	180.997	160.146	569.313	368.733	417.316	118.78	120.352	94.0304	180.493	208.438	172.204	507.931	540.633	513.409
ENSMUSG00000005583	Mef2c	3829.52	0.467194	0.319321	1.46308	0.143444	0.88298	chr13	83504034	83667080	+	163047	541.528	1190.79	869.117	1741.43	1837.68	1822.48	10773.1	7803.45	7052.63	1615.74	979.266	1047.23	1899.71	1902.24	1891.65	8763.84	8607.42	8592.15
ENSMUSG00000005609	Ctr9	6830.73	0.0619194	0.240144	0.257843	0.796528	0.996464	chr7	111028951	111056377	+	27427	1607.25	2630.49	2517.17	1606.81	1374.36	1483.46	18254.4	15506	14301.8	2520.42	2474.57	2531.24	1512.35	1699.64	1619.93	18672.6	13340.8	19299.8
ENSMUSG00000005610	Eif4g2	120042	0.283682	0.191274	1.48312	0.138043	0.879361	chr7	111067750	111083030	-	15281	60581.8	80114.5	72605.5	208461	195375	221807	50635	64399.8	72002.3	102730	80915.5	82636.8	218126	233229	225320	62195.7	66970.8	62649.1
ENSMUSG00000005611	Mrvi1	73.9808	0.259977	0.381254	0.681901	0.495301	0.977423	chr7	110868266	110982461	-	114196	65.2145	46.5574	37.6585	42.3097	54.5589	33.715	110.351	145.331	84.5613	58.5766	66.6698	75.0726	36.2634	49.6744	46.7287	115.439	107.293	155.679
ENSMUSG00000005615	Pcyt1a	3007.97	-0.0240193	0.142897	-0.168088	0.866514	0.99733	chr16	32430921	32475070	+	44150	2562.35	3122.03	3121.69	1667.39	1836.82	1819.67	4422.83	4239.83	4436.72	2993.1	2715.28	3098.45	1393.67	1719.12	1668.39	4563.23	4410.48	4352.38
ENSMUSG00000005621	Zfp592	3292.92	-0.180701	0.110528	-1.63489	0.102072	0.851811	chr7	80993681	81045164	+	51484	2160.33	2078.97	2230.77	4449.25	4175.92	4088.88	3565.1	3670.52	3548.28	1872.01	1935.15	2045.92	3791.17	4475.57	4123.38	3748.37	3492.76	3820.2
ENSMUSG00000005625	Psmd4	4730.56	0.0416854	0.130084	0.32045	0.748627	0.993894	chr3	95032694	95042614	-	9921	6534.66	6129.46	6603.11	1686.62	1822.96	1737.26	7235.54	6787.33	6003.85	5609.52	6240.12	5885.24	1504.93	1802.89	1657.14	6372.22	5832.38	5704.91
ENSMUSG00000005628	Tmod4	6.95071	-1.53053	1.12488	-1.36061	0.173636	0.905339	chr3	95124476	95129209	+	4734	10.7315	12.5347	5.94607	5.7695	11.2582	4.68264	0	1.20108	3.2946	10.5763	7.79257	11.3746	9.06585	7.79207	9.51881	4.07431	7.29177	2.20821
ENSMUSG00000005640	Insrr	35.8336	0.0747039	0.666835	0.112028	0.910802	0.998732	chr3	87796951	87816101	+	19151	15.6845	16.116	2.97304	25.0012	35.5066	13.1114	65.2076	57.6521	38.437	12.2035	12.9876	22.7493	32.1425	27.2722	58.8436	77.4119	50.0007	81.7038
ENSMUSG00000005656	Snx6	3419.55	0.352125	0.164092	2.14591	0.0318805	0.762262	chr12	54746349	54795703	-	49355	2834.77	3719.22	3461.6	4180.97	3794.87	3598.14	2732.45	2918.64	2705.96	4253.31	3678.09	3751.36	3758.21	4505.76	4020.4	2512.49	2352.12	2773.51
ENSMUSG00000005667	Mthfd2	847.303	0.0374797	0.174628	0.214627	0.830058	0.99733	chr6	83305691	83325908	-	20218	1326.58	1179.16	1274.44	800.999	734.38	777.318	480.279	548.896	662.214	1045.43	1327.33	1155.66	740.103	848.361	810.83	509.289	533.341	496.847
ENSMUSG00000005672	Kit	6868.46	-0.000799982	0.22026	-0.00363198	0.997102	0.99889	chr5	75574916	75656722	+	81807	1970.47	2976.99	2858.08	1392.37	1156.99	1165.98	16631.7	17283.6	16387.3	2397.57	2473.71	2886.88	1189.27	1376.27	1445.99	17397.3	13689.8	18952
ENSMUSG00000005674	Tomm40l	2237.13	-0.157093	0.177249	-0.886286	0.375463	0.967339	chr1	171216011	171222514	-	6504	2961.07	2301.9	2536	3548.24	3566.24	3399.6	494.073	660.597	707.24	2429.3	2569.82	2346.21	3566.17	3638.89	3586.86	635.592	719.802	600.633
ENSMUSG00000005681	Apoa2	11.8886	2.84411	1.39826	2.03404	0.0419479	0.772906	chr1	171225054	171226379	+	1326	16.51	18.802	18.8292	10.5774	14.7222	13.1114	3.76198	1.20108	4.3928	18.712	19.9143	12.8913	23.0767	13.6361	22.499	1.3581	0	0
ENSMUSG00000005682	Pan2	3762.58	-0.151341	0.176731	-0.856338	0.391811	0.969699	chr10	128303335	128321358	+	18024	1656.78	1868.56	2117.79	1690.46	1651.49	1673.58	8482.01	7214.92	6797.85	1695.47	1865.89	1887.43	1539.55	1737.63	1715.98	8581.86	6685.51	8863.76
ENSMUSG00000005683	Cs	18932.4	-0.0287671	0.159587	-0.18026	0.856949	0.99733	chr10	128337734	128362479	+	24746	14369.5	13985.1	15669.9	11198.6	10233.7	10773.8	37692.5	30674.5	29060.5	12749.4	14699.4	14082.6	9307.33	11928.7	10595.3	32657	30394.2	30710.7
ENSMUSG00000005686	Ampd3	84.3611	-0.385198	0.346712	-1.111	0.266567	0.947435	chr7	110768206	110812405	+	44200	37.973	41.1854	43.6045	22.1164	24.2484	29.9689	210.671	160.945	125.195	36.6104	33.7678	44.7402	30.4942	34.0903	31.1525	249.891	170.836	191.01
ENSMUSG00000005687	Bcas2	3782.98	-0.0206598	0.243616	-0.0848047	0.932417	0.99889	chr3	103171655	103179166	+	7512	6031.1	5788.34	6087.79	3168.42	5110.35	5559.23	1116.05	1247.93	1457.31	5645.32	5603.72	5556.13	4544.46	3413.9	4125.97	1119.08	1363.56	1154.89
ENSMUSG00000005698	Ctcf	11498.1	0.116138	0.184486	0.62952	0.529009	0.977423	chr8	105636568	105682922	+	46355	4808.54	6836.77	6675.46	6969.56	5990.22	6620.32	25604	20561.4	19267.9	6833.93	6315.45	6600.32	6092.25	6358.33	6344.72	22173.8	22032.6	20880.8
ENSMUSG00000005699	Pard6a	522.085	0.0175284	0.218356	0.0802742	0.936019	0.99889	chr8	105701148	105703496	+	2349	907.224	795.057	772.989	598.105	721.389	581.584	109.097	177.761	163.632	750.919	761.94	712.811	666.752	644.793	634.299	118.155	156.252	124.764
ENSMUSG00000005705	Agrp	32.817	-0.0731642	0.487413	-0.150107	0.88068	0.998586	chr8	105566698	105637393	-	70696	19.812	25.9647	37.6585	27.8859	13.8562	34.6515	50.1597	51.6467	65.8919	15.4577	17.3168	24.2659	29.67	29.2202	25.0951	39.385	37.5005	45.2683
ENSMUSG00000005718	Tfap4	887.986	-0.276046	0.132468	-2.08387	0.0371718	0.762262	chr16	4544661	4559854	-	15194	1366.2	1334.94	1511.29	683.686	652.974	704.269	580.599	649.787	590.831	1213.84	1320.41	1287.61	726.092	657.456	703.527	636.95	631.259	732.022
ENSMUSG00000005732	Ranbp1	6425.46	0.0609843	0.251072	0.242896	0.808086	0.996464	chr16	18239784	18248732	-	8949	11421.6	9825.4	11386.7	4930.04	7311.75	8463.4	1516.08	1817.24	2150.27	10126.4	11301.8	9951.29	7434.82	5525.55	7441.12	1553.67	1752.11	1748.9
ENSMUSG00000005763	Cd247	87.4587	0.495659	0.340143	1.45721	0.145059	0.884858	chr1	165788681	165877277	+	88597	52.0065	47.4527	58.4697	80.773	104.788	118.939	66.4616	76.8694	108.722	61.0173	75.3282	92.5137	115.383	143.179	110.764	96.4253	81.2512	83.912
ENSMUSG00000005774	Rfx5	693.545	0.0782262	0.174916	0.447222	0.654715	0.986841	chr3	94954075	94961561	+	7487	580.326	572.119	594.607	1022.16	921.439	1082.63	455.199	611.352	494.19	629.698	512.578	614.989	928.013	933.1	1041.88	526.944	482.299	480.286
ENSMUSG00000005779	Psmb4	4776.11	0.0322786	0.17876	0.18057	0.856705	0.99733	chr3	94884093	94886961	-	2869	9825.93	8780.54	8867.57	2290.49	2926.26	2553.91	2291.04	2710.85	3360.49	8395.98	9417.75	8750.89	2634.86	2647.35	2609.02	2455.45	2770.87	2680.77
ENSMUSG00000005802	Slc30a4	1749.83	0.948871	0.367911	2.57908	0.0099064	0.698817	chr2	122681233	122702663	-	21431	198.12	516.608	337.935	3962.69	3781.88	4116.04	680.918	789.113	759.954	947.802	461.493	540.675	4120.01	4419.08	3723.59	666.829	696.885	777.29
ENSMUSG00000005803	Sqor	57.2984	-0.568913	0.351532	-1.61838	0.105581	0.852913	chr2	122765237	122809569	+	44333	52.832	77.8941	65.4068	14.4238	23.3824	15.921	87.7795	103.293	87.8559	44.746	44.1579	53.0816	16.4834	26.2982	19.0376	76.0538	115.627	107.098
ENSMUSG00000005804	Bloc1s6	2500.76	-0.202034	0.238547	-0.846936	0.397031	0.970775	chr2	122738503	122749475	+	10973	3221.93	3155.16	3174.21	2749.17	4295.43	4601.16	505.359	652.189	605.108	3171.27	3124.82	2920.25	3996.39	2984.36	3900.98	602.998	713.552	639.277
ENSMUSG00000005813	Metap1	1866.72	0.00586177	0.158581	0.0369638	0.970514	0.99889	chr3	138458956	138489515	-	30560	1960.56	1873.04	2050.4	2263.57	1701.72	1680.13	1813.27	1837.66	1997.62	1837.03	1906.58	1970.85	1696.14	1887.63	1660.6	1794.05	1932.32	1737.86
ENSMUSG00000005823	Gpr108	420.03	0.154084	0.162394	0.948829	0.342708	0.960509	chr17	57234635	57248446	-	13812	586.105	500.492	513.344	348.093	342.941	355.881	366.166	440.798	417.316	510.918	584.443	495.176	322.25	327.267	356.523	357.181	344.797	390.853
ENSMUSG00000005836	Gata6	9.89112	-0.745873	0.89743	-0.831121	0.405905	0.974706	chr18	11052064	11085635	+	33572	7.4295	5.37201	12.8832	2.88475	6.92811	8.42875	21.3179	15.6141	27.455	2.44069	4.32921	3.79155	4.12084	2.92202	6.92277	19.0134	5.20841	20.978
ENSMUSG00000005846	Rsl1d1	7025.37	0.373068	0.177224	2.10507	0.0352854	0.762262	chr16	11192970	11203331	-	10362	3666.05	4714.83	4698.39	3759.79	3326.36	2965.05	14967.7	13381.3	12045	5482.6	4942.22	4967.68	3271.12	3984.67	3573.02	12964.5	11858.5	11887.9
ENSMUSG00000005864	Cnga2	3.18319	-2.0762	2.36533	-0.877763	0.380072	0.967663	chrX	71991849	72010218	+	18370	3.302	0.895334	0.991012	11.539	3.46405	15.921	0	0	0	0.813564	0	1.51662	11.5383	1.94802	4.32673	0	1.04168	0
ENSMUSG00000005871	Apc	20810.2	0.212878	0.288571	0.737699	0.460698	0.977423	chr18	34220924	34322552	+	101629	653.796	1061.87	1253.63	12240	10019.8	11362	54231.4	44511	45999.2	1547.4	1140.31	966.086	10940	14346.2	10565	52892.7	47724.7	53129.5
ENSMUSG00000005873	Reep5	4057.03	-0.138045	0.19045	-0.724837	0.468552	0.977423	chr18	34344885	34374070	-	29186	6404.23	5372.9	5169.12	4585.79	5996.28	5620.1	1479.71	1429.29	1662.67	5201.11	5748.32	4985.88	5614.23	4432.71	4594.99	1478.97	1773.98	1476.19
ENSMUSG00000005881	Ergic3	3296.62	0.035942	0.116444	0.308664	0.757577	0.994255	chr2	156008045	156018279	+	10235	5553.96	4684.39	4954.07	3028.99	3207.71	3084.92	2015.17	1925.34	2160.16	4643.01	4929.23	4827.4	2906.02	2731.12	3049.48	1811.71	1958.36	1868.15
ENSMUSG00000005882	Uqcc1	1653.57	-0.0111012	0.152628	-0.0727333	0.942018	0.99889	chr2	155846894	155930310	-	83417	2339.47	2224.01	2402.21	1389.49	1602.99	1526.54	984.384	1219.1	1366.16	2203.13	2285.82	2199.86	1409.33	1606.14	1549.84	1109.57	1159.39	1186.91
ENSMUSG00000005886	Ncoa2	4786.34	0.310878	0.253702	1.22537	0.220436	0.922592	chr1	13139105	13374083	-	234979	910.526	1520.28	1534.09	4791.57	3587.89	3956.83	9142.86	7774.62	8753.74	2012.76	1457.21	1566.67	3891.72	4880.76	4072.32	9017.81	8826.17	8456.34
ENSMUSG00000005893	Nr2c2	6882.42	0.352645	0.239161	1.47451	0.140346	0.881379	chr6	92091390	92174294	+	82905	2105.85	3883.96	3300.07	8535.98	9107.87	10219.4	7673.18	7885.12	8352.9	4847.21	3541.29	3755.15	8610.91	8864.45	8717.5	8188.01	8341.79	7952.87
ENSMUSG00000005897	Nr2c1	712.154	0.104739	0.159415	0.657018	0.511169	0.977423	chr10	94148023	94197211	+	49189	580.326	508.55	618.391	776.96	676.357	608.743	894.097	833.553	828.042	548.342	591.369	597.548	776.366	795.765	762.37	873.26	723.969	824.766
ENSMUSG00000005899	Smpd4	3362.11	-0.120511	0.142612	-0.845027	0.398096	0.971123	chr16	17619354	17644828	+	25475	2679.57	2458.59	2885.83	2809.75	2275.88	2435.91	5457.38	4727.47	4824.39	2401.64	2679.78	2488.77	2169.21	2471.06	2357.2	5372.66	4939.66	5083.3
ENSMUSG00000005907	Pex1	1045.34	0.0949827	0.236729	0.401229	0.688251	0.988119	chr5	3596066	3637232	+	41167	274.066	403.796	401.36	1062.55	849.559	782.937	1909.83	1689.93	1703.31	414.917	470.152	385.979	810.981	972.06	830.733	2155.31	1586.48	2112.15
ENSMUSG00000005917	Otx1	2378.74	-0.0562184	0.164539	-0.341672	0.732598	0.992041	chr11	21994764	22002897	-	8134	2671.32	2779.12	3142.5	3279.96	3155.75	3304.07	1121.07	1434.1	1479.27	2377.23	2482.37	2726.88	2955.47	2971.7	3232.07	1138.09	1171.89	1394.48
ENSMUSG00000005936	Kctd20	7087.85	-0.117027	0.20293	-0.576685	0.564153	0.980224	chr17	28951950	28969549	+	17600	9643.49	9133.3	10303.6	5364.68	7688.47	8493.37	4594.63	5500.97	5958.83	8544.04	9210.82	9141.42	6365.05	5475.87	6059.16	5095.6	5708.42	5299.7
ENSMUSG00000005947	Itgae	10.6438	-1.71393	0.877734	-1.95268	0.0508576	0.772906	chr11	73090583	73147446	+	56864	10.7315	16.116	18.8292	14.4238	8.66014	11.2383	3.76198	3.60325	2.1964	8.9492	15.5851	7.58309	15.6592	20.4542	12.1149	5.43241	5.20841	11.0411
ENSMUSG00000005949	Ctns	807.165	0.182021	0.164025	1.10972	0.267121	0.947435	chr11	73183596	73199042	-	15447	798.258	889.962	906.776	1023.13	827.909	759.524	779.983	835.955	762.15	799.733	890.951	831.865	728.564	795.765	860.155	684.484	660.426	693.378
ENSMUSG00000005950	P2rx5	33.6482	-0.333562	0.590286	-0.565086	0.572016	0.981525	chr11	73160421	73172685	+	12265	47.879	38.4994	30.7214	42.3097	42.4347	48.6995	10.0319	25.2228	15.3748	45.5596	27.7069	48.5318	49.4501	21.4282	44.998	24.4459	11.4585	30.9149
ENSMUSG00000005951	Shpk	54.6815	-0.0957558	0.355067	-0.269683	0.787404	0.996464	chr11	73199460	73224511	+	25052	45.4025	58.1967	45.5865	34.617	31.1765	32.7785	105.335	70.864	69.1865	52.0681	45.0237	43.2236	36.2634	33.1163	33.7485	105.932	66.6676	75.0791
ENSMUSG00000005958	Ephb3	661.307	-0.0569703	0.221032	-0.257747	0.796602	0.996464	chr16	21204755	21223305	+	18551	479.615	419.016	486.587	215.395	218.235	197.607	1345.53	1172.26	1034.5	536.952	478.81	525.508	264.558	218.178	196.434	1561.82	1053.14	1499.37
ENSMUSG00000005968	Tuft1	73.5603	-0.531421	0.376359	-1.41201	0.157948	0.890668	chr3	94612757	94658872	-	46116	89.9795	95.8008	87.209	54.8103	41.5687	36.5246	71.4776	91.2825	46.1244	102.509	79.6574	92.5137	47.8017	45.7784	37.2099	111.364	67.7093	124.764
ENSMUSG00000005973	Rcn1	3144.03	-0.0102826	0.147002	-0.0699487	0.944235	0.99889	chr2	105386291	105399319	-	13029	4132.45	4041.54	4533.88	3701.14	3337.62	4078.58	1667.81	1794.42	1975.66	3684.63	3743.03	4326.15	3208.49	3605.78	3693.3	1679.97	1665.65	1722.4
ENSMUSG00000005981	Trap1	3755.58	-0.0549913	0.144817	-0.37973	0.704145	0.989016	chr16	4039971	4077827	-	37857	1947.35	2044.05	2294.19	1555.84	1405.54	1502.19	8596.12	7685.74	7316.2	1893.98	2034.73	2029.99	1264.27	1427.9	1354.27	8207.02	6782.39	8258.71
ENSMUSG00000005982	Naa60	18.3094	0.580992	0.80959	0.717638	0.472981	0.977423	chr16	3872375	3904770	+	32396	10.7315	5.37201	13.8742	40.3865	16.4543	21.5401	6.26996	7.20651	19.7676	14.6441	12.1218	19.716	36.2634	19.4802	51.0555	6.79052	13.5419	14.3534
ENSMUSG00000005983	1700037C18Rik	104.416	-0.182882	0.323681	-0.565007	0.572069	0.981525	chr16	3895179	3908689	-	13511	143.637	149.521	140.724	97.12	151.552	133.923	40.1278	42.038	63.6955	148.882	116.889	134.979	135.988	101.297	124.61	55.6822	45.834	52.997
ENSMUSG00000005986	Ankrd13d	248.637	-0.0828137	0.231708	-0.357405	0.720788	0.990331	chr19	4270180	4283137	-	12958	314.515	291.879	325.052	299.053	284.919	290.324	139.193	172.956	220.738	235.933	312.569	252.517	281.041	316.553	250.951	171.121	159.377	156.783
ENSMUSG00000005994	Tyrp1	23.6558	-0.623453	0.493146	-1.26424	0.206145	0.921039	chr4	80834123	80851719	+	17597	24.765	19.6974	22.7933	15.3853	11.2582	13.1114	51.4137	33.6304	36.2406	13.8306	10.3901	19.716	13.1867	9.74008	8.65347	33.9526	41.6673	46.3724
ENSMUSG00000006005	Tpr	15063.1	0.00686627	0.219124	0.0313351	0.975002	0.99889	chr1	150392838	150449935	+	57098	600.138	679.559	934.524	6199.33	4985.64	5638.83	38286.9	37363.3	41679.9	746.038	735.099	705.986	4809.02	6524.88	5796.09	37948.1	33967.2	43534.9
ENSMUSG00000006010	Odr4	1216.34	0.634684	0.375196	1.69161	0.0907211	0.848959	chr1	150361305	150393080	-	31776	108.14	235.473	140.724	2091.44	2074.97	2012.6	1423.28	1185.47	1136.64	404.341	180.095	173.653	2324.15	2204.18	2422.11	1258.96	1187.52	1330.45
ENSMUSG00000006019	Dhx34	907.962	-0.180141	0.13821	-1.30339	0.192443	0.917539	chr7	16197147	16222037	-	24891	870.077	889.962	770.016	841.386	894.592	791.366	1093.48	1105	983.986	736.275	844.195	809.116	759.883	749.986	799.58	1197.85	1040.64	1165.93
ENSMUSG00000006021	Kptn	394.521	-0.0619566	0.168821	-0.366996	0.713622	0.989016	chr7	16119895	16127516	+	7622	558.863	592.711	594.607	284.629	310.033	237.878	357.388	312.282	328.361	514.172	609.552	561.907	267.855	291.228	276.911	305.573	356.255	341.168
ENSMUSG00000006024	Napa	2260.22	-0.0373089	0.1316	-0.283501	0.776793	0.996464	chr7	16098458	16117975	+	19518	3888.1	3532.99	3510.16	1679.89	2046.39	2023.84	1340.52	1440.1	1597.88	3469.85	3684.15	3445	1570.86	1583.74	1512.63	1450.45	1469.81	1437.54
ENSMUSG00000006050	Sra1	1126.2	-0.140405	0.181256	-0.774622	0.438563	0.977423	chr18	36666681	36670815	-	4135	2137.22	1920.49	1845.26	986.585	1268.71	1056.4	265.846	343.51	381.075	1810.18	1945.55	1766.86	1195.87	1133.75	1192.45	321.87	350.005	350.001
ENSMUSG00000006057	Atp5g1	1335.42	-0.158694	0.293217	-0.541215	0.588359	0.981846	chr11	96068852	96075670	-	6819	2545.84	2472.02	2500.32	819.269	1506	1546.21	319.768	341.108	418.414	2125.03	2491.89	2264.31	1379.66	899.984	1304.94	350.391	415.631	336.752
ENSMUSG00000006058	Snf8	2351.31	-0.0446971	0.171899	-0.260021	0.794848	0.996464	chr11	96034885	96047430	+	12546	3812.98	3032.5	3141.51	2867.44	3249.28	3411.77	515.391	617.358	642.446	2894.66	3139.54	2968.78	3763.97	3369.09	3247.65	503.856	600.009	545.428
ENSMUSG00000006095	Tbcb	2692.25	-0.111114	0.166396	-0.667769	0.504281	0.977423	chr7	30224131	30232272	-	8142	5789.23	5079.23	5048.21	1531.8	1925.15	1899.28	1108.53	1265.94	1452.92	4768.3	5124.91	4744.74	1681.3	1576.92	1663.2	1161.18	1387.52	1252.06
ENSMUSG00000006127	Inpp5k	1354.55	-0.0605427	0.126503	-0.478585	0.632234	0.986702	chr11	75630988	75648871	+	17884	1291.08	1308.98	1351.74	741.381	685.017	702.396	2327.41	2113.91	1879.02	1221.16	1279.71	1248.94	608.236	669.144	699.2	2186.55	2017.74	2050.32
ENSMUSG00000006134	Crkl	6868.19	0.0380356	0.141108	0.269549	0.787507	0.996464	chr16	17451987	17487434	+	35448	5483.8	7097.31	6875.64	2969.37	3049.23	3435.18	10623.8	11358.7	10644.8	6840.44	6213.28	6908.96	2999.15	3219.1	3297.84	11118.8	10566.8	10925.1
ENSMUSG00000006143	Upk3bl	8.76827	0.465795	0.856092	0.544095	0.586376	0.981525	chr5	136054492	136064326	+	9835	7.4295	6.26734	6.93708	18.2701	9.52615	14.9844	5.01597	12.0108	7.68739	6.50851	4.32921	11.3746	11.5383	9.74008	6.92277	5.43241	8.33346	5.52053
ENSMUSG00000006154	Eps8l1	138.868	-0.229581	0.397491	-0.577576	0.56355	0.980206	chr7	4460674	4480487	+	19814	130.429	128.033	176.4	195.202	193.121	296.879	73.9856	85.277	117.507	94.3734	94.3767	138.012	148.35	155.841	226.721	77.4119	57.2925	110.411
ENSMUSG00000006169	Clint1	4667.67	0.0903991	0.170111	0.531414	0.595132	0.982598	chr11	45851964	45910625	+	58662	2184.27	2719.13	2790.69	1478.92	1391.68	1486.27	11487.8	9944.98	8508.85	2740.9	2536.05	2784.51	1376.36	1524.32	1588.78	10635.3	9455.35	9383.79
ENSMUSG00000006191	Cdkal1	1170.43	0.0223768	0.1517	0.147507	0.882732	0.998586	chr13	29191746	29855674	-	663929	752.03	881.009	928.578	988.508	1017.57	866.288	1754.34	1617.86	1544.07	933.157	791.379	884.189	1026.91	1123.03	1022.84	1753.31	1556.27	1626.35
ENSMUSG00000006205	Htra1	553.714	-0.0514623	1.00009	-0.0514574	0.958961	0.99889	chr7	130936111	130985660	+	49550	495.3	329.483	117.93	90.3889	74.4772	16.8575	1512.32	1102.6	229.524	566.24	316.032	491.384	154.944	81.8167	93.4574	2120	771.886	1402.21
ENSMUSG00000006215	Zbtb17	1991.92	-0.22891	0.111521	-2.05262	0.0401099	0.762262	chr4	141444654	141467930	+	23277	2908.24	2577.67	2762.94	1970.29	1783.12	1755.05	1499.78	1524.18	1625.33	2415.47	2481.5	2481.19	1636.8	1819.45	1741.94	1549.6	1679.19	1642.91
ENSMUSG00000006218	Fam131c	83.2296	0.210369	0.473103	0.444659	0.656566	0.986841	chr4	141368220	141384175	+	15956	137.858	72.5221	100.092	97.12	146.356	109.574	12.5399	25.2228	31.8478	87.8649	148.059	98.5802	116.208	135.387	114.226	17.6553	26.042	20.978
ENSMUSG00000006219	Fblim1	251.892	0.201262	0.344528	0.584166	0.559109	0.978863	chr4	141576062	141606096	-	30035	352.488	249.798	269.555	264.436	168.007	148.908	307.228	282.255	187.792	285.561	403.482	276.025	196.152	233.762	162.685	226.803	291.671	227.446
ENSMUSG00000006235	Epor	10.1859	-1.75099	0.789213	-2.21866	0.0265099	0.756902	chr9	21958897	21963506	-	4610	14.0335	14.3253	15.8562	9.61584	7.79412	7.49222	7.52396	4.80434	0	12.2035	11.2559	14.4079	12.3625	6.81806	10.3842	10.8648	11.4585	12.1452
ENSMUSG00000006241	Ccdc159	75.386	-0.314464	0.3848	-0.817213	0.413807	0.975647	chr9	21927471	21935872	+	8402	78.4225	62.6734	79.281	152.892	133.366	149.844	17.5559	19.2174	21.964	81.3564	73.5965	53.0816	126.922	116.881	121.149	20.3716	21.8753	26.4985
ENSMUSG00000006262	Mob1b	2080.17	0.69967	0.298263	2.34582	0.0189855	0.756902	chr5	88720855	88764220	+	43366	371.475	671.501	556.949	3674.21	3515.15	3902.51	1847.13	1843.67	2239.23	1173.97	645.917	667.312	3359.31	3855.12	3440.62	1768.25	1843.78	2066.88
ENSMUSG00000006269	Atp6v1b1	8.12383	0.266241	1.38859	0.191734	0.84795	0.99733	chr6	83742990	83758855	+	15866	1.651	0	2.97304	0	0	2.80958	27.5878	6.00542	5.49099	4.88138	5.19505	1.51662	0	0.974008	5.19208	33.9526	28.1254	19.8739
ENSMUSG00000006270	Vax1	144.274	-0.304145	0.401818	-0.756921	0.449097	0.977423	chr19	59166187	59170056	-	3870	201.422	123.556	196.22	203.856	109.984	112.383	82.7635	73.2662	90.0523	180.611	238.106	160.003	135.164	206.49	147.109	78.77	130.21	126.972
ENSMUSG00000006273	Atp6v1b2	8798.83	0.0610968	0.173306	0.352538	0.724435	0.990722	chr8	69088646	69113711	+	25066	6926.77	6739.18	7154.12	2547.24	2024.74	1907.71	19346.6	17444.6	15955.7	6589.86	7509.44	6748.19	2058.77	2620.08	2179.81	18079.1	16780.5	15766.6
ENSMUSG00000006276	Eps15l1	5713.14	-0.0724245	0.168692	-0.42933	0.667683	0.987917	chr8	72340999	72421460	-	80462	3018.85	3172.17	3396.2	4283.86	3069.15	3403.34	10917.3	10832.6	10000.2	2792.96	3140.41	3081.77	3229.91	3778.18	3322.93	11131	9453.26	10812.5
ENSMUSG00000006281	Tep1	266.008	-0.455586	0.281683	-1.61737	0.105798	0.852913	chr14	50824059	50870560	-	46502	116.395	141.463	170.454	189.432	183.595	164.829	455.199	438.396	530.43	109.831	99.5717	125.121	178.02	160.711	192.972	498.424	370.839	662.463
ENSMUSG00000006288	Ttc5	2575.21	0.0659511	0.16127	0.408948	0.682578	0.988119	chr14	50765415	50785519	-	20105	3439.03	3182.91	3315.93	4154.04	3431.15	3395.85	966.828	1223.91	1363.96	3109.44	3251.23	3013.52	3049.42	3109.03	3142.94	1037.59	1075.02	1091.96
ENSMUSG00000006289	Osgep	1384.95	0.127967	0.165984	0.77096	0.44073	0.977423	chr14	50906478	50924893	-	18416	2440.18	2140.74	2364.55	945.237	865.148	934.655	827.635	1014.92	1166.29	2086.79	2332.58	2261.28	885.98	1055.82	957.939	850.173	930.222	868.931
ENSMUSG00000006299	Aamp	3220.61	0.0816587	0.138956	0.587657	0.556762	0.97828	chr1	74279840	74284738	-	4899	5514.34	5171.45	5602.19	1018.32	987.256	850.367	3454.75	3520.38	3854.68	4791.08	5521.47	5054.13	902.464	1120.11	952.747	3150.8	3165.67	3338.81
ENSMUSG00000006301	Tmbim1	75.8975	0.725115	0.362622	1.99964	0.0455386	0.772906	chr1	74288247	74305622	-	17376	99.8855	132.509	77.2989	50.9639	51.0948	37.4611	81.5095	79.2716	61.4991	108.204	113.425	138.012	60.9884	43.8304	75.2852	43.4593	56.2508	55.2053
ENSMUSG00000006304	Arpc2	7219.79	-0.033142	0.12345	-0.268465	0.788341	0.996464	chr1	74236084	74268209	+	32126	11377	10467.4	10552.3	7621.51	7497.08	8054.14	3226.52	3674.12	4055.65	10021.5	10700.9	10269.8	7162.02	7576.81	6974.69	3422.42	3817.76	3484.56
ENSMUSG00000006307	Kmt2b	6411.69	-0.240574	0.176521	-1.36286	0.172927	0.905339	chr7	30568858	30588726	-	19869	3147.63	3027.13	3539.89	5412.76	4901.64	5067.55	12092.3	9914.96	10449.4	2553.78	2935.2	3060.54	4860.94	5826.52	4869.31	11118.8	9706.39	12925.8
ENSMUSG00000006313	Upk1a	11.9615	-1.01505	1.10857	-0.91564	0.359856	0.963468	chr7	30603092	30612847	-	9756	13.208	10.744	10.9011	15.3853	31.1765	18.7306	3.76198	0	1.0982	17.0848	11.2559	5.30816	20.6042	25.3242	21.6337	2.71621	4.16673	2.20821
ENSMUSG00000006315	Tmem147	1369.14	-0.124807	0.185007	-0.67461	0.499923	0.977423	chr7	30727701	30729540	-	1840	2764.6	2060.16	2222.84	1418.34	1590	1575.24	249.545	225.804	272.353	2096.55	2242.53	2117.2	1823.06	1573.02	1667.52	233.594	279.171	232.966
ENSMUSG00000006333	Rps9	34693.1	-0.211216	0.18726	-1.12793	0.259351	0.94363	chr7	3703993	3706897	+	2905	59461.6	47882.5	50425.7	39807.6	57688.6	48729.4	6090.64	7384.27	7976.22	44156.2	48962.5	46999.3	44176.2	46996.9	45682.5	7056.71	7678.24	7320.22
ENSMUSG00000006335	Tfpt	651.418	-0.089311	0.166212	-0.537331	0.591039	0.981846	chr7	3620324	3629929	-	9606	1212.66	1080.67	1065.34	559.642	612.272	703.332	275.878	318.288	315.183	960.005	1080.57	928.171	593.401	575.639	589.301	289.276	303.129	262.777
ENSMUSG00000006342	Susd2	86.7424	-0.927105	0.400271	-2.3162	0.0205476	0.756902	chr10	75636706	75644008	-	7303	54.483	64.4641	58.4697	34.617	33.7745	56.1917	151.733	148.935	107.624	34.1697	47.6213	49.2901	42.0326	56.4925	46.7287	229.519	116.668	228.55
ENSMUSG00000006344	Ggt5	92.0334	0.185085	0.35977	0.514454	0.606935	0.982598	chr10	75589340	75617200	+	27861	53.6575	64.4641	37.6585	24.0396	19.0523	29.9689	210.671	192.174	137.275	74.0343	55.4138	66.7312	28.0217	28.2462	38.0753	224.087	150.002	223.029
ENSMUSG00000006345	Ggt1	44.0761	-0.141419	0.417765	-0.338512	0.734977	0.992779	chr10	75561604	75586200	+	24597	34.671	35.8134	20.8113	35.5786	33.7745	49.636	79.0015	51.6467	60.4009	22.7798	28.5728	34.1239	41.2084	40.9083	27.6911	73.3376	59.3759	64.0381
ENSMUSG00000006356	Crip2	2691.36	-0.00885788	0.142901	-0.061986	0.950574	0.99889	chr12	113140236	113145506	+	5271	5761.16	4734.53	4714.24	1455.84	1497.34	1287.73	1341.77	1537.39	1546.26	4872.43	5285.09	5138.3	1713.44	1519.45	1561.09	1499.35	1507.31	1471.77
ENSMUSG00000006360	Crip1	95.7423	-0.00322719	0.531209	-0.00607519	0.995153	0.99889	chr12	113146316	113153879	+	7564	196.469	185.334	124.868	74.042	146.356	103.018	8.77795	18.0163	6.58919	170.848	131.608	175.169	128.57	104.219	117.687	13.581	9.37514	8.83284
ENSMUSG00000006362	Cbfa2t3	2133.6	-0.077615	0.194799	-0.398436	0.690309	0.988119	chr8	122625141	122699109	-	73969	2225.55	1988.54	1926.53	2716.47	2566.86	2325.4	1843.37	1689.93	1628.63	1821.57	2410.5	1920.04	2572.23	3048.65	2266.34	1780.47	2058.36	1615.31
ENSMUSG00000006369	Fbln1	3873.31	-0.101671	0.193399	-0.525708	0.599091	0.982598	chr15	85205949	85286535	+	80587	2463.29	2246.39	2447.8	1067.36	759.494	841.939	9218.1	8182.99	7816.98	1982.65	2116.98	2562.33	893.398	980.826	950.151	8440.61	7275.11	9473.22
ENSMUSG00000006373	Pgrmc1	4835.27	0.249716	0.199098	1.25423	0.209757	0.921039	chrX	36598206	36606079	+	7874	6414.13	7126.86	6689.33	3331.89	5032.41	4836.23	3340.64	3001.51	3425.28	8068.92	7314.63	7922.82	4183.48	3322.34	3561.77	2899.55	3494.84	3068.31
ENSMUSG00000006386	Tek	592.681	0.385712	0.355713	1.08434	0.278216	0.947435	chr4	94739289	94874976	+	135688	260.858	430.656	276.492	218.28	204.379	170.448	1539.9	1589.04	943.353	320.544	275.337	423.137	230.767	201.62	302.006	918.078	911.472	1451.9
ENSMUSG00000006389	Mpl	7.24881	1.75967	1.12978	1.55753	0.119344	0.868497	chr4	118442415	118457513	-	15099	9.906	5.37201	2.97304	11.539	5.19608	7.49222	5.01597	14.413	0	10.5763	12.9876	10.6163	7.41751	6.81806	9.51881	4.07431	1.04168	5.52053
ENSMUSG00000006390	Elovl1	312.68	0.173323	0.204949	0.845686	0.397728	0.971123	chr4	118428093	118432953	+	4861	515.112	448.562	454.874	225.011	265	206.973	240.767	301.472	266.862	426.307	427.726	446.644	220.053	231.814	295.083	194.209	235.42	226.342
ENSMUSG00000006392	Med8	2167.12	-0.159494	0.160768	-0.992073	0.321162	0.958984	chr4	118409337	118415782	+	6446	3745.29	3173.96	3323.85	2351.07	2281.95	2241.11	573.075	675.01	769.837	3076.08	3446.05	3196.27	2711.51	2648.33	2657.48	649.173	814.595	673.504
ENSMUSG00000006398	Cdc20	5444.04	-0.0353791	0.172966	-0.204544	0.837928	0.99733	chr4	118432901	118437352	-	4452	4887.79	4720.2	5650.75	1152.94	923.171	1003.96	12128.6	10049.5	9880.5	4217.51	4906.72	4858.49	1007.13	1275.95	1220.14	10513.1	9680.35	9915.97
ENSMUSG00000006403	Adamts4	801.194	-0.196971	0.218246	-0.902518	0.366782	0.964248	chr1	171250421	171260637	+	10217	279.844	361.715	408.297	177.893	209.575	185.433	1958.74	1741.57	1745.04	329.493	293.52	345.789	185.438	211.36	214.606	2043.95	1536.48	2192.75
ENSMUSG00000006411	Nectin4	10.255	-0.619077	0.990605	-0.624948	0.532005	0.977423	chr1	171370099	171388598	+	18500	22.2885	5.37201	5.94607	8.65425	13.8562	2.80958	11.2859	9.60868	8.78559	13.8306	7.79257	6.06647	17.3075	3.89603	10.3842	6.79052	16.6669	13.2493
ENSMUSG00000006412	Pfdn2	3520.04	-0.14274	0.320525	-0.445332	0.65608	0.986841	chr1	171345670	171359254	+	13585	7020.88	5845.64	6508.97	2100.1	4331.8	4301.47	885.319	1125.42	1249.75	5533.05	6098.12	5779.07	3918.09	2363.92	3065.06	941.166	1184.39	1108.52
ENSMUSG00000006418	Rnf114	4722.08	-0.0187655	0.174889	-0.1073	0.914551	0.998732	chr2	167492645	167516173	+	23529	7388.22	6261.07	6935.1	5641.61	6347.88	6274.74	1306.66	1659.9	1865.84	6113.93	7085.18	6265.15	5666.15	5790.48	5766.67	1423.29	1726.07	1479.5
ENSMUSG00000006423	C330007P06Rik	922.547	0.443781	0.262288	1.69196	0.0906534	0.848959	chrX	36823737	36874111	-	50375	491.998	808.487	774.971	1453.91	1254.85	1387	474.009	617.358	710.535	1102.38	771.464	915.279	1312.08	1432.77	1316.19	570.403	555.216	656.942
ENSMUSG00000006435	Neurl1a	237.367	-0.104025	0.450958	-0.230676	0.817567	0.996907	chr19	47178820	47259441	+	80622	420.179	190.706	231.897	419.251	227.762	302.499	156.749	108.098	127.391	220.476	337.678	185.786	281.041	456.81	235.374	108.648	137.502	124.764
ENSMUSG00000006442	Srm	1921.8	-0.021719	0.281354	-0.0771946	0.938469	0.99889	chr4	148591503	148594993	+	3491	3608.26	3194.55	3364.49	1207.75	1943.33	2004.17	796.285	951.259	1320.04	3002.86	3302.32	2990.77	1556.85	1117.19	1385.42	806.713	1091.68	948.426
ENSMUSG00000006445	Epha2	179.107	0.109643	0.331168	0.331079	0.740585	0.993123	chr4	141301240	141329384	+	28145	70.993	114.603	97.1192	76.9267	68.4151	55.2551	406.294	411.972	365.7	78.1021	83.9866	116.78	48.6259	59.4145	84.804	306.931	319.796	458.204
ENSMUSG00000006457	Actn3	23.1927	0.301114	0.514853	0.584855	0.558645	0.978863	chr19	4861216	4877909	-	16694	27.2415	20.5927	29.7304	20.1933	12.9902	19.6671	22.5719	45.6412	20.8658	25.2205	26.8411	31.849	13.1867	9.74008	12.9802	25.804	29.1671	23.1862
ENSMUSG00000006463	Zdhhc24	618.775	0.241207	0.202694	1.19	0.234045	0.93295	chr19	4878668	4885397	+	6730	788.352	683.14	697.672	1024.09	904.984	869.098	195.623	246.222	318.478	771.258	742.892	680.203	896.695	806.479	859.289	232.236	211.461	209.78
ENSMUSG00000006464	Bbs1	1357.72	0.0595324	0.159914	0.372278	0.709686	0.989016	chr19	4886878	4906628	-	19751	995.553	957.112	1048.49	1209.67	951.749	952.449	2199.5	2166.76	1768.1	995.802	986.193	1058.6	983.232	1140.56	1060.92	2022.22	1965.65	1976.35
ENSMUSG00000006476	Nsmf	8520.29	-0.281991	0.144618	-1.9499	0.0511876	0.772906	chr2	25054355	25062881	+	8527	9858.95	8465.39	8893.34	14512.2	14721.4	14016.1	1983.82	2571.52	2625.79	8084.38	8121.59	7510.3	15041.1	14590.6	14757.6	2566.82	2363.58	2680.77
ENSMUSG00000006494	Pdk1	1566.34	0.216209	0.16636	1.29964	0.193723	0.917539	chr2	71873224	71903858	+	30635	1266.32	1501.48	1382.46	2038.56	1624.64	1902.09	1442.09	1709.14	1963.58	1493.7	1392.27	1417.28	1427.46	1559.39	1506.57	1465.39	1542.73	1559
ENSMUSG00000006498	Ptbp1	14066.3	0.0206556	0.159021	0.129893	0.896651	0.998732	chr10	79854427	79864771	+	10345	11298.6	11116.5	12250.9	5046.39	4147.34	3976.5	28420.5	27574.5	24300.9	10343.6	11316.5	12136	4507.37	4916.79	4667.68	28164.3	22644.1	26364.9
ENSMUSG00000006517	Mvd	971.816	0.00798007	0.15853	0.0503379	0.959853	0.99889	chr8	122433601	122443422	-	9822	1272.92	1112.01	1343.81	575.989	700.605	540.377	1202.58	1102.6	1162.99	1048.68	1217.37	1177.65	613.181	628.235	606.608	1124.51	1085.43	977.133
ENSMUSG00000006519	Cyba	122.325	-0.282217	0.306725	-0.920098	0.357522	0.963468	chr8	122424776	122432930	-	8155	302.958	288.298	225.951	70.1956	64.085	65.557	28.8418	51.6467	46.1244	213.967	251.094	256.309	65.1093	61.3625	75.2852	35.3107	48.959	50.7888
ENSMUSG00000006526	Stimate	642.309	-0.0428962	0.162516	-0.263951	0.791818	0.996464	chr14	30825590	30877210	+	51621	728.091	642.85	641.185	1070.24	885.066	892.511	346.102	342.309	425.003	628.885	620.808	618.022	851.365	889.27	913.806	362.614	366.672	336.752
ENSMUSG00000006527	Sfmbt1	2512.73	0.212585	0.114583	1.85529	0.0635549	0.794866	chr14	30714849	30822721	+	107873	1265.49	1386.87	1483.54	2566.47	2255.1	2374.1	3824.68	3539.6	3811.85	1554.72	1536.87	1478.7	2345.58	2596.71	2545.85	3521.56	3646.93	3494.49
ENSMUSG00000006567	Atp7b	276.399	-0.14938	0.234448	-0.637154	0.524025	0.977423	chr8	21992785	22060305	-	67521	132.08	167.428	150.634	196.163	161.945	155.464	560.535	467.222	455.753	160.272	144.595	141.046	128.57	184.088	137.59	585.343	464.59	581.863
ENSMUSG00000006574	Slc4a1	405.302	0.149367	0.46226	0.323125	0.746601	0.993419	chr11	102348824	102366203	-	17380	792.48	419.016	488.569	424.058	232.958	231.322	312.244	231.809	191.087	545.088	791.379	607.406	310.711	578.561	383.349	146.675	362.505	246.215
ENSMUSG00000006575	Rundc3a	5281.1	-0.296758	0.166407	-1.78333	0.0745325	0.815608	chr11	102393403	102402555	+	9153	7644.95	6315.69	6458.42	8325.39	8226.26	7369.54	1272.8	1426.89	1575.92	5977.25	6788.19	5618.31	7831.24	8207.97	7294.01	1447.74	1767.73	1511.52
ENSMUSG00000006576	Slc4a3	1030.11	-0.195953	0.194107	-1.00951	0.312732	0.957655	chr1	75546266	75562172	+	15907	989.774	807.591	823.531	1611.61	1198.56	1262.44	1097.24	883.999	978.495	789.157	804.366	709.019	1206.58	1285.69	1117.16	1043.02	1061.47	872.243
ENSMUSG00000006586	Runx1t1	3118.71	0.366099	0.338345	1.08203	0.279241	0.947435	chr4	13743436	13893649	+	150214	433.387	636.583	507.398	4387.71	4044.28	3587.84	5950.2	3783.42	3285.81	1035.67	703.063	478.493	4476.06	4591.47	4038.57	4621.63	5428.2	4147.02
ENSMUSG00000006589	Aprt	1186.43	-0.0116382	0.196223	-0.0593114	0.952704	0.99889	chr8	122574635	122576909	-	2275	2445.96	2178.35	2416.09	699.071	983.792	944.957	349.864	458.814	463.44	2155.13	2250.32	2263.55	925.54	748.038	857.559	389.776	411.464	414.039
ENSMUSG00000006599	Gtf2h1	2387.75	0.388744	0.234344	1.65886	0.0971439	0.85178	chr7	46796103	46823800	+	27698	1032.7	1454.92	1223.9	5025.24	4749.22	5314.8	685.934	1004.11	997.165	1994.04	1423.44	1394.53	4632.65	4670.37	4714.41	874.619	958.347	829.183
ENSMUSG00000006611	Hfe	41.4709	0.00417484	0.515332	0.00810127	0.993536	0.99889	chr13	23702034	23710854	-	8821	76.7715	96.6961	53.5146	27.8859	48.4968	27.1593	21.3179	13.2119	24.1604	81.3564	50.2188	78.1059	32.1425	37.0123	24.2297	17.6553	16.6669	19.8739
ENSMUSG00000006641	Slc5a6	386.154	-0.0261718	0.205871	-0.127127	0.89884	0.998732	chr5	31036036	31048924	-	12889	461.454	368.878	438.027	275.975	252.876	314.673	529.185	386.749	385.468	453.968	435.518	382.188	301.645	310.709	325.37	478.052	407.298	442.746
ENSMUSG00000006651	Aplp1	6217.98	-0.0790041	0.149878	-0.527124	0.598107	0.982598	chr7	30434982	30445535	-	10554	13829.6	11339.4	11430.3	1583.73	1385.62	1438.51	5627.92	5039.75	5179.11	11004.3	12670.7	11039.5	1496.69	1568.15	1417.44	5106.47	5854.25	4912.16
ENSMUSG00000006673	Qrich1	8121.57	-0.0199502	0.133603	-0.149324	0.881298	0.998586	chr9	108516806	108560163	+	43358	5799.96	6141.99	6614.01	4644.45	4555.23	4705.12	15557	12510.5	11750.7	6202.61	6308.52	6408.47	4658.2	4568.1	4598.45	13908.3	14048.1	13208.4
ENSMUSG00000006675	P4htm	237.243	-0.115459	0.235783	-0.489685	0.624357	0.98593	chr9	108578862	108597667	-	18806	345.884	286.507	366.674	355.786	291.847	297.816	124.145	121.31	157.042	239.188	282.264	242.659	269.503	250.32	306.333	97.7834	108.335	126.972
ENSMUSG00000006676	Usp19	9256.25	-0.168857	0.195958	-0.861701	0.388852	0.968896	chr9	108490602	108502337	+	11736	3652.01	4422.06	4902.54	2824.17	2624.02	2626.02	21961.2	20013.7	19029.6	3871.75	4062.53	4335.25	2356.3	2679.5	2397.88	23364.8	16744	24745.2
ENSMUSG00000006678	Pola1	3121	0.369804	0.274449	1.34744	0.177838	0.907637	chrX	93304767	93632155	-	327389	191.516	241.74	263.609	1392.37	1104.17	1106.04	7890.12	7206.51	7375.5	423.867	290.057	260.858	1251.09	1553.54	1274.66	8311.59	6129.26	9911.55
ENSMUSG00000006699	Cdc42	14581.7	-0.034988	0.250581	-0.139628	0.888954	0.998586	chr4	137319696	137357720	-	38025	23079.3	24164.2	24125.2	8549.44	15809.1	13801.6	6958.41	7219.72	8665.89	24350.8	23892.9	23524.3	13021	9557.94	12216.1	6968.43	8704.29	7862.33
ENSMUSG00000006705	Pknox1	2137.18	-0.0953373	0.149928	-0.635886	0.524851	0.977423	chr17	31564734	31607693	+	42960	2724.15	2663.62	3018.62	2268.38	2017.81	2179.3	1208.85	1573.42	1628.63	2683.13	2829.57	2813.33	1949.98	2087.3	2153.85	1512.93	1627.11	1529.19
ENSMUSG00000006711	D130043K22Rik	112.343	-0.750536	0.362088	-2.0728	0.0381909	0.762262	chr13	24845135	24901270	+	56136	31.369	36.7087	29.7304	63.4645	37.2386	65.557	279.64	230.608	218.542	24.4069	23.3777	16.6828	47.8017	58.4405	53.6515	302.857	207.295	294.796
ENSMUSG00000006715	Gmnn	1332.39	0.0236747	0.260389	0.0909204	0.927556	0.998732	chr13	24751845	24761923	-	10079	2314.7	2249.97	2703.48	878.888	1070.39	1645.48	451.437	542.89	620.482	2246.25	2350.76	2346.21	1061.53	926.282	1056.59	461.755	489.59	566.406
ENSMUSG00000006717	Acot13	496.953	0.0671659	0.236061	0.284528	0.776006	0.996464	chr13	24817948	24831540	-	13593	955.103	893.544	894.884	322.131	481.504	465.454	163.019	176.559	187.792	940.479	844.195	894.047	469.776	327.267	438.731	149.391	182.294	158.991
ENSMUSG00000006720	Zfp184	1529.49	0.508893	0.232676	2.18713	0.0287329	0.756902	chr13	21945094	21960779	+	15686	468.058	786.999	559.922	1909.71	2060.25	2086.58	1815.78	1699.54	1753.82	1076.34	759.343	750.726	2142.01	2098.99	2283.65	1901.34	1670.86	1706.95
ENSMUSG00000006724	Cyp27b1	16.9072	1.2825	0.678045	1.89146	0.0585627	0.78375	chr10	127048250	127053006	+	4757	10.7315	4.47667	8.91911	23.078	21.6503	33.715	16.3019	15.6141	25.2586	13.017	10.3901	11.3746	24.725	31.1683	20.7683	5.43241	16.6669	11.0411
ENSMUSG00000006728	Cdk4	27819.4	-0.0763485	0.205243	-0.371992	0.709899	0.989016	chr10	127063534	127067920	+	4387	48169.6	40431.5	44578.7	26802.2	35581	35752.9	7729.61	9934.17	11605.8	38464.5	43007.2	40164.6	31287.1	27660.9	31393.9	8580.5	10237.6	9367.23
ENSMUSG00000006731	B4galnt1	819.22	0.027217	0.315217	0.0863437	0.931193	0.998732	chr10	127165225	127172330	+	7106	1423.16	1150.5	1325.97	496.177	1008.91	906.559	504.105	443.2	512.859	1180.48	1360.24	1176.14	777.19	455.836	659.394	444.1	529.174	391.957
ENSMUSG00000006732	Mettl1	683.664	-0.038616	0.200289	-0.192801	0.847115	0.99733	chr10	127041414	127046365	+	4952	1141.67	1047.54	1129.75	602.913	557.713	611.553	317.26	494.847	472.226	946.174	1013.9	1044.95	523.347	541.549	665.452	380.269	405.214	409.623
ENSMUSG00000006736	Tspan31	2931.54	-0.0139482	0.187456	-0.0744078	0.940686	0.99889	chr10	127067280	127070264	-	2985	5859.4	4873.3	5558.59	2064.52	2772.98	3001.57	993.162	1018.52	1102.59	4821.99	5336.18	5268.73	2439.54	2146.71	2533.74	904.497	1081.27	990.382
ENSMUSG00000006740	Kif5b	13710.5	0.471159	0.221382	2.12826	0.0333154	0.762262	chr18	6201002	6242174	-	41173	487.87	635.687	696.681	5455.07	4494.61	5009.49	40369.8	32332	31800.5	1072.28	794.842	734.043	4593.09	5562.56	4942	37289.4	34647.4	35871.3
ENSMUSG00000006763	Saal1	1454.51	-0.0793765	0.152393	-0.520867	0.602459	0.982598	chr7	46686108	46710680	-	24573	1769.05	1818.42	1984.01	1221.21	1023.63	1007.7	1410.74	1464.12	1597.88	1712.55	1739.47	1794.92	948.617	1172.71	1066.11	1348.6	1491.69	1609.79
ENSMUSG00000006782	Cnp	406.841	-0.126264	0.170893	-0.738845	0.460001	0.977423	chr11	100574904	100591729	+	16826	540.702	491.538	477.668	135.583	165.409	141.416	660.854	600.542	554.59	435.257	446.774	492.143	130.219	144.153	102.976	627.444	589.592	586.28
ENSMUSG00000006784	Ttc25	55.5124	0.739247	0.492406	1.5013	0.133279	0.878357	chr11	100545607	100572568	+	26962	19.812	30.4414	25.7663	28.8475	35.5066	22.4767	122.891	118.907	56.0081	38.2375	38.9629	53.84	28.0217	27.2722	43.2673	126.304	65.626	117.035
ENSMUSG00000006800	Sulf2	2220	-0.0757532	0.241211	-0.314054	0.75348	0.9939	chr2	166073089	166155663	-	82575	1657.6	1549.82	1461.74	518.294	433.873	437.359	5635.44	4657.81	3833.81	1173.16	1828.66	1415.01	373.348	523.042	382.483	4608.04	4854.24	4616.26
ENSMUSG00000006818	Sod2	2423.91	-0.0265115	0.117472	-0.225683	0.821448	0.99733	chr17	13006846	13040063	+	33218	3661.09	3518.66	3637.01	2156.83	2236.91	2374.1	1447.11	1652.69	1732.96	3303.88	3317.04	3344.9	2350.53	2301.58	2060.39	1435.52	1566.69	1532.5
ENSMUSG00000006850	Tmco6	260.898	0.0753986	0.21514	0.350463	0.725991	0.990722	chr18	36735039	36742397	+	7359	379.73	395.738	402.351	224.049	208.709	188.242	198.131	176.559	240.506	315.663	373.178	417.828	183.789	238.632	202.491	191.493	180.211	178.865
ENSMUSG00000006906	Stambp	1169.13	0.088442	0.130264	0.678946	0.497172	0.977423	chr6	83543211	83572729	-	29519	1201.1	1261.53	1184.26	977.931	872.076	862.542	1449.62	1402.87	1370.55	1309.84	1198.32	1171.59	852.19	960.372	961.4	1405.64	1397.94	1204.58
ENSMUSG00000006920	Ezh1	661.193	-0.109365	0.146464	-0.7467	0.455244	0.977423	chr11	101191115	101226463	-	35349	605.091	642.85	584.697	725.996	665.965	603.124	674.648	658.195	675.392	592.274	641.588	555.841	661.807	780.181	718.238	742.883	713.552	659.151
ENSMUSG00000006930	Hap1	2042.55	-0.0500526	0.299041	-0.167377	0.867073	0.99733	chr11	100347327	100356128	-	8802	2088.51	1462.98	1740.22	563.488	351.602	421.438	4851.7	3520.38	3593.31	1382.24	2043.39	1600.03	407.963	602.911	373.83	3861.09	4367.77	3533.14
ENSMUSG00000006931	P3h4	186.402	-0.136238	0.233029	-0.584639	0.558791	0.978863	chr11	100408456	100414836	-	6381	335.978	265.019	329.016	140.391	152.418	122.685	90.2875	124.913	105.427	280.679	316.898	301.049	138.46	154.867	154.897	130.378	112.502	99.3695
ENSMUSG00000006932	Ctnnb1	79056.9	-0.0251524	0.238258	-0.105568	0.915925	0.998732	chr9	120929216	120960507	+	31292	26123.8	37312.2	38009.3	8182.12	8015.82	10155.7	216045	185873	183528	30737.2	32631	35956.8	7506.52	11322.8	8323.77	203394	170320	209587
ENSMUSG00000006941	Eif1b	5961.48	-0.0497196	0.23266	-0.213701	0.83078	0.99733	chr9	120492232	120495330	+	3099	12087	9712.59	10324.4	4715.61	6746.25	6498.57	1340.52	1574.62	2090.97	9380.39	10019.5	9141.42	6583.45	5924.89	6562.79	1393.41	1777.11	1433.13
ENSMUSG00000006958	Chrd	139.154	-0.296285	0.323026	-0.917218	0.359028	0.963468	chr16	20733127	20742384	+	9258	111.442	123.556	86.218	102.889	101.324	70.2396	195.623	216.195	140.569	143.187	90.9133	113.746	99.7243	83.7647	90.8614	289.276	197.92	247.32
ENSMUSG00000006998	Psmd2	22794.6	0.00627386	0.170934	0.0367035	0.970721	0.99889	chr16	20651652	20663414	+	11763	12791.9	12960.9	14293.4	2677.05	2204.87	2347.88	60096.3	51778.8	50207.5	11712.9	13671.6	13019.4	2265.64	3031.11	2478.35	55756.9	47854.9	51153.2
ENSMUSG00000007021	Syngr3	613.161	-0.0936169	0.227282	-0.411898	0.680414	0.988119	chr17	24685092	24689955	-	4864	1243.2	1049.33	1097.05	355.786	541.259	446.724	389.992	311.081	439.28	977.903	1058.92	988.077	385.711	332.137	334.889	353.107	416.673	315.774
ENSMUSG00000007029	Vars	9011.26	-0.143162	0.199973	-0.715907	0.474049	0.977423	chr17	35000987	35016322	+	15336	4737.54	4913.59	5829.13	2569.35	1997.03	1958.28	21211.3	18318.9	20004.8	4234.6	4830.53	5104.94	1929.38	2292.82	2082.02	20776.3	16527.3	22884.8
ENSMUSG00000007030	Vwa7	6.37544	2.07066	1.37225	1.50895	0.131311	0.878357	chr17	35016579	35026741	+	10163	7.4295	1.79067	1.98202	11.539	11.2582	10.3018	5.01597	2.40217	9.88379	11.3899	3.46336	0.758309	6.59334	10.7141	14.7109	1.3581	4.16673	0
ENSMUSG00000007033	Hspa1l	5.4154	-1.55506	1.31667	-1.18106	0.23758	0.93463	chr17	34972703	34979285	+	6583	1.651	10.744	5.94607	3.84634	4.33007	5.61917	5.01597	2.40217	0	3.25425	1.73168	14.4079	4.12084	3.89603	7.78812	5.43241	6.25009	11.0411
ENSMUSG00000007035	Msh5	124.453	-0.567623	0.31792	-1.78543	0.0741915	0.815608	chr17	35028605	35046745	-	18141	149.415	110.126	127.841	225.972	146.356	196.671	36.3658	70.864	62.5973	106.577	110.828	111.471	169.779	197.724	203.356	70.6214	72.9177	70.6627
ENSMUSG00000007036	Abhd16a	777.219	-0.172258	0.165373	-1.04163	0.297581	0.954171	chr17	35089263	35102987	+	13725	1357.95	1385.98	1237.77	749.074	831.373	711.761	318.514	396.358	437.083	1149.57	1133.39	1162.49	665.103	610.703	718.238	373.478	400.006	351.105
ENSMUSG00000007038	Neu1	427.427	0.361754	0.160696	2.25118	0.0243742	0.756902	chr17	34931253	34935953	+	4701	705.802	576.595	654.068	423.097	416.553	369.929	299.704	295.467	304.201	576.817	584.443	643.046	379.941	398.369	413.636	215.938	221.878	214.196
ENSMUSG00000007039	Ddah2	7164.22	-0.039416	0.331675	-0.118839	0.905403	0.998732	chr17	35059035	35062095	+	3061	14209.3	14059.4	14316.2	2890.52	6628.47	6610.01	2635.89	3384.66	3749.25	12253.1	13265.6	12907.9	5318.35	3333.06	4334.52	2675.46	3330.26	3053.95
ENSMUSG00000007041	Clic1	3180.82	-0.145723	0.205347	-0.709641	0.477927	0.977423	chr17	35049966	35058749	+	8784	6177.22	5569.87	6327.61	2136.64	2877.76	3094.29	1127.34	1431.69	1663.77	4844.77	5432.29	5294.52	2461.79	2325.93	2464.51	1222.29	1413.56	1388.96
ENSMUSG00000007050	Lsm2	2227.46	-0.111405	0.264486	-0.421215	0.673598	0.988119	chr17	34981862	34985891	+	4030	3966.53	2981.46	3682.6	2096.25	3098.6	3624.36	278.386	327.896	405.235	3152.56	3412.28	3217.51	3066.73	2566.51	3212.17	291.992	369.797	343.377
ENSMUSG00000007080	Pole	3530.69	-0.203822	0.243158	-0.83823	0.401901	0.971851	chr5	110286306	110337474	+	51169	1315.85	1884.68	1964.19	2539.54	1715.57	2149.33	6751.5	6113.52	6660.58	1509.16	1566.31	1721.36	2086.79	2416.51	2263.75	6808.17	5630.29	8455.24
ENSMUSG00000007097	Atp1a2	4870.79	-0.0466812	0.273605	-0.170616	0.864526	0.99733	chr1	172271709	172298064	-	26356	1912.68	2325.18	1747.15	1883.74	1911.29	1234.34	12202.6	10886.6	8352.9	2026.59	1914.37	2207.44	1805.75	1909.06	1992.03	11789.7	8168.87	13403.8
ENSMUSG00000007107	Atp1a4	8.16755	0.981988	0.893934	1.0985	0.271985	0.947435	chr1	172223513	172258414	-	34902	14.0335	9.84868	4.95506	9.61584	9.52615	4.68264	5.01597	15.6141	6.58919	8.9492	9.52425	12.8913	7.41751	6.81806	6.92277	2.71621	4.16673	7.72874
ENSMUSG00000007122	Casq1	265.831	-0.0295496	0.206111	-0.143367	0.886	0.998586	chr1	172209894	172219868	-	9975	335.978	290.984	367.665	258.666	209.575	214.465	274.624	287.059	285.532	288.815	258.887	348.822	189.559	193.828	197.299	293.35	245.837	244.007
ENSMUSG00000007207	Stx1a	634.512	-0.0621728	0.218853	-0.284085	0.776345	0.996464	chr5	135023482	135051100	+	27619	1005.46	822.812	794.792	862.541	701.471	706.142	389.992	337.505	348.129	789.157	974.071	712.811	661.807	695.442	560.745	354.465	395.839	308.045
ENSMUSG00000007216	Zfp775	573.268	-0.211495	0.180972	-1.16866	0.242542	0.93536	chr6	48602063	48623227	+	21165	869.251	806.696	845.333	411.558	499.69	465.454	371.182	427.586	543.609	746.038	832.939	740.868	433.512	418.824	474.21	468.546	466.673	496.847
ENSMUSG00000007279	Scube2	17.0332	0.938115	0.760593	1.2334	0.217427	0.922592	chr7	109798676	109865679	-	67004	10.7315	6.26734	8.91911	9.61584	11.2582	18.7306	33.8578	27.625	34.0442	18.712	16.451	6.06647	3.29667	16.5581	5.19208	36.6688	26.042	16.5616
ENSMUSG00000007338	Mrpl49	1845.42	-0.0772417	0.201585	-0.383171	0.701593	0.98882	chr19	6053622	6057785	-	4164	3292.92	2976.99	3062.23	1426.03	2101.82	1987.31	576.837	766.292	814.864	3020.76	2880.65	2879.3	1846.14	1617.83	1824.15	704.856	720.844	717.668
ENSMUSG00000007379	Dennd2c	82.1113	0.196302	0.353411	0.555448	0.578588	0.981525	chr3	103102604	103169769	+	67166	43.7515	50.1387	96.1282	78.8499	75.3432	74.9222	102.827	99.69	88.9541	80.5428	60.6089	65.2146	98.076	102.271	83.0733	82.8443	103.127	91.6407
ENSMUSG00000007411	Mark3	4229.93	0.0746696	0.136183	0.548303	0.583484	0.981525	chr12	111574523	111656221	+	81699	3661.09	3793.53	4073.06	4849.27	3979.33	5142.47	4469.23	4328.71	4735.43	4179.28	3769.01	3826.43	3956.83	4190.18	4057.61	4278.03	4628.19	4220.99
ENSMUSG00000007415	Gatad1	5449.35	-0.0748	0.138956	-0.5383	0.59037	0.981846	chr5	3632932	3657185	-	24254	5540.76	5018.35	5460.48	9580.26	8296.41	8831.46	1839.61	1963.77	2268.88	4904.16	4919.71	4936.59	8829.31	10583.6	9219.4	1969.25	1878.15	2048.11
ENSMUSG00000007458	M6pr	1840.72	0.0690523	0.182303	0.378778	0.704853	0.989016	chr6	122308720	122317680	+	8961	2598.67	2629.6	2631.14	1796.24	2081.9	2391.89	833.905	935.645	1150.91	2538.32	2577.61	2703.37	1771.96	1645.1	2075.1	915.362	955.222	900.95
ENSMUSG00000007476	Lrrc8a	52.0689	-0.111979	0.392835	-0.285054	0.775603	0.996464	chr2	30237715	30263790	+	26076	61.9125	72.5221	58.4697	59.6182	67.5491	47.7629	55.1757	30.0271	56.0081	61.8308	38.9629	53.84	46.9776	43.8304	59.7089	44.8174	39.5839	38.6437
ENSMUSG00000007480	Mc5r	25.9787	0.354364	0.881838	0.401846	0.687797	0.988119	chr18	68337596	68342446	+	4851	30.5435	41.1854	6.93708	36.5402	47.6308	9.36528	18.8099	42.038	8.78559	18.712	20.7802	30.3324	38.7359	23.3762	45.8634	14.9391	19.792	13.2493
ENSMUSG00000007564	Ppp2r1a	23027.4	-0.044825	0.169584	-0.264323	0.791531	0.996464	chr17	20945311	20965916	+	20606	19951.5	19523.7	20627.9	6314.72	6136.57	5872.97	52277.7	41683.7	37177.3	17555.9	20426.1	19086.6	5845	7303.11	6264.24	45127.1	43338.1	39980.7
ENSMUSG00000007570	Fance	535.271	-0.128022	0.190886	-0.670676	0.502427	0.977423	chr17	28313519	28326572	+	13054	886.587	713.581	815.603	558.68	645.18	685.538	209.417	230.608	253.684	666.309	774.062	744.66	637.906	571.743	556.418	214.58	258.337	211.988
ENSMUSG00000007589	Tinf2	1503.3	-0.146828	0.173987	-0.843902	0.398724	0.971123	chr14	55674689	55681820	-	7132	2033.21	1847.07	2116.8	1725.08	1969.32	2103.44	524.169	662.999	766.543	1776.82	1975.85	1776.72	1828.83	1944.12	2011.93	657.322	664.593	674.608
ENSMUSG00000007591	Tssk4	57.1461	0.225742	0.479555	0.470732	0.637832	0.986702	chr14	55650184	55652539	+	2356	15.6845	17.0114	28.7393	157.7	129.902	141.416	22.5719	10.8098	30.7496	24.4069	22.5119	28.0574	110.438	93.5048	126.341	27.1621	23.9587	17.6657
ENSMUSG00000007603	Dus3l	1077.01	0.0410793	0.139195	0.295119	0.767903	0.996464	chr17	56764757	56770093	+	5337	1094.61	1067.24	1055.43	581.758	585.425	537.567	1618.9	1514.57	1500.14	1006.38	1055.46	1131.4	632.961	746.09	784.869	1625.65	1359.39	1488.33
ENSMUSG00000007610	Gtpbp3	437.158	-0.339397	0.21809	-1.55623	0.119654	0.868497	chr8	71488103	71499583	+	11481	646.366	509.445	661.005	454.829	467.647	469.2	179.321	231.809	278.943	513.359	674.49	585.415	478.017	433.434	431.808	274.337	280.212	299.212
ENSMUSG00000007613	Tgfbr1	3676.78	0.54967	0.283792	1.93688	0.0527604	0.776952	chr4	47353222	47414931	+	61710	898.969	1979.58	1699.59	3841.53	3489.17	3911.88	5003.43	5482.95	6177.37	2452.89	1796.62	2086.87	3690.62	4009.99	3899.25	4819.91	5623	5318.47
ENSMUSG00000007617	Homer1	2301.66	0.388538	0.289743	1.34097	0.179929	0.908114	chr13	93299635	93405129	+	105495	626.554	1257.05	819.567	3388.62	4024.37	4553.4	1972.53	1801.63	2117.33	1586.45	1061.52	1123.81	3871.94	3326.24	3618.88	1879.62	2201.07	2199.38
ENSMUSG00000007646	Rad51c	702.498	0.25144	0.152049	1.65368	0.0981934	0.85178	chr11	87376645	87404954	-	28310	815.594	803.115	847.315	811.577	731.782	776.382	410.056	509.26	517.252	800.547	813.025	872.814	870.321	917.516	931.978	366.688	393.756	455.995
ENSMUSG00000007653	Gabrb2	382.212	0.441715	0.406477	1.08669	0.277174	0.947435	chr11	42419757	42629028	+	209272	25.5905	36.7087	20.8113	422.135	311.765	305.308	1000.69	656.993	758.856	54.5088	25.1094	26.5408	316.48	382.785	269.123	805.355	915.638	545.428
ENSMUSG00000007655	Cav1	735.756	0.372748	0.347795	1.07175	0.283834	0.947435	chr6	17306335	17341452	+	35118	1359.6	1009.04	701.636	872.157	569.837	431.739	515.391	431.189	321.772	1408.28	1078.84	1128.36	778.014	774.337	710.45	419.654	346.88	386.437
ENSMUSG00000007656	Arpp19	7657.42	0.0933488	0.163518	0.570876	0.568084	0.981372	chr9	75037614	75060313	+	22700	6026.97	6550.27	6346.44	11459.2	14498.8	14397.2	1926.13	2185.97	2420.43	7828.92	6795.12	6736.82	15362.5	13451.1	14935.9	2168.89	2472.95	2270.04
ENSMUSG00000007659	Bcl2l1	4309.35	-0.20825	0.259505	-0.80249	0.422269	0.976018	chr2	152780668	152831728	-	51061	6190.42	5777.59	6167.07	3089.57	5815.28	5972.24	2486.67	2394.96	2620.3	5315.01	6021.06	5481.06	4567.54	3404.16	4228.95	2528.79	2887.54	2620.04
ENSMUSG00000007670	Khsrp	14383	-0.105593	0.176584	-0.597974	0.549857	0.97828	chr17	57021051	57031522	-	10472	8319.39	8332.88	10038	3859.8	3270.07	3511.04	34887.3	29699.2	30033.5	6899.02	8615.99	8586.34	3293.37	4096.68	3515.04	31478.1	27967.1	32490.5
ENSMUSG00000007682	Dio2	29.182	0.179896	0.959905	0.18741	0.851339	0.99733	chr12	90724552	90738438	-	13887	4.1275	1.79067	0	22.1164	43.3007	22.4767	35.1118	54.0488	26.3568	5.69495	0.865841	4.54986	52.7467	19.4802	46.7287	96.4253	36.4589	52.997
ENSMUSG00000007721	Ccdc124	2119.99	-0.022035	0.213143	-0.103382	0.91766	0.998732	chr8	70868227	70873935	-	5709	4609.59	3694.15	3831.25	1475.07	1750.21	1645.48	608.186	826.346	1037.8	3300.63	3863.38	3731.64	1902.18	1845.75	1782.61	736.092	769.803	749.687
ENSMUSG00000007739	Cct4	21491.9	0.119724	0.167945	0.712878	0.475921	0.977423	chr11	22990519	23003780	+	13262	12383.3	15199.2	14098.1	12741.9	14200	12756.4	43043.3	36203.1	32702.2	15234.8	14538.3	14566.4	11407.3	13995.5	14175.2	39322.5	35769.3	34516.5
ENSMUSG00000007777	0610009B22Rik	848.416	0.0826777	0.265111	0.31186	0.755147	0.9939	chr11	51685386	51688874	-	3489	1342.26	1257.94	1251.65	694.264	1077.32	1115.4	169.289	222.201	247.095	1423.74	1358.5	1239.08	1212.35	899.984	1131.87	169.763	230.212	228.55
ENSMUSG00000007783	Cpt1c	911.26	-0.229787	0.144253	-1.59294	0.111174	0.858718	chr7	44959372	44974851	-	15480	1047.56	1028.74	969.21	1369.3	1312.88	1234.34	540.471	468.423	561.18	865.632	916.926	971.394	1071.42	1115.24	1262.54	590.775	550.008	526.658
ENSMUSG00000007812	Zfp655	1415.58	0.51357	0.282442	1.81832	0.0690155	0.80987	chr5	145231715	145247302	+	15588	369.824	605.246	401.36	2210.68	2161.57	1903.02	1445.85	1572.22	1347.49	924.208	545.48	505.034	2406.57	2265.54	2429.03	1531.94	1471.9	1383.44
ENSMUSG00000007815	Rhoa	7240.47	-0.0625593	0.179911	-0.347724	0.728047	0.990722	chr9	108306129	108337934	+	31806	12318.1	11915.1	12580.9	2958.79	3998.39	4482.22	5631.68	6233.63	6935.13	10867.6	11779.8	11943.4	3456.56	3261.95	3517.63	5686.38	6264.67	6496.55
ENSMUSG00000007817	Zmiz1	24891.8	-0.213679	0.178252	-1.19875	0.230627	0.930721	chr14	25459185	25666743	+	207559	12689.6	13616.2	17193.1	12925.6	11389.8	13197.6	46960.8	47123.4	48441.6	11527.4	14127.9	13771.7	10645	13383.8	11242.6	52034.4	46210.1	51571.6
ENSMUSG00000007827	Ankrd26	2138.77	0.529828	0.223398	2.37168	0.0177076	0.756902	chr6	118501308	118562226	-	60919	84.201	107.44	135.769	2106.83	1566.62	1950.79	4674.88	4215.81	4244.54	146.441	145.461	172.895	1706.03	2232.43	2009.34	4551	4072.98	4374.46
ENSMUSG00000007833	Aldh16a1	1187.85	-0.0520259	0.172885	-0.300927	0.76347	0.995837	chr7	45140684	45154584	-	13901	705.802	779.836	765.061	370.21	384.51	371.802	2707.37	2286.87	2263.39	665.495	755.013	801.533	336.26	417.85	338.351	2598.05	2135.45	2698.43
ENSMUSG00000007836	Hnrnpa0	19105.1	-0.0292708	0.184702	-0.158476	0.874082	0.99733	chr13	58125879	58128556	-	2678	26492.8	28164.5	32149.4	7702.29	9694.16	11994.1	21512.2	19922.4	21681.7	24710.4	28074.9	27569.9	8636.45	8122.25	7841.77	19054.2	19903.4	20665.5
ENSMUSG00000007837	Prrg2	168.685	0.191727	0.295395	0.649053	0.516304	0.977423	chr7	45053584	45062677	-	9094	245.173	223.834	248.744	198.086	223.432	192.925	31.3498	62.4564	85.6595	258.713	222.521	239.626	220.053	200.646	223.259	57.0403	53.1258	49.6847
ENSMUSG00000007850	Hnrnph1	46098.4	0.265687	0.273596	0.971091	0.331503	0.959249	chr11	50376990	50386528	+	9539	8146.03	15916.4	13761.2	16541.2	15002.8	14464.7	137242	100253	87742.8	16549.5	14185.9	15491.5	13702.6	15773.1	14348.3	117776	105705	107170
ENSMUSG00000007867	Ift43	1014.48	0.0500303	0.241781	0.206924	0.836069	0.99733	chr12	86082541	86162459	+	79919	2068.7	1940.19	1972.11	591.374	820.981	841.939	316.006	339.907	466.735	1875.26	1915.24	1883.64	773.069	647.715	780.543	271.621	417.714	337.856
ENSMUSG00000007872	Id3	292.467	0.135528	0.366225	0.370068	0.711332	0.989016	chr4	136143497	136145755	+	2259	616.648	503.178	345.863	287.514	278.856	128.304	87.7795	103.293	81.2667	600.41	501.322	580.865	314.008	262.982	287.295	104.574	87.5013	92.7448
ENSMUSG00000007880	Arid1a	25408.8	-0.18117	0.190108	-0.952984	0.340598	0.959995	chr4	133679008	133756769	-	77762	8734.61	9819.13	12583.9	13102.5	12508.7	12848.2	52843.3	50586.1	54882.5	8195.84	9808.25	10254.6	11648.8	14054.9	12573.5	53981.9	47934	60997.4
ENSMUSG00000007888	Crlf1	10.5751	0.132055	0.973683	0.135624	0.892119	0.998732	chr8	70493158	70504081	+	10924	19.812	17.9067	9.91012	9.61584	15.5882	11.2383	1.25399	6.00542	3.2946	18.712	13.8535	12.8913	18.9559	13.6361	8.65347	1.3581	1.04168	6.62463
ENSMUSG00000007891	Ctsd	984.002	0.105548	0.187525	0.562846	0.573539	0.981525	chr7	142375911	142388038	-	12128	1097.91	989.344	974.165	207.702	166.275	155.464	1978.8	1731.96	1552.85	984.412	1078.84	1102.58	170.603	247.398	215.471	1800.85	1597.94	1659.47
ENSMUSG00000007892	Rplp1	16340	-0.349736	0.234381	-1.49217	0.135655	0.878357	chr9	61913284	61914542	-	1259	34919.5	27008.7	28100.1	16255.6	22922.5	19444.2	897.859	1377.64	1512.22	24813.7	28110.4	26037.3	19810.5	18914.3	19760.2	1426.01	1484.4	1324.93
ENSMUSG00000007908	Hmgcll1	331.002	0.347654	0.239499	1.45159	0.146616	0.885161	chr9	76014855	76136350	+	121496	193.167	227.415	246.762	342.324	410.49	436.422	378.706	345.912	366.798	342.51	297.849	210.052	351.92	387.655	327.966	335.452	400.006	356.626
ENSMUSG00000007944	Ttc9b	895.614	-0.0914237	0.276019	-0.331223	0.740476	0.993123	chr7	27653915	27657346	+	3432	1761.62	1304.5	1282.37	996.201	1205.49	986.164	132.923	217.396	243.8	1341.57	1465	1220.88	1232.96	1077.25	1064.38	226.803	209.378	152.366
ENSMUSG00000007950	Abhd8	2795.66	-0.13014	0.199845	-0.651206	0.514914	0.977423	chr8	71456705	71463655	-	6951	4092	2951.02	3421.96	4186.74	4138.68	4232.17	748.634	905.618	992.772	2994.73	3489.34	2960.44	4187.6	4489.2	3918.29	772.761	1022.93	817.038
ENSMUSG00000007987	Ift22	1061.43	-0.202301	0.204438	-0.989548	0.322395	0.958984	chr5	136908150	136915404	+	7255	1892.87	1604.44	1653.01	868.31	1241.86	1272.74	378.706	456.412	439.28	1533.57	1669.34	1705.44	1098.62	894.14	999.475	464.471	496.882	436.121
ENSMUSG00000007989	Fzd3	13105.5	0.533734	0.287945	1.85359	0.0637974	0.794866	chr14	65192449	65262463	-	70015	1555.24	2470.23	2391.31	24697.3	18812.4	23830	13380.1	12633	16842	4197.99	2462.45	2613.89	20667.7	25276.5	21276.3	13601.4	15569	13622.4
ENSMUSG00000008028	1700008O03Rik	35.1873	-0.258427	0.901957	-0.286518	0.774482	0.996464	chr7	44360043	44385820	-	25778	45.4025	28.6507	37.6585	65.3877	38.1046	85.224	0	2.40217	4.3928	39.8646	40.6945	43.2236	74.1751	58.4405	59.7089	6.79052	1.04168	2.20821
ENSMUSG00000008035	Mid1ip1	1920.99	-0.0943829	0.197704	-0.477395	0.633081	0.986702	chrX	10715013	10719690	+	4678	3061.78	2687.79	3059.25	1224.1	1735.49	2021.03	1196.31	1322.39	1370.55	2637.57	2800.13	2958.16	1569.22	1488.28	1486.67	1367.61	1286.48	1305.05
ENSMUSG00000008036	Ap2s1	3444.78	-0.169379	0.290986	-0.582087	0.560508	0.979002	chr7	16738410	16749294	+	10885	6705.54	5603.9	5829.13	2497.23	4557.83	4404.49	711.014	950.058	953.237	5555.83	6086.86	5205.03	4126.61	2647.35	3441.48	856.963	1052.1	821.454
ENSMUSG00000008090	Fgfrl1	996.076	-0.138124	0.217539	-0.634938	0.525469	0.977423	chr5	108692382	108706924	+	14543	1456.18	1146.92	1579.67	1338.52	1226.28	1246.52	366.166	480.434	544.707	1022.65	1217.37	1258.79	1095.32	1386.99	1280.71	422.37	447.923	411.831
ENSMUSG00000008129	4930432K21Rik	94.4098	-0.0461481	0.313122	-0.14738	0.882832	0.998586	chr8	84148025	84172590	+	24566	86.6775	107.44	68.3798	36.5402	29.4445	57.1282	173.051	136.924	148.257	82.1699	83.1207	95.547	46.1534	44.8044	33.7485	171.121	153.127	145.742
ENSMUSG00000008136	Fhl2	86.851	-0.692122	0.421757	-1.64105	0.100788	0.851811	chr1	43123074	43196984	-	73911	96.5835	136.091	99.1012	78.8499	120.376	118.939	27.5878	44.4401	18.6694	117.967	78.7915	130.429	118.68	95.4528	136.725	54.3241	40.6256	49.6847
ENSMUSG00000008140	Emc10	2812.16	-0.0454383	0.153739	-0.295555	0.76757	0.996464	chr7	44489937	44496529	-	6593	5215.51	4328.05	4582.44	2368.38	2591.11	2378.78	1174.99	1279.16	1466.1	4187.41	4616.66	4458.1	2924.15	2482.75	2766.51	1248.1	1378.15	1172.56
ENSMUSG00000008153	Clstn3	2522.85	-0.149818	0.243686	-0.614801	0.538686	0.977423	chr6	124430581	124464794	-	34214	1294.38	1113.8	1239.76	342.324	250.278	262.228	7666.91	5264.36	4772.77	1004.75	1295.3	1187.51	274.448	345.773	321.044	6764.71	5519.87	6491.03
ENSMUSG00000008167	Fbxw9	517.801	0.0571097	0.210589	0.271191	0.786244	0.996464	chr8	85060055	85067124	+	7070	934.466	758.348	680.825	511.563	573.301	517.9	210.671	194.576	244.898	710.241	868.439	727.977	623.895	569.795	586.705	200.999	229.17	176.657
ENSMUSG00000008200	Fnbp4	4636.97	0.1835	0.18092	1.01426	0.310458	0.957637	chr2	90745370	90781021	+	35652	1102.87	1522.96	1537.06	5076.2	4112.7	3919.37	8149.7	7583.65	7953.16	1697.09	1490.11	1561.36	4537.04	4799.91	4616.62	8190.72	7285.52	8329.37
ENSMUSG00000008206	Cers4	1054.07	-0.00488953	0.262917	-0.0185972	0.985162	0.99889	chr8	4493026	4531680	+	38655	383.032	387.68	385.504	1770.28	1165.65	1187.52	1528.62	1318.79	1316.74	502.782	325.556	337.448	1340.92	1424	1383.69	1666.39	1154.18	1394.48
ENSMUSG00000008226	Scrn3	369.764	0.0378377	0.183964	0.20568	0.837041	0.99733	chr2	73312601	73337818	+	25218	282.321	398.424	378.567	386.557	369.788	400.834	337.324	372.336	340.442	397.833	342.007	362.472	403.018	397.395	418.828	372.12	333.338	362.146
ENSMUSG00000008301	Phax	2672.24	0.20557	0.12639	1.62648	0.103847	0.852913	chr18	56562443	56587712	+	25270	3105.53	3418.39	3344.67	2926.1	3100.33	2897.62	1554.95	1848.47	1910.87	3408.83	3524.84	3261.49	2875.52	3122.67	3039.1	1527.87	1708.36	1524.77
ENSMUSG00000008305	Tle1	4083.99	-0.174004	0.161701	-1.07608	0.28189	0.947435	chr4	72117142	72200919	-	83778	3384.55	3573.28	4111.71	2700.13	2585.92	3248.82	6460.57	5185.08	5795.2	3111.07	3734.37	3363.86	2661.24	2789.56	2658.35	6010.97	6287.59	5849.55
ENSMUSG00000008307	1700109H08Rik	117.808	0.679513	0.529703	1.28282	0.199555	0.920102	chr5	3571566	3584356	+	12791	24.765	30.4414	30.7214	370.21	237.288	278.149	30.0958	54.0488	94.4451	48.0003	19.9143	46.2569	218.404	252.268	237.105	27.1621	58.3342	62.934
ENSMUSG00000008318	Relt	80.9986	-0.258215	0.36797	-0.70173	0.482848	0.977423	chr7	100845847	100863446	-	17600	141.986	93.1148	133.787	54.8103	87.4674	56.1917	36.3658	46.8423	62.5973	110.645	101.303	132.704	67.5818	75.9726	92.5921	55.6822	53.1258	55.2053
ENSMUSG00000008333	Snrpb2	3377.09	0.0741122	0.173428	0.427336	0.669134	0.988119	chr2	143063039	143072853	+	9815	5236.15	5820.57	5542.73	2258.76	3460.59	3110.21	1664.05	1593.84	1652.79	5639.62	5741.39	5631.2	2936.51	2930.79	2789.01	1488.48	1591.69	1699.22
ENSMUSG00000008348	Ubc	1005.02	-0.626367	0.394693	-1.58697	0.112519	0.858718	chr5	125385965	125390202	-	4238	579.501	878.323	711.547	170.2	236.422	154.527	1276.56	2310.89	1841.68	401.9	570.589	953.953	159.889	189.932	209.414	2069.75	2145.86	3229.51
ENSMUSG00000008373	Prpf31	4115.39	0.0402578	0.14509	0.277467	0.781421	0.996464	chr7	3629985	3642486	+	12502	4612.89	4602.91	4940.19	1626.04	1609.92	1574.3	7438.68	6078.69	5549.2	4147.55	4646.97	4571.09	1674.71	1828.21	1668.39	6247.28	5686.54	5573.52
ENSMUSG00000008384	Sertad1	108.865	0.281514	0.377816	0.745109	0.456206	0.977423	chr7	27486910	27490316	+	3407	231.965	189.811	159.553	99.0431	141.16	119.876	35.1118	54.0488	38.437	131.797	155.851	171.378	132.691	108.115	109.899	13.581	38.5422	28.7067
ENSMUSG00000008393	Carhsp1	5073.67	-0.180327	0.244481	-0.737594	0.460761	0.977423	chr16	8658580	8672155	-	13576	8574.47	6321.96	6586.27	4084.81	6253.48	6972.45	2502.97	2652	3000.28	6458.07	7983.92	6496.44	5024.13	4606.09	4802.67	2845.23	3372.97	2787.87
ENSMUSG00000008398	Elk3	1063.29	0.0114817	0.204795	0.0560643	0.955291	0.99889	chr10	93247414	93311135	-	63722	1086.36	1365.38	1248.68	1309.68	1496.47	1362.65	450.183	614.955	562.278	1019.4	1068.45	1364.2	1452.18	1570.1	1660.6	491.633	457.298	558.677
ENSMUSG00000008429	Herpud2	2123.2	0.147679	0.151074	0.97753	0.328307	0.959249	chr9	25108132	25151820	-	43689	1646.87	1787.09	1956.26	2753.01	3315.97	3450.17	1457.14	1464.12	1577.01	2018.45	1722.16	1825.25	3099.7	2884.04	3067.65	1287.48	1430.23	1475.08
ENSMUSG00000008435	Rdh13	1103.61	-0.027278	0.146265	-0.186498	0.852055	0.99733	chr7	4424770	4445649	-	20880	1542.03	1399.41	1369.58	876.003	1066.06	1058.28	937.987	1034.13	1133.34	1294.38	1339.46	1311.12	924.716	800.635	882.654	926.226	1008.35	960.571
ENSMUSG00000008438	Adam21	7.64365	1.75614	1.00702	1.7439	0.0811766	0.840595	chr12	81558584	81568474	-	9891	3.302	2.686	3.96405	10.5774	3.46405	11.2383	3.76198	12.0108	6.58919	6.50851	12.1218	5.30816	17.3075	13.6361	9.51881	2.71621	6.25009	6.62463
ENSMUSG00000008450	Nutf2	1521.96	-0.154076	0.257666	-0.597969	0.549861	0.97828	chr8	105860580	105879330	+	18751	2720.85	2198.94	2579.6	1224.1	1906.96	2193.35	391.246	481.635	521.645	2232.42	2329.11	2335.59	1733.22	1360.69	1759.25	427.803	521.883	476.973
ENSMUSG00000008475	Arpc5	7006.79	-0.135621	0.304324	-0.445648	0.655851	0.986841	chr1	152766542	152775597	+	9056	9813.54	9801.22	9422.54	5927.2	12173.6	11551.1	1867.2	2235.22	2610.42	9550.42	9764.09	8916.96	10115.8	6320.34	8882.78	2187.9	2651.08	2330.77
ENSMUSG00000008489	Elavl2	9062.68	0.632641	0.421715	1.50016	0.133572	0.878357	chr4	91250763	91400785	-	150023	1384.36	4600.23	2877.9	7312.85	8305.07	9126.46	18190.4	13871.3	11722.2	6933.19	3420.07	3991.74	8639.75	8153.42	8886.25	15661.6	15109.6	14941.9
ENSMUSG00000008496	Pou2f2	694.674	-0.146572	0.251702	-0.582323	0.560349	0.979002	chr7	25087344	25179726	-	92383	223.71	175.486	210.095	1644.31	1180.38	1391.68	408.802	356.722	464.538	231.866	226.85	149.387	1395.32	1621.72	1467.63	395.208	481.257	479.182
ENSMUSG00000008540	Mgst1	151.775	-0.137187	0.293419	-0.467547	0.640109	0.986702	chr6	138140316	138156755	+	16440	314.515	305.309	270.546	125.006	109.118	88.0336	66.4616	40.8369	37.3388	296.951	283.13	295.741	113.735	134.413	96.0535	47.5336	53.1258	54.1011
ENSMUSG00000008575	Nfib	80078.9	0.33673	0.310679	1.08385	0.27843	0.947435	chr4	82290173	82705750	-	415578	9396.67	19431.4	16441.9	84650.1	84354.9	90434.9	124801	147223	133373	27112	15075.2	17074.1	82214.9	80677.1	88930	145139	121359	153731
ENSMUSG00000008601	Rab25	7.24591	0.302202	1.70511	0.177232	0.859326	0.99733	chr3	88542029	88548300	-	6272	6.604	2.686	7.9281	17.3085	5.19608	16.8575	0	2.40217	0	8.9492	6.06089	6.06647	20.6042	9.74008	17.3069	2.71621	0	0
ENSMUSG00000008604	Ubqln4	5360.11	-0.182443	0.129489	-1.40895	0.158851	0.891471	chr3	88553758	88569725	+	15968	7761.35	7085.68	8160.98	4852.15	4194.1	4686.39	4225.96	4558.12	4835.37	6380.78	7209.86	6962.8	3698.04	4243.75	3818.78	4506.19	4519.86	4781.88
ENSMUSG00000008658	Rbfox1	2425.3	0.14624	0.29574	0.494488	0.620962	0.98495	chr16	5885355	7411526	+	1526172	1038.48	1933.92	1517.24	2013.56	3341.08	2750.58	3343.14	2695.23	2556.61	2171.4	1580.16	1714.54	2863.16	2223.66	2455.85	3266.24	3226.09	2964.52
ENSMUSG00000008668	Rps18	14492.6	-0.0608742	0.200974	-0.302896	0.761969	0.995387	chr17	33951999	33956001	-	4003	27196.1	21401.2	23003.4	16696	23566.8	19533.2	1465.92	1633.48	2098.66	20405	21971.6	20920.2	18395.4	18576.3	19209	1571.33	1709.4	1513.73
ENSMUSG00000008682	Rpl10	24297.5	-0.143512	0.196537	-0.730204	0.465265	0.977423	chrX	74270812	74273135	+	2324	46919.8	38476.1	39255	24852.1	36911.2	29163.5	3035.92	3664.51	3985.36	36365.5	39632.1	36674.9	27622	29675.1	30452.4	3514.77	3822.97	3332.19
ENSMUSG00000008683	Rps15a	21831.4	-0.146104	0.199764	-0.731385	0.464544	0.977423	chr7	118104372	118116188	-	11817	42457.9	34438.1	35042.2	23031.9	34514.1	27246.4	1626.43	1958.97	1986.64	33436.6	34985.2	34054.9	27003.9	26396.6	29139.7	1921.72	2068.78	1655.05
ENSMUSG00000008690	Ncaph2	6930.6	-0.107575	0.163487	-0.658002	0.510537	0.977423	chr15	89355719	89372826	+	17108	10382.3	8070.54	9484.98	8944.65	8138.8	8427.81	3091.09	3493.96	4017.21	7839.5	9320.78	8287.56	7754.6	8898.54	8193.1	3346.37	3546.93	3512.16
ENSMUSG00000008730	Hipk1	5921.33	0.0655002	0.187805	0.348766	0.727265	0.990722	chr3	103739815	103791563	-	51749	2597.02	3660.13	3790.62	5732.96	5097.36	5883.27	8527.15	8389.58	9396.19	3802.6	3448.65	3569.36	4677.15	5980.41	4946.32	8663.34	9178.26	9243.57
ENSMUSG00000008734	Gprc5b	2392.71	-0.0245048	0.176849	-0.138564	0.889795	0.998732	chr7	118972047	118995211	-	23165	2787.71	2392.33	2866.01	2734.74	2010.02	2210.21	2278.5	2319.29	2655.45	2218.59	2535.18	2625.27	1979.65	2346.39	2342.49	2209.63	2254.2	2303.16
ENSMUSG00000008763	Man1a2	2604.32	0.416542	0.255494	1.63034	0.10303	0.852913	chr3	100562208	100685503	-	123296	616.648	978.6	809.657	3301.12	3117.65	3569.11	3774.52	3574.43	4152.29	1421.3	810.427	905.421	2780.74	2982.41	2839.2	3518.85	3888.6	3836.76
ENSMUSG00000008822	Acyp1	680.846	0.245321	0.29067	0.843985	0.398678	0.971123	chr12	85272398	85288438	-	16041	1005.46	893.544	899.839	787.537	1234.07	1198.76	77.7475	88.8803	114.213	837.97	914.328	875.089	1210.7	792.843	1100.72	80.1281	76.0428	67.3504
ENSMUSG00000008845	Cd163	7.19852	-0.564841	1.01666	-0.555583	0.578496	0.981525	chr6	124304656	124330527	+	25872	1.651	10.744	2.97304	2.88475	7.79412	3.74611	15.0479	8.40759	14.2766	2.44069	2.59752	3.03324	6.59334	8.76607	9.51881	5.43241	10.4168	13.2493
ENSMUSG00000008855	Hdac5	4870.27	-0.229603	0.0918672	-2.49929	0.0124442	0.710855	chr11	102194432	102230166	-	35735	6324.15	5944.12	6136.35	4498.29	4784.73	4520.62	4095.54	4397.17	4557.53	5068.5	5545.71	5506.84	4319.46	4287.58	4276.54	4303.83	4530.27	4567.68
ENSMUSG00000008859	Rala	6337.86	0.0552647	0.152078	0.363396	0.716309	0.989016	chr13	17880571	17944239	-	63669	5502.78	6541.31	6308.78	8616.75	9824.93	11096.9	2827.75	2958.27	3160.62	7214.68	6392.51	6559.38	9834.79	9106.98	8674.24	2953.87	3365.67	3141.18
ENSMUSG00000008892	Vdac3	2644.07	-0.042673	0.123308	-0.346069	0.729291	0.991216	chr8	22577075	22593813	-	16739	4096.96	3951.11	4058.19	1205.83	1413.33	1468.48	2647.18	2500.66	2972.82	3707.41	3865.11	3834.77	1260.98	1395.75	1332.63	2561.38	2691.71	2628.87
ENSMUSG00000008958	Vps72	4075.24	-0.125079	0.128438	-0.973849	0.330132	0.959249	chr3	95111022	95123051	+	12030	7499.67	6325.54	6721.04	4006.92	3638.12	3757.35	1717.97	1784.81	2072.3	5990.27	6569.14	6353.12	3778.81	3747.01	3795.41	1806.28	1969.82	1820.67
ENSMUSG00000008976	Gabpa	2840.47	0.517692	0.350947	1.47513	0.140179	0.881379	chr16	84834925	84863779	+	28855	378.079	1072.61	793.801	2183.76	1750.21	2196.16	6172.15	5503.37	5239.51	1361.91	828.61	981.252	1874.98	2117.49	1971.26	5534.27	5564.66	5604.44
ENSMUSG00000008999	Bmp7	331.968	-0.147637	0.352756	-0.418524	0.675564	0.988119	chr2	172868012	172940321	-	72310	444.944	587.339	349.827	217.318	280.588	217.274	229.481	321.891	245.997	454.782	358.458	589.206	267.855	177.27	336.62	297.425	245.837	353.314
ENSMUSG00000009013	Dynll1	13480	-0.14512	0.242222	-0.599118	0.549094	0.97828	chr5	115297110	115300999	-	3890	21657	19442.2	19784.6	14016	20602.5	20221.5	1147.4	1567.42	1776.89	18419.9	19486.6	18982.8	20771.5	16475.3	23647.3	1473.54	1704.19	1464.04
ENSMUSG00000009030	Pdcl	2061.54	0.455895	0.181853	2.50694	0.0121783	0.710855	chr2	37350074	37359332	-	9259	1586.61	2407.55	2064.28	1448.15	1297.29	1323.31	2738.72	2715.65	2669.72	2671.74	2281.49	2416.73	1410.15	1572.05	1297.15	2406.56	2322.95	2477.61
ENSMUSG00000009035	Tmem184b	1362.24	-0.055607	0.157078	-0.354008	0.723333	0.990635	chr15	79360684	79403569	-	42886	1790.51	1607.12	1697.6	1570.27	1481.75	1727.89	907.891	881.596	1071.84	1368.41	1644.23	1775.96	1361.53	1382.12	1454.65	943.882	914.597	938.489
ENSMUSG00000009073	Nf2	7504.02	-0.311117	0.182515	-1.70461	0.0882666	0.845903	chr11	4765845	4849536	-	83692	9348.79	8847.69	9486.96	6060.86	8190.76	9578.81	5989.07	6005.42	6849.47	8155.16	8455.8	8250.4	6782.08	5972.62	6102.43	6755.21	7295.94	6944.82
ENSMUSG00000009075	Cabp7	198.771	-0.20152	0.365192	-0.55182	0.581071	0.981525	chr11	4736892	4746778	-	9887	246.824	194.288	334.962	160.585	243.35	308.118	144.209	152.538	164.73	223.73	188.753	216.876	260.437	132.465	174.8	148.033	138.544	144.638
ENSMUSG00000009076	Zmat5	724.869	-0.213236	0.210773	-1.01168	0.311689	0.957637	chr11	4704678	4737669	+	32992	1414.08	1276.75	1203.09	646.184	860.818	827.891	161.765	177.761	185.596	1078.79	1127.33	1229.22	891.75	657.456	772.755	167.047	192.711	176.657
ENSMUSG00000009079	Ewsr1	25509.9	-0.190741	0.251987	-0.756946	0.449082	0.977423	chr11	5069689	5099266	-	29578	9572.5	14791.8	13725.5	15801.7	11460.8	11597	40001.1	54863.2	46045.3	12956	12260.3	14573.9	10522.2	12445.9	10545.1	62722.6	46175.7	59117.1
ENSMUSG00000009090	Ap1b1	6108.93	-0.121987	0.154308	-0.790539	0.429213	0.977423	chr11	4986824	5042791	+	55968	3013.9	3145.31	3278.27	1606.81	1539.77	1442.25	14231.6	13239.6	12987.3	2806.79	3093.65	3082.53	1432.4	1705.49	1441.67	14846.8	11668.9	15397.8
ENSMUSG00000009092	Derl3	20.5645	0.0991472	0.650089	0.152513	0.878782	0.998558	chr10	75893413	75895941	+	2529	28.067	39.3947	36.6674	20.1933	26.8464	23.4132	5.01597	14.413	9.88379	22.7798	27.7069	24.2659	26.3734	30.1943	14.7109	9.50672	5.20841	5.52053
ENSMUSG00000009097	Tbx1	22.83	-0.125823	0.557211	-0.225808	0.82135	0.99733	chr16	18580979	18590671	-	9693	38.7985	36.7087	34.6854	19.2317	30.3105	32.7785	18.8099	14.413	9.88379	20.3391	33.7678	25.7825	20.6042	22.4022	18.1723	14.9391	9.37514	9.93695
ENSMUSG00000009108	Gnat2	7.47581	1.85485	1.35295	1.37096	0.170386	0.900864	chr3	108092789	108101432	+	8644	13.208	3.58134	11.8921	6.73109	21.6503	6.5557	0	9.60868	4.3928	10.5763	7.79257	6.82478	9.89001	11.6881	6.92277	0	1.04168	2.20821
ENSMUSG00000009112	Bcl2l13	4887.42	-0.109385	0.105562	-1.03622	0.300098	0.956767	chr6	120836212	120892842	+	56631	5183.31	5183.99	5722.1	4382.9	4654.82	4860.58	4906.87	5089	5320.77	4834.19	4932.7	4933.56	3959.3	4569.07	4341.44	4954.36	5195.91	4948.6
ENSMUSG00000009145	Dqx1	11.5506	2.55927	1.27695	2.0042	0.0450486	0.772906	chr6	83057844	83067318	+	9475	9.0805	8.95334	14.8652	29.8091	25.9804	21.5401	11.2859	6.00542	2.1964	9.76276	6.92673	6.82478	23.0767	10.7141	18.1723	2.71621	0	0
ENSMUSG00000009207	Lnpk	1048.85	0.532654	0.257591	2.06783	0.0386563	0.762262	chr2	74520291	74579435	-	59145	412.75	620.467	589.652	1238.52	959.543	1024.56	2012.66	1300.77	1345.29	799.733	605.223	621.814	1121.69	1165.89	1037.55	1296.99	1341.69	1384.55
ENSMUSG00000009216	Fam163b	51.2529	-0.525943	0.515152	-1.02095	0.307279	0.957637	chr2	27110380	27142491	-	32112	114.744	52.8247	90.1821	56.7334	45.0327	52.4456	18.8099	19.2174	26.3568	71.5936	109.096	50.0484	51.9226	45.7784	35.4792	20.3716	35.4172	26.4985
ENSMUSG00000009246	Trpm5	38.314	-0.102864	0.548021	-0.1877	0.851112	0.99733	chr7	143069153	143094642	-	25490	47.0535	34.0227	22.7933	45.1944	50.2288	35.5881	20.0639	13.2119	10.982	47.1867	39.8287	47.7735	85.7135	47.7264	80.4772	27.1621	11.4585	23.1862
ENSMUSG00000009281	Rarres2	14.9031	1.33634	1.10282	1.21174	0.22561	0.928286	chr6	48569696	48572789	-	3094	40.4495	46.5574	12.8832	2.88475	14.7222	1.87306	5.01597	14.413	5.49099	27.6612	19.0485	35.6405	4.12084	14.6101	14.7109	2.71621	1.04168	4.41642
ENSMUSG00000009291	Pttg1ip	1622.49	0.0594586	0.147318	0.403607	0.686502	0.988119	chr10	77581720	77598732	+	17013	2710.94	2520.37	2413.11	1809.7	1848.07	1879.61	623.234	720.651	867.577	2267.4	2325.65	2499.39	1603.01	1519.45	1625.12	650.532	637.509	683.441
ENSMUSG00000009292	Trpm2	78.4887	0.330298	0.34615	0.954206	0.339979	0.959962	chr10	77907722	77970563	-	62842	50.3555	46.5574	42.6135	76.9267	51.0948	45.8899	166.781	135.723	124.096	68.3393	38.097	46.2569	48.6259	54.5445	45.8634	134.452	123.96	112.619
ENSMUSG00000009293	Ube2g2	2600.86	-0.153464	0.237498	-0.646167	0.518171	0.977423	chr10	77622275	77645993	+	23719	4424.68	3759.51	3858.01	1880.86	2885.56	3297.51	1253.99	1380.05	1530.89	3692.77	3945.64	3714.2	2577.17	1916.85	2331.24	1343.16	1561.48	1461.84
ENSMUSG00000009356	Lpo	5.62858	3.90322	1.59623	2.44527	0.0144744	0.739323	chr11	87806428	87828289	-	21862	4.953	4.47667	0.991012	13.4622	1.73203	7.49222	6.26996	0	6.58919	13.017	10.3901	4.54986	5.76917	11.6881	7.78812	0	1.04168	1.10411
ENSMUSG00000009376	Met	109.473	0.558487	0.530129	1.05349	0.292115	0.948944	chr6	17463800	17573980	+	110181	9.0805	17.0114	23.7843	34.617	16.4543	18.7306	402.532	184.967	179.006	36.6104	19.9143	28.8158	32.9667	40.9083	23.3644	340.884	258.337	302.525
ENSMUSG00000009378	Slc16a12	70.6836	0.552855	0.455073	1.21487	0.224415	0.927273	chr19	34668403	34747289	-	78887	24.765	64.4641	35.6764	68.2725	73.6112	59.9378	86.5255	127.315	63.6955	74.0343	39.8287	60.6647	70.0543	74.0246	84.804	82.8443	80.2095	101.578
ENSMUSG00000009394	Syn2	1660.37	0.0312326	0.268531	0.116309	0.907408	0.998732	chr6	115134902	115282006	+	147105	1731.9	1399.41	1492.46	1114.48	616.602	751.095	3444.72	2488.65	2478.64	1477.43	1555.05	1316.42	852.19	706.156	719.968	2925.35	2595.87	2220.36
ENSMUSG00000009406	Elk1	3424.25	-0.170098	0.160879	-1.0573	0.290374	0.948711	chrX	20933395	20950608	-	17214	3614.04	3035.18	3209.89	6827.25	5714.82	5982.54	713.522	831.151	853.301	2934.52	3179.37	2867.93	6252.14	7081.04	6084.25	730.66	878.138	846.849
ENSMUSG00000009418	Nav1	20914.3	-0.0736893	0.228304	-0.322769	0.74687	0.993436	chr1	135434580	135688105	-	253526	4692.14	6488.49	7317.63	8767.72	6783.49	7646.75	52257.6	46733	46005.8	5328.84	6183.84	6381.93	7514.76	9446.91	7277.57	50717	42133.9	54780.2
ENSMUSG00000009470	Tnpo1	18012.4	0.370272	0.261795	1.41436	0.157256	0.890668	chr13	98839019	98926384	-	87366	2246.19	3921.56	3475.48	12650.6	9488.91	10828.1	44965.7	37063.1	37791.2	4828.5	3389.77	3756.66	10501.5	13330.3	10859.2	39283.1	35168.2	40675.2
ENSMUSG00000009535	Rnmt	3191.73	0.29875	0.218598	1.36666	0.171732	0.90304	chr18	68300355	68324852	+	24498	1429.77	2169.39	2025.63	1879.9	1641.96	1652.97	7205.44	5368.85	5201.07	2472.42	2145.55	2039.85	1598.06	1816.53	1696.08	5993.31	5832.38	5282.04
ENSMUSG00000009545	Kcnq1	63.8701	0.411335	0.402978	1.02074	0.307379	0.957637	chr7	143106362	143427042	+	320681	72.644	58.1967	60.4517	94.2352	94.3955	104.891	17.5559	38.4347	46.1244	65.0851	67.5356	74.3143	87.3618	71.1026	114.226	23.0878	30.2088	29.8108
ENSMUSG00000009549	Srp14	3956.8	-0.0421845	0.29531	-0.142848	0.88641	0.998586	chr2	118475850	118479711	-	3862	7140.57	6287.93	6555.54	3117.45	5662	5817.71	455.199	515.265	620.482	6216.44	6315.45	5995.19	5732.91	3745.06	5526.97	450.89	594.8	472.557
ENSMUSG00000009551	6330409D20Rik	100.116	0.392877	0.370837	1.05943	0.289402	0.948711	chr2	32732620	32741016	-	8397	117.221	110.126	100.092	147.122	192.255	138.606	32.6038	19.2174	28.5532	112.272	133.34	100.855	180.493	157.789	167.012	23.0878	27.0837	14.3534
ENSMUSG00000009555	Cdk9	2126.21	0.0346733	0.130895	0.264893	0.791092	0.996464	chr2	32705784	32713076	-	7293	3164.97	2737.04	3188.09	1289.48	1173.45	1242.77	2286.03	2236.42	2470.95	2521.23	3057.29	2889.92	1195.87	1247.7	1211.49	2026.29	2205.24	2127.61
ENSMUSG00000009563	Tor2a	972.058	0.00810155	0.19056	0.0425144	0.966089	0.99889	chr2	32757234	32762244	+	5011	1655.13	1434.33	1528.14	981.777	1073.86	1104.17	279.64	295.467	399.744	1329.36	1594.88	1428.65	1180.21	1094.79	1202.83	287.918	347.922	278.234
ENSMUSG00000009566	Fpgs	423.332	0.117924	0.186981	0.630674	0.528253	0.977423	chr2	32682609	32704145	-	21537	378.079	386.784	383.522	197.125	157.614	162.019	800.047	861.178	676.491	339.256	381.836	371.572	156.592	168.503	147.109	786.342	597.925	667.984
ENSMUSG00000009569	Mrtfb	3259.33	0.167306	0.335164	0.499177	0.617654	0.983502	chr16	13256481	13417529	+	161049	1249.81	1905.27	1006.87	2133.75	2223.06	1318.63	6829.24	6303.29	5779.82	1296.01	1383.61	2066.39	1601.36	1987.95	2377.97	6286.66	5727.17	7191.04
ENSMUSG00000009575	Cbx5	27860.1	0.26178	0.212804	1.23015	0.218642	0.922592	chr15	103191544	103239816	-	48273	9978.64	15068.5	14143.7	44656.9	37593.7	43551.4	26560.8	29998.3	33658.7	17728.4	14705.4	15025.9	32522.5	41647.6	33514	30003.2	31579.6	29544.7
ENSMUSG00000009585	Apobec3	285.358	0.200811	0.250795	0.800698	0.423306	0.976731	chr15	79891659	79915906	+	24248	285.623	325.006	262.618	231.742	303.105	244.434	319.768	348.315	305.299	225.357	278.801	345.031	232.415	291.228	313.256	286.56	236.462	301.421
ENSMUSG00000009614	Sardh	122.394	0.0137122	0.357656	0.038339	0.969417	0.99889	chr2	27188393	27248337	-	59945	168.402	148.625	101.083	92.312	88.3334	71.1761	131.669	141.728	83.4631	133.424	160.181	178.203	98.076	81.8167	126.341	148.033	98.9598	151.262
ENSMUSG00000009621	Vav2	2433.77	-0.180017	0.120831	-1.48983	0.13627	0.878357	chr2	27262104	27427033	-	164930	2663.89	2493.51	2692.58	1443.34	1283.43	1554.64	3439.7	3056.76	3441.76	2348.76	2545.57	2418.25	1265.1	1399.65	1272.06	3533.78	3438.59	3516.57
ENSMUSG00000009628	Tex15	168.691	-0.10992	0.522389	-0.210419	0.833341	0.99733	chr8	33516738	33585582	+	68845	20.6375	7.16267	1.98202	157.7	132.5	137.67	425.104	327.896	244.898	17.0848	6.92673	6.06647	161.537	167.529	173.069	349.033	282.296	417.352
ENSMUSG00000009630	Ppp2cb	4882.71	-0.00556519	0.194566	-0.028603	0.977181	0.99889	chr8	33599625	33619441	+	19817	7344.47	6530.57	7010.42	4177.12	5293.94	6187.64	2578.21	3244.13	3542.79	6542.68	6670.44	6533.59	4715.06	4047	4582.01	2775.96	3124	2988.81
ENSMUSG00000009633	G0s2	18.9431	0.636015	0.76268	0.833921	0.404325	0.973357	chr1	193272161	193273217	-	1057	36.322	28.6507	28.7393	13.4622	30.3105	30.9054	3.76198	7.20651	8.78559	23.5933	32.902	27.2991	19.78	15.5841	22.499	2.71621	6.25009	2.20821
ENSMUSG00000009640	Dmap1	1207.8	-0.0283797	0.151546	-0.187269	0.85145	0.99733	chr4	117674681	117682273	-	7593	1388.49	1325.99	1385.43	496.177	446.863	370.865	2089.15	1904.92	1826.3	1124.34	1295.3	1335.38	398.073	466.55	449.98	1840.23	1764.61	1831.71
ENSMUSG00000009647	Mcu	775.745	-0.055828	0.163775	-0.340883	0.733192	0.992565	chr10	59446984	59616692	-	169709	1061.59	980.391	1036.6	1072.17	805.393	906.559	425.104	452.809	457.949	895.733	1015.63	937.27	810.157	962.32	859.289	419.654	437.506	427.289
ENSMUSG00000009681	Bcr	7524.5	-0.233226	0.162048	-1.43924	0.150084	0.886702	chr10	75060592	75184921	+	124330	5302.19	5576.14	6577.35	2663.59	2339.97	2714.06	15233.5	13279.2	13373.9	4806.53	5795.07	5307.41	2301.9	2887.93	2405.66	15262.4	14739.8	14874.5
ENSMUSG00000009687	Fxyd5	119.24	0.135731	0.389955	0.348069	0.727789	0.990722	chr7	31032722	31042481	-	9760	260.032	231.892	193.247	90.3889	107.386	69.3031	32.6038	61.2553	36.2406	152.95	209.534	244.176	107.966	116.881	128.937	25.804	47.9174	29.8108
ENSMUSG00000009731	Kcnd1	123.781	-0.0211851	0.259827	-0.0815356	0.935016	0.99889	chrX	7822289	7838280	+	15992	107.315	124.451	85.227	105.774	96.1275	106.764	184.337	183.766	129.587	104.136	102.169	112.23	96.4276	80.8427	103.842	161.614	164.586	178.865
ENSMUSG00000009733	Tfcp2	1810.58	0.0961873	0.136933	0.702438	0.482406	0.977423	chr15	100498012	100552008	-	53997	1229.99	1377.92	1393.36	2029.9	1727.7	1869.31	2499.21	2449.01	2051.44	1398.52	1382.75	1346.76	1668.94	1705.49	1702.14	2373.96	2087.53	2296.54
ENSMUSG00000009734	Pou6f2	21.3414	0.857709	1.144	0.749745	0.453408	0.977423	chr13	18121098	18397686	-	276589	6.604	2.686	3.96405	42.3097	26.8464	2.80958	51.4137	33.6304	5.49099	11.3899	8.65841	3.03324	19.78	57.4665	22.499	14.9391	37.5005	33.1232
ENSMUSG00000009739	Pou6f1	8712.64	-0.159863	0.129793	-1.23167	0.218071	0.922592	chr15	100575318	100599984	-	24667	7202.49	6851.99	7398.9	14651.7	14524.8	14217.4	3976.41	4434.41	5296.61	6690.75	7065.26	6469.89	14352.1	15198.4	14055	4847.07	4812.57	4781.88
ENSMUSG00000009741	Ubp1	3231.66	-0.0428238	0.103725	-0.412858	0.679711	0.988119	chr9	113930934	113977202	+	46269	2887.6	3000.27	3273.31	3860.76	3849.43	4287.42	2627.11	2785.32	2902.54	2980.9	2927.41	3008.97	3707.11	3947.66	3783.3	2723	2817.75	2800.01
ENSMUSG00000009772	Nuak2	1148.34	-0.0524242	0.161938	-0.32373	0.746142	0.993419	chr1	132316126	132333488	+	17363	944.372	900.706	1043.54	1069.28	911.046	914.051	1719.22	1627.47	1523.2	805.428	920.389	913.004	785.432	1043.16	935.44	1545.52	1484.4	1584.39
ENSMUSG00000009828	Cilk1	5507.12	0.00959287	0.178041	0.05388	0.957031	0.99889	chr9	78109192	78172107	+	62916	4121.72	4602.02	4637.94	8238.85	10502.1	10724.2	2062.82	2599.15	2585.16	5087.21	4346.52	4291.27	9752.38	8438.81	9742.94	2335.94	2613.58	2445.59
ENSMUSG00000009863	Sdhb	3164.04	-0.126945	0.144003	-0.881543	0.378024	0.967663	chr4	140961203	140979193	+	17991	6509.89	5876.08	6179.95	1775.08	2143.38	2201.78	1404.47	1460.52	1647.3	5529.79	6239.25	5511.39	2106.57	1860.36	1920.2	1502.06	1589.61	1494.96
ENSMUSG00000009876	Cox4i2	32.3529	-0.115758	0.626007	-0.184914	0.853296	0.99733	chr2	152754173	152765037	+	10865	72.644	68.9407	60.4517	22.1164	12.9902	22.4767	3.76198	8.40759	6.58919	56.1359	61.4747	65.9729	41.2084	34.0903	25.9604	9.50672	5.20841	4.41642
ENSMUSG00000009894	Snap47	4976.39	-0.120626	0.201452	-0.598783	0.549318	0.97828	chr11	59407134	59451186	-	44053	4719.38	4585.01	4554.69	862.541	898.922	961.814	12082.2	8257.46	7475.44	4186.6	4740.48	4385.3	910.705	1005.18	904.287	10179	10131.4	8734.57
ENSMUSG00000009900	Wnt3a	45.4056	-0.332524	2.13642	-0.155645	0.876313	0.997742	chr11	59248033	59290752	-	42720	98.2345	45.662	0	29.8091	9.52615	0	60.1916	49.2445	0	111.458	68.4014	53.84	26.3734	26.2982	14.7109	111.364	62.5009	49.6847
ENSMUSG00000009905	Kdsr	706.556	0.263232	0.202919	1.29722	0.194554	0.917539	chr1	106720459	106759727	-	39269	557.212	711.791	609.472	1004.86	678.955	841.939	634.52	638.977	691.865	732.207	591.369	707.503	786.256	922.386	836.79	588.059	585.425	598.425
ENSMUSG00000009907	Vps4b	2650.38	0.25538	0.215174	1.18685	0.235285	0.933915	chr1	106764071	106796728	-	32658	1020.32	1640.25	1440.93	1748.16	1460.97	1635.18	5581.52	4924.45	4134.72	1766.25	1462.41	1605.34	1524.71	1720.1	1580.99	4912.26	4716.74	4831.56
ENSMUSG00000009927	Rps25	17115.5	-0.155105	0.218348	-0.710357	0.477483	0.977423	chr9	44407139	44410427	+	3289	35958.8	27172.5	27496.6	17175.8	25651.3	20676.7	1082.2	1318.79	1549.56	26998.1	28571	27043.6	21181.1	20602.2	21589.5	1276.62	1454.19	1279.66
ENSMUSG00000009995	Taz	676.572	-0.104688	0.174594	-0.599611	0.548766	0.97828	chrX	74281912	74290151	+	8240	1084.71	963.38	1057.41	723.111	840.899	862.542	247.037	307.478	306.398	967.327	955.889	948.645	749.169	596.093	709.584	308.289	286.463	263.881
ENSMUSG00000010021	Kif19a	23.8659	-0.200336	0.521687	-0.384015	0.700967	0.988529	chr11	114765388	114790739	+	25352	17.3355	18.802	18.8292	10.5774	5.19608	9.36528	32.6038	24.0217	28.5532	29.2883	22.5119	31.0907	14.835	6.81806	11.2495	54.3241	31.2505	62.934
ENSMUSG00000010025	Aldh3a2	1331.29	0.167866	0.192982	0.869852	0.384381	0.968652	chr11	61223417	61267464	-	44048	853.567	989.344	938.488	898.119	763.824	683.665	2509.24	2594.34	1933.93	1031.6	896.146	1022.96	684.883	777.259	736.41	2501.63	1993.78	2154.11
ENSMUSG00000010044	Zmynd10	15.1806	-2.40653	0.916922	-2.62457	0.00867578	0.691132	chr9	107547298	107551319	+	4022	23.114	14.3253	6.93708	10.5774	12.9902	3.74611	11.2859	10.8098	3.2946	8.9492	12.9876	13.6496	17.3075	4.87004	12.1149	29.8783	14.5835	61.8299
ENSMUSG00000010045	Tmem115	895.731	-0.111257	0.165469	-0.672372	0.501347	0.977423	chr9	107533945	107538673	+	4729	1530.48	1284.8	1325.97	532.717	577.631	499.169	880.303	814.336	723.713	1153.63	1298.76	1396.05	532.412	532.783	613.531	855.605	827.095	744.167
ENSMUSG00000010047	Hyal2	1477.44	-0.128203	0.184208	-0.695971	0.486447	0.977423	chr9	107567945	107572779	+	4835	2914.01	2442.47	2561.77	1294.29	1550.16	1366.39	492.819	498.45	681.982	2234.05	2475.44	2496.35	1263.45	1235.04	1422.63	516.079	584.384	564.198
ENSMUSG00000010048	Ifrd2	515.963	-0.0448169	0.223197	-0.200795	0.840859	0.99733	chr9	107587642	107593385	+	5744	682.688	545.259	665.96	819.269	685.017	685.538	156.749	188.57	214.149	495.46	563.663	515.65	773.894	831.803	984.765	141.243	187.503	150.158
ENSMUSG00000010051	Hyal1	78.001	-0.455842	0.34514	-1.32074	0.186586	0.910818	chr9	107576927	107581710	+	4784	52.0065	46.5574	44.5955	82.6962	52.8268	56.1917	135.431	144.13	113.114	39.8646	26.8411	47.0152	42.8567	41.8824	47.5941	173.837	121.877	134.701
ENSMUSG00000010054	Tusc2	2614.75	-0.183049	0.187155	-0.978059	0.328045	0.959249	chr9	107563255	107566112	+	2858	3234.31	2429.94	2600.42	4723.3	4090.18	4210.63	588.123	574.119	642.446	2551.34	2884.98	2316.63	4242.82	5315.16	4740.37	611.147	697.927	611.674
ENSMUSG00000010057	Nprl2	693.293	0.00883257	0.160322	0.0550927	0.956065	0.99889	chr9	107542226	107545706	+	3481	885.761	836.242	868.126	285.59	271.928	209.782	1074.67	1017.32	925.782	737.089	844.195	838.69	267.855	299.021	314.121	999.564	893.763	909.783
ENSMUSG00000010064	Slc38a3	958.989	0.00519212	0.274203	0.0189353	0.984893	0.99889	chr9	107650634	107669530	-	18897	627.38	761.929	574.787	262.512	259.804	190.115	2284.77	2053.86	1742.84	512.545	570.589	814.424	220.053	234.736	295.949	1970.61	1610.44	2274.46
ENSMUSG00000010066	Cacna2d2	1428.61	-0.229238	0.279448	-0.820326	0.41203	0.975647	chr9	107399612	107529343	+	129732	726.44	582.863	618.391	512.524	368.056	364.309	4021.55	2477.84	2108.54	630.512	752.416	648.354	400.546	481.16	394.598	3685.89	3528.18	3412.79
ENSMUSG00000010067	Rassf1	789.158	-0.126519	0.213862	-0.591592	0.554124	0.97828	chr9	107551555	107562267	+	10713	1159	978.6	1125.79	1140.44	951.749	861.606	280.894	367.532	466.735	923.395	985.327	968.361	985.705	982.774	952.747	334.093	381.256	358.834
ENSMUSG00000010086	Rnf112	318.327	-0.0131174	0.233501	-0.0561771	0.955201	0.99889	chr11	61448442	61454131	-	5690	198.12	187.125	147.661	135.583	155.882	161.083	732.332	530.88	504.073	214.781	205.204	175.169	151.647	128.569	116.822	676.335	640.634	667.984
ENSMUSG00000010095	Slc3a2	4815.63	-0.0741288	0.17171	-0.431708	0.665954	0.987618	chr19	8706882	8723369	-	16488	3874.9	3750.56	3675.66	1881.82	1749.35	1544.33	10593.7	8916.85	7551.22	3370.59	3404.49	3755.15	2072.78	2005.48	1990.3	8905.08	7833.45	9805.56
ENSMUSG00000010097	Nxf1	6854.69	-0.0240429	0.140127	-0.171579	0.863768	0.99733	chr19	8757073	8770922	+	13850	4677.28	4900.16	5430.75	5201.21	4999.5	4103.87	11504.1	11253	10016.7	4684.5	5045.26	4932.8	4488.42	4987.9	4598.45	11226.1	10524.1	10810.3
ENSMUSG00000010110	Stx5a	1826.19	-0.188939	0.119388	-1.58257	0.113521	0.858718	chr19	8741413	8756069	+	14657	2715.89	2752.26	2912.58	1779.89	1966.72	2105.31	946.764	958.466	1080.63	2477.3	2622.63	2542.61	1669.76	1566.21	1670.12	994.132	1066.68	1043.38
ENSMUSG00000010136	Pifo	9.41454	1.74716	1.87104	0.933791	0.350412	0.963468	chr3	105996957	106014646	-	17690	9.0805	1.79067	0.991012	5.7695	0	0	2.50799	0	0	23.5933	6.92673	49.2901	28.0217	9.74008	26.8257	2.71621	0	2.20821
ENSMUSG00000010142	Tnfrsf13b	26.0961	-0.0857395	0.58306	-0.147051	0.883092	0.998586	chr11	61126755	61149372	+	22618	24.765	34.918	22.7933	35.5786	39.8366	39.3342	11.2859	8.40759	6.58919	30.9154	27.7069	21.2327	48.6259	43.8304	46.7287	12.2229	8.33346	6.62463
ENSMUSG00000010175	Prox1	1067.75	0.304683	0.622443	0.489495	0.624491	0.98593	chr1	190118035	190170714	-	52680	187.388	190.706	134.778	967.353	459.853	338.087	3172.6	1404.07	911.505	366.917	290.057	263.892	788.729	1015.89	753.717	2880.54	2667.75	2425.72
ENSMUSG00000010277	2610507B11Rik	11057	-0.169156	0.149471	-1.1317	0.257761	0.94241	chr11	78261752	78290623	+	28872	8944.29	8972.14	9480.02	17225.8	15919.1	16705.8	6535.81	8215.42	9524.68	8326.01	8134.58	8439.22	15447.4	16039	16304.9	8181.21	8383.46	8247.66
ENSMUSG00000010290	AI597479	1725.73	0.0770707	0.134716	0.572099	0.567255	0.981165	chr1	43098710	43115947	+	17238	2021.65	2235.65	2161.4	1869.32	1975.38	1959.22	802.555	1025.73	1007.05	2413.84	2442.54	2222.6	1953.28	2016.2	1992.89	930.301	1054.18	979.341
ENSMUSG00000010307	Tmem86a	244.626	0.062296	0.214459	0.290479	0.77145	0.996464	chr7	47050601	47054777	+	4177	462.28	387.68	406.315	165.392	187.059	175.131	111.605	170.554	142.766	397.833	396.555	455.744	168.13	191.88	178.261	138.527	122.918	144.638
ENSMUSG00000010311	Optc	179.364	-0.0158848	0.264494	-0.0600573	0.95211	0.99889	chr1	133897199	133907999	-	10801	224.536	215.776	243.789	182.701	147.222	157.337	124.145	144.13	106.525	282.307	212.131	260.858	175.548	192.854	138.455	162.972	110.418	146.846
ENSMUSG00000010342	Tex14	22.3631	0.793781	0.592095	1.34063	0.18004	0.908114	chr11	87405065	87555823	+	150759	15.6845	12.5347	25.7663	24.0396	27.7124	29.0324	17.5559	7.20651	18.6694	25.2205	24.2436	28.8158	35.4392	27.2722	46.7287	10.8648	12.5002	13.2493
ENSMUSG00000010358	Ifi35	27.7351	0.0505848	0.479846	0.105419	0.916044	0.998732	chr11	101448407	101458698	+	10292	41.275	54.6154	34.6854	13.4622	15.5882	14.9844	45.1437	32.4293	20.8658	31.729	35.4995	35.6405	14.0109	15.5841	19.0376	27.1621	17.7086	29.8108
ENSMUSG00000010362	Rdm1	518.134	0.476169	0.266836	1.7845	0.0743429	0.815608	chr11	101627195	101636100	+	8906	1077.28	761.929	916.686	476.946	362.86	333.404	142.955	229.407	252.586	885.971	1042.47	916.796	488.732	505.51	468.153	153.466	148.961	162.303
ENSMUSG00000010376	Nedd8	4859.91	-0.113211	0.2453	-0.461521	0.644425	0.986702	chr14	55662263	55672124	-	9862	8789.1	7200.28	7352.32	4954.08	6522.82	6807.62	555.519	811.933	937.862	6875.43	7489.53	6957.49	7233.72	5562.56	7149.49	736.092	844.804	697.794
ENSMUSG00000010392	Gosr1	1851.58	-0.0545335	0.162831	-0.334908	0.737695	0.992779	chr11	76726602	76763579	-	36978	1759.14	1880.2	1889.86	2519.35	1810.83	2028.52	1450.87	1562.61	1751.63	1877.7	1723.89	1785.82	2109.05	2318.14	2037.03	1603.92	1633.36	1586.6
ENSMUSG00000010406	Mrpl52	1353.91	0.218551	0.224853	0.97197	0.331065	0.959249	chr14	54426909	54429756	+	2848	2563.18	1884.68	1867.07	1661.62	1880.98	1715.72	132.923	198.179	193.283	1964.76	2194.04	1893.5	2062.07	1737.63	1988.57	138.527	147.919	145.742
ENSMUSG00000010453	Kansl3	3202.59	-0.0163669	0.130392	-0.125521	0.900111	0.998732	chr1	36335730	36369181	-	33452	2120.71	2003.76	2466.63	4169.43	3703.94	4241.53	3908.7	3614.06	3719.6	1998.11	2234.74	1956.44	3487.88	3753.83	3588.59	3577.24	3613.59	3487.87
ENSMUSG00000010461	Eya4	597.703	0.179114	0.319367	0.560839	0.574907	0.981525	chr10	23102963	23350786	-	247824	105.664	82.3707	113.966	807.73	514.412	682.729	1218.88	828.749	803.882	148.069	83.9866	128.913	760.707	757.778	703.527	1166.61	807.303	1043.38
ENSMUSG00000010476	Ebf3	598.106	0.204774	0.338912	0.60421	0.545704	0.97828	chr7	137193673	137314445	-	120773	392.938	293.67	321.088	409.635	321.291	295.006	1642.73	838.357	700.651	414.104	412.14	359.439	345.326	379.863	394.598	1120.44	1210.43	914.199
ENSMUSG00000010505	Myt1	8652.98	-0.0820321	0.161027	-0.509431	0.61045	0.982598	chr2	181763332	181827797	+	64466	3518.28	4164.2	4342.61	5707.96	4571.69	5103.14	17859.4	15200.9	14923.4	4090.6	4001.92	4204.82	5069.46	5733.01	5311.5	18440.3	15499.2	18011.3
ENSMUSG00000010517	Faf1	3558.74	-0.072758	0.129886	-0.560169	0.575364	0.981525	chr4	109676588	109963960	+	287373	3309.43	3667.29	3509.17	1903.94	1695.65	1787.83	5980.29	5368.85	4862.83	3452.76	3420.94	3331.25	1637.62	1888.6	1646.75	5822.19	5450.08	5321.79
ENSMUSG00000010538	Tsacc	203.856	0.384639	0.383266	1.00358	0.31558	0.957655	chr3	88282757	88296999	-	14243	127.127	110.126	121.894	525.025	475.442	476.693	15.0479	21.6195	17.5712	113.899	103.901	131.946	431.864	453.888	501.036	23.0878	10.4168	8.83284
ENSMUSG00000010554	Mettl16	2561.6	0.10989	0.127683	0.860644	0.389434	0.969145	chr11	74770830	74828525	+	57696	1801.24	1994.8	2096.98	2102.02	1766.67	1775.66	3837.22	3993.61	3972.19	2046.11	2076.29	1945.06	1735.7	1985.03	1715.98	3742.93	3757.35	3763.89
ENSMUSG00000010592	Dazl	9.6291	-0.890438	1.25982	-0.7068	0.479691	0.977423	chr17	50279395	50293636	-	14242	0	2.686	5.94607	24.0396	25.9804	19.6671	2.50799	2.40217	0	7.32207	6.06089	0.758309	26.3734	17.5321	17.3069	4.07431	6.25009	4.41642
ENSMUSG00000010607	Pigyl	566.452	0.029097	0.336833	0.0863839	0.931161	0.998732	chr9	22156846	22158358	+	1513	1009.59	819.231	866.144	469.253	872.076	828.827	67.7156	100.891	118.605	887.598	898.743	844.757	842.3	537.653	758.044	80.1281	106.252	88.3284
ENSMUSG00000010608	Rbm25	18059.9	0.391439	0.270922	1.44484	0.148503	0.885161	chr12	83631236	83683123	+	51888	1047.56	1813.05	2028.6	8227.31	6368.66	7247.79	51736	41748.5	43543.6	2397.57	1947.28	1800.98	7432.35	8619	7759.56	44496.9	38513.1	48351
ENSMUSG00000010609	Psen2	135.156	-0.284073	0.256352	-1.10814	0.267803	0.947435	chr1	180227004	180263438	-	36435	211.328	207.718	209.104	122.121	102.19	80.5414	127.907	97.2879	125.195	178.984	194.814	160.762	79.9443	90.5828	79.6119	139.885	98.9598	125.868
ENSMUSG00000010651	Acaa1b	7.87858	-0.587926	1.00027	-0.587769	0.556687	0.97828	chr9	119148023	119157093	-	9071	13.208	11.6393	7.9281	9.61584	6.92811	1.87306	8.77795	8.40759	5.49099	4.06782	6.06089	12.8913	4.12084	13.6361	3.46139	6.79052	12.5002	4.41642
ENSMUSG00000010660	Plcd1	258.98	-0.160177	0.397956	-0.402499	0.687317	0.988119	chr9	119071527	119093502	-	21976	197.294	164.741	112.975	186.547	103.056	87.0971	593.139	460.016	288.826	187.12	158.449	150.904	134.339	155.841	116.822	602.998	427.09	534.387
ENSMUSG00000010663	Fads1	8534.08	-0.0417998	0.133216	-0.313774	0.753693	0.9939	chr19	10182888	10196877	+	13990	9764.84	8691.01	9912.1	5595.46	5002.96	4791.28	12175	11494.4	11517.9	8027.43	9083.54	8959.42	4588.14	5423.28	5295.92	11825	10615.8	10850
ENSMUSG00000010721	Lmbr1	755.779	0.250107	0.285279	0.876712	0.380643	0.967663	chr5	29229802	29378390	-	148589	667.829	511.236	686.771	1206.79	950.017	1356.09	546.741	390.353	589.733	680.953	710.856	614.231	1021.97	1275.95	1015.92	387.059	607.301	384.229
ENSMUSG00000010751	Tnfrsf22	188.257	0.0437032	0.223815	0.195264	0.845186	0.99733	chr7	143634806	143649661	-	14856	208.026	178.172	199.193	277.898	229.494	204.163	121.637	141.728	142.766	218.035	191.351	209.293	215.108	221.1	212.875	150.749	150.002	117.035
ENSMUSG00000010755	Cars	3048.3	0.0218195	0.182959	0.119259	0.90507	0.998732	chr7	143557230	143600090	-	42861	1515.62	1555.2	1752.11	1016.39	850.425	780.128	7773.5	6326.11	5979.69	1566.92	1690.99	1568.18	840.651	973.034	885.25	7332.4	5754.25	6708.54
ENSMUSG00000010803	Gabra1	45.8196	0.32842	0.733667	0.447642	0.654412	0.986841	chr11	42130939	42182930	-	51992	10.7315	31.3367	14.8652	110.582	40.7026	49.636	66.4616	36.0325	52.7136	21.1527	27.7069	16.6828	65.1093	108.115	31.1525	43.4593	72.9177	25.3944
ENSMUSG00000010825	Grid2ip	41.141	-0.134252	0.461153	-0.291121	0.770958	0.996464	chr5	143357338	143392152	+	34815	32.1945	45.662	30.7214	23.078	34.6405	17.794	41.3818	90.0814	59.3027	27.6612	32.902	38.6738	24.725	22.4022	26.8257	77.4119	51.0424	64.0381
ENSMUSG00000010830	Kdelr3	97.5184	0.016235	0.303109	0.0535615	0.957284	0.99889	chr15	79516411	79527739	+	11329	179.133	158.474	155.589	103.851	103.922	78.6683	51.4137	32.4293	45.0262	144.814	165.376	164.553	80.7684	74.9986	93.4574	44.8174	42.709	35.3314
ENSMUSG00000010911	Apip	510.087	-0.233783	0.166468	-1.40437	0.160209	0.891471	chr2	103073675	103092644	+	18970	938.593	860.416	862.18	376.941	475.442	363.373	263.338	255.831	248.193	765.563	831.207	840.207	393.952	437.33	443.923	268.904	281.254	274.922
ENSMUSG00000010914	Pdhx	1323.52	0.146122	0.187693	0.778512	0.436267	0.977423	chr2	103021075	103073513	-	52439	1263.01	1389.56	1401.29	759.651	524.804	574.092	2208.28	2139.13	1756.02	1378.99	1427.77	1323.25	607.412	767.519	683.624	1935.3	1816.69	1867.04
ENSMUSG00000010936	Vac14	1802.99	-0.0959729	0.146763	-0.653931	0.513157	0.977423	chr8	110618585	110720398	+	101814	2251.96	2093.29	2392.3	1365.45	1157.86	1296.15	2154.36	1979.39	2051.44	1929.77	2302.27	1981.46	1052.46	1265.24	1085.14	2023.57	2142.74	1928.87
ENSMUSG00000011008	Mcoln2	7.61181	-1.43418	1.14713	-1.25023	0.211217	0.921039	chr3	146149833	146195513	+	45681	4.1275	8.95334	2.97304	1.92317	8.66014	5.61917	6.26996	22.8206	5.49099	0.813564	0.865841	4.54986	9.89001	10.7141	6.05743	19.0134	8.33346	9.93695
ENSMUSG00000011096	Akt1s1	3002.19	-0.208356	0.204078	-1.02096	0.307274	0.957637	chr7	44848991	44855421	+	6431	4977.76	4210.76	4612.17	2887.64	3969.81	3674.94	811.333	1064.16	1171.78	3896.16	4486.79	4128.99	3793.64	3367.15	3794.55	949.314	1087.52	1154.89
ENSMUSG00000011114	Tbrg1	2454.89	0.109425	0.147664	0.741041	0.458669	0.977423	chr9	37648763	37657312	-	8550	2980.05	2797.92	2957.18	812.538	762.958	670.554	4141.94	4194.19	3475.8	2574.12	2859.87	2930.87	840.651	838.621	862.751	3909.98	3229.21	3348.75
ENSMUSG00000011148	Adssl1	31.6106	0.132516	0.493825	0.268347	0.788432	0.996464	chr12	112620045	112641360	+	21316	38.7985	47.4527	59.4607	12.5006	18.1863	24.3497	23.8259	28.826	51.6154	50.4409	34.6336	53.0816	11.5383	10.7141	12.9802	23.0878	34.3755	33.1232
ENSMUSG00000011158	Brf1	2278.08	-0.217321	0.138986	-1.56362	0.117907	0.867996	chr12	112960085	113000704	-	40620	2579.69	2613.48	2794.65	1826.05	1463.56	1698.86	2568.18	2570.32	2842.14	2273.1	2581.07	2323.46	1406.03	1649	1478.88	2671.39	2774	2891.65
ENSMUSG00000011171	Vipr2	143.581	-0.0499051	0.313726	-0.159072	0.873612	0.99733	chr12	116077726	116146261	+	68536	163.449	123.556	106.038	235.588	177.533	157.337	114.113	126.114	146.06	105.763	124.681	118.296	171.427	190.906	171.339	90.9929	154.169	107.098
ENSMUSG00000011179	Odc1	13710.5	-0.122884	0.151002	-0.813791	0.415764	0.975647	chr12	17544794	17551505	+	6712	18306.3	17809.1	17521.1	16654.6	19535.5	18897.3	5981.55	7590.86	8390.24	16412.8	15857	16308.2	14835.8	15253	15774.4	6977.94	7630.32	7053.02
ENSMUSG00000011254	Thg1l	1260.97	-0.0422146	0.159003	-0.265495	0.790628	0.996464	chr11	45946843	45955494	-	8652	1669.16	1375.23	1435.98	1833.74	2072.37	1935.8	269.608	342.309	356.915	1321.23	1432.97	1399.84	2128	2044.44	2153.85	306.931	318.755	300.317
ENSMUSG00000011256	Adam19	1617.51	-0.0772871	0.131277	-0.588733	0.55604	0.97828	chr11	46055992	46147343	+	91352	1563.5	1547.14	1562.83	1583.73	1350.12	1281.17	1721.73	1979.39	1951.5	1401.77	1451.15	1580.32	1432.4	1506.79	1543.78	1818.5	1929.19	1910.1
ENSMUSG00000011257	Pabpc4	3917.63	-0.233538	0.140382	-1.66359	0.0961937	0.851145	chr4	123262351	123298925	+	36575	4177.03	3749.66	3830.26	5601.23	4941.47	5147.16	2864.12	2870.59	2668.62	3200.56	3419.21	3614.86	4928.52	5578.15	5324.48	2932.15	2492.74	3176.51
ENSMUSG00000011263	Exoc3l2	75.045	-0.103908	0.324293	-0.320414	0.748654	0.993894	chr7	19463331	19496762	+	33432	41.275	50.1387	43.6045	30.7707	26.8464	29.9689	146.717	133.32	155.944	34.9832	49.3529	53.84	27.1975	18.5062	27.6911	156.182	131.252	193.218
ENSMUSG00000011267	Zfp296	18.7014	-0.025374	0.666892	-0.0380481	0.969649	0.99889	chr7	19577287	19580656	+	3370	17.3355	18.802	13.8742	26.9243	38.9706	30.9054	3.76198	15.6141	7.68739	21.1527	18.1827	12.8913	23.0767	25.3242	33.7485	6.79052	8.33346	13.2493
ENSMUSG00000011306	Sugp1	3053.48	-0.0478101	0.146385	-0.326604	0.743967	0.993304	chr8	70042813	70072347	+	29535	2245.36	2293.85	2372.48	1846.24	1584.81	1533.1	6032.96	5348.43	4804.62	2032.28	2207.89	2219.57	1519.77	1675.29	1606.08	5607.61	4747.99	5284.25
ENSMUSG00000011382	Dhdh	14.6386	0.228075	0.73478	0.310399	0.756257	0.993983	chr7	45470987	45488805	-	17819	4.1275	17.9067	13.8742	18.2701	16.4543	14.9844	10.0319	12.0108	10.982	17.0848	19.9143	7.58309	21.4284	22.4022	20.7683	16.2972	8.33346	11.0411
ENSMUSG00000011427	Zfp790	1385.72	0.29454	0.20309	1.45029	0.146977	0.885161	chr7	29816114	29831005	+	14892	532.447	788.789	700.645	1258.71	1323.27	1514.37	2181.95	1920.53	1819.72	1009.63	748.087	847.79	1422.51	1338.29	1310.13	2110.49	2182.32	1933.29
ENSMUSG00000011589	Fsd1	1132.78	-0.126412	0.184818	-0.683978	0.493989	0.977423	chr17	55986509	55996881	+	10373	1149.1	1150.5	1342.82	396.173	414.821	420.501	2198.25	1646.69	1483.67	1128.41	1188.8	1091.97	406.315	474.342	453.442	1940.73	1764.61	1738.97
ENSMUSG00000011658	Fuz	278.219	-0.22064	0.220299	-1.00154	0.316563	0.958565	chr7	44896079	44902631	+	6553	465.582	391.261	414.243	254.82	264.134	266.91	121.637	142.929	193.283	405.155	420.799	463.327	253.02	190.906	217.202	175.195	186.461	181.073
ENSMUSG00000011751	Sptbn4	197.539	-0.248579	0.395378	-0.628713	0.529537	0.977423	chr7	27356383	27447686	-	91304	135.382	94.9054	153.607	92.312	88.3334	117.066	477.771	296.668	263.568	105.763	154.12	94.7887	84.8893	161.685	97.7842	347.674	461.465	327.919
ENSMUSG00000011752	Pgam1	1248.19	-0.0281044	0.186606	-0.150608	0.880285	0.998586	chr19	41911923	41918660	+	6738	2256.09	1940.19	2288.25	536.564	631.324	737.047	1029.53	1047.35	1361.77	1766.25	2055.51	1978.43	560.434	592.197	549.495	1002.28	1097.93	1036.75
ENSMUSG00000011831	Evi5	1839.96	0.496547	0.293827	1.68993	0.0910409	0.849969	chr5	107744795	107875107	-	130313	262.509	436.028	366.674	2356.84	2514.04	2760.88	2342.46	2730.07	3021.15	702.919	376.641	373.088	2418.93	2240.22	2388.36	2528.79	2617.75	2681.87
ENSMUSG00000011832	Evi5l	2717.47	-0.119885	0.151552	-0.791047	0.428916	0.977423	chr8	4166567	4211257	+	44691	3271.46	2964.45	2924.48	2458.77	2190.15	2011.66	3112.41	2649.59	2977.22	2868.63	3326.56	2694.27	2095.03	2206.13	1952.22	2967.46	3257.34	2986.6
ENSMUSG00000011837	Snapc2	897.951	-0.0466158	0.166269	-0.280364	0.779199	0.996464	chr8	4253080	4256220	+	3141	1693.93	1437.01	1618.32	500.985	508.35	474.82	573.075	718.249	712.731	1396.08	1552.45	1404.39	508.512	630.183	533.919	674.977	578.133	647.006
ENSMUSG00000011877	Git1	4564.7	-0.110487	0.164423	-0.671967	0.501605	0.977423	chr11	77493562	77507786	+	14225	6314.25	5406.03	6462.39	3804.99	3339.35	3789.19	4095.54	4243.43	4722.26	5033.52	6292.93	5421.91	3032.94	3850.25	3367.93	4117.77	4520.9	4349.07
ENSMUSG00000011884	Gltp	1490.38	-0.307426	0.222407	-1.38226	0.166891	0.897167	chr5	114669398	114690984	-	21587	2601.98	1878.41	2230.77	1916.44	1798.71	2192.41	238.259	351.918	379.977	1845.98	2267.64	2023.17	1903	2091.2	2007.6	359.897	355.214	384.229
ENSMUSG00000011958	Bnip2	2749.69	0.244541	0.153498	1.59312	0.111134	0.858718	chr9	69989466	70008317	+	18852	2804.22	3119.34	2940.33	3699.21	3230.23	3450.17	1448.36	1868.89	2042.65	3329.1	3237.38	3155.32	3248.87	3468.44	3488.21	1597.13	1692.73	1673.82
ENSMUSG00000011960	Ccnt1	5560.68	0.456304	0.228411	1.99773	0.0457456	0.772906	chr15	98538689	98570923	-	32235	1242.38	1985.85	1664.9	5129.09	3892.73	4020.51	11114.1	10259.7	9306.14	2525.3	2039.06	2015.59	4576.6	5381.4	4863.25	10365	8879.3	10831.3
ENSMUSG00000012017	Scarf2	96.5691	0.34931	0.394497	0.885456	0.37591	0.967372	chr16	17797282	17808293	+	11012	93.2815	111.917	72.3439	124.044	123.84	115.193	56.4297	78.0705	47.2226	111.458	89.1816	123.604	133.515	96.4268	194.703	62.4728	42.709	61.8299
ENSMUSG00000012076	Brms1l	1646.77	0.10488	0.142399	0.736525	0.461411	0.977423	chr12	55836324	55869736	+	33413	1786.38	2009.13	1993.92	1739.51	1709.51	1977.95	1094.74	1204.69	1346.39	2202.32	1932.56	1904.87	1721.69	1797.05	1683.1	1142.16	1234.39	1161.52
ENSMUSG00000012114	Med15	2786.34	-0.116654	0.159962	-0.72926	0.465843	0.977423	chr16	17651208	17732891	-	81684	1909.38	1827.38	2146.53	1482.76	1228.01	1282.11	5527.6	4948.47	4734.34	1638.52	1946.41	1881.37	1379.66	1603.22	1292.83	5403.89	4878.2	5043.55
ENSMUSG00000012117	Dhdds	2579.2	-0.0732753	0.109956	-0.666406	0.505151	0.977423	chr4	133969028	134000918	-	31891	3303.65	3463.15	3665.75	1927.98	1830.75	1771.91	2412.68	2535.49	2768.56	3180.22	3362.93	3262.25	1674.71	1753.21	1877.8	2528.79	2463.58	2642.12
ENSMUSG00000012126	Ubxn11	77.6468	-0.0632501	0.407564	-0.155191	0.876671	0.997832	chr4	134102570	134127593	+	25024	92.456	94.9054	70.3618	110.582	135.964	103.955	16.3019	20.4184	20.8658	110.645	87.45	117.538	123.625	90.5828	128.071	23.0878	17.7086	33.1232
ENSMUSG00000012211	Tex22	8.02612	0.288524	1.20027	0.240382	0.810034	0.996464	chr12	113074502	113088917	+	14416	21.463	6.26734	17.8382	17.3085	1.73203	3.74611	2.50799	3.60325	5.49099	19.5255	9.52425	13.6496	4.94501	3.89603	4.32673	0	3.12505	5.52053
ENSMUSG00000012296	Tjap1	985.149	-0.0757328	0.156373	-0.484309	0.628166	0.986271	chr17	46257851	46283026	-	25176	1191.2	992.03	1233.81	1036.59	1177.78	1139.75	736.094	660.597	804.98	983.598	1156.76	1107.89	1118.4	1053.88	1133.6	704.856	748.969	751.896
ENSMUSG00000012396	Nanog	11.991	0.00348622	0.846541	0.00411819	0.996714	0.99889	chr6	122707489	122714633	+	7145	23.9395	10.744	15.8562	20.1933	13.8562	17.794	5.01597	2.40217	4.3928	18.712	13.8535	21.991	11.5383	10.7141	12.1149	4.07431	3.12505	5.52053
ENSMUSG00000012405	Rpl15	11470.6	-0.163739	0.166438	-0.983786	0.325221	0.959249	chr14	18267823	18271391	-	3569	20233	17850.3	18075.1	11540.9	16675.1	14071.3	2743.74	2937.85	3098.02	16193.2	17509	17137.8	12630.4	13526.1	13345.4	2952.52	3207.34	2743.7
ENSMUSG00000012422	Tmem167	6482.24	0.214047	0.197467	1.08397	0.27838	0.947435	chr13	90089123	90143907	+	54785	2809.18	3372.72	3210.88	12687.1	14062.3	16407	1163.71	1330.8	1493.55	4407.07	3549.95	3319.12	15047.7	14522.5	15169.5	1268.47	1582.31	1276.35
ENSMUSG00000012429	Mplkip	609.401	-0.0137118	0.181279	-0.0756389	0.939706	0.99889	chr13	17695192	17699748	+	4557	915.479	895.334	943.443	566.373	709.265	657.443	221.957	263.038	248.193	1016.95	791.379	908.455	718.674	696.416	687.951	224.087	272.921	231.862
ENSMUSG00000012443	Kif11	14567.6	0.421629	0.2517	1.67513	0.0939092	0.851145	chr19	37376403	37421859	+	45457	764.413	1039.48	1102.01	5811.81	4446.98	4975.77	39838.1	35102.9	40117.2	1575.87	1209.58	992.627	3786.23	5092.12	4645.18	37959	32147.3	41610.4
ENSMUSG00000012483	Rpa3	1700.27	0.149564	0.274816	0.544233	0.586281	0.981525	chr6	8255936	8259173	-	3238	3406.84	2894.62	3381.33	1099.09	1757.14	2019.15	225.719	281.054	337.147	2984.96	3004.47	2994.56	2006.85	1543.8	1962.61	207.79	260.42	237.383
ENSMUSG00000012519	Mlkl	11.7028	1.10067	0.836813	1.31531	0.188407	0.913332	chr8	111311797	111338177	-	26381	9.906	4.47667	5.94607	8.65425	0.866014	5.61917	21.3179	22.8206	10.982	21.1527	11.2559	12.8913	9.06585	2.92202	6.05743	17.6553	11.4585	27.6026
ENSMUSG00000012535	Tnpo3	8512.63	0.15103	0.158524	0.952727	0.340729	0.959995	chr6	29540827	29609887	-	69061	4222.43	5861.75	5308.85	7493.62	6379.92	6469.53	13336.2	12309.9	12415.1	6362.88	5785.55	5812.44	6654.33	7531.03	7282.76	13648.9	13573.1	12778.9
ENSMUSG00000012609	Ttll5	1378.73	0.178048	0.132167	1.34714	0.177935	0.907637	chr12	85824659	86061893	+	237235	927.862	1137.97	1112.91	1536.61	1607.32	1696.99	1363.09	1360.83	1444.13	1318.79	1157.63	1195.85	1505.75	1620.75	1571.47	1381.19	1387.52	1490.54
ENSMUSG00000012640	Zfp715	991.349	1.15564	0.359794	3.21194	0.00131842	0.372702	chr7	43296197	43313294	-	17098	75.1205	168.323	126.85	1056.78	781.144	847.558	2007.64	1768	1881.21	401.9	203.473	185.027	963.452	1007.12	942.363	1891.84	1620.86	1915.62
ENSMUSG00000012819	Cdh23	32.4357	0.22812	0.613057	0.372102	0.709817	0.989016	chr10	60302748	60696490	-	393743	28.067	32.232	33.6944	42.3097	13.8562	19.6671	58.9377	19.2174	40.6334	39.0511	37.2312	28.8158	20.6042	37.0123	19.903	24.4459	39.5839	48.5806
ENSMUSG00000012848	Rps5	29213.6	-0.174869	0.21241	-0.823263	0.410359	0.975647	chr7	12922290	12926686	+	4397	57245.1	45778.4	46501.3	32109.2	46239.1	35692	2456.57	3474.74	3610.88	43997.5	47813.5	44649.3	33954.1	35257.2	37234.1	3335.5	3310.47	3186.45
ENSMUSG00000013033	Adgrl1	13663.1	-0.156252	0.120096	-1.30106	0.193238	0.917539	chr8	83900105	83941954	+	41850	12000.3	11312.5	12511.5	8805.22	8952.85	9295.98	22159.3	18310.5	20307.9	10019	11972.9	10907.5	9126.01	9254.05	8801.44	20984.1	20782.6	20432.6
ENSMUSG00000013076	Amotl1	5728.19	-0.110781	0.184516	-0.600385	0.54825	0.97828	chr9	14541966	14645056	-	103091	2157.86	2771.95	2662.85	7846.52	5709.63	6843.21	8189.83	8103.72	7700.57	2424.42	2426.09	2629.82	5487.31	7005.07	5616.97	8747.54	7967.82	8816.28
ENSMUSG00000013089	Etv5	1220.97	-0.171932	0.189879	-0.905479	0.365211	0.96377	chr16	22381309	22439719	-	58411	1183.77	1549.82	1525.17	507.716	527.402	578.774	1657.78	2190.78	1684.64	1216.28	1144.64	1303.53	520.874	503.562	514.016	1989.62	1594.81	1784.23
ENSMUSG00000013150	Gfod2	2195.48	-0.14315	0.204016	-0.701657	0.482893	0.977423	chr8	105713854	105758664	-	44811	3360.61	2482.76	2942.31	2446.27	2986.02	3212.29	937.987	924.835	1202.53	2630.25	3005.33	2645.74	2617.56	2479.83	2454.12	987.341	1214.6	988.174
ENSMUSG00000013155	Enkd1	321.635	0.00284088	0.251087	0.0113143	0.990973	0.99889	chr8	105703651	105708210	-	4560	506.857	342.913	503.434	370.21	344.673	421.438	173.051	186.168	169.123	349.019	457.164	433.753	332.964	358.435	354.792	194.209	133.335	157.887
ENSMUSG00000013160	Atp6v0d1	3728.03	0.00430507	0.111839	0.0384933	0.969294	0.99889	chr8	105524465	105566047	-	41583	7248.71	6361.35	6326.62	2027.02	2180.62	2130.6	2660.97	2756.49	2955.25	6136.71	6652.26	6163.54	1851.08	1817.5	1902.03	2573.61	2805.25	2554.9
ENSMUSG00000013236	Ptprs	30015.4	-0.234721	0.121844	-1.9264	0.0540541	0.776952	chr17	56412426	56476483	-	64058	29229.3	27455.4	29807.7	19372.1	16779	17077.6	46582.1	41975.5	44340.9	24148.2	26198.6	26899.5	16000.4	17806.8	16937.4	49041.1	42632.9	47992.1
ENSMUSG00000013275	Slc41a1	1453.47	-0.240865	0.133443	-1.805	0.0710746	0.812507	chr1	131827493	131848865	+	21373	1556.07	1471.03	1486.52	1667.39	1572.68	1536.84	1206.34	1368.04	1221.2	1428.62	1348.98	1512.07	1349.16	1574.97	1598.3	1442.31	1310.44	1511.52
ENSMUSG00000013367	Iglon5	3694.39	-0.262204	0.17363	-1.51013	0.13101	0.878357	chr7	43472904	43490075	-	17172	5515.99	4433.7	4896.59	5453.14	5390.07	5308.24	779.983	938.047	1079.53	4228.9	4891.14	4523.31	5435.39	5567.43	4974.01	977.834	1156.27	949.53
ENSMUSG00000013415	Igf2bp1	8643.55	-0.0589703	0.180595	-0.326533	0.744021	0.993304	chr11	95957163	96005940	-	48778	4011.93	4212.55	5064.07	8333.09	6932.44	7702.94	15086.8	13673.2	14771.9	3859.55	4163.83	4295.06	6121.92	8415.43	6895.95	13669.3	12866.9	15507.2
ENSMUSG00000013419	Zfp651	1631.16	-0.195773	0.12748	-1.53572	0.124607	0.875169	chr9	121759330	121771742	+	12413	1926.72	1686.81	1916.62	2197.22	2020.41	2110.93	1139.88	1065.36	1195.94	1496.14	1800.08	1672.83	1842.84	1922.69	1866.55	1136.73	1156.27	1206.79
ENSMUSG00000013465	Nelfb	1969.24	0.0292175	0.126086	0.231725	0.816751	0.996907	chr2	25199712	25211489	-	11778	2965.2	2478.29	2823.39	1210.63	1182.97	1126.64	1962.5	2276.06	2305.12	2412.22	2696.23	2575.22	1173.61	1140.56	1156.1	1999.13	1936.49	2026.03
ENSMUSG00000013495	Tmem175	641.078	-0.132568	0.192505	-0.688644	0.491047	0.977423	chr5	108629770	108648782	+	19013	638.937	582.863	531.182	1112.55	1061.73	960.878	219.449	270.244	262.47	610.986	551.541	585.415	1105.21	989.592	1230.52	324.587	258.337	242.903
ENSMUSG00000013523	Bcas1	64.832	0.0522128	0.385298	0.135513	0.892206	0.998732	chr2	170346991	170427845	-	80855	107.315	102.068	93.1551	28.8475	64.951	74.9222	46.3977	61.2553	57.1063	75.6614	85.7183	88.7222	49.4501	42.8564	57.1129	43.4593	42.709	45.2683
ENSMUSG00000013539	Tango2	905.586	0.065172	0.198261	0.328719	0.742368	0.993226	chr16	18300825	18348103	-	47279	1377.76	1150.5	1237.77	1200.06	1117.16	1055.47	293.434	407.168	479.913	1134.92	1218.24	1225.43	1089.55	1138.62	1102.45	317.796	383.339	370.979
ENSMUSG00000013584	Aldh1a2	176.769	-0.139722	0.472358	-0.295796	0.767386	0.996464	chr9	71215789	71296243	+	80455	152.717	203.241	90.1821	77.8883	73.6112	35.5881	359.896	439.597	172.417	130.17	106.498	177.444	58.5159	51.6224	59.7089	302.857	297.921	391.957
ENSMUSG00000013593	Ndufs2	5784.5	0.0727777	0.106131	0.685733	0.492881	0.977423	chr1	171234853	171251388	-	16536	8337.55	7646.15	8152.06	3517.47	3845.97	3472.65	5935.15	6387.37	6275.11	7199.22	8157.09	7602.81	3369.2	3654.48	3746.09	5776.01	5527.16	5519.42
ENSMUSG00000013622	Atraid	851.048	-0.0369607	0.238997	-0.15465	0.877098	0.997878	chr5	31048312	31054623	+	6312	1674.11	1452.23	1379.49	770.229	1045.28	922.48	147.971	200.581	249.291	1380.62	1445.09	1306.57	1006.31	800.635	975.246	172.479	212.503	177.761
ENSMUSG00000013629	Cad	4517.64	-0.210657	0.245611	-0.857684	0.391067	0.969518	chr5	31054780	31078479	+	23700	2234.63	2841.79	3010.69	1182.75	945.687	1102.29	9606.84	8528.9	9412.66	2448.83	2471.98	2965.75	1115.1	1296.4	1058.32	9848.97	7744.9	13501
ENSMUSG00000013646	Sh3bp5l	1513.96	-0.285271	0.202089	-1.41161	0.158064	0.890668	chr11	58330724	58347728	+	17005	2453.39	2132.69	2478.52	1089.47	1345.79	1504.06	919.177	976.482	1296.97	1828.89	2232.14	2035.3	1191.75	1133.75	1274.66	1060.68	1180.23	1117.35
ENSMUSG00000013662	Atad1	4247.77	0.424182	0.187604	2.26106	0.0237558	0.756902	chr19	32671638	32739786	-	68149	2672.14	3783.68	3450.7	3783.83	3231.96	3465.15	6557.13	5168.27	5252.69	4543.75	3743.9	3975.06	3463.98	3948.63	3754.74	5335.99	5280.29	5047.97
ENSMUSG00000013663	Pten	5551.16	0.5624	0.324786	1.7316	0.0833442	0.841204	chr19	32757497	32826160	+	68664	833.755	1607.12	1141.65	11755.4	11687.7	11975.4	3008.33	3415.89	3610.88	2648.96	1280.58	1413.49	11521.9	12460.5	11423.4	3048.94	3615.68	3471.31
ENSMUSG00000013698	Pea15a	20577.5	-0.20536	0.271631	-0.756028	0.449632	0.977423	chr1	172196728	172206804	-	10077	35696.3	29949.8	33608.2	16208.5	24347.1	32378.6	6895.71	8850.79	10516.4	27470.8	31142.6	28808.2	20018.2	17133.8	20699.1	8477.28	9299.09	8894.67
ENSMUSG00000013701	Timm23	698.782	-0.355151	0.308604	-1.15083	0.249801	0.94241	chr14	32180162	32201898	-	21737	1149.92	922.194	1132.73	705.803	1008.04	1192.2	114.113	140.527	222.934	859.123	1003.51	993.385	983.232	756.804	848.04	173.837	209.378	162.303
ENSMUSG00000013707	Tnfaip8l2	8.59933	-0.836881	0.987073	-0.847842	0.396526	0.970698	chr3	95139521	95142360	-	2840	12.3825	18.802	17.8382	2.88475	1.73203	1.87306	3.76198	3.60325	1.0982	19.5255	11.2559	25.7825	7.41751	0.974008	8.65347	5.43241	6.25009	5.52053
ENSMUSG00000013736	Trnt1	1423.35	0.554461	0.266759	2.07851	0.0376628	0.762262	chr6	106769120	106782474	+	13355	504.38	927.566	748.214	1193.33	1245.33	1352.35	2531.81	1993.8	1963.58	1278.92	895.28	859.164	1312.08	1214.59	1450.32	2071.11	2045.86	2032.66
ENSMUSG00000013766	Ly6g6e	102.58	0.858512	0.522293	1.64374	0.10023	0.85178	chr17	35076902	35078804	+	1903	132.08	172.8	156.58	79.8115	168.007	111.447	22.5719	49.2445	20.8658	171.662	131.608	188.819	162.361	96.4268	126.341	29.8783	9.37514	16.5616
ENSMUSG00000013787	Ehmt2	10961.7	-0.0950247	0.117558	-0.808323	0.418904	0.975647	chr17	34898469	34914052	+	15584	11429	10451.2	11353	5913.74	5218.6	5339.15	17899.5	16173.8	16305	9377.13	10864.6	10379.7	5530.99	5997.94	5498.41	16970.9	15720	16888.4
ENSMUSG00000013822	Elof1	2979.78	-0.215554	0.213002	-1.01198	0.311546	0.957637	chr9	22112989	22117172	-	4184	4812.66	3823.97	4150.36	3611.71	4529.25	4412.92	293.434	432.391	468.931	3860.36	4239.16	3812.78	4771.11	4242.78	4881.42	396.566	465.632	430.601
ENSMUSG00000013833	Med16	1656.1	-0.00776571	0.167917	-0.0462473	0.963113	0.99889	chr10	79894708	79908923	-	14216	2143.82	1768.29	1999.86	552.911	447.729	458.899	2540.59	2564.32	2355.64	1850.04	2243.39	1836.63	502.742	561.029	460.364	2728.43	2413.58	2381.55
ENSMUSG00000013846	St3gal1	3047.58	-0.225934	0.186812	-1.20942	0.226502	0.928702	chr15	67102875	67176830	-	73956	2418.71	3174.86	2907.63	3616.52	5062.72	4291.17	2248.41	2450.21	2196.4	2663.61	2323.92	2516.83	4230.45	3493.77	4140.68	2501.63	2277.12	2341.81
ENSMUSG00000013858	Tmem259	1754.36	-0.115505	0.191568	-0.602946	0.546544	0.97828	chr10	79974948	79984330	-	9383	2965.2	2503.35	2838.26	1643.35	1583.07	1656.72	915.415	975.281	1236.57	2252.76	2778.48	2502.42	1510.7	1611.98	1534.26	874.619	1216.68	979.341
ENSMUSG00000013921	Clip3	19844.3	-0.0568527	0.129467	-0.439128	0.660569	0.986841	chr7	30291728	30308367	+	16640	25348.6	24642.3	27347	8661.95	7636.51	7537.18	27374.7	26590.8	24739.1	22984.8	25199.4	25536.1	7598.83	9381.65	8579.05	26758.7	25370.2	25911.1
ENSMUSG00000013928	Thap8	8.81458	0.905968	0.949537	0.954115	0.340025	0.959962	chr7	30280094	30290237	+	10144	12.3825	5.37201	6.93708	11.539	10.3922	8.42875	6.26996	2.40217	3.2946	13.017	12.9876	10.6163	10.7142	17.5321	17.3069	4.07431	2.08336	3.31232
ENSMUSG00000013973	Dedd	2050.16	-0.126805	0.16785	-0.755464	0.449971	0.977423	chr1	171329145	171342331	+	13187	2661.41	2398.6	2461.67	3209.77	2827.53	2857.35	655.838	839.558	971.906	2247.06	2452.06	2162.7	2804.64	3046.7	2846.99	798.565	847.929	812.621
ENSMUSG00000013997	Nit1	1308.78	-0.168027	0.15807	-1.06299	0.287788	0.948711	chr1	171338008	171345646	-	7639	1835.91	1770.97	1829.41	885.619	1184.71	1193.14	1034.54	1030.53	991.674	1593.77	1807.88	1854.07	1137.35	991.54	1098.12	1070.19	1150.02	1098.58
ENSMUSG00000014030	Pax5	18.2419	0.592592	0.71357	0.830461	0.406278	0.974736	chr4	44524757	44710487	-	185731	7.4295	10.744	1.98202	26.9243	18.1863	23.4132	35.1118	16.8152	23.0622	5.69495	10.3901	9.09971	18.1317	22.4022	38.0753	20.3716	23.9587	16.5616
ENSMUSG00000014039	Prdm15	2059.02	0.0111646	0.202661	0.05509	0.956067	0.99889	chr16	97791467	97851850	-	60384	891.54	847.882	934.524	1803.93	1272.17	1323.31	3654.13	3372.65	3639.43	869.699	1032.08	989.594	1524.71	1968.47	1490.99	4113.7	3388.59	3944.97
ENSMUSG00000014074	Rnf168	2674.53	0.155974	0.231934	0.672494	0.501269	0.977423	chr16	32277459	32301434	+	23976	1311.72	2124.63	1593.55	3144.38	3132.37	3777.02	2924.31	2762.5	2813.59	2458.59	1625.18	1775.2	3187.88	3275.59	3347.16	2930.79	2884.42	3072.72
ENSMUSG00000014075	Tctex1d2	426.447	0.0751684	0.217458	0.345669	0.729592	0.991216	chr16	32419702	32429099	+	9398	514.286	502.283	451.901	740.42	729.184	746.413	41.3818	68.4618	64.7937	530.443	523.834	508.067	712.081	644.793	721.699	52.966	65.626	57.4135
ENSMUSG00000014077	Chp1	4011.02	-0.0592091	0.243099	-0.243559	0.807572	0.996464	chr2	119547697	119587027	+	39331	5362.45	5235.02	5556.6	3632.86	5952.98	6024.68	1336.76	1844.87	1995.43	5311.76	5388.13	5277.07	4944.18	4038.24	4961.9	1693.55	1869.82	1772.09
ENSMUSG00000014158	Trpv4	19.9616	-0.183148	0.648555	-0.282394	0.777641	0.996464	chr5	114622152	114658421	-	36270	18.9865	11.6393	6.93708	18.2701	19.9183	17.794	22.5719	21.6195	16.473	10.5763	8.65841	21.2327	26.3734	23.3762	40.6713	29.8783	15.6252	28.7067
ENSMUSG00000014164	Klhl3	457.658	-0.0407192	0.281988	-0.1444	0.885184	0.998586	chr13	58000228	58113592	-	113365	315.341	298.146	294.331	247.127	219.101	289.387	1058.37	613.754	610.599	332.748	378.373	269.958	250.547	292.202	234.509	827.085	951.056	755.208
ENSMUSG00000014177	Tvp23b	996.812	0.155105	0.239115	0.648664	0.516555	0.977423	chr11	62879455	62916780	+	37326	1053.34	1368.07	1184.26	1224.1	1822.96	1638.92	245.783	227.005	296.514	1236.62	1155.03	1262.58	1651.63	1245.76	1630.31	210.506	256.254	232.966
ENSMUSG00000014195	Dnajc7	9125.66	0.219742	0.147093	1.4939	0.135201	0.878357	chr11	100582818	100620188	-	37371	5219.64	6523.41	6209.68	4252.12	3852.89	3826.65	19874.5	17050.6	16403.8	6632.17	6692.09	6273.49	3480.46	4060.64	3915.69	17497.8	16615.9	15880.3
ENSMUSG00000014198	Zfp385c	7.19845	0.152837	1.09083	0.140111	0.888573	0.998586	chr11	100627543	100692455	-	64913	7.4295	11.6393	7.9281	6.73109	2.59804	10.3018	3.76198	10.8098	3.2946	8.13564	10.3901	2.27493	10.7142	9.74008	12.1149	0	7.29177	4.41642
ENSMUSG00000014226	Cacybp	3912.51	0.37165	0.347021	1.07097	0.284182	0.947435	chr1	160202367	160212875	-	10509	2771.2	4446.23	3908.55	2757.82	5285.28	6550.08	3147.52	3324.6	3360.49	5832.44	4064.26	4156.29	4561.77	3073	3586.86	2846.58	3343.8	3408.37
ENSMUSG00000014232	Cluap1	806.438	0.0975617	0.143971	0.677647	0.497995	0.977423	chr16	3908801	3941147	+	32347	799.084	838.033	805.693	863.502	749.968	767.016	916.669	917.629	718.222	797.292	828.61	793.192	771.421	790.895	796.984	828.443	761.469	771.769
ENSMUSG00000014243	Zswim7	122.569	0.413985	0.344504	1.20168	0.229486	0.930608	chr11	62267224	62281375	-	14152	162.623	133.405	131.805	187.509	195.719	210.719	25.0799	30.0271	47.2226	138.306	167.107	125.121	194.504	200.646	179.992	19.0134	36.4589	20.978
ENSMUSG00000014245	Pigl	428.129	-0.041742	0.19494	-0.214127	0.830448	0.99733	chr11	62458460	62514417	+	55958	468.058	442.295	422.171	730.804	663.366	771.699	142.955	135.723	195.479	451.528	427.726	450.436	629.664	599.015	688.816	141.243	169.794	175.553
ENSMUSG00000014294	Ndufa2	2085.21	0.00988908	0.231777	0.0426664	0.965967	0.99889	chr18	36742332	36744557	-	2226	3669.35	2931.32	2939.34	2385.69	3007.67	2997.83	154.241	237.815	267.961	2781.57	3057.29	2696.55	3448.32	2934.69	3436.29	196.925	200.003	191.01
ENSMUSG00000014301	Pam16	517.756	-0.155994	0.251861	-0.619367	0.535675	0.977423	chr16	4616464	4624988	-	8525	837.057	615.095	663.978	830.808	855.622	918.734	65.2076	52.8477	92.2487	649.224	589.638	580.865	810.157	730.506	825.541	66.5471	78.1261	57.4135
ENSMUSG00000014303	Glis2	2082.91	-0.221408	0.168167	-1.3166	0.187973	0.913332	chr16	4594713	4624924	+	30212	2237.1	2076.28	2411.13	2954.95	2563.4	2731.85	1413.25	1658.7	1884.51	1682.45	2044.25	1846.48	2210.42	2662.94	2324.32	1537.37	1616.69	1636.28
ENSMUSG00000014313	Cox6c	6601.09	0.027771	0.270422	0.102695	0.918205	0.998732	chr15	35925886	35938246	-	12361	11379.5	9280.14	9680.2	6394.53	9110.46	9972.15	579.345	856.374	1031.21	9436.52	10174.5	9210.42	10008.7	8522.57	10883.5	736.092	885.43	677.92
ENSMUSG00000014329	Bicc1	421.674	0.108238	0.208661	0.51873	0.603949	0.982598	chr10	70922832	71159700	-	236869	286.448	387.68	353.791	343.285	321.291	339.96	499.089	685.819	496.386	351.459	360.19	379.155	332.964	401.291	395.463	522.87	531.258	601.737
ENSMUSG00000014349	Ube2z	3271.1	-0.0711818	0.152584	-0.466509	0.640851	0.986702	chr11	96047432	96065388	-	17957	4534.47	4100.63	4568.56	2577.04	2087.09	2193.35	2839.04	3312.59	3686.65	3927.88	4432.24	4025.11	2178.28	2427.23	2293.17	3177.96	3318.8	3199.7
ENSMUSG00000014353	Tmem87b	1225.53	0.234212	0.208426	1.12372	0.261133	0.944318	chr2	128818118	128854261	+	36144	391.287	609.723	542.084	1678.93	1417.66	1310.2	1926.13	1801.63	1548.46	597.969	523.834	520.958	1380.48	1500.95	1529.93	1652.81	1498.98	1627.45
ENSMUSG00000014355	Anapc1	17467.6	0.018641	0.196432	0.0948979	0.924396	0.998732	chr2	128610104	128687391	-	77288	4137.41	5779.38	6015.44	4898.31	4498.08	4573.07	44855.3	39042.5	39897.6	5415.89	5772.56	5600.11	4516.44	5508.02	5115.93	45169.2	35905.7	47716.1
ENSMUSG00000014361	Mertk	125.478	0.227239	0.393562	0.577391	0.563675	0.980206	chr2	128698956	128802894	+	103939	58.6105	77.8941	38.6495	91.3505	116.046	94.5893	204.401	205.386	206.461	60.2037	52.8163	97.8219	103.845	73.0506	144.513	179.27	204.17	249.528
ENSMUSG00000014402	Tsg101	4922.48	-0.0864423	0.0873591	-0.989506	0.322415	0.958984	chr7	46888949	46919969	-	31021	8161.72	7746.43	8378.01	4148.27	4291.1	4424.16	2768.82	2810.54	2835.55	7422.14	7514.64	7476.17	4151.33	4200.9	4031.65	2626.57	2671.91	2944.65
ENSMUSG00000014418	Hps5	1506.13	-0.034786	0.180334	-0.192898	0.847039	0.99733	chr7	46760466	46796064	-	35599	756.983	865.788	892.902	1718.35	1575.28	1645.48	2104.2	1872.49	1937.22	785.089	811.293	962.294	1572.51	1723.99	1718.58	2140.37	1662.52	2364.99
ENSMUSG00000014426	Map3k4	3276.4	-0.100381	0.172018	-0.583548	0.559524	0.978863	chr17	12227621	12318796	-	91176	1602.3	1667.11	2163.38	1714.5	1392.55	1595.84	6935.83	5619.88	6270.72	1706.04	1918.7	1736.53	1498.34	1604.19	1624.26	6905.96	6457.39	6561.7
ENSMUSG00000014444	Piezo1	676.029	-0.0123104	0.276311	-0.0445528	0.964464	0.99889	chr8	122481698	122551329	-	69632	326.072	332.169	266.582	225.972	162.811	169.512	1883.5	1700.74	1159.7	255.459	292.654	326.831	172.251	162.659	207.683	1508.85	1219.81	1795.27
ENSMUSG00000014470	Rnf166	1026.59	-0.163591	0.2092	-0.781982	0.434225	0.977423	chr8	122466147	122476064	-	9918	1228.34	973.228	1168.4	2075.1	1731.16	1770.97	210.671	295.467	352.522	959.191	1047.67	991.869	1573.34	1685.03	1558.49	271.621	289.588	295.9
ENSMUSG00000014496	Ankrd28	4297.87	0.268218	0.243595	1.10108	0.270862	0.947435	chr14	31698768	31830651	-	131884	856.869	1458.5	1295.25	3603.05	3236.29	3334.04	8345.32	8223.83	7419.43	1894.79	1200.06	1423.35	3226.62	3461.63	3445.81	8875.21	7624.07	8437.57
ENSMUSG00000014498	Ankrd52	5525.41	-0.181488	0.176428	-1.02868	0.303629	0.956767	chr10	128377115	128408704	+	31590	3462.15	3134.57	3749	6563.77	5137.19	5694.09	8010.51	6508.68	7036.16	2970.32	3502.33	3220.54	5374.4	6815.14	5375.53	7665.14	7606.36	7631.57
ENSMUSG00000014503	Pkd2l2	7.5841	-1.09825	1.22265	-0.898252	0.369051	0.965851	chr18	34408489	34444116	+	35628	4.1275	4.47667	2.97304	18.2701	12.1242	10.3018	2.50799	3.60325	1.0982	6.50851	1.73168	0.758309	16.4834	12.6621	26.8257	6.79052	4.16673	1.10411
ENSMUSG00000014504	Srp19	2130.08	0.0657366	0.156469	0.420126	0.674394	0.988119	chr18	34330847	34336599	+	5753	2513.65	2353.83	2346.72	3164.57	3554.12	3334.04	328.546	384.347	439.28	2605.84	2455.53	2293.89	4005.46	3430.46	4008.29	354.465	388.547	379.812
ENSMUSG00000014547	Wdfy2	1957.47	0.026756	0.127768	0.209411	0.834127	0.99733	chr14	62837678	62961509	+	123832	1334.83	1496.1	1558.86	2691.47	2365.08	2764.63	1776.91	1778.81	1989.94	1630.38	1493.58	1484.77	2423.88	2432.1	2294.9	1845.66	1928.15	1944.33
ENSMUSG00000014550	Rbsn	2540.65	0.0945702	0.138059	0.684996	0.493346	0.977423	chr6	92186712	92214925	-	28214	1911.03	2351.15	2127.7	2095.29	1959.79	2147.46	3055.98	3270.55	3648.22	2402.45	2216.55	2469.81	1761.25	2047.37	1898.57	3445.51	3495.88	3427.14
ENSMUSG00000014551	Mrps25	1062.24	-0.236299	0.199515	-1.18437	0.236268	0.93463	chr6	92169525	92184033	-	14509	2185.92	1790.67	1969.14	821.193	993.318	1150.99	364.912	383.146	446.967	1577.5	1818.27	1757	922.244	844.465	876.596	340.884	433.34	443.85
ENSMUSG00000014554	Dguok	607.69	0.157593	0.172556	0.913286	0.361092	0.96362	chr6	83480217	83506969	-	26753	1018.67	829.975	808.666	746.189	680.687	697.713	264.592	319.489	286.63	829.021	887.487	842.482	631.313	637.975	707.854	236.31	277.087	236.278
ENSMUSG00000014592	Camta1	8040.95	0.0959823	0.18729	0.512478	0.608316	0.982598	chr4	150917322	151861876	-	944555	2185.92	2715.55	2490.41	9069.66	7165.4	7880.88	15715	13077.4	11796.9	2981.71	2465.05	2448.58	7699.38	8817.7	7660.91	14218	12524.1	13824.5
ENSMUSG00000014599	Csf1	526.297	0.101449	0.205372	0.493976	0.621323	0.98517	chr3	107741048	107760469	-	19422	476.313	414.54	427.126	414.443	374.984	336.214	744.872	893.607	707.24	453.155	370.58	497.451	380.766	400.317	386.81	827.085	610.426	757.416
ENSMUSG00000014601	Strip1	7185.93	-0.0223938	0.16011	-0.139865	0.888766	0.998586	chr3	107612532	107631694	-	19163	5596.89	5719.4	5706.25	2679.93	2215.26	2148.4	15913.2	12951.3	12377.8	5094.54	5782.95	5501.53	2335.69	2659.04	2360.67	14504.5	13139.8	12659.7
ENSMUSG00000014602	Kif1a	29279.2	-0.239606	0.215065	-1.11411	0.265232	0.947435	chr1	93015464	93101951	-	86488	11115.4	12177.4	13137.8	8430.21	6724.6	7207.52	77755.1	62343.5	56885.6	10585.3	11811.8	11172.2	7143.06	9347.56	6877.78	77367.1	58996.7	77946.5
ENSMUSG00000014603	Alx3	67.5602	0.188068	0.450034	0.417897	0.676022	0.988119	chr3	107595031	107605776	+	10746	124.65	96.6961	81.263	75.0035	103.922	58.0647	15.0479	42.038	26.3568	93.5598	98.7059	103.888	69.2301	73.0506	83.9386	14.9391	28.1254	27.6026
ENSMUSG00000014606	Slc25a11	2398.46	-0.0894027	0.218008	-0.410089	0.681741	0.988119	chr11	70644196	70647479	-	3284	4323.97	4144.5	4109.73	1423.14	2072.37	2141.84	1195.06	1479.74	1792.26	3710.66	3819.23	3818.09	1661.52	1458.09	1734.15	1311.93	1539.61	1436.44
ENSMUSG00000014633	Cmc2	769.213	-0.042319	0.2181	-0.194035	0.846149	0.99733	chr8	116888685	116921455	-	32771	1194.5	866.684	1013.81	929.852	1069.53	1206.25	175.559	204.184	238.309	878.649	1086.63	942.578	1153.01	1082.12	1201.97	195.567	215.628	191.01
ENSMUSG00000014668	Chfr	4421.63	-0.006659	0.128004	-0.0520217	0.958511	0.99889	chr5	110135842	110171972	+	36131	4693.79	4421.16	4420.9	7144.57	6246.56	6566	1712.95	2077.88	2150.27	4381.04	4566.45	4375.44	6546.37	7354.74	7055.17	1935.3	1985.45	1955.37
ENSMUSG00000014748	Tex261	2619.21	-0.111396	0.148259	-0.751363	0.452434	0.977423	chr6	83768885	83775813	-	6929	3791.52	3261.7	3559.71	3003.03	3339.35	3571.92	1055.86	1271.95	1293.68	3163.14	3283.27	3363.86	3306.56	3037.93	3221.69	1287.48	1083.35	1249.85
ENSMUSG00000014763	Fam120b	3124.27	-0.0409615	0.148614	-0.275622	0.782838	0.996464	chr17	15396202	15433583	+	37382	1990.28	2220.43	2065.27	2254.91	2132.99	2196.16	5906.31	4714.26	4293.96	2336.55	2067.63	2198.34	1929.38	1930.48	1857.9	5547.85	5190.7	5403.49
ENSMUSG00000014767	Tbp	1719.57	0.00258971	0.119489	0.0216732	0.982709	0.99889	chr17	15499888	15528379	+	28492	2180.97	2301.01	2302.12	1877.01	1969.32	2051	936.733	875.591	1054.27	2411.4	2245.99	2424.31	1838.72	1786.33	1709.93	958.821	1061.47	967.196
ENSMUSG00000014769	Psmb1	5551.62	0.00946626	0.158051	0.0598939	0.95224	0.99889	chr17	15475021	15499751	-	24731	11032	9544.26	10136.1	3679.02	4757.01	4126.34	2224.58	2688.03	2836.65	9523.58	10158	9229.38	4210.67	4236.94	4299.91	2308.78	2609.41	2328.56
ENSMUSG00000014771	Pdcd2	706.06	-0.0101221	0.168044	-0.060235	0.951968	0.99889	chr17	15519208	15527301	-	8094	1138.36	997.402	1000.92	625.991	756.896	623.728	377.452	427.586	475.52	957.564	1090.96	1003.24	691.477	598.041	687.951	423.728	409.381	422.872
ENSMUSG00000014773	Dll1	3918.6	-0.199213	0.161927	-1.23026	0.218598	0.922592	chr17	15367354	15376872	-	9519	2596.2	2386.96	3060.24	2907.83	2851.78	2965.05	6632.37	5374.86	6416.78	2289.37	2572.41	2558.54	2798.05	2795.4	2809.78	6685.94	5671.96	7161.23
ENSMUSG00000014776	Nol3	47.461	-0.389003	0.418306	-0.929948	0.352398	0.963468	chr8	105276140	105281939	+	5800	89.154	61.7781	55.4967	46.156	31.1765	33.715	25.0799	19.2174	25.2586	74.0343	80.5232	65.2146	39.5601	62.3365	49.3248	29.8783	34.3755	32.019
ENSMUSG00000014778	Fhod1	396.237	0.0103666	0.259934	0.0398816	0.968188	0.99889	chr8	105329163	105347953	-	18791	197.294	218.462	219.014	246.165	177.533	155.464	777.475	695.428	934.567	155.391	230.314	224.46	173.075	226.944	200.76	790.416	696.885	812.621
ENSMUSG00000014782	Plekhg4	35.5232	-0.626816	0.50117	-1.25071	0.211042	0.921039	chr8	105373274	105382862	+	9589	28.067	30.4414	28.7393	57.695	50.2288	73.9857	7.52396	15.6141	25.2586	26.034	26.8411	21.991	56.0434	67.2066	59.7089	13.581	23.9587	26.4985
ENSMUSG00000014786	Slc9a5	487.143	-0.186454	0.212521	-0.877344	0.3803	0.967663	chr8	105348843	105369881	+	21039	441.642	355.448	398.387	903.889	778.546	770.762	263.338	271.445	359.111	305.9	394.824	299.532	765.652	858.101	751.121	274.337	291.671	284.859
ENSMUSG00000014791	Elmo3	12.4646	-1.06796	0.806585	-1.32405	0.185488	0.910818	chr8	105305601	105310760	+	5160	24.765	5.37201	18.8292	14.4238	11.2582	12.1749	10.0319	7.20651	8.78559	12.2035	11.2559	11.3746	11.5383	15.5841	11.2495	6.79052	8.33346	23.1862
ENSMUSG00000014813	Stc1	241.646	0.472028	0.301066	1.56786	0.116915	0.86583	chr14	69029238	69041804	+	12567	227.012	223.834	224.96	487.523	284.919	301.562	115.367	99.69	102.133	288.002	271.874	235.834	407.963	412.979	395.463	112.723	93.7514	64.0381
ENSMUSG00000014837	4931428F04Rik	3788.34	-0.241296	0.204643	-1.17911	0.238356	0.934859	chr8	105280409	105289864	-	9456	5894.07	4656.63	4898.57	3600.17	4944.07	4958.92	1801.99	1912.13	2037.16	4942.4	5461.73	4329.95	4488.42	3868.76	3913.1	2037.16	2473.99	1970.83
ENSMUSG00000014846	Tppp3	74.7397	0.664433	0.502937	1.32111	0.186466	0.910818	chr8	105467493	105471526	-	4034	149.415	155.788	55.4967	60.5798	72.7452	62.7474	38.8738	25.2228	24.1604	142.374	126.413	130.429	103.845	70.1286	65.7664	20.3716	16.6669	24.2903
ENSMUSG00000014850	Msh3	2668.05	0.415117	0.270191	1.53639	0.124444	0.875169	chr13	92211872	92355003	-	143132	364.871	710.895	620.373	1642.39	1648.89	1969.52	5826.05	5836.07	5239.51	924.208	627.735	703.711	1758.77	1564.26	1715.98	6141.34	4927.16	5803.18
ENSMUSG00000014852	Adamts13	5.66961	-0.175489	1.35564	-0.12945	0.897001	0.998732	chr2	26973416	27009628	+	36213	11.557	1.79067	6.93708	5.7695	3.46405	2.80958	12.5399	4.80434	2.1964	5.69495	6.92673	1.51662	9.06585	7.79207	3.46139	13.581	1.04168	1.10411
ENSMUSG00000014856	Tmem208	659.67	-0.170696	0.232428	-0.734401	0.462704	0.977423	chr8	105326354	105335219	+	8866	1136.71	912.346	960.291	787.537	1005.44	852.24	109.097	129.717	170.221	882.716	963.681	840.207	1002.19	786.025	924.19	124.946	138.544	147.95
ENSMUSG00000014859	E2f4	2010.45	-0.070275	0.230579	-0.304776	0.760536	0.995312	chr8	105297663	105305370	+	7708	2710.94	2203.42	2605.37	2821.29	2465.54	2751.52	677.156	903.216	1223.39	2090.04	2623.5	2425.07	2456.02	2815.86	2619.4	907.213	958.347	930.761
ENSMUSG00000014867	Surf4	3838.94	-0.051207	0.143736	-0.356257	0.721648	0.990331	chr2	26920040	26933928	-	13889	6528.88	5739.99	6491.13	2484.73	3137.57	3201.05	2571.94	2781.71	2847.63	5441.11	5918.89	6140.79	2731.29	2484.7	2670.46	2682.25	2578.16	2668.62
ENSMUSG00000014873	Surf2	836.746	-0.178258	0.170825	-1.04352	0.296709	0.953733	chr2	26916367	26920183	+	3817	1377.76	1209.6	1203.09	918.313	1029.69	958.068	253.307	293.065	339.343	1120.28	1232.96	1150.36	1127.46	918.49	1002.94	296.067	328.13	302.525
ENSMUSG00000014905	Dnajb9	779.616	0.175174	0.168531	1.03942	0.298609	0.955391	chr12	44205559	44210326	-	4768	1038.48	1040.38	1090.11	830.808	859.086	846.621	369.928	270.244	317.38	1221.97	1144.64	1180.69	918.947	1021.73	935.44	298.783	372.922	274.922
ENSMUSG00000014907	Naf1	874.521	0.295451	0.167473	1.76418	0.0777024	0.822864	chr8	66860217	66890564	+	30348	522.541	579.281	658.032	687.532	563.775	537.567	1539.9	1462.92	1412.28	673.631	658.039	604.372	617.302	645.767	616.992	1343.16	1171.89	1446.38
ENSMUSG00000014932	Yes1	1085.37	0.861043	0.587999	1.46436	0.143095	0.881962	chr5	32611171	32687057	+	75887	61.087	168.323	130.814	1279.87	1292.96	1531.22	1810.77	1713.95	1947.11	366.917	122.084	110.713	1290.65	1389.91	1300.62	1530.58	1712.53	1776.5
ENSMUSG00000014956	Ppp1cb	9601.56	0.441812	0.219169	2.01585	0.0438161	0.772906	chr5	32458843	32517433	+	58591	5860.22	9589.92	8532.61	8641.75	8558.81	9882.24	10645.1	9415.3	9904.66	12284	9101.72	10520.8	9795.23	10935.2	9810.44	9021.88	9645.97	10682.2
ENSMUSG00000014959	Gorasp2	2882.04	-0.0994139	0.135104	-0.735832	0.461833	0.977423	chr2	70661576	70712636	+	51061	5043.8	4503.53	4750.91	2007.79	1969.32	2071.6	1764.37	2149.94	2285.35	4217.51	4759.53	4521.8	1793.39	1933.41	1833.67	1988.26	2141.7	2140.86
ENSMUSG00000014980	Tsen15	542.675	0.109617	0.30596	0.358272	0.72014	0.990331	chr1	152370735	152386688	-	15954	1073.98	891.753	982.093	387.518	558.579	619.981	97.8114	178.962	213.051	839.598	890.951	947.128	555.489	485.056	633.434	123.587	148.961	140.221
ENSMUSG00000015002	Efr3a	1702.29	0.419582	0.276513	1.5174	0.129165	0.878021	chr15	65787034	65873816	+	86783	596.011	1089.62	841.369	2680.9	2275.88	2390.96	1453.38	1843.67	2030.57	1346.45	835.537	956.986	2408.22	2464.24	2477.49	1620.22	1753.15	1576.66
ENSMUSG00000015023	Ddx19a	3244.54	0.0308675	0.141417	0.218272	0.827217	0.99733	chr8	110974996	110997800	-	22805	3055.18	3175.75	3398.18	1764.51	1657.55	1619.26	5379.63	4920.84	4686.02	2835.27	3184.56	3280.45	1523.06	1904.19	1848.38	4749.29	4966.74	4452.86
ENSMUSG00000015027	Galns	163.207	0.002588	0.269595	0.00959959	0.992341	0.99889	chr8	122578242	122611463	-	33222	139.509	165.637	135.769	159.623	124.706	120.812	237.005	204.184	204.265	139.119	154.986	150.904	92.3068	111.037	146.244	251.249	172.919	227.446
ENSMUSG00000015053	Gata2	38.8184	1.03761	0.667773	1.55384	0.120223	0.870195	chr6	88193891	88207032	+	13142	37.1475	48.348	34.6854	21.1548	49.3628	17.794	45.1437	80.4727	16.473	46.3731	48.4871	63.698	43.6809	18.5062	36.3446	28.5202	25.0004	37.5396
ENSMUSG00000015083	C8g	19.446	2.18245	1.01985	2.13997	0.0323575	0.762262	chr2	25498651	25501719	-	3069	36.322	16.116	29.7304	18.2701	34.6405	27.1593	8.77795	9.60868	4.3928	34.1697	21.646	19.716	37.9117	12.6621	34.6139	0	2.08336	2.20821
ENSMUSG00000015085	Entpd2	5.42069	0.939535	1.19226	0.788028	0.43068	0.977423	chr2	25395874	25401321	+	5448	10.7315	1.79067	0.991012	0	0.866014	1.87306	17.5559	12.0108	6.58919	3.25425	7.79257	4.54986	0.824168	4.87004	2.59604	9.50672	6.25009	5.52053
ENSMUSG00000015087	Rabl6	4300.62	-0.144927	0.152905	-0.947823	0.34322	0.961443	chr2	25583018	25608521	-	25504	5337.68	4593.06	4783.61	6409.92	5641.21	5830.82	2054.04	2332.51	2781.74	4320.84	4621.86	4455.83	5355.44	6094.37	5580.62	2296.55	2485.45	2435.66
ENSMUSG00000015090	Ptgds	46.1908	-0.368419	0.578617	-0.636723	0.524305	0.977423	chr2	25466709	25470046	-	3338	113.919	59.9874	50.5416	39.4249	28.5785	28.0958	10.0319	8.40759	17.5712	87.8649	70.1331	109.197	56.0434	50.6484	44.998	19.0134	9.37514	27.6026
ENSMUSG00000015092	Edf1	2303.13	-0.0801589	0.237097	-0.338086	0.735299	0.992779	chr2	25557847	25562082	+	4236	5171.76	4177.63	4370.36	1300.06	1900.03	1920.82	598.155	793.917	962.022	3901.04	4434.84	4285.21	1844.49	1604.19	1901.17	755.105	797.928	737.542
ENSMUSG00000015094	Npdc1	3547.76	-0.054862	0.204885	-0.26777	0.788876	0.996464	chr2	25399351	25409494	+	10144	6461.19	5179.51	5182.99	3683.83	4337.86	3790.13	944.256	1121.81	1367.26	5188.91	5784.68	5399.92	4254.35	3635.97	4056.75	1044.38	1360.44	1065.46
ENSMUSG00000015095	Fbxw5	2785.7	-0.108911	0.174289	-0.624885	0.532046	0.977423	chr2	25500750	25505471	+	4722	3883.15	3224.99	3424.94	3455.93	3876.28	3835.08	984.384	1274.35	1400.2	3267.27	3649.52	3291.82	3752.44	3253.19	3744.36	1197.85	1306.27	1320.51
ENSMUSG00000015112	Slc25a13	959.319	0.107456	0.162985	0.6593	0.509703	0.977423	chr6	6041218	6217173	-	175956	506.031	664.338	638.212	426.943	451.193	451.406	1867.2	1777.61	1998.72	591.461	622.54	611.956	407.963	498.692	457.768	1821.22	1586.48	1888.02
ENSMUSG00000015120	Ube2i	4999.8	-0.194022	0.170212	-1.13989	0.254332	0.94241	chr17	25261916	25274622	-	12707	6496.68	5974.57	6466.35	7726.33	7959.53	9254.77	1412	1560.21	1987.74	5530.61	5724.08	5509.88	6566.15	6459.62	6345.59	1493.91	1866.69	1661.68
ENSMUSG00000015126	Tsr3	687.176	0.114213	0.146659	0.778763	0.436119	0.977423	chr17	25240170	25242798	+	2629	1096.26	935.624	964.255	594.259	629.592	631.22	460.215	460.016	505.172	879.462	1060.66	908.455	665.103	683.754	642.953	425.086	421.881	405.207
ENSMUSG00000015127	Unkl	464.082	-0.00226316	0.184791	-0.0122472	0.990228	0.99889	chr17	25188397	25234443	+	46047	312.039	279.344	303.25	703.879	632.19	641.522	396.262	451.608	475.52	302.646	219.924	293.466	723.619	757.778	649.01	397.924	390.631	422.872
ENSMUSG00000015133	Lrrk1	281.934	-0.371809	0.253815	-1.46488	0.142954	0.881467	chr7	66226912	66388350	-	161439	142.811	156.683	165.499	141.353	118.644	110.51	570.567	538.086	416.217	131.797	145.461	167.586	121.153	113.959	144.513	622.011	508.341	759.624
ENSMUSG00000015134	Aldh1a3	84.7687	0.232214	0.611329	0.379852	0.704055	0.989016	chr7	66390890	66427517	-	36628	65.2145	63.5687	91.1731	37.5018	36.3726	37.4611	201.893	172.956	160.337	32.5425	112.559	49.2901	8.24168	34.0903	21.6337	66.5471	204.17	130.284
ENSMUSG00000015143	Actn1	4682.04	-0.0111343	0.217304	-0.0512385	0.959136	0.99889	chr12	80167547	80260371	-	92825	1843.34	1873.93	2357.62	930.813	754.298	883.146	11944.3	10632	10881	1780.08	1939.48	2303.74	775.542	1088.94	847.174	11700.1	9316.8	12424.5
ENSMUSG00000015149	Sirt2	3613.65	-0.152072	0.140512	-1.08227	0.279134	0.947435	chr7	28766735	28788661	+	21927	5543.23	4871.51	4936.23	4180.97	4660.02	4357.66	1320.45	1513.37	1757.12	4796.77	5068.63	4634.03	4222.21	4272.97	4091.36	1544.16	1672.94	1602.06
ENSMUSG00000015165	Hnrnpl	26152	0.00406384	0.174412	0.0233001	0.981411	0.99889	chr7	28808541	28822266	+	13726	20099.3	20133.4	22192.7	14951.7	11786.4	11434.1	52944.8	46483.2	41654.7	18012.3	20259	21006.7	11593.6	13027.4	11561	49335.8	41374.6	42885.6
ENSMUSG00000015176	Nolc1	10112	0.0155627	0.194898	0.0798507	0.936356	0.99889	chr19	46075863	46085530	+	9668	3864.99	4348.64	4831.18	2112.6	1539.77	1613.64	27449.9	23544.9	23032.5	3936.83	4373.36	4379.24	1767.02	2179.83	1795.59	25362.6	20869.1	25014.6
ENSMUSG00000015189	Casd1	2019	0.650494	0.22101	2.94328	0.00324757	0.531568	chr6	4600839	4643355	+	42517	881.634	1426.27	1113.9	2316.46	2022.14	2422.8	2654.7	2486.25	2623.6	1892.35	1393.14	1467.33	2049.71	2469.11	2250.77	2191.98	2218.78	2461.05
ENSMUSG00000015202	Cnksr3	359.792	-0.0753721	0.165762	-0.454701	0.649325	0.986702	chr10	7119063	7212237	-	93175	261.683	314.262	290.366	215.395	200.915	231.322	616.964	552.499	510.663	274.984	266.679	296.499	239.009	248.372	242.297	574.478	527.091	612.778
ENSMUSG00000015214	Mtmr1	1430.11	0.220254	0.196942	1.11837	0.26341	0.947118	chrX	71364760	71419196	+	54437	784.225	1197.06	1155.52	1263.52	1080.79	1254.95	1786.94	2038.24	2181.02	1300.07	1146.37	1216.33	1097.79	1177.58	1036.69	1966.53	2067.74	1990.7
ENSMUSG00000015217	Hmgb3	6929.42	-0.142806	0.256658	-0.556408	0.577932	0.981525	chrX	71555918	71560676	+	4759	11073.3	10982.2	11921.9	3459.78	5154.51	7238.42	4624.73	5068.58	5880.86	10180.9	10645.5	10134	4532.1	3955.45	4209.05	5020.91	5649.04	4998.28
ENSMUSG00000015222	Map2	52514.2	0.490217	0.334095	1.4673	0.142295	0.881379	chr1	66175273	66442583	+	267311	4573.27	10771.8	8610.9	25044.5	23682	25830.4	150044	105216	105269	15440.6	9977.09	9637.35	23473.9	28257.9	23828.2	121323	129691	124583
ENSMUSG00000015224	Cyp2j9	160.448	0.107984	0.266785	0.404763	0.685652	0.988119	chr4	96568429	96591578	-	23150	75.946	84.1614	91.1731	106.736	96.9935	78.6683	312.244	323.092	284.434	82.1699	83.9866	100.097	76.6476	91.5568	90.8614	347.674	227.087	334.544
ENSMUSG00000015243	Abca1	2013.73	0.503068	0.417279	1.20559	0.227976	0.929024	chr4	53030787	53159895	-	129109	75.1205	246.217	171.445	1370.26	1004.58	911.242	4883.05	4374.35	3518.63	363.663	220.789	220.668	1331.86	1426.92	1381.09	4766.94	3752.14	6228.26
ENSMUSG00000015247	Nipsnap3b	1216.33	0.00190833	0.150886	0.0126475	0.989909	0.99889	chr4	53011880	53022060	+	10181	2146.3	2253.56	2134.64	901.966	981.194	970.243	526.677	624.564	692.964	2099.81	2113.52	1970.09	938.727	833.751	963.996	535.093	644.801	561.989
ENSMUSG00000015289	Lage3	1438.79	-0.344039	0.238308	-1.44367	0.148832	0.885161	chrX	74351276	74353618	-	2343	2251.14	1780.82	1763.01	2215.49	2002.22	1826.23	106.589	188.57	187.792	1799.6	2053.78	1703.92	2493.93	2355.15	2582.19	171.121	213.545	203.155
ENSMUSG00000015290	Ubl4a	2624.17	-0.123605	0.197534	-0.625738	0.531487	0.977423	chrX	74365718	74373218	-	7501	4385.88	3835.61	4244.5	2484.73	2847.45	3483.88	731.078	966.873	1114.67	3883.14	3872.04	3845.39	2816.18	2943.45	2925.74	994.132	961.472	898.741
ENSMUSG00000015291	Gdi1	20993	-0.102019	0.226912	-0.449597	0.653001	0.986841	chrX	74304998	74311862	+	6865	15138	16135.7	15572.8	4334.82	3811.33	4166.61	57006.5	38278.6	33259	14501	15769.6	14856.8	3517.55	4807.7	3819.64	46634.6	44791.3	41472.4
ENSMUSG00000015305	Sash1	1821.7	-0.113231	0.209954	-0.539311	0.589672	0.981846	chr10	8722219	8886070	-	163852	490.347	664.338	729.385	905.812	685.017	750.159	4387.72	4080.09	3706.42	611.8	566.26	569.49	763.179	799.661	853.232	4484.46	3442.76	4300.49
ENSMUSG00000015312	Gadd45b	66.8768	-0.130396	0.380904	-0.342333	0.7321	0.992007	chr10	80930073	80932204	+	2132	129.603	94.9054	90.1821	44.2329	54.5589	41.2072	23.8259	50.4456	56.0081	91.9327	80.5232	82.6557	90.6585	73.0506	83.0733	44.8174	31.2505	40.8519
ENSMUSG00000015335	Zdhhc12	180.182	-0.104932	0.281276	-0.373057	0.709106	0.989016	chr2	30090944	30093648	-	2705	352.488	277.554	344.872	126.929	144.624	174.194	56.4297	66.0597	96.6415	284.747	299.581	318.49	174.724	153.893	153.166	63.8309	65.626	89.4325
ENSMUSG00000015337	Endog	60.1204	0.406079	0.353664	1.1482	0.250884	0.94241	chr2	30171493	30174069	+	2577	122.174	93.1148	118.921	27.8859	38.9706	33.715	32.6038	34.8315	34.0442	105.763	114.291	111.471	40.3842	42.8564	55.3822	24.4459	28.1254	23.1862
ENSMUSG00000015340	Cybb	42.1969	1.05493	0.625343	1.68697	0.0916089	0.851135	chrX	9435252	9487771	-	52520	4.1275	15.2207	3.96405	6.73109	12.9902	10.3018	140.447	102.092	84.5613	19.5255	8.65841	15.1662	18.1317	6.81806	17.3069	116.797	72.9177	103.786
ENSMUSG00000015341	Golga7	4946.17	-0.0819775	0.150709	-0.543944	0.58648	0.981525	chr8	23241346	23257074	-	15729	5776.02	5417.67	5687.42	7824.41	8374.35	8370.69	736.094	974.08	1088.32	5756.78	5651.35	5434.8	8520.25	8394.98	8065.9	965.611	1003.14	989.278
ENSMUSG00000015342	Xk	510.458	0.765744	0.246158	3.11079	0.00186589	0.426609	chrX	9272756	9313250	+	40495	177.482	259.647	235.861	815.423	804.527	885.955	392.5	433.592	548.001	366.917	258.887	360.197	786.256	898.036	778.812	359.897	454.173	372.083
ENSMUSG00000015354	Pcolce2	105.731	-0.0996641	0.347473	-0.286826	0.774246	0.996464	chr9	95637601	95698096	+	60496	186.563	154.893	132.796	101.928	96.9935	104.891	27.5878	64.8586	66.9901	165.153	147.193	161.52	89.8343	112.985	115.956	73.3376	50.0007	49.6847
ENSMUSG00000015355	Cd48	6.68598	0.328674	1.05235	0.312324	0.754794	0.9939	chr1	171682009	171705258	+	23250	6.604	18.802	10.9011	5.7695	3.46405	2.80958	3.76198	4.80434	8.78559	4.88138	11.2559	14.4079	4.94501	0.974008	6.05743	6.79052	3.12505	2.20821
ENSMUSG00000015357	Clpx	1767.31	0.194632	0.190427	1.02208	0.306741	0.957637	chr9	65294260	65330658	+	36399	641.413	873.846	767.043	882.734	788.938	854.113	4050.4	3363.04	3093.63	1065.77	799.171	891.772	838.179	857.127	951.016	3687.25	3705.26	3700.96
ENSMUSG00000015363	Trabd	1702.71	-0.0918442	0.167163	-0.54943	0.582711	0.981525	chr15	89075124	89087077	+	11954	2414.59	1902.59	2206.98	2276.07	2260.3	2420.92	640.79	786.711	806.078	1848.42	2191.44	1906.39	2123.88	2454.5	2240.38	674.977	737.511	756.312
ENSMUSG00000015377	Dennd6b	312.86	0.247984	0.277692	0.893019	0.371847	0.966898	chr15	89182213	89196496	-	14284	397.065	289.193	276.492	518.294	434.739	411.136	179.321	230.608	170.221	327.866	394.824	288.916	337.085	469.472	395.463	150.749	201.045	158.991
ENSMUSG00000015396	Cd83	31.5179	1.11203	0.587965	1.89132	0.0585813	0.78375	chr13	43784775	43803132	+	18358	66.8655	44.7667	36.6674	25.9628	22.5164	27.1593	8.77795	14.413	18.6694	61.8308	57.1455	57.6315	24.725	28.2462	48.4594	9.50672	6.25009	7.72874
ENSMUSG00000015452	Ager	33.4393	0.341508	0.499257	0.684032	0.493955	0.977423	chr17	34597862	34600936	+	3075	29.718	21.488	37.6585	58.6566	57.1569	73.0492	20.0639	12.0108	20.8658	28.4747	41.5604	29.5741	36.2634	44.8044	44.1327	12.2229	18.7503	15.4575
ENSMUSG00000015461	Atf6b	2089.21	0.0748262	0.146672	0.51016	0.609939	0.982598	chr17	34647146	34655074	+	7929	2989.96	2629.6	2855.11	873.118	687.615	685.538	2913.03	2850.17	2830.06	2518.79	2799.26	2905.08	663.455	778.233	708.719	2769.17	2646.91	2501.9
ENSMUSG00000015467	Egfl8	19.6686	0.0507446	0.673606	0.0753327	0.93995	0.99889	chr17	34613349	34615971	-	2623	42.1005	45.662	28.7393	14.4238	19.0523	6.5557	16.3019	14.413	20.8658	28.4747	28.5728	28.0574	8.24168	1.94802	14.7109	6.79052	11.4585	17.6657
ENSMUSG00000015468	Notch4	520.753	-0.117894	0.232682	-0.506673	0.612384	0.982598	chr17	34564268	34588503	+	24236	475.488	461.097	434.063	239.434	327.353	291.26	936.733	834.754	761.052	329.493	406.079	495.176	304.118	271.748	339.216	746.957	747.928	971.612
ENSMUSG00000015474	Ppt2	34.1115	0.165177	0.499682	0.330565	0.740973	0.993123	chr17	34616662	34628510	-	11849	66.04	53.7201	48.5596	29.8091	12.9902	22.4767	16.3019	25.2228	36.2406	46.3731	51.0846	62.1814	25.5492	31.1683	20.7683	14.9391	21.8753	28.7067
ENSMUSG00000015476	Prrt1	187.586	-0.378206	0.42667	-0.886413	0.375395	0.967339	chr17	34629533	34633126	+	3594	274.066	198.764	159.553	173.085	171.471	148.908	242.021	104.494	131.784	164.34	286.593	164.553	177.196	208.438	168.743	190.134	266.671	145.742
ENSMUSG00000015478	Rnf5	3275.51	-0.219358	0.255483	-0.8586	0.390561	0.969518	chr17	34601091	34603690	-	2600	5578.73	4551.88	4851.99	3199.19	4818.5	4443.83	568.059	691.825	918.094	4318.4	4912.78	4541.51	5024.13	3688.57	4520.57	703.498	881.263	746.375
ENSMUSG00000015484	Fam163a	104.619	-0.372404	0.598377	-0.622357	0.533707	0.977423	chr1	156075966	156205026	-	129061	135.382	131.614	48.5596	143.276	172.337	79.6049	20.0639	43.2391	21.964	170.848	89.1816	119.813	229.119	160.711	184.319	51.6079	21.8753	59.6217
ENSMUSG00000015488	Cacfd1	6983.94	-0.0803661	0.236053	-0.340458	0.733511	0.992591	chr2	27009926	27021089	+	11164	8818.82	7284.44	8446.39	8785.99	11864.4	13218.2	1832.08	1925.34	2563.2	7002.34	8492.17	7426.12	11345.5	9887.16	10579.7	1928.51	2485.45	1825.09
ENSMUSG00000015501	Hivep2	4442.73	0.201385	0.320265	0.628808	0.529475	0.977423	chr10	13966075	14151374	+	185300	536.575	1155.88	886.956	2174.14	2583.32	2007.92	9362.31	10253.7	8216.72	1516.48	914.328	995.66	2671.13	2336.65	2190.19	12073.5	9009.51	11084.1
ENSMUSG00000015522	Arnt	2787.22	0.0448629	0.13347	0.336128	0.736775	0.992779	chr3	95434388	95497240	+	62853	1631.19	1799.62	1900.76	2014.52	1728.56	1820.61	4783.98	4547.31	4210.49	1841.09	1910.05	1885.16	1970.59	2230.48	2012.8	4780.52	4220.9	4881.25
ENSMUSG00000015533	Itga2	200.37	0.575147	0.459217	1.25245	0.210406	0.921039	chr13	114833081	114932100	-	99020	21.463	53.7201	24.7753	104.813	93.5295	77.7318	516.645	503.255	356.915	48.0003	49.3529	53.84	89.0101	104.219	111.63	370.762	291.671	735.334
ENSMUSG00000015536	Mocs2	2071.49	-0.0590762	0.213516	-0.276683	0.782023	0.996464	chr13	114818236	114832275	+	14040	2635.82	2618.85	2573.66	2450.12	3390.44	3146.73	386.23	517.668	528.234	3000.42	2678.91	2420.52	3543.92	2703.85	3148.13	465.829	555.216	522.242
ENSMUSG00000015542	Nat9	284.22	-0.342122	0.251519	-1.36023	0.173759	0.905339	chr11	115182832	115187859	-	5028	444.944	465.574	477.668	195.202	325.621	288.451	130.415	146.532	176.81	380.748	406.079	417.07	278.569	233.762	249.22	150.749	153.127	195.427
ENSMUSG00000015568	Lpl	1870.24	0.795051	0.343106	2.31721	0.0204921	0.756902	chr8	68880491	68907448	+	26958	161.798	356.343	300.277	815.423	761.226	760.461	5304.39	4150.95	3845.89	660.614	377.507	354.889	888.453	1033.42	831.598	4807.69	3810.47	4442.92
ENSMUSG00000015575	Atp6v0e	1391.73	0.0585213	0.270212	0.216575	0.828539	0.99733	chr17	26663231	26699647	+	36417	2682.05	2339.51	2345.73	1155.82	1567.48	1601.46	169.289	234.212	294.317	2427.67	2363.75	2314.36	1923.61	1213.61	1771.36	202.357	227.087	217.509
ENSMUSG00000015597	Zfp318	4530.5	0.216164	0.225043	0.960545	0.336781	0.959249	chr17	46383731	46420920	+	37190	430.911	607.932	730.376	3520.36	3275.26	3350.9	10200	8805.15	9512.6	789.97	697.868	599.823	3041.18	3665.19	3322.07	10302.6	8328.25	10368.7
ENSMUSG00000015599	Ttbk1	4779.03	-0.283624	0.171217	-1.65652	0.0976168	0.85178	chr17	46442448	46487675	-	45228	4270.31	3664.6	4413.97	6513.77	5925.27	6092.11	4386.47	4279.47	5074.78	3142.8	3854.72	3560.26	5010.94	6483.97	5049.3	4549.65	4996.95	4753.17
ENSMUSG00000015605	Srf	1233.07	-0.0423725	0.152221	-0.278361	0.780735	0.996464	chr17	46548329	46556175	-	7847	1431.42	1349.27	1456.79	1468.34	1792.65	1690.43	723.554	859.977	897.229	1200.01	1397.47	1236.8	1545.31	1361.66	1471.95	759.18	778.136	775.082
ENSMUSG00000015619	Gata3	11.7064	0.870851	0.702078	1.24039	0.214831	0.922449	chr2	9857078	9890034	-	32957	8.255	10.744	9.91012	13.4622	12.1242	8.42875	17.5559	13.2119	16.473	10.5763	7.79257	11.3746	19.78	12.6621	11.2495	10.8648	5.20841	11.0411
ENSMUSG00000015647	Lama5	496.005	-0.0623988	0.246583	-0.253054	0.800227	0.996464	chr2	180176373	180225859	-	49487	223.71	314.262	398.387	261.551	256.34	291.26	864.001	862.379	997.165	283.934	258.021	325.315	296.7	341.877	310.659	881.409	754.178	1006.94
ENSMUSG00000015652	Steap1	34.1599	-0.012088	0.479202	-0.0252252	0.979875	0.99889	chr5	5736317	5749326	-	13010	62.738	50.1387	55.4967	26.9243	14.7222	27.1593	32.6038	25.2228	26.3568	56.9495	37.2312	57.6315	18.1317	31.1683	15.5762	27.1621	18.7503	30.9149
ENSMUSG00000015653	Steap2	221.129	0.252707	0.268839	0.939994	0.347221	0.962742	chr5	5664829	5694578	-	29750	130.429	205.032	166.49	299.053	217.369	293.133	199.385	222.201	254.782	187.12	196.546	170.62	245.602	315.579	247.489	240.384	194.795	194.322
ENSMUSG00000015656	Hspa8	93804.2	0.0186658	0.162922	0.114569	0.908787	0.998732	chr9	40800984	40810087	+	9104	51203.3	56363.1	57006	35794	40906.2	35966.4	198074	191003	183684	50598.8	54193.9	58422.4	32614	40318.1	41587.7	201077	159603	200062
ENSMUSG00000015659	Serac1	768.468	0.259904	0.261532	0.993774	0.320333	0.958984	chr17	6042196	6079741	-	37546	198.945	256.066	333.971	1149.09	704.069	836.319	1304.15	995.699	1131.14	344.137	297.849	306.357	891.75	786.999	844.578	1174.76	1181.27	1095.27
ENSMUSG00000015668	Pdzd11	1744.12	-0.000238175	0.217122	-0.00109696	0.999125	0.99966	chrX	100622883	100626568	-	3686	3774.19	3270.66	3399.17	993.316	1376.1	1336.43	437.643	562.108	678.687	3137.91	3462.5	3426.04	1440.65	1238.94	1247.83	505.214	598.967	507.888
ENSMUSG00000015671	Psma2	4663.73	0.0837039	0.138473	0.604479	0.545525	0.97828	chr13	14613240	14674236	+	60997	8703.25	8462.7	8651.53	2416.46	2930.59	2858.28	2698.59	2991.9	3241.88	8243.84	8459.27	8227.66	2690.91	2570.41	2663.54	2422.86	3007.34	2706.16
ENSMUSG00000015672	Mrpl32	1210.61	-0.105709	0.1801	-0.586944	0.557241	0.97844	chr13	14608184	14613165	-	4982	2012.57	1856.03	1861.12	1108.71	1607.32	1418.84	331.054	315.885	314.085	2042.86	1906.58	1854.07	1431.58	1372.38	1312.73	316.438	348.963	379.812
ENSMUSG00000015697	Setdb1	8558.86	-0.0218567	0.200312	-0.109113	0.913113	0.998732	chr3	95323525	95357202	-	33678	2636.65	3424.65	3520.07	4151.16	3451.93	3633.73	21045.8	16882.4	17184.6	3141.98	3374.18	3377.51	3313.98	3785	3348.03	20271.1	15729.4	21787.3
ENSMUSG00000015702	Anxa9	33.4652	0.594512	0.614228	0.967901	0.333094	0.959249	chr3	95296096	95307176	-	11081	33.02	18.802	44.5955	52.8871	40.7026	74.9222	6.26996	12.0108	21.964	33.3561	33.7678	35.6405	65.1093	52.5964	47.5941	10.8648	8.33346	9.93695
ENSMUSG00000015709	Arnt2	12721.8	-0.181449	0.175524	-1.03375	0.301251	0.956767	chr7	84246278	84410176	-	163899	9953.88	9336.55	11054.7	6655.12	5405.66	6494.82	23619	20342.8	21758.6	8797.06	10170.2	8805.49	5488.96	7319.67	5578.89	23114.9	23279.5	21816
ENSMUSG00000015711	Prune1	2016.07	-0.195764	0.173636	-1.12744	0.259557	0.94363	chr3	95253674	95282076	-	28403	2861.18	2733.46	2849.16	1118.32	1577.01	1705.42	1996.36	1896.51	1975.66	2466.72	2699.69	2540.34	1340.1	1187.32	1208.02	2023.57	2140.66	1969.72
ENSMUSG00000015714	Cers2	1669.39	-0.0263004	0.125729	-0.209183	0.834305	0.99733	chr3	95314791	95323599	+	8809	2526.86	2249.08	2515.19	1617.38	1583.94	1582.73	991.908	1097.79	1030.11	2273.91	2292.75	2406.87	1472.79	1597.37	1769.63	1029.44	947.931	1063.25
ENSMUSG00000015733	Capza2	5801.06	0.262446	0.208768	1.25712	0.208711	0.921039	chr6	17636234	17666972	+	30739	5580.38	7283.54	6773.57	5321.4	7184.45	7634.58	3256.62	3597.25	4023.8	8806.83	7422.86	7298.73	6957.62	5808.99	6603.46	3316.49	3984.43	3564.05
ENSMUSG00000015745	Plekho1	5451.57	-0.258968	0.152005	-1.70369	0.0884397	0.846362	chr3	95988429	95996001	-	7573	8131.17	6872.59	7351.33	7391.69	8250.51	8266.73	1541.16	1731.96	2108.54	6130.2	6885.17	6529.04	7198.28	6865.78	7241.22	1879.62	1890.65	1862.63
ENSMUSG00000015747	Vps45	2287.35	0.0719742	0.202108	0.356117	0.721753	0.990331	chr3	95999832	96058466	-	58635	1455.36	1525.65	1397.33	926.967	621.798	779.191	5596.57	4442.81	3906.29	1414.79	1549.86	1486.29	802.739	926.282	854.963	4798.18	4180.27	4506.96
ENSMUSG00000015748	Prpf3	3912.03	0.0463863	0.19177	0.241885	0.808869	0.996464	chr3	95830124	95855885	-	25762	1454.53	1671.59	1759.05	2040.48	1502.53	1557.45	9077.65	7885.12	8285.91	1509.16	1761.99	1728.19	1519.77	1811.66	1824.15	8573.71	7255.31	9198.3
ENSMUSG00000015749	Anp32e	12608.5	0.0366835	0.214042	0.171385	0.863921	0.99733	chr3	95929246	95947390	+	18145	11953.2	15275.3	16659.9	4643.49	4602	6964.96	19041.9	18198.8	19208.6	13357.1	14496.8	14975.8	4388.69	5171.98	4308.56	17614.6	17857.6	18234.3
ENSMUSG00000015750	Aph1a	1032.53	0.091817	0.175155	0.524205	0.600136	0.982598	chr3	95893969	95898288	+	4320	1649.35	1353.75	1459.76	1245.25	1247.93	1270.87	354.88	462.418	532.627	1363.53	1351.58	1410.46	1178.56	1293.48	1240.04	358.539	406.256	406.311
ENSMUSG00000015755	Tab2	6398.63	0.30517	0.185121	1.64849	0.0992518	0.85178	chr10	7905653	7956230	-	50578	2817.43	3840.09	3615.21	10673.6	9530.48	10675.5	4239.75	5052.96	5472.33	4873.25	3903.21	3892.4	10073.8	11137.8	10637.7	4722.13	5174.03	4843.71
ENSMUSG00000015757	Ppil4	3341.64	0.735196	0.303854	2.41957	0.015539	0.746079	chr10	7792891	7823135	+	30245	301.307	539.887	365.683	2522.23	1892.24	1738.2	7798.58	8121.74	6995.53	861.564	529.895	477.735	2043.11	2428.2	2209.23	7548.34	6705.31	7070.69
ENSMUSG00000015759	Cnih1	3462.43	0.20624	0.170095	1.2125	0.225321	0.928089	chr14	46775567	46788411	-	12845	5408.68	4826.75	4947.13	3931.92	5244.58	4781.91	536.709	641.379	717.124	5009.92	5252.19	5242.95	4605.45	4701.54	4798.35	509.289	575.008	592.904
ENSMUSG00000015766	Eps8	338.482	0.121231	0.273027	0.444024	0.657025	0.986841	chr6	137477245	137654876	-	177632	76.7715	132.509	94.1461	76.9267	72.7452	65.557	915.415	814.336	651.232	122.035	126.413	109.955	92.3068	75.9726	78.7466	985.983	707.302	894.325
ENSMUSG00000015776	Med22	2573.64	-0.134427	0.168389	-0.798315	0.424688	0.977423	chr2	26905262	26910677	-	5416	5098.29	4359.38	5109.66	1420.26	1779.66	1958.28	1457.14	1622.67	1817.52	4027.95	4356.05	4282.17	1557.68	1409.39	1394.07	1544.16	1566.69	1564.52
ENSMUSG00000015790	Surf1	909.103	-0.0104904	0.17633	-0.0594927	0.95256	0.99889	chr2	26913381	26916530	-	3150	1412.43	1123.64	1121.83	1135.63	1167.39	973.989	346.102	419.179	449.163	1137.36	1209.58	1077.56	1179.38	1270.11	1195.04	373.478	383.339	388.645
ENSMUSG00000015804	Med28	2891.8	-0.0181899	0.198419	-0.0916742	0.926957	0.998732	chr5	45520229	45529276	+	9048	4873.75	4038.85	4191.98	3157.84	3841.64	3731.13	500.343	600.542	744.579	3944.16	4326.61	4074.4	4420.01	3788.89	4057.61	520.154	664.593	575.239
ENSMUSG00000015806	Qdpr	1430.51	-0.0140965	0.213041	-0.0661682	0.947244	0.99889	chr5	45434021	45450236	-	16216	2611.06	2591.99	2645.01	727.919	1153.53	1159.42	757.412	887.602	902.72	2393.5	2501.42	2515.31	933.782	753.882	785.735	774.119	888.555	766.249
ENSMUSG00000015812	Gnrh1	27.9345	1.43927	1.00768	1.4283	0.153205	0.890552	chr14	67745181	67749439	+	4259	4.953	8.95334	1.98202	105.774	55.4249	84.2875	5.01597	0	20.8658	13.017	15.5851	3.79155	51.9226	63.3105	48.4594	6.79052	9.37514	3.31232
ENSMUSG00000015829	Tnr	1128.67	0.226146	0.340903	0.663375	0.507091	0.977423	chr1	159523769	159931729	+	407961	113.093	134.3	155.589	685.609	408.758	355.881	3057.23	2511.47	2004.21	246.51	150.656	144.837	525.819	627.261	475.941	3176.6	2712.54	2829.82
ENSMUSG00000015837	Sqstm1	5151.57	-0.0563007	0.233483	-0.241134	0.809451	0.996464	chr11	50199366	50210827	-	11462	4694.62	4583.22	4777.67	1259.67	1008.91	1038.61	11960.6	9384.08	7704.96	4074.33	4766.46	4784.17	1037.63	1431.79	941.497	10396.3	8876.17	10007.6
ENSMUSG00000015839	Nfe2l2	969.649	0.161291	0.159564	1.01082	0.312103	0.957655	chr2	75675513	75704641	-	29129	618.299	638.373	680.825	547.141	539.527	488.868	1840.86	1745.18	1696.72	731.394	597.43	655.938	600.818	577.587	649.01	1772.32	1370.85	1702.53
ENSMUSG00000015843	Rxrg	102.495	0.359561	0.713809	0.503722	0.614457	0.983097	chr1	167598384	167639623	+	41240	203.898	102.068	65.4068	200.971	87.4674	57.1282	77.7475	43.2391	28.5532	113.899	215.594	104.647	109.614	189.932	109.899	24.4459	73.9594	36.4355
ENSMUSG00000015846	Rxra	1505.62	-0.311884	0.217851	-1.43164	0.152247	0.89055	chr2	27676440	27762957	+	86518	2043.11	1579.37	1926.53	1937.59	1404.67	1768.16	871.525	1017.32	1204.72	1394.45	1728.22	1606.1	1665.64	2039.57	1641.56	1021.29	1140.64	1110.73
ENSMUSG00000015850	Adamtsl4	7.97496	-0.461318	1.01012	-0.456697	0.647889	0.986702	chr3	95676201	95687917	-	11717	6.604	8.95334	1.98202	0.961584	7.79412	4.68264	10.0319	21.6195	16.473	1.62713	7.79257	2.27493	2.4725	3.89603	3.46139	9.50672	13.5419	19.8739
ENSMUSG00000015852	Fcrls	272.334	0.0539895	0.259277	0.208231	0.835049	0.99733	chr3	87250758	87263738	-	12981	222.059	248.008	189.283	63.4645	61.487	63.6839	621.98	590.934	444.771	247.323	168.839	222.943	60.1643	75.9726	72.6891	574.478	421.881	552.053
ENSMUSG00000015854	Cd5l	10.6309	-0.249269	0.832369	-0.29947	0.764581	0.996055	chr3	87357881	87371073	+	13193	4.953	11.6393	20.8113	4.80792	12.1242	14.9844	10.0319	9.60868	15.3748	12.2035	10.3901	5.30816	9.06585	9.74008	8.65347	12.2229	7.29177	12.1452
ENSMUSG00000015869	Prpsap1	2600.26	-0.0369921	0.1295	-0.285654	0.775143	0.996464	chr11	116470845	116494202	-	23358	4051.55	3769.36	4249.46	2434.73	2155.51	2316.97	1621.41	1822.05	2048.14	3739.14	3906.68	3752.11	1774.43	1957.76	1882.13	1754.67	1731.28	1837.23
ENSMUSG00000015879	Fam184b	525.25	0.267876	0.256561	1.0441	0.296437	0.953733	chr5	45529705	45639614	-	109910	148.59	156.683	227.933	309.63	219.101	218.211	1353.06	1013.72	1097.1	200.137	209.534	206.26	253.02	271.748	236.24	1250.81	933.347	1149.37
ENSMUSG00000015880	Ncapg	4613.3	0.689803	0.352872	1.95482	0.0506039	0.772906	chr5	45669919	45700546	+	30628	163.449	414.54	348.836	1401.99	1147.47	1250.26	13939.4	11070.4	12128.5	650.851	414.738	364.747	1362.35	1535.04	1281.58	11845.4	10089.7	13630.2
ENSMUSG00000015882	Lcorl	3017.44	0.557764	0.319649	1.74493	0.0809975	0.839707	chr5	45697181	45857615	-	160435	142.811	180.858	151.625	5637.77	4509.33	4836.23	3748.18	3420.69	3499.96	359.595	182.692	141.804	5453.52	6474.23	5145.35	3494.4	3261.51	3673.36
ENSMUSG00000015889	Lta4h	4115.58	-0.0343716	0.158755	-0.216507	0.828592	0.99733	chr10	93453411	93484875	+	31465	2608.58	2966.24	2933.4	1095.24	1118.89	1092.93	9224.37	8683.84	7668.72	2491.13	2738.66	2944.51	982.408	1136.67	1222.73	9271.77	7442.82	8457.44
ENSMUSG00000015932	Dstn	9021.62	0.0836512	0.284603	0.293922	0.768818	0.996464	chr2	143915320	143943324	+	28005	13399.5	15235.9	14268.6	5152.17	11489.4	9841.97	4555.76	4398.37	4600.36	15602.5	14459.5	14228.9	8604.31	6026.19	7321.7	4135.42	4487.57	4580.93
ENSMUSG00000015937	Macroh2a1	14411.1	-0.164993	0.140007	-1.17846	0.238612	0.934859	chr13	56073619	56136361	-	62743	19837.6	19158.4	22362.2	7251.3	6637.13	8538.33	18165.3	16582.2	16828.8	16826.1	18796.5	18942.6	5784.83	6396.31	5867.05	17237	17230.5	16956.8
ENSMUSG00000015942	Gtf2ird2	1255.87	-0.108909	0.162561	-0.669954	0.502887	0.977423	chr5	134184019	134224355	+	40337	966.66	872.056	905.785	627.914	549.919	607.807	2528.05	2205.19	2136	809.496	967.145	798.5	523.347	606.807	552.091	2565.46	2061.49	2321.93
ENSMUSG00000015943	Bola1	388.411	-0.160968	0.334207	-0.481642	0.63006	0.986504	chr3	96196588	96219709	-	23122	884.936	783.417	738.304	199.048	387.108	337.15	87.7795	94.8857	114.213	722.444	716.051	718.119	403.018	215.256	291.622	104.574	106.252	87.2243
ENSMUSG00000015944	Castor2	5445.16	-0.194629	0.174361	-1.11624	0.264318	0.947308	chr5	134099711	134144343	+	44633	7234.68	6100.81	7516.83	4124.23	3746.38	4386.7	5110.02	5498.57	6196.04	5794.2	7382.16	6240.13	3407.11	4039.21	3328.99	5589.95	6329.26	5987.56
ENSMUSG00000015947	Fcgr1	35.1375	0.497768	0.463028	1.07503	0.282361	0.947435	chr3	96282909	96293969	-	11061	53.6575	46.5574	55.4967	31.7323	25.1144	20.6036	17.5559	40.8369	29.6514	52.8816	53.6822	71.2811	23.9009	13.6361	24.2297	25.804	27.0837	18.7698
ENSMUSG00000015950	Ncf1	55.6959	-0.117704	0.388913	-0.302649	0.762158	0.995387	chr5	134220053	134229625	-	9573	80.899	88.6381	107.029	44.2329	35.5066	31.8419	42.6358	68.4618	40.6334	58.5766	70.999	87.9639	47.8017	28.2462	39.8059	38.0269	43.7506	47.4765
ENSMUSG00000015961	Adss	4462.54	0.254444	0.170149	1.49542	0.134806	0.878357	chr1	177762962	177796511	-	33550	2739.01	3543.73	3114.75	3753.06	3781.88	3925.93	7072.52	6043.86	5510.76	4081.65	3140.41	3717.23	4104.36	3770.39	3846.47	6385.8	5934.46	5859.49
ENSMUSG00000015968	Cacna1d	685.788	-0.0518468	0.171698	-0.301965	0.762678	0.995602	chr14	30039939	30491455	-	451517	185.737	261.438	231.897	617.337	653.84	579.711	1274.06	1180.67	1180.56	222.916	219.058	222.943	567.027	658.43	590.166	1294.27	1115.64	1288.49
ENSMUSG00000015970	Chdh	8.47617	0.370148	0.932822	0.396805	0.691511	0.988119	chr14	30009023	30040527	+	31505	4.1275	5.37201	8.91911	3.84634	2.59804	8.42875	3.76198	18.0163	19.7676	13.017	4.32921	5.30816	4.94501	3.89603	6.05743	12.2229	12.5002	15.4575
ENSMUSG00000015971	Actr8	2011.54	0.0610378	0.120401	0.506956	0.612185	0.982598	chr14	29978337	30006354	+	28018	1889.57	1907.96	2046.44	1105.82	1016.7	1024.56	3264.14	3033.94	2847.63	1907.81	2009.62	1979.19	1006.31	1118.16	1201.1	3118.21	2851.08	2879.51
ENSMUSG00000015980	Lrrc27	138.07	-0.12635	0.305883	-0.413067	0.679558	0.988119	chr7	139212988	139242979	+	29992	232.791	158.474	155.589	205.779	193.987	179.813	45.1437	46.8423	56.0081	177.357	169.705	149.387	201.921	158.763	206.818	50.2498	45.834	50.7888
ENSMUSG00000015981	Stk32c	135.523	0.00741745	0.529512	0.0140081	0.988824	0.99889	chr7	139103638	139213307	-	109670	269.113	114.603	157.571	135.583	88.3334	82.4145	97.8114	90.0814	97.7397	141.56	340.276	173.653	95.6035	133.439	78.7466	95.0672	176.044	71.7668
ENSMUSG00000015994	Fnta	1600.37	0.0938242	0.151712	0.618436	0.536288	0.977423	chr8	25998722	26015650	-	16929	2559.88	2351.15	2400.23	1359.68	1524.18	1467.54	808.825	954.863	1021.33	2463.47	2591.46	2431.9	1350.81	1462.96	1388.88	786.342	1021.89	861.202
ENSMUSG00000016018	Mtrex	9184.16	0.320897	0.259301	1.23755	0.215884	0.922511	chr13	112867418	112927398	-	59981	1075.63	1841.7	1658.95	2646.28	2002.22	2046.31	24830.3	22704.1	21770.7	2288.55	1756.79	1832.08	2284.59	2798.33	2499.12	25622	19268	26389.2
ENSMUSG00000016024	Lbp	27.4482	-0.568147	0.679714	-0.835861	0.403233	0.971851	chr2	158306493	158332852	+	26360	33.8455	25.0694	10.9011	11.539	11.2582	9.36528	52.6677	55.2499	47.2226	14.6441	5.19505	30.3324	7.41751	4.87004	8.65347	59.7565	35.4172	70.6627
ENSMUSG00000016028	Celsr1	16994.1	-0.261089	0.186454	-1.40028	0.161428	0.894458	chr15	85898929	86034203	-	135275	9078.85	9369.67	11390.7	4319.43	3531.6	4090.75	40116.5	35178.6	37271.8	7347.29	8435.89	9305.21	4060.67	4822.31	4145.01	39698.7	32239	41492.3
ENSMUSG00000016087	Fli1	299.473	0.0844921	0.263571	0.320567	0.748538	0.993894	chr9	32422204	32542861	-	120658	319.468	389.47	292.349	336.554	420.883	293.133	164.273	211.391	173.515	362.036	279.667	407.212	382.414	386.681	429.212	165.689	164.586	211.988
ENSMUSG00000016128	Stard13	200.079	0.123713	0.311786	0.396789	0.691523	0.988119	chr5	151037510	151233836	-	196327	109.791	140.567	126.85	146.161	161.079	116.129	280.894	356.722	239.407	134.238	127.279	185.786	147.526	183.114	188.646	351.749	232.295	373.187
ENSMUSG00000016150	Tenm1	549.642	0.247673	0.368469	0.67217	0.501476	0.977423	chrX	42527866	43429126	-	901261	27.2415	28.6507	14.8652	422.135	242.484	263.164	1295.37	1028.13	1079.53	40.6782	19.0485	40.9487	417.029	511.354	397.194	1322.79	1265.64	1477.29
ENSMUSG00000016179	Camk1g	697.899	0.110118	0.258018	0.426784	0.669537	0.988119	chr1	193346346	193370298	-	23953	638.937	592.711	493.524	306.745	262.402	260.355	1573.76	999.303	941.157	624.003	668.429	606.647	299.173	364.279	350.465	1233.16	1366.69	980.445
ENSMUSG00000016181	Utp25	2746.73	-0.101191	0.171743	-0.5892	0.555727	0.97828	chr1	193091104	193130272	-	39169	1336.48	1549.82	1432.01	2512.62	1918.22	1965.77	5260.5	4634.99	4309.33	1326.11	1324.74	1418.04	1973.88	2137.95	1979.91	5186.6	4199.02	4975.1
ENSMUSG00000016200	Syt14	1711.59	0.562731	0.287825	1.95512	0.0505694	0.772906	chr1	192891233	193035775	-	144543	260.032	504.073	348.836	2924.18	2490.66	2785.23	1810.77	1796.82	2132.7	743.597	513.444	437.544	2522.78	3091.5	2526.81	1989.62	2018.78	1911.21
ENSMUSG00000016206	H2-M3	13.608	0.676869	0.735155	0.920716	0.357199	0.963468	chr17	37270220	37274484	+	4265	12.3825	22.3834	24.7753	5.7695	6.0621	14.0479	17.5559	22.8206	10.982	19.5255	12.1218	24.2659	6.59334	10.7141	4.32673	12.2229	6.25009	12.1452
ENSMUSG00000016239	Lonrf3	120.554	0.0499532	0.308821	0.161755	0.871499	0.99733	chrX	36328353	36362341	+	33989	32.1945	51.9294	38.6495	198.086	141.16	135.797	136.685	138.125	183.399	53.6952	45.8896	47.0152	146.702	157.789	132.398	172.479	180.211	177.761
ENSMUSG00000016252	Atp5e	5162.64	-0.31359	0.211657	-1.4816	0.138447	0.879361	chr2	174461072	174464105	-	3034	9158.92	7464.4	7844.85	5357.95	7288.37	7566.21	249.545	307.478	368.995	7147.16	7964.87	7259.29	7692.78	7631.35	8572.12	335.452	365.63	352.21
ENSMUSG00000016253	Nelfcd	2979.14	0.141771	0.195786	0.724113	0.468996	0.977423	chr2	174415804	174427502	+	11699	2854.58	2734.35	3176.19	951.968	656.438	688.348	5891.26	5228.32	5219.74	2660.35	3182.83	2939.21	759.883	1002.25	838.521	5196.1	5015.7	4628.41
ENSMUSG00000016255	Tubb1	30.1512	-0.525662	0.941904	-0.558084	0.576787	0.981525	chr2	174450695	174457882	+	7188	28.8925	38.4994	6.93708	5.7695	13.8562	12.1749	45.1437	84.0759	30.7496	8.9492	6.06089	45.4986	11.5383	4.87004	12.1149	47.5336	39.5839	100.474
ENSMUSG00000016256	Ctsz	1122.79	0.0104847	0.156541	0.0669773	0.9466	0.99889	chr2	174427493	174439039	-	11547	1759.14	1849.76	1852.2	680.801	835.703	739.857	855.223	875.591	964.219	1503.47	1631.24	1920.8	749.169	718.818	796.984	782.268	806.262	888.805
ENSMUSG00000016257	Prelid3b	2673.53	-0.112371	0.139058	-0.80809	0.419039	0.975647	chr2	174465067	174473081	-	8015	4314.89	3873.22	4099.82	2988.6	3074.35	3287.21	731.078	855.172	975.201	3722.05	4162.96	3800.65	3229.91	3297.99	3075.44	859.679	904.18	871.139
ENSMUSG00000016262	Sertad4	1785.78	-0.111777	0.157199	-0.711052	0.477052	0.977423	chr1	192844488	192855756	-	11269	1901.13	1951.83	2132.66	1866.43	2057.65	2313.22	1142.39	1398.06	1448.52	1900.48	2088.41	1951.13	1877.45	1999.64	1838	1310.57	1551.06	1415.46
ENSMUSG00000016308	Ube2a	1401.16	-0.0162618	0.266358	-0.0610526	0.951317	0.99889	chrX	36873900	36884222	+	10323	2124.01	1997.49	2260.5	1254.87	2010.88	2192.41	288.418	366.331	299.808	2170.59	2092.74	1979.19	1990.37	1409.39	1841.46	260.756	341.672	340.064
ENSMUSG00000016319	Slc25a5	11012.3	0.00520149	0.143722	0.0361913	0.97113	0.99889	chrX	36795651	36798807	+	3157	16068.4	15004.9	16579.6	4983.89	5364.09	5136.86	14541.3	12145.4	12612.8	13537.7	15231	14724.1	5022.48	6136.25	5391.11	12922.4	12024.1	10794.8
ENSMUSG00000016344	Ppdpf	3873.91	-0.146855	0.161934	-0.906884	0.364468	0.96362	chr2	181187247	181188771	+	1525	5741.35	4385.35	4499.19	6051.25	5920.94	5473.07	561.789	675.01	712.731	4538.87	4862.56	4618.86	6643.62	6605.72	6369.82	692.633	723.969	653.63
ENSMUSG00000016346	Kcnq2	5054.2	-0.154223	0.142189	-1.08463	0.278084	0.947435	chr2	181075579	181135300	-	59722	5246.05	4337.89	4673.61	5406.99	4793.39	4778.17	5624.16	5064.98	5798.49	4464.02	4805.42	4079.7	4959.84	5143.74	4620.95	6044.92	5831.34	5301.91
ENSMUSG00000016349	Eef1a2	2557.51	-0.103063	0.295939	-0.348256	0.727648	0.990722	chr2	181147653	181157014	-	9362	2638.3	2069.12	2245.63	1952.02	2160.7	1763.48	5101.24	2725.26	2635.68	2029.03	2536.91	2026.2	1677.18	2072.69	1751.46	3440.08	4158.39	3051.75
ENSMUSG00000016356	Col20a1	46.6682	-0.691908	0.412778	-1.67622	0.0936944	0.851145	chr2	180986535	181018363	+	31829	23.9395	43.8714	25.7663	34.617	38.1046	38.3976	58.9377	61.2553	72.4811	29.2883	32.0361	20.4744	23.9009	32.1423	32.0178	111.364	69.7927	91.6407
ENSMUSG00000016382	Pls3	3216.25	0.382773	0.277298	1.38037	0.167473	0.897167	chrX	75785654	75875182	-	89529	429.26	817.44	619.382	594.259	426.945	461.708	9141.61	8162.57	7596.24	947.802	706.526	841.723	474.721	603.885	509.689	9173.99	7151.15	9233.63
ENSMUSG00000016386	Mpped2	10760.3	0.00400936	0.281669	0.0142343	0.988643	0.99889	chr2	106693269	106868356	+	175088	10058.7	12345.8	13126	12059.2	18177.6	21247.9	3084.82	4741.88	5169.22	11784.5	10662.8	12685	15431.7	13601.1	16694.3	3928.99	4077.14	4809.48
ENSMUSG00000016409	Nkap	1209.47	0.382619	0.21318	1.79482	0.0726824	0.815608	chrX	37126795	37150746	+	23952	608.393	918.613	786.863	1265.44	893.726	941.211	1710.45	1703.14	1708.8	1095.06	956.754	854.615	1109.33	1177.58	1104.18	1609.35	1708.36	1618.62
ENSMUSG00000016427	Ndufa1	1490.17	-0.149074	0.286508	-0.520313	0.602846	0.982598	chrX	37187588	37191163	-	3576	2461.64	2126.42	2198.06	1394.3	2387.6	2368.48	107.843	170.554	174.614	2073.77	2266.77	1948.85	2498.05	1855.49	2324.32	152.108	155.211	158.991
ENSMUSG00000016477	E2f3	3347.89	0.149637	0.178731	0.837217	0.402471	0.971851	chr13	29906575	29986063	-	79489	1803.72	2216.85	2509.24	3127.07	2682.04	3231.96	4667.36	5076.99	5386.67	2349.57	2096.2	2192.27	2697.5	3259.03	3091.88	4762.87	4186.52	4924.31
ENSMUSG00000016481	Cr1l	1025.75	0.196032	0.149115	1.31464	0.188631	0.913332	chr1	195097382	195131586	-	34205	818.07	950.845	808.666	881.772	728.318	696.777	1591.32	1393.26	1390.32	930.717	942.035	894.047	735.158	815.245	790.062	1358.1	1408.35	1330.45
ENSMUSG00000016487	Ppfibp1	1121.75	0.193426	0.268368	0.720749	0.471064	0.977423	chr6	146888487	147032025	+	143539	274.066	515.713	494.515	640.415	521.34	645.268	2780.1	2133.13	2286.45	521.494	403.482	432.236	547.247	676.936	657.664	2182.47	2216.7	2262.31
ENSMUSG00000016493	Cd46	78.4116	1.83308	0.508715	3.60335	0.000314136	0.226241	chr1	195036826	195092249	-	55424	1.651	8.95334	7.9281	202.894	168.007	196.671	30.0958	42.038	57.1063	18.712	18.1827	14.4079	165.658	191.88	184.319	32.5945	42.709	27.6026
ENSMUSG00000016494	Cd34	1199.22	0.128909	0.260919	0.494056	0.621266	0.98517	chr1	194938819	194961279	+	22461	2015.05	2084.34	1698.59	805.807	831.373	655.57	1080.94	1165.05	839.024	1549.84	1601.81	2078.53	778.839	843.491	1015.05	691.275	757.303	1094.17
ENSMUSG00000016495	Plgrkt	1165.95	-0.0165945	0.204689	-0.0810718	0.935385	0.99889	chr19	29348599	29367390	-	18792	1990.28	1898.11	1846.26	1038.51	1463.56	1328.93	323.53	302.673	400.843	1888.28	1850.3	1829.8	1371.42	1159.07	1288.5	285.202	390.631	331.232
ENSMUSG00000016496	Cd274	67.738	-0.0871988	0.4201	-0.207567	0.835567	0.99733	chr19	29367455	29388095	+	20641	45.4025	60.8827	50.5416	89.4273	162.811	122.685	25.0799	21.6195	31.8478	64.2715	46.7554	75.0726	107.142	103.245	113.36	27.1621	33.3338	38.6437
ENSMUSG00000016503	Gtf3a	2124.44	0.00660164	0.202244	0.032642	0.97396	0.99889	chr5	146948657	146955614	+	6958	3462.15	2596.47	2737.17	3002.06	2902.88	2736.53	316.006	409.57	488.699	2867.81	3053.82	2557.78	3369.2	3233.71	3339.37	391.134	414.589	361.042
ENSMUSG00000016510	Mtif3	555.065	0.0272225	0.172499	0.157813	0.874604	0.99733	chr5	146951573	146963800	-	12228	810.641	753.871	716.502	443.29	421.749	332.467	573.075	545.293	484.306	707.8	783.586	739.352	388.183	387.655	367.772	491.633	468.757	575.239
ENSMUSG00000016520	Lnx2	1082.28	-0.114738	0.190867	-0.601143	0.547745	0.97828	chr5	147016655	147076586	-	59932	898.144	1321.51	1107.95	493.293	601.014	560.044	1710.45	1633.48	1480.37	1038.11	921.255	1131.4	615.653	519.146	595.359	1625.65	1606.27	1621.93
ENSMUSG00000016526	Dyrk3	937.646	-9.43784e-05	0.145181	-0.000650074	0.999481	0.99966	chr1	131127455	131138340	-	10886	974.09	1042.17	1049.48	860.618	840.033	719.253	1121.07	1006.51	963.121	911.191	1090.96	989.594	781.311	734.402	777.081	1064.75	1014.6	937.385
ENSMUSG00000016528	Mapkapk2	4022.67	-0.11012	0.172613	-0.637959	0.523501	0.977423	chr1	131053700	131097826	-	44127	6797.99	5449.9	6529.78	3652.1	3450.2	4141.33	2220.82	2461.02	2971.73	5293.04	6194.23	5522.01	3189.53	3537.6	3513.31	2410.63	2626.08	2446.7
ENSMUSG00000016534	Lamp2	2188.11	0.444733	0.239668	1.85562	0.0635077	0.794866	chrX	38401357	38456454	-	55098	991.425	1754.86	1467.69	1214.48	1033.15	1150.06	4485.53	4052.46	3613.07	1875.26	1499.64	1757	1087.9	1349.98	1176.87	3839.36	3249.01	3788.18
ENSMUSG00000016541	Atxn10	20472.8	-0.0868602	0.171972	-0.505083	0.6135	0.982598	chr15	85336245	85463212	+	126968	15915.6	16889.6	17600.4	4130.96	3998.39	4083.26	49971.6	38472	34067.2	15258.4	16283	16167.2	3702.16	4466.8	4351.83	44063.7	39621.4	39467.3
ENSMUSG00000016552	Foxred2	1664.11	-0.036064	0.176413	-0.204429	0.838018	0.99733	chr15	77940522	77956722	-	16201	791.654	1024.26	1045.52	1893.36	1854.14	1633.3	2452.81	2348.12	2071.2	945.361	916.926	962.294	1804.1	1574	1674.45	2583.11	2018.78	2360.58
ENSMUSG00000016554	Eif3d	11219	-0.0938928	0.152219	-0.616825	0.53735	0.977423	chr15	77958998	77970813	-	11816	8484.49	8699.96	8979.56	3428.05	3457.99	3187	24022.7	21201.6	19350.3	7813.46	8339.78	8725.11	3221.67	3933.05	3562.63	23594.3	19008.6	22931.2
ENSMUSG00000016559	H3f3b	29884.5	-0.0237252	0.330871	-0.0717052	0.942837	0.99889	chr11	116021912	116027962	-	6051	47187.2	52674.3	50598.1	16163.3	39289.3	36730.6	10183.7	11776.6	11680.4	51418.8	47297.4	49434.2	33884.8	20107.4	25821.1	10371.8	12097.1	11204.5
ENSMUSG00000016619	Nup50	5116.84	0.0274585	0.127285	0.215725	0.829202	0.99733	chr15	84923411	84942963	+	19553	4017.71	4690.66	4679.56	4034.81	3399.1	3364.94	7207.95	7307.4	7406.25	4324.09	4381.16	4612.8	3589.25	4062.59	3624.07	7203.38	7191.77	7005.55
ENSMUSG00000016624	Phf21b	9454.9	-0.219867	0.171291	-1.28359	0.199287	0.919746	chr15	84785381	84856049	-	70669	10908.2	8878.13	10259	14917.1	14019	14654.8	3576.39	4148.55	4964.96	8448.04	10095.7	8747.86	14048.8	15822.8	13272.7	4447.79	4533.4	4445.13
ENSMUSG00000016637	Ift27	1485.8	-0.0564205	0.306174	-0.184276	0.853797	0.99733	chr15	78159463	78174107	-	14645	2639.95	2166.71	2528.07	1101.01	2021.28	2057.55	418.834	486.439	577.653	2289.37	2378.47	2293.13	1644.21	1069.46	1609.54	407.431	576.05	479.182
ENSMUSG00000016664	Pacsin2	1505.96	-0.0714034	0.181149	-0.39417	0.693456	0.988119	chr15	83375607	83464606	-	89000	1053.34	1154.09	1241.74	775.037	559.445	651.823	3226.52	2828.55	2418.23	1053.56	1053.73	1110.16	513.457	612.651	547.764	2856.09	2797.96	2653.16
ENSMUSG00000016756	Cmah	14.0829	0.360145	0.743312	0.484514	0.628021	0.986271	chr13	24327404	24477377	+	149974	4.953	4.47667	1.98202	13.4622	11.2582	12.1749	21.3179	28.826	26.3568	7.32207	4.32921	3.03324	15.6592	12.6621	11.2495	19.0134	33.3338	22.0821
ENSMUSG00000016757	Ttll12	2858.97	-0.0405972	0.144166	-0.281599	0.778251	0.996464	chr15	83575090	83595157	-	20068	3248.34	2771.95	3346.65	1009.66	907.582	793.239	5064.88	4574.93	4543.25	2749.03	3113.56	2887.64	899.991	983.748	938.901	4757.44	4454.23	4416.42
ENSMUSG00000016758	Bik	15.0134	0.657548	1.04304	0.630418	0.528421	0.977423	chr15	83526862	83544634	+	17773	33.8455	27.7554	16.8472	6.73109	19.0523	12.1749	5.01597	2.40217	2.1964	18.712	32.902	24.2659	32.1425	15.5841	14.7109	2.71621	2.08336	1.10411
ENSMUSG00000016763	Scube1	1553.72	-0.259546	0.194854	-1.332	0.182861	0.910134	chr15	83604999	83725021	-	120023	1017.84	1015.31	1066.33	1608.73	1140.54	1358.9	2842.8	2266.45	2263.39	850.988	908.267	774.234	1291.47	1286.66	1060.92	2663.24	2288.58	2262.31
ENSMUSG00000016831	Tox4	4740.52	0.0518495	0.116286	0.445879	0.655684	0.986841	chr14	52279146	52296401	+	17256	4761.48	4547.4	4932.27	2616.47	2191.88	2210.21	7324.57	7156.06	7070.21	4485.99	4709.31	4864.55	2470.03	2793.46	2666.13	7181.65	6685.51	6662.17
ENSMUSG00000016833	Mrps18c	773.326	0.00696655	0.223747	0.0311358	0.975161	0.99889	chr5	100798627	100804471	+	5845	1397.57	1258.84	1353.72	643.3	873.808	845.685	154.241	166.951	181.203	1281.36	1356.77	1207.23	984.881	811.349	925.921	130.378	203.128	143.534
ENSMUSG00000016918	Sulf1	714.758	-0.441596	0.771465	-0.572412	0.567043	0.981165	chr1	12692277	12861192	+	168916	163.449	164.741	88.2001	75.9651	97.8595	60.8743	1396.95	813.134	432.69	375.053	167.107	416.312	132.691	75.9726	146.244	3433.29	955.222	3869.89
ENSMUSG00000016921	Srsf6	9456.04	0.0177939	0.106094	0.167718	0.866805	0.99733	chr2	162931528	162937121	+	5594	11339.1	11895.4	12307.4	9715.84	8733.75	8778.08	7549.04	7827.47	8322.15	11632.3	11342.5	11761.4	8060.36	9376.78	8686.35	7586.37	7455.32	7839.15
ENSMUSG00000016933	Plcg1	13367.1	-0.243798	0.180185	-1.35304	0.176042	0.905339	chr2	160731300	160775760	+	44461	7074.53	7444.7	8329.46	5509.88	4898.17	5289.51	31313.5	25365.7	23195.1	6785.12	7163.1	6892.27	4648.31	5485.61	4942	31389.8	24010.8	30870.8
ENSMUSG00000016940	Kctd2	1519.27	-0.222121	0.148849	-1.49226	0.135632	0.878357	chr11	115420128	115431274	+	11147	2176.02	1889.16	2078.15	1814.51	1847.21	1770.97	665.87	821.542	829.14	1683.26	1942.95	1677.38	1772.78	2058.08	1985.11	802.639	779.178	753
ENSMUSG00000016946	Kctd5	3113.19	-0.0830766	0.187884	-0.44217	0.658366	0.986841	chr17	24047734	24073485	-	25752	4872.93	4604.7	4830.19	2243.38	2911.54	3289.09	1726.75	2153.55	2439.1	4432.29	4537.87	4417.15	2414.81	2428.2	2471.43	2031.72	2218.78	2013.89
ENSMUSG00000016984	Etaa1	1667.02	0.96731	0.55768	1.73453	0.0828248	0.841204	chr11	17938756	17953875	-	15120	106.489	315.158	186.31	3896.34	3138.43	3318.12	948.018	1294.77	1552.85	570.308	226.85	235.076	3477.16	3648.63	3794.55	992.774	1173.98	1130.6
ENSMUSG00000017009	Sdc4	193.885	0.468598	0.244751	1.91459	0.0555446	0.7787	chr2	164424247	164443887	-	19641	365.696	307.995	352.8	161.546	109.118	144.225	102.827	85.277	94.4451	366.917	338.544	379.155	167.306	158.763	141.052	61.1147	79.1678	73.975
ENSMUSG00000017057	Il13ra1	80.7473	0.412196	0.498976	0.826083	0.408757	0.975647	chrX	36112110	36171259	+	59150	104.013	102.068	41.6225	78.8499	84.8693	46.8264	68.9696	110.5	69.1865	117.967	61.4747	126.638	70.8784	77.9207	60.5743	90.9929	57.2925	82.8079
ENSMUSG00000017119	Nbr1	14432.4	0.059034	0.235745	0.250415	0.802267	0.996464	chr11	101552149	101581951	+	29803	3672.65	6432.08	6083.82	5150.24	5167.5	5662.25	35796.5	31560.9	29046.3	5515.96	5737.93	5962.59	4746.38	5705.74	5117.66	33780.1	28226.5	36418.9
ENSMUSG00000017132	Cyth1	2035.92	-0.247549	0.150406	-1.64587	0.0997906	0.85178	chr11	118132019	118248592	-	116574	2457.51	2237.44	2430.95	2296.26	2481.13	2779.61	1473.44	1515.77	1683.54	2136.42	2274.56	1904.87	2239.26	1938.28	1882.13	1559.1	1735.44	1620.83
ENSMUSG00000017144	Rnd3	4699.88	0.457543	0.227351	2.01249	0.0441679	0.772906	chr2	51130438	51149111	-	18674	2662.24	4306.56	3911.52	4112.69	3221.57	3659.01	5505.03	5623.48	6472.78	5448.44	4652.16	4624.17	3792.82	5094.06	4162.32	5553.28	5904.25	5891.5
ENSMUSG00000017146	Brca1	2693.26	-0.121869	0.230538	-0.528627	0.597064	0.982598	chr11	101488764	101551955	-	63192	430.911	679.559	647.131	1710.66	1315.47	1467.54	6089.39	5660.71	6054.37	576.003	548.077	505.034	1518.12	1703.54	1601.76	5928.12	4905.28	7136.93
ENSMUSG00000017167	Cntnap1	40.33	-0.118495	0.495173	-0.2393	0.810873	0.996464	chr11	101170523	101190724	+	20202	28.067	22.3834	19.8202	75.0035	49.3628	44.0168	42.6358	34.8315	28.5532	19.5255	19.9143	40.9487	63.4609	41.8824	64.0357	43.4593	41.6673	46.3724
ENSMUSG00000017176	Nt5c3b	1995.83	-0.100535	0.15702	-0.640268	0.521998	0.977423	chr11	100422321	100441808	-	19488	3089.02	2840.9	2946.28	2837.63	2455.15	2470.56	609.44	765.091	850.006	2614.79	2840.82	2676.07	2179.1	2380.48	2184.14	679.052	750.011	756.312
ENSMUSG00000017188	Coa3	1896.42	0.0507994	0.205158	0.247611	0.804436	0.996464	chr11	101277968	101279114	-	1147	3361.44	2828.36	2802.58	1956.82	2730.54	2303.86	259.576	284.657	303.103	2874.32	3020.05	2872.48	2901.89	2178.86	2659.21	266.188	286.463	245.111
ENSMUSG00000017210	Med24	5005.29	-0.102152	0.140426	-0.727444	0.466954	0.977423	chr11	98704591	98729435	-	24845	4323.14	4158.83	4689.47	2159.72	1828.15	1645.48	9416.23	8683.84	8636.24	3846.53	4406.27	4064.54	1723.33	1897.37	1777.42	9273.13	8579.29	8986.31
ENSMUSG00000017221	Psmd3	4204.49	-0.0126838	0.135333	-0.0937223	0.92533	0.998732	chr11	98682554	98695979	+	13426	6047.61	5863.54	6380.13	1294.29	1137.08	1174.41	5528.85	5624.68	5745.78	5227.15	6113.7	6029.32	1056.58	1270.11	995.149	5565.51	5270.91	5356.01
ENSMUSG00000017264	Exosc10	5885.91	-0.0696723	0.164079	-0.424626	0.67111	0.988119	chr4	148558429	148582401	+	23973	3306.13	3330.64	3575.57	2093.37	1829.02	1609.89	13638.4	11800.7	11709	2965.44	3332.62	3466.99	1865.09	2149.64	1990.3	13297.2	10876.2	13110.1
ENSMUSG00000017286	Glod4	2639.32	0.12313	0.128278	0.959868	0.337122	0.959249	chr11	76120987	76243725	-	122739	3692.46	3882.17	3698.46	1101.01	994.184	1077.01	3225.27	3312.59	3224.31	3531.68	3974.21	3615.62	972.518	1260.37	1101.59	3078.82	2876.08	2889.44
ENSMUSG00000017288	Vps53	3096.86	-0.0184535	0.205347	-0.0898653	0.928394	0.998732	chr11	76046226	76179647	-	133422	1652.65	1760.23	2161.4	661.57	512.68	488.868	8069.44	6526.7	6274.01	1746.72	1882.34	1727.43	584.335	768.493	609.204	7259.06	6482.39	6576.05
ENSMUSG00000017291	Taok1	8330.7	0.404166	0.239079	1.69051	0.0909301	0.84994	chr11	77529162	77607815	-	78654	605.917	773.569	852.27	12726.6	9074.96	10726.1	12951.2	12830	13626.5	1229.29	890.951	787.883	10532.9	13215.3	10307.1	12318	13042.9	13461.2
ENSMUSG00000017299	Dnttip1	1281	-0.101311	0.123534	-0.820108	0.412154	0.975647	chr2	164745983	164768607	+	22625	2234.63	2059.27	2217.88	1080.82	1066.93	1140.69	659.6	759.086	829.14	1985.1	2032.13	1979.19	923.068	915.568	954.477	699.423	782.303	738.646
ENSMUSG00000017307	Acot8	313.319	-0.0395867	0.207424	-0.190849	0.848644	0.99733	chr2	164792765	164804882	-	12118	340.931	321.425	321.088	668.301	535.196	569.409	94.0495	86.4781	105.427	278.239	301.313	271.475	506.863	509.406	475.941	82.8443	88.543	82.8079
ENSMUSG00000017314	Mpp2	2468.64	-0.14556	0.193548	-0.752061	0.452014	0.977423	chr11	102057015	102088515	-	31501	2142.17	1917.81	2294.19	1199.1	885.066	1001.15	5349.53	3975.59	3828.32	1810.18	2086.68	1814.63	989.001	1083.1	982.169	4506.19	4319.85	4250.8
ENSMUSG00000017344	Vtn	1357.16	0.168899	0.413817	0.408148	0.683165	0.988119	chr11	78499091	78502324	+	3234	1092.96	1321.51	728.394	126.929	150.686	63.6839	3249.1	3946.77	1796.65	889.225	1026.89	1346	108.79	120.777	159.224	2758.31	2296.91	3246.07
ENSMUSG00000017376	Nlk	3567.07	-0.000715664	0.168151	-0.00425607	0.996604	0.99889	chr11	78567168	78697373	-	130206	2142.17	2722.71	2402.21	5729.12	5746	6733.64	1903.56	1771.6	2125.02	2906.05	2577.61	2582.8	6219.99	6397.29	5807.34	1946.16	2428.16	2065.78
ENSMUSG00000017386	Traf4	6022.08	-0.240207	0.158208	-1.5183	0.128938	0.878021	chr11	78158499	78165589	-	7091	8329.29	6512.66	7115.47	9515.83	9165.89	8976.62	2049.02	2409.38	2565.39	6157.05	7136.26	5973.2	8457.61	8933.6	7820.14	2409.28	2514.62	2356.16
ENSMUSG00000017390	Aldoc	7964.71	0.0129842	0.182439	0.0711697	0.943263	0.99889	chr11	78322968	78327781	+	4814	8356.54	9713.48	10026.1	1256.79	1403.81	1354.22	14769.5	15464	12495.3	8220.25	7679.15	9698.02	1378.01	1496.08	1467.63	14652.6	10728.3	13205.1
ENSMUSG00000017400	Stac2	250.452	-0.255443	0.394776	-0.647059	0.517594	0.977423	chr11	98036623	98053462	-	16840	351.663	235.473	251.717	469.253	337.745	295.943	92.7955	80.4727	74.6775	213.154	400.019	197.919	362.634	497.718	362.58	77.4119	120.835	86.1202
ENSMUSG00000017404	Rpl19	11532.2	-0.229409	0.190074	-1.20694	0.227454	0.929024	chr11	98026710	98030492	+	3783	23000.9	17990.8	19025.4	11634.2	16596.3	13760.4	1843.37	2175.16	2418.23	16281.8	18345.4	17324.3	13229.5	13496.8	13924.3	2177.04	2276.07	2080.13
ENSMUSG00000017405	Nek8	123.568	-0.108406	0.253269	-0.428026	0.668632	0.988052	chr11	78166106	78176675	-	10570	106.489	114.603	114.957	100.005	90.0654	81.4779	174.305	175.358	153.748	104.136	106.498	115.263	65.9334	100.323	94.3228	172.479	150.002	204.259
ENSMUSG00000017412	Cacnb4	625.142	0.578835	0.223855	2.58576	0.00971653	0.698817	chr2	52428320	52676831	-	248512	97.409	131.614	89.1911	1444.3	1278.24	1220.3	372.436	356.722	450.262	185.492	138.535	138.771	1424.99	1443.48	1334.36	354.465	417.714	374.292
ENSMUSG00000017417	Plxdc1	8.43708	0.268188	0.784542	0.34184	0.732471	0.992007	chr11	97923238	97986444	-	63207	9.0805	6.26734	12.8832	4.80792	5.19608	5.61917	20.0639	15.6141	12.0802	4.06782	8.65841	8.3414	3.29667	4.87004	1.73069	6.79052	11.4585	11.0411
ENSMUSG00000017418	Arl5b	4382.71	0.342754	0.276904	1.23781	0.215787	0.922511	chr2	15049395	15082456	+	33062	1589.09	3236.63	2658.88	6891.67	8732.02	9564.76	2030.21	2384.15	2497.3	3671.61	2868.53	3095.42	7307.07	7754.08	7589.96	2206.92	2601.08	2209.31
ENSMUSG00000017421	Zfp207	13438.5	0.269163	0.151801	1.77313	0.0762066	0.817885	chr11	80383279	80405733	+	22455	9416.48	10154.9	10928.9	8686.95	6727.19	7151.33	25755.8	24191.1	22664.6	9663.51	10711.3	10819.6	7079.6	8524.52	7790.72	20883.6	19844	20899.6
ENSMUSG00000017428	Psmd11	5095.23	0.0191247	0.122993	0.155495	0.876431	0.997742	chr11	80428615	80473248	+	44634	6538.78	6447.3	7243.31	3051.11	2772.11	2779.61	6271.22	6201.2	5452.56	5945.52	6789.93	6479.75	2877.99	3212.28	2849.59	5682.3	5524.04	5595.6
ENSMUSG00000017446	C1qtnf1	116.227	-0.218772	0.308362	-0.709467	0.478035	0.977423	chr11	118428203	118449963	+	21761	193.992	145.939	161.535	61.5414	91.7975	68.3665	99.0654	128.516	88.9541	156.204	147.193	167.586	105.493	65.2586	64.901	120.871	116.668	108.202
ENSMUSG00000017453	Pipox	183.874	0.477096	0.244566	1.95079	0.0510821	0.772906	chr11	77880615	77894096	-	13482	156.845	153.997	105.047	207.702	187.059	164.829	190.607	170.554	169.123	200.95	192.217	194.885	188.734	254.216	235.374	192.851	161.461	183.281
ENSMUSG00000017466	Timp2	3540.82	-0.162472	0.163131	-0.995958	0.319271	0.958984	chr11	118301069	118355740	-	54672	6056.69	5117.73	5150.29	2553.97	3100.33	3144.86	2296.06	2327.7	2613.71	5380.1	5071.23	5384.75	2884.59	2297.69	2494.79	2805.84	2656.29	2398.12
ENSMUSG00000017485	Top2b	46415	0.498587	0.291482	1.71052	0.0871693	0.84455	chr14	16365179	16435462	+	70284	1083.06	1655.47	1564.81	6124.33	5981.56	6767.35	149482	121451	115152	2882.46	1685.79	1724.4	6026.32	7753.11	6461.54	142475	106052	151149
ENSMUSG00000017491	Rarb	240.159	0.208197	0.342631	0.607644	0.543424	0.97828	chr14	16430839	16819156	-	388318	233.616	258.752	168.472	338.478	303.105	216.338	178.067	253.429	177.908	190.374	300.447	252.517	250.547	312.657	297.679	137.168	229.17	224.133
ENSMUSG00000017493	Igfbp4	3345.54	-0.0612673	0.203922	-0.300445	0.763837	0.99585	chr11	99041244	99054392	+	13149	5933.69	5832.21	5200.83	2260.68	3140.17	2660.68	1760.61	2332.51	2157.96	4623.48	5227.95	5550.82	2564.81	2273.34	2781.22	1685.41	2078.16	2155.21
ENSMUSG00000017499	Cdc6	2132.29	-0.131088	0.175637	-0.746359	0.45545	0.977423	chr11	98907801	98923940	+	16140	1030.22	1141.55	1306.15	528.871	412.223	429.866	5210.34	4845.18	4759.59	953.497	1008.7	1077.56	461.534	536.679	488.056	5137.7	4056.31	4997.18
ENSMUSG00000017548	Suz12	7132.83	0.664755	0.290264	2.29017	0.0220114	0.756902	chr11	79993106	80034123	+	41018	716.534	1097.68	1083.18	10674.5	7888.52	9974.02	10380.6	9970.21	11235.7	2083.54	1167.15	1114.71	9371.61	11234.2	10369.4	9967.12	9790.77	10271.5
ENSMUSG00000017550	Atad5	2527.41	0.0731864	0.307417	0.238069	0.811827	0.996464	chr11	80089400	80135794	+	46395	128.778	153.102	213.068	2326.07	1940.74	2053.81	5447.34	5337.62	4735.43	226.984	116.889	196.402	2001.9	2378.53	2075.1	5629.34	3993.81	6538.51
ENSMUSG00000017561	Crlf3	1235.1	0.0271735	0.202968	0.133881	0.893497	0.998732	chr11	80046493	80080991	-	34499	1058.29	1181.84	1310.12	2010.67	1535.44	1757.86	693.458	918.83	947.746	1086.92	1082.3	1188.27	1541.19	1902.24	1639.83	719.795	778.136	878.868
ENSMUSG00000017615	Tnfaip1	4011.96	-0.0180265	0.172194	-0.104687	0.916624	0.998732	chr11	78522850	78536332	-	13483	6502.46	5683.58	6033.28	3528.05	3591.36	4287.42	2161.88	2744.48	3068.37	5321.52	5953.52	5638.79	3228.27	3510.33	3465.71	2316.92	2615.66	2563.73
ENSMUSG00000017631	Abr	9382.49	-0.192597	0.168106	-1.14569	0.251924	0.94241	chr11	76416734	76623558	-	206825	11622.2	9740.34	10784.2	6750.32	7611.39	8406.27	11637.1	9080.2	10712.9	9666.76	10739	9123.98	6937.84	6521.96	6557.6	11105.2	12035.6	9851.93
ENSMUSG00000017639	Rab11fip4	6312.8	-0.308446	0.163907	-1.88183	0.0598591	0.786153	chr11	79591212	79698023	+	106812	6454.58	5908.31	6943.03	4970.43	4162.06	4927.07	8182.3	7409.49	8276.03	5243.42	6432.33	5367.31	4540.34	4918.74	3802.33	8752.98	8811.59	8528.11
ENSMUSG00000017652	Cd40	68.9007	-0.331025	0.382075	-0.866388	0.386278	0.968652	chr2	165055627	165072948	+	17322	105.664	85.0568	93.1551	95.1968	84.0033	96.4624	32.6038	45.6412	26.3568	82.9835	79.6574	80.3808	80.7684	56.4925	85.6693	20.3716	50.0007	39.7478
ENSMUSG00000017664	Slc35c2	1330.52	-0.13805	0.154695	-0.892399	0.372179	0.966983	chr2	165276554	165287869	-	11316	1830.13	1608.92	1803.64	1896.24	2143.38	1895.53	405.04	414.374	524.939	1531.13	1646.83	1518.14	1828	1727.89	1850.11	406.073	455.215	463.724
ENSMUSG00000017667	Zfp334	5085.68	0.0665404	0.19163	0.347233	0.728416	0.99085	chr2	165374264	165388259	-	13996	2091.82	2933.11	2973.04	3720.37	2961.77	3087.73	10444.5	9354.05	8439.66	2822.25	2700.56	2754.94	2887.06	3482.08	2974.2	9520.3	9058.47	9336.31
ENSMUSG00000017670	Elmo2	4302.52	0.000735313	0.176871	0.00415734	0.996683	0.99889	chr2	165288031	165326479	-	38449	3477.83	3296.62	3605.3	2641.47	1882.71	2213.02	8395.48	7317.01	7009.8	3124.9	3510.12	3262.25	1874.98	2310.35	1868.28	7658.34	7202.19	6794.66
ENSMUSG00000017677	Wsb1	4102.95	0.509746	0.210594	2.42051	0.0154986	0.746079	chr11	79239372	79254671	-	15300	1750.06	2662.72	2265.45	7640.75	6665.71	6111.78	3671.69	4035.65	3628.45	3054.12	2199.24	2461.47	5826.04	6329.11	6350.78	3190.18	2814.62	3195.28
ENSMUSG00000017679	Ttpal	3092.59	-0.11471	0.128843	-0.890309	0.3733	0.967339	chr2	163602314	163619013	+	16700	3287.97	3245.59	3317.91	3720.37	4008.78	4306.16	1738.03	2157.15	2146.98	3232.29	3315.31	3222.06	3874.41	3608.7	3993.58	2235.44	2197.95	2058.05
ENSMUSG00000017686	Rhot1	2550.14	0.103098	0.137916	0.747547	0.454734	0.977423	chr11	80209019	80267907	+	58889	2095.94	2497.98	2414.11	2328.96	2285.41	2831.12	2852.83	2732.47	2742.2	2669.3	2546.44	2475.12	2262.34	2390.22	2270.67	2702.63	3031.29	2773.51
ENSMUSG00000017692	Rhbdl3	6082.64	-0.0970647	0.189785	-0.511446	0.609038	0.982598	chr11	80300912	80355955	+	55044	6578.41	5985.31	7330.52	8550.4	8767.52	11275.8	2727.43	3096.4	3778.9	5095.35	6053.1	6098.32	8218.6	8509.91	8515.88	2860.17	3012.54	3032.98
ENSMUSG00000017697	Ada	172.397	0.14013	0.271353	0.516414	0.605565	0.982598	chr2	163726584	163750239	-	23656	193.992	212.194	220.005	78.8499	61.487	44.0168	255.815	253.429	221.836	204.204	249.362	198.677	57.6917	99.3488	61.4396	239.026	236.462	215.3
ENSMUSG00000017707	Serinc3	3492.46	0.137094	0.152242	0.900499	0.367855	0.965426	chr2	163623272	163645131	-	21860	3314.38	3717.43	3571.61	2472.23	2048.12	2158.7	5404.71	4791.13	4233.56	3495.88	3532.63	3741.5	2188.99	2514.89	2349.42	4685.46	4042.77	4600.81
ENSMUSG00000017713	Tha1	33.0331	-0.403227	0.539575	-0.747305	0.454879	0.977423	chr11	117867952	117873481	-	5530	34.671	30.4414	24.7753	51.9255	56.2909	48.6995	13.7939	14.413	6.58919	43.9324	28.5728	31.849	51.9226	37.0123	67.497	14.9391	22.917	14.3534
ENSMUSG00000017715	Pgs1	1400.67	-0.127417	0.176139	-0.72339	0.46944	0.977423	chr11	117986292	118024011	+	37720	1939.92	1560.57	1787.79	1802.97	1506.86	1541.52	818.857	898.412	1027.91	1507.53	1728.22	1473.39	1560.15	1855.49	1532.53	850.173	917.722	902.054
ENSMUSG00000017716	Birc5	2691	-0.126889	0.23526	-0.539355	0.589642	0.981846	chr11	117849251	117855743	+	6493	4725.16	3758.61	4615.14	3084.76	2882.96	3554.12	479.025	685.819	839.024	3439.75	4248.68	3852.21	3360.13	3616.49	3367.93	583.984	729.177	614.986
ENSMUSG00000017721	Pigt	2043.02	-0.0946638	0.147863	-0.640213	0.522034	0.977423	chr2	164497520	164508301	+	10782	3680.08	3050.4	3359.53	908.697	769.02	896.257	1893.53	2052.65	2199.69	3048.42	3312.71	3119.68	697.246	797.713	822.079	2061.6	2192.74	1912.31
ENSMUSG00000017723	Wfdc2	83.5466	0.256527	0.497148	0.515997	0.605857	0.982598	chr2	164562413	164568510	+	6098	181.61	115.498	163.517	66.3493	47.6308	96.4624	17.5559	10.8098	31.8478	130.984	160.181	142.562	85.7135	100.323	105.572	12.2229	23.9587	11.0411
ENSMUSG00000017724	Etv4	69.6876	-0.434089	0.398051	-1.09054	0.275477	0.947435	chr11	101769742	101785371	-	15630	85.0265	114.603	112.975	89.4273	84.8693	75.8588	30.0958	39.6358	28.5532	91.1191	83.9866	75.0726	104.669	54.5445	78.7466	24.4459	34.3755	46.3724
ENSMUSG00000017734	Dbndd2	136.699	0.222541	0.314381	0.70787	0.479026	0.977423	chr2	164486106	164493319	+	7214	78.4225	65.3594	55.4967	326.939	228.628	266.91	53.9217	54.0488	64.7937	69.1529	91.7792	73.556	267.855	322.397	268.257	54.3241	63.5426	55.2053
ENSMUSG00000017737	Mmp9	424.306	-0.092064	0.283748	-0.324457	0.745592	0.993419	chr2	164940780	164955850	+	15071	252.603	217.566	245.771	77.8883	47.6308	52.4456	1284.09	769.895	796.194	205.018	252.826	241.901	62.6368	87.6607	75.2852	1033.52	881.263	1053.32
ENSMUSG00000017740	Slc12a5	382.442	-0.0485761	0.923377	-0.052607	0.958045	0.99889	chr2	164960802	164999731	+	38930	285.623	95.8008	170.454	298.091	106.52	161.083	1401.96	390.353	429.396	106.577	348.934	115.263	141.757	295.124	162.685	622.011	1251.06	501.264
ENSMUSG00000017747	Ghdc	81.7642	-0.536613	0.35654	-1.50506	0.13231	0.878357	chr11	100766032	100770957	-	4926	147.764	126.242	110.993	41.3481	67.5491	29.0324	73.9856	88.8803	58.2045	87.0513	107.364	106.163	53.5709	59.4145	64.0357	90.9929	70.8344	88.3284
ENSMUSG00000017754	Pltp	747.137	-0.0931589	0.386133	-0.241261	0.809353	0.996464	chr2	164839518	164857711	-	18194	657.098	574.805	353.791	298.091	218.235	166.702	1793.21	1565.01	853.301	460.477	494.395	620.297	289.283	293.176	350.465	1526.51	1105.22	1828.4
ENSMUSG00000017756	Slc12a7	3733.79	-0.0740751	0.209969	-0.35279	0.724246	0.990722	chr13	73733094	73816754	+	83661	1660.08	1693.08	2183.2	1710.66	1389.95	1365.46	8522.13	7444.32	8449.54	1446.52	1730.82	1822.22	1472.79	1644.13	1454.65	7847.12	6354.26	9017.23
ENSMUSG00000017760	Ctsa	1903.61	0.0218033	0.195289	0.111647	0.911104	0.998732	chr2	164832873	164841032	+	8160	1946.53	1822.01	1729.32	623.106	775.948	688.348	3886.12	3266.95	2598.34	1599.47	1801.82	1933.69	736.806	727.584	809.099	3393.9	2814.62	3111.37
ENSMUSG00000017764	Zswim1	632.142	-0.143535	0.148161	-0.968778	0.332656	0.959249	chr2	164822686	164826871	+	4186	978.217	817.44	876.055	504.832	497.958	442.041	590.631	601.744	569.965	757.428	846.793	799.258	464.006	475.316	406.713	597.565	609.384	543.22
ENSMUSG00000017765	Slc12a4	452.97	-0.285658	0.2295	-1.24469	0.213244	0.922081	chr8	105943590	105966097	-	22508	313.69	263.228	321.088	274.051	228.628	199.48	916.669	807.129	754.463	240.815	235.509	292.707	224.998	236.684	254.412	890.916	685.427	1013.57
ENSMUSG00000017774	Myo1c	817.915	-0.0447778	0.210075	-0.213151	0.831209	0.99733	chr11	75650504	75673910	+	23407	562.991	585.549	561.904	345.209	426.945	394.278	1539.9	1503.76	1240.96	519.054	583.577	652.146	384.062	469.472	417.962	1502.06	1221.89	1810.73
ENSMUSG00000017776	Crk	6409.29	0.381723	0.22265	1.71446	0.0864448	0.84455	chr11	75679259	75706908	+	27650	3597.53	5431.99	4713.25	8383.09	9392.78	11174.7	4014.03	4436.81	5040.73	7235.02	5149.16	5861.73	9126.01	8823.54	9237.58	4273.95	4829.24	4646.07
ENSMUSG00000017778	Cox7c	2309.52	-0.272914	0.257464	-1.06001	0.289142	0.948711	chr13	86044816	86046904	-	2089	4369.37	3393.32	3481.42	2187.6	3283.92	3387.42	146.717	164.549	191.087	3193.24	3419.21	3430.59	3792	3093.45	3496.87	138.527	201.045	200.947
ENSMUSG00000017781	Pitpna	5868.54	-0.177198	0.265145	-0.668305	0.503939	0.977423	chr11	75588097	75628804	+	40708	9392.54	8788.6	9275.87	4047.31	6812.93	8043.84	2687.31	3280.16	3431.87	8381.33	8507.76	8255.71	5727.14	4064.54	5204.2	3078.82	3491.72	3162.16
ENSMUSG00000017801	Mlx	1040.36	-0.185469	0.23328	-0.795052	0.426583	0.977423	chr11	101087277	101092207	+	4931	1943.23	1786.19	1778.87	735.612	1241.86	1077.94	310.99	331.499	412.923	1670.25	1771.51	1612.17	1064	854.205	1032.36	388.418	365.63	348.897
ENSMUSG00000017802	Retreg3	3028.86	-0.0941872	0.107795	-0.873759	0.38225	0.968652	chr11	101096322	101119893	-	23572	4502.28	3953.8	4200.9	3081.88	3278.73	3216.97	1788.19	1831.65	2064.61	3975.89	4215.78	3978.09	2878.82	2815.86	2902.37	1874.18	2004.2	1955.37
ENSMUSG00000017817	Jph2	9.88852	-0.642527	0.828881	-0.775174	0.438237	0.977423	chr2	163336242	163397993	-	61752	22.2885	9.84868	13.8742	2.88475	7.79412	5.61917	8.77795	15.6141	5.49099	9.76276	15.5851	11.3746	4.12084	3.89603	4.32673	9.50672	6.25009	20.978
ENSMUSG00000017830	Dhx58	28.6099	-0.643624	0.502676	-1.2804	0.200406	0.921039	chr11	100694884	100704271	-	9388	33.02	34.918	27.7483	48.0792	19.9183	29.0324	26.3338	18.0163	26.3568	21.9662	29.4386	24.2659	23.9009	34.0903	31.1525	25.804	33.3338	27.6026
ENSMUSG00000017831	Rab5a	2498.58	0.259663	0.40505	0.641064	0.521481	0.977423	chr17	53479234	53507680	+	28447	1609.72	2651.98	2358.61	1575.07	3972.4	4793.15	1982.56	1861.68	2129.41	3370.59	2368.94	2617.68	3076.62	1848.67	2458.45	1876.9	2321.91	2100.01
ENSMUSG00000017837	Nkiras2	3092.75	-0.237634	0.22621	-1.0505	0.293489	0.949767	chr11	100619244	100627607	+	8364	4589.78	3890.23	4080.99	3288.62	5067.05	4826.86	764.936	1029.33	1109.18	3774.94	4215.78	3904.53	4034.3	3569.74	4280.87	1038.95	1165.64	1037.86
ENSMUSG00000017843	Ppp2r5c	5877.43	0.0207456	0.131781	0.157425	0.87491	0.99733	chr12	110447120	110583062	+	135943	7025.83	6874.38	6826.09	7467.66	6978.34	7416.36	2684.8	3118.02	3329.74	7634.48	7326.75	6743.64	7111.74	8457.31	7371.02	3034	3228.17	3165.47
ENSMUSG00000017858	Ift52	1427.36	0.0685607	0.137758	0.49769	0.618703	0.983968	chr2	163017354	163046141	+	28788	2014.22	1869.46	1887.88	1227.94	1384.76	1265.25	965.574	1270.75	1101.49	1858.99	1887.53	1929.9	1214	1360.69	1323.12	1040.31	1021.89	1068.77
ENSMUSG00000017861	Mybl2	1596.4	-0.0921668	0.220164	-0.418627	0.675488	0.988119	chr2	163054687	163084688	+	30002	2050.54	1614.29	2019.68	2045.29	1523.32	1827.17	1037.05	1201.08	1439.74	1594.58	1891	1644.01	1467.02	2029.83	1811.17	1210.07	1109.39	1220.04
ENSMUSG00000017897	Eya2	209.57	0.0135127	0.299189	0.0451645	0.963976	0.99889	chr2	165595032	165771727	+	176696	353.314	241.74	296.313	263.474	187.059	175.131	126.653	219.799	133.98	245.696	285.728	269.958	185.438	187.984	172.204	149.391	144.794	133.597
ENSMUSG00000017929	B4galt5	1943.36	-0.0973523	0.178869	-0.544265	0.586259	0.981525	chr2	167298444	167349183	-	50740	2740.66	2418.3	2979.97	1829.89	1939	2385.34	1289.1	1319.99	1616.55	2129.91	2564.62	2456.92	1850.26	1782.44	1704.73	1261.68	1392.73	1318.3
ENSMUSG00000017943	Gdap1l1	2513.27	-0.0900191	0.161575	-0.557136	0.577434	0.981525	chr2	163438476	163455324	+	16849	3987.99	3323.48	3373.4	2487.62	2458.61	2222.38	1796.97	1826.85	1965.78	3049.24	3612.29	2988.5	2161.79	2579.17	2032.7	1776.4	1885.44	1710.26
ENSMUSG00000017969	Ptgis	109.484	0.0218762	0.278141	0.0786518	0.93731	0.99889	chr2	167191805	167240604	-	48800	160.147	143.253	150.634	73.0804	82.2713	46.8264	104.081	102.092	120.802	139.933	141.132	162.278	68.4059	72.0766	89.9961	88.2767	107.293	118.139
ENSMUSG00000017978	Cadps2	557.071	0.0689943	0.250885	0.275004	0.783313	0.996464	chr6	23262773	23839421	-	576649	200.596	275.763	301.268	335.593	260.67	381.167	1152.42	1083.38	1269.52	261.967	213.863	286.641	196.152	273.696	248.355	1161.18	982.306	1142.75
ENSMUSG00000017999	Ddx27	2536.34	-0.0124537	0.140477	-0.0886527	0.929358	0.998732	chr2	167015193	167034947	+	19755	1913.51	1874.83	2150.5	1120.25	984.658	947.766	5158.93	4674.62	4714.57	1694.65	1852.03	1957.95	955.211	1105.5	941.497	4817.19	4317.77	4472.73
ENSMUSG00000018001	Cyth3	1415.3	-0.017434	0.161216	-0.108141	0.913884	0.998732	chr5	143622447	143710250	+	87804	1609.72	1770.97	1618.32	1465.45	1469.63	1523.73	905.383	1281.56	1192.64	1824.82	1602.67	1659.18	1455.48	1329.52	1285.04	1108.21	1173.98	1199.06
ENSMUSG00000018008	Cyth4	87.9536	0.00765622	0.284083	0.0269506	0.978499	0.99889	chr15	78597047	78622019	+	24973	103.187	103.859	99.1012	70.1956	76.2092	58.0647	77.7475	122.511	92.2487	98.4412	94.3767	103.888	63.4609	56.4925	81.3426	93.7091	100.001	88.3284
ENSMUSG00000018012	Rac3	690.869	-0.284597	0.294846	-0.965239	0.334425	0.959249	chr11	120721470	120723969	+	2500	1392.62	863.998	882.992	870.233	832.239	709.888	164.273	159.744	189.988	947.802	1221.7	811.391	991.474	942.84	861.02	183.344	250.004	160.095
ENSMUSG00000018040	Rrp7a	1737.81	-0.0998923	0.166941	-0.598367	0.549595	0.97828	chr15	83113433	83122801	-	9369	3410.14	2899.09	3095.92	1099.09	1009.77	1080.75	989.4	1207.09	1276.11	2601.78	3181.97	2958.16	906.585	1098.68	1005.53	1170.69	1218.77	1070.98
ENSMUSG00000018042	Cyb5r3	3378.32	-0.0632175	0.164658	-0.383932	0.701029	0.988529	chr15	83153494	83172592	-	19099	5674.49	5193.83	5303.9	1609.69	1656.68	1637.99	3440.96	3333.01	3004.67	4747.96	5466.06	5244.47	1412.62	1939.25	1380.23	3252.66	3384.42	3126.83
ENSMUSG00000018068	Ints2	2991.62	0.166919	0.27301	0.611401	0.540934	0.977423	chr11	86210681	86257575	-	46895	372.3	774.464	614.427	2434.73	2081.03	1936.74	6789.12	5736.38	5709.54	710.241	626.869	717.361	2090.91	2168.14	2125.29	6342.34	5243.83	7375.42
ENSMUSG00000018076	Med13l	6501.71	0.0666617	0.18155	0.367182	0.713483	0.989016	chr5	118560679	118765438	+	204760	1836.74	2577.67	2709.43	7529.2	6637.99	7765.69	9343.5	8713.87	9518.09	2759.61	2497.95	2629.06	7634.27	8658.93	7057.77	9805.51	9350.14	10005.4
ENSMUSG00000018102	H2bc4	303.571	0.306673	0.400458	0.765805	0.443792	0.977423	chr13	23684199	23692908	+	8710	488.696	581.967	485.596	214.433	388.84	328.721	47.6517	58.8532	48.3208	518.24	470.152	626.363	393.952	258.112	424.885	33.9526	27.0837	68.4545
ENSMUSG00000018126	Baiap2l2	18.0519	-0.568237	0.928439	-0.612035	0.540515	0.977423	chr15	79258195	79285537	-	27343	38.7985	18.802	21.8023	23.078	25.1144	29.9689	1.25399	2.40217	9.88379	20.3391	15.5851	34.1239	28.8459	21.4282	15.5762	5.43241	12.5002	0
ENSMUSG00000018143	Mafk	577.61	-0.0552504	0.160581	-0.344066	0.730797	0.99178	chr5	139791513	139802653	+	11141	757.809	684.035	764.07	625.029	710.131	766.08	341.086	313.483	331.656	676.071	704.795	683.995	715.378	676.936	690.547	287.918	368.755	299.212
ENSMUSG00000018160	Med1	7434.54	0.0679453	0.172637	0.393573	0.693897	0.988119	chr11	98152154	98193293	-	41140	2243.71	3169.48	3250.52	8565.79	7786.33	8199.3	10749.2	10827.8	10574.6	3536.56	3179.37	2979.4	7574.93	8838.15	8012.25	11738.1	11024.1	11572.1
ENSMUSG00000018166	Erbb3	14.2116	0.286817	0.924279	0.310315	0.756322	0.993983	chr10	128567523	128589652	-	22130	7.4295	10.744	1.98202	6.73109	6.92811	0.936528	25.0799	46.8423	14.2766	15.4577	6.06089	5.30816	3.29667	7.79207	4.32673	25.804	45.834	20.978
ENSMUSG00000018167	Stard3	930.093	-0.0201154	0.164967	-0.121936	0.90295	0.998732	chr11	98358368	98381112	+	22745	1542.03	1399.41	1357.69	763.498	1000.25	914.051	520.407	554.901	634.759	1272.41	1272.79	1408.18	831.585	803.557	867.943	579.91	510.424	507.888
ENSMUSG00000018169	Mfng	4251.16	-0.204672	0.235192	-0.870233	0.384173	0.968652	chr15	78755882	78773475	-	17594	5222.94	4210.76	4908.48	7717.67	7357.65	7324.58	610.694	833.553	1102.59	3796.09	4582.9	4122.17	7076.3	7816.42	7279.3	779.551	1004.18	775.082
ENSMUSG00000018171	Vmp1	1465.76	0.102581	0.139247	0.736681	0.461316	0.977423	chr11	86583865	86683836	-	99972	2149.6	1968.84	2215.9	749.074	627.86	570.346	1789.45	1520.57	1617.65	2078.65	2094.47	2179.38	757.41	738.298	722.565	1575.4	1479.19	1549.06
ENSMUSG00000018189	Uchl5	915.747	0.346943	0.195301	1.77645	0.0756586	0.81632	chr1	143777272	143807466	+	30195	641.413	873.846	928.578	668.301	736.978	873.781	1121.07	1142.23	1238.77	1020.21	832.939	928.929	767.3	813.297	758.909	979.193	1082.31	1075.4
ENSMUSG00000018196	Glrx2	3004.6	0.0564072	0.215395	0.261877	0.793416	0.996464	chr1	143716338	143749676	+	33339	3641.28	3621.63	3554.76	3925.19	4845.35	5471.2	702.236	916.428	1165.19	3578.05	3471.16	3595.14	4649.95	3908.7	4401.15	829.801	934.389	871.139
ENSMUSG00000018199	Ro60	8252.67	0.499218	0.273938	1.82237	0.0683983	0.809	chr1	143750790	143777068	-	26279	421.005	650.013	653.077	5670.46	4092.78	4589.92	23092.3	18717.7	18336.6	951.869	640.722	652.146	4209.03	5900.54	4530.09	18494.7	17490.9	19454.3
ENSMUSG00000018209	Stk4	3287.82	0.113518	0.162113	0.700243	0.483776	0.977423	chr2	164070322	164155524	+	85203	2751.39	3312.74	3469.53	2705.9	2439.56	2639.14	3457.26	4123.32	4714.57	3352.7	3388.9	3263.76	2408.22	2744.76	2478.35	3842.07	4036.52	4052.07
ENSMUSG00000018217	Pmp22	249.059	0.134671	0.307859	0.437445	0.661789	0.986841	chr11	63128982	63159547	+	30566	407.797	483.48	345.863	217.318	225.164	157.337	96.5574	162.146	113.114	419.799	333.349	426.928	266.206	223.048	280.372	126.304	81.2512	117.035
ENSMUSG00000018238	Gdf9	56.6505	0.11585	0.345751	0.335069	0.737573	0.992779	chr11	53431023	53437904	+	6882	75.946	76.1034	61.4427	34.617	27.7124	40.2707	61.4456	70.864	70.2847	75.6614	76.194	45.4986	38.7359	46.7524	45.8634	59.7565	56.2508	56.3094
ENSMUSG00000018239	Zcchc10	415.744	0.125385	0.186554	0.672111	0.501513	0.977423	chr11	53324679	53333301	+	8623	521.716	460.202	480.641	625.991	640.85	622.791	86.5255	129.717	107.624	528.003	509.115	499.726	635.433	675.962	644.683	119.513	101.043	93.8489
ENSMUSG00000018263	Tbx5	7.09067	-0.00628308	1.33618	-0.00470228	0.996248	0.99889	chr5	119832668	119885219	+	52552	11.557	14.3253	2.97304	8.65425	7.79412	11.2383	2.50799	2.40217	1.0982	4.88138	7.79257	4.54986	18.1317	15.5841	10.3842	2.71621	1.04168	0
ENSMUSG00000018286	Psmb6	4286.33	-0.0325317	0.233546	-0.139295	0.889217	0.998586	chr11	70525367	70527858	+	2492	9545.26	8278.26	8921.09	1408.72	2350.36	2306.67	2095.42	2350.52	2866.3	7712.58	8622.05	8159.41	2059.6	1846.72	1781.75	2052.09	2472.95	2324.14
ENSMUSG00000018287	Spag7	2063.77	-0.0975949	0.207028	-0.471409	0.637349	0.986702	chr11	70663771	70669416	-	5646	4102.73	3738.92	3970.98	1310.64	1911.29	1985.44	581.853	750.678	758.856	3508.09	3960.36	3782.45	1612.9	1525.3	1516.95	639.667	788.553	702.211
ENSMUSG00000018293	Pfn1	10047.8	-0.169153	0.301006	-0.561959	0.574144	0.981525	chr11	70651850	70654644	-	2795	21295.4	19264.9	19828.2	5427.18	10489.2	10369.2	1932.4	2658	2970.63	17001	18848.5	18242.6	9861.99	6400.21	8655.2	2350.88	2780.25	2484.24
ENSMUSG00000018322	Tomm34	1387.31	-0.134062	0.12294	-1.09047	0.275504	0.947435	chr2	164053540	164071169	-	17630	1832.61	1827.38	1979.05	1546.23	1403.81	1311.14	989.4	1121.81	1059.76	1592.96	1731.68	1727.43	1241.2	1211.67	1273.79	1102.78	1021.89	997.007
ENSMUSG00000018326	Ywhab	13510.3	0.0836188	0.161438	0.517963	0.604484	0.982598	chr2	163994960	164018588	+	23629	15887.6	18972.1	17950.2	6807.05	9046.38	9536.66	15718.8	14468.3	14352.4	19343.3	17570.5	18088	7431.52	7345.97	6891.62	14283.2	15345	14146.9
ENSMUSG00000018334	Ksr1	1099.13	-0.0584502	0.204209	-0.286228	0.774704	0.996464	chr11	79013440	79146407	-	132968	960.882	896.23	1047.5	820.231	601.014	602.187	1746.81	1496.55	1449.62	927.462	1114.34	923.621	736.806	848.361	623.915	1739.73	1680.23	1568.93
ENSMUSG00000018339	Gpx3	274.93	0.154736	0.368057	0.420413	0.674183	0.988119	chr11	54902453	54910377	+	7925	594.36	390.366	472.713	206.741	317.827	391.469	46.3977	68.4618	93.3469	402.714	461.493	463.327	303.294	242.528	323.64	46.1755	69.7927	54.1011
ENSMUSG00000018340	Anxa6	1684.14	0.0488677	0.2503	0.195236	0.845208	0.99733	chr11	54979108	55033445	-	54338	813.943	1134.39	814.612	571.181	481.504	489.804	3612.75	4111.31	2895.95	892.479	853.719	1147.32	522.522	632.131	587.57	3566.38	2943.79	4243.08
ENSMUSG00000018341	Il12rb2	8.22845	0.699439	1.00632	0.695044	0.487028	0.977423	chr6	67291318	67376188	-	84871	6.604	0	7.9281	4.80792	4.33007	4.68264	6.26996	13.2119	8.78559	13.8306	7.79257	3.03324	12.3625	9.74008	14.7109	14.9391	6.25009	8.83284
[truncated: 12,837 more rows]
[truncated: 206 more columns]
